# Supplementary material for: Energy status-promoted growth and development of Arabidopsis require copper deficiency response transcriptional regulator SPL7
Source: Plant Cell. 2022 Jul 22;34(10):3873–98. doi: 10.1093/plcell/koac215 (PMC9516184; doi:10.1093/plcell/koac215)
Supplement: koac215_Supplementary_Data [file koac215_supplementary_data.zip]

Archive with 11 entries (10 files):
- koac215_Supplementary_Data/
- koac215_Supplementary_Data/Schultenetal_Revisions_Checklist.pdf
- koac215_Supplementary_Data/Schulten_et_al_Suppl_Data_corrected_Tables_first.pdf
- koac215_Supplementary_Data/TPC2021RA00796R2 Peer Review Report.pdf
- koac215_Supplementary_Data/TPC2021RA00796R2 Suppl DS1.xlsx
- koac215_Supplementary_Data/TPC2021RA00796R2 Suppl DS2.xlsx
- koac215_Supplementary_Data/TPC2021RA00796R2 Suppl DS3.xlsx
- koac215_Supplementary_Data/TPC2021RA00796R2 Suppl DS4.xlsx
- koac215_Supplementary_Data/TPC2021RA00796R2 Suppl DS5.xlsx
- koac215_Supplementary_Data/TPC2021RA00796R2 Suppl DS6.xlsx
- koac215_Supplementary_Data/TPC2021RA00796R2 Suppl DS7.xlsx
