# Supplementary material for: Energy status-promoted growth and development of Arabidopsis require copper deficiency response transcriptional regulator SPL7
Source: Plant Cell. 2022 Jul 22;34(10):3873–98. doi: 10.1093/plcell/koac215 (PMC9516184; doi:10.1093/plcell/koac215)
Supplement: koac215_Supplementary_Data [file koac215_supplementary_data.zip › koac215_Supplementary_Data/TPC2021RA00796R2 Suppl DS1.xlsx]

## Sheet: ReadMe
Supplemental Data Set S1. Genomic binding sites of SPL7 detected by ChIP-seq.
lowCu_peaks: Peaks detected using ChIP-seq in seedlings cultivated in Cu-deficient medium
controlCu_peaks: Peaks detected using ChIP-seq in seedlings cultivated in Cu-sufficient medium
common_peaks_lowCu&controlCu: Genomic binding sites of SPL7 detected using ChIP-seq that are common among seedlings cultivated in Cu-deficient and Cu-sufficient medium.
We considered genomic segments as common among the two conditions when there was any overlap between the genomic interval delineated by the center of segment 1 ± 30% of width segment 1 and the center of segment 2 ± 30% of width segment 2 .
Given are for each peak/genomic segment:
Peak name
Chromosome number
Chromosomal position (start and end)
Number of independent experiments (replicates) in which the peak was detected (between 2 and 4)
Additionally on sheet "common_peaks_lowCu&controlCu"
Width of genomic segment generated by merging the segments covered by peaks from all independent experiments (replicates) in which a given peak was detected (bp)
Overlapping peaks from of different replicates were merged when the overlap size was at least 80% of the smallest peak length.

## Sheet: lowCu_peaks
Schulten et al., Supplemental Data (2022). SPL7-dependent utilization of sugar. Plant Cell.
Supplemental Data Set S1. Genomic binding sites of SPL7 detected by ChIP-seq.
peak name	Chromosome	start	end	occurance
mergedPeak-1	Chr5	150245	150646	3
mergedPeak-10	Chr5	530600	531022	4
mergedPeak-1000	Chr1	4289712	4290815	2
mergedPeak-1001	Chr1	4440015	4440326	3
mergedPeak-1003	Chr1	4542466	4543931	2
mergedPeak-1005	Chr1	4577261	4577673	2
mergedPeak-1006	Chr1	4709429	4709800	3
mergedPeak-1007	Chr1	4741757	4742184	3
mergedPeak-1009	Chr1	5171265	5172408	2
mergedPeak-1011	Chr1	5309561	5309905	2
mergedPeak-1012	Chr1	5380762	5381043	3
mergedPeak-1013	Chr1	5446374	5447372	2
mergedPeak-1014	Chr1	5517986	5518331	2
mergedPeak-1015	Chr1	5619385	5619751	2
mergedPeak-1018	Chr1	5977548	5981408	2
mergedPeak-102	Chr5	8946558	8947219	4
mergedPeak-1021	Chr1	6075531	6076183	4
mergedPeak-1024	Chr1	6267993	6268619	2
mergedPeak-1025	Chr1	6299754	6301599	4
mergedPeak-1027	Chr1	6464056	6465962	4
mergedPeak-1028	Chr1	6488417	6488779	2
mergedPeak-103	Chr5	9096752	9099465	3
mergedPeak-1030	Chr1	6622290	6623894	2
mergedPeak-1032	Chr1	6698136	6699049	2
mergedPeak-1033	Chr1	6832384	6834557	4
mergedPeak-1036	Chr1	6995240	6995540	2
mergedPeak-1037	Chr1	7004325	7004659	3
mergedPeak-1038	Chr1	7016312	7016676	3
mergedPeak-1039	Chr1	7082542	7082761	2
mergedPeak-1040	Chr1	7084264	7085650	2
mergedPeak-1041	Chr1	7087830	7089034	2
mergedPeak-1042	Chr1	7103081	7105764	2
mergedPeak-1043	Chr1	7144131	7146291	2
mergedPeak-1045	Chr1	7242669	7243002	3
mergedPeak-1046	Chr1	7398829	7400475	2
mergedPeak-1047	Chr1	7499565	7500053	4
mergedPeak-1048	Chr1	7696713	7697977	2
mergedPeak-1049	Chr1	7835960	7837772	4
mergedPeak-1050	Chr1	7884286	7884703	3
mergedPeak-1052	Chr1	7976851	7978310	2
mergedPeak-1054	Chr1	8337160	8338297	2
mergedPeak-1057	Chr1	8383117	8383546	4
mergedPeak-1058	Chr1	8385335	8386691	2
mergedPeak-1060	Chr1	8495563	8495843	2
mergedPeak-1061	Chr1	8520202	8520615	4
mergedPeak-1063	Chr1	8911219	8912100	2
mergedPeak-1064	Chr1	8976969	8977938	2
mergedPeak-1065	Chr1	8981833	8982816	2
mergedPeak-1067	Chr1	9143659	9143982	2
mergedPeak-1068	Chr1	9157952	9158429	4
mergedPeak-1069	Chr1	9295418	9295827	3
mergedPeak-1070	Chr1	9406997	9408573	2
mergedPeak-1071	Chr1	9647657	9649009	4
mergedPeak-1075	Chr1	9672920	9675996	2
mergedPeak-1076	Chr1	9955766	9956900	2
mergedPeak-108	Chr5	9789436	9790015	4
mergedPeak-1081	Chr1	10376383	10377017	2
mergedPeak-1086	Chr1	10472108	10473110	2
mergedPeak-1087	Chr1	10474457	10475820	2
mergedPeak-1088	Chr1	10478057	10479475	2
mergedPeak-1089	Chr1	10715938	10718945	2
mergedPeak-109	Chr5	9815337	9815632	2
mergedPeak-1090	Chr1	10756470	10756904	4
mergedPeak-1091	Chr1	10963514	10963793	3
mergedPeak-1093	Chr1	11103918	11104243	2
mergedPeak-1094	Chr1	11163648	11164215	4
mergedPeak-1095	Chr1	11164884	11165266	2
mergedPeak-1096	Chr1	11214439	11215711	2
mergedPeak-1097	Chr1	11670587	11670937	3
mergedPeak-1098	Chr1	11671474	11671831	3
mergedPeak-1099	Chr1	11672176	11672594	4
mergedPeak-11	Chr5	559248	559619	2
mergedPeak-1101	Chr1	11798747	11800838	2
mergedPeak-1102	Chr1	11928810	11930102	4
mergedPeak-1103	Chr1	11931336	11932403	2
mergedPeak-1104	Chr1	12177929	12179752	2
mergedPeak-1105	Chr1	12180901	12182649	2
mergedPeak-1106	Chr1	12238053	12239180	2
mergedPeak-1107	Chr1	12852034	12853596	4
mergedPeak-1108	Chr1	12895462	12896346	3
mergedPeak-1111	Chr1	13686187	13686604	4
mergedPeak-1115	Chr1	14018985	14019339	2
mergedPeak-1116	Chr1	14158627	14162024	2
mergedPeak-1124	Chr1	16135010	16135531	2
mergedPeak-1128	Chr1	16492130	16492570	4
mergedPeak-1129	Chr1	17008339	17008643	2
mergedPeak-1132	Chr1	17499723	17499955	2
mergedPeak-1134	Chr1	17731598	17732039	3
mergedPeak-1135	Chr1	18078488	18078887	4
mergedPeak-1136	Chr1	18135490	18135873	3
mergedPeak-1137	Chr1	18230359	18230784	4
mergedPeak-1139	Chr1	18321299	18322111	2
mergedPeak-114	Chr5	11184840	11185153	2
mergedPeak-1140	Chr1	18387588	18387902	3
mergedPeak-1141	Chr1	18428048	18428346	2
mergedPeak-1142	Chr1	18437276	18437539	2
mergedPeak-1143	Chr1	18552774	18553149	2
mergedPeak-1144	Chr1	18557561	18558147	4
mergedPeak-1145	Chr1	18599032	18599508	4
mergedPeak-1147	Chr1	18809228	18809624	2
mergedPeak-1150	Chr1	19424349	19424714	3
mergedPeak-1151	Chr1	19498375	19498732	2
mergedPeak-1153	Chr1	19685090	19685398	3
mergedPeak-1154	Chr1	19821605	19821922	2
mergedPeak-1155	Chr1	19844859	19847465	2
mergedPeak-1156	Chr1	19847361	19848156	3
mergedPeak-1157	Chr1	20412791	20413240	4
mergedPeak-1158	Chr1	20704625	20706785	2
mergedPeak-1159	Chr1	20791119	20791457	3
mergedPeak-1160	Chr1	21167995	21168716	2
mergedPeak-1161	Chr1	21169422	21170685	2
mergedPeak-1163	Chr1	21238076	21240924	2
mergedPeak-1166	Chr1	21440997	21442853	4
mergedPeak-1168	Chr1	21623805	21625835	2
mergedPeak-1169	Chr1	21883747	21884138	3
mergedPeak-1170	Chr1	22034612	22040808	4
mergedPeak-1173	Chr1	22198555	22200259	2
mergedPeak-1175	Chr1	22394533	22394912	3
mergedPeak-1176	Chr1	22397482	22397847	3
mergedPeak-1177	Chr1	22427956	22428308	2
mergedPeak-1178	Chr1	22460830	22461196	3
mergedPeak-1179	Chr1	22477710	22478034	2
mergedPeak-1182	Chr1	22700452	22701626	2
mergedPeak-1183	Chr1	22866646	22867104	3
mergedPeak-1184	Chr1	22867339	22871149	2
mergedPeak-1185	Chr1	22886795	22887246	4
mergedPeak-1188	Chr1	23509606	23510655	4
mergedPeak-1189	Chr1	23559116	23559504	3
mergedPeak-1190	Chr1	23667369	23667769	4
mergedPeak-1192	Chr1	23802377	23802665	2
mergedPeak-1193	Chr1	23932932	23933322	2
mergedPeak-1194	Chr1	24146032	24146361	2
mergedPeak-1195	Chr1	24292716	24295057	2
mergedPeak-1198	Chr1	24554205	24554586	3
mergedPeak-12	Chr5	588851	589092	2
mergedPeak-120	Chr5	13900515	13901995	2
mergedPeak-1200	Chr1	24603661	24604704	2
mergedPeak-1201	Chr1	24611344	24611852	3
mergedPeak-1202	Chr1	24637342	24638861	2
mergedPeak-1209	Chr1	25829459	25829788	2
mergedPeak-121	Chr5	13902229	13902896	2
mergedPeak-1210	Chr1	25880010	25882281	3
mergedPeak-1211	Chr1	25886280	25886709	4
mergedPeak-1212	Chr1	25927882	25928420	4
mergedPeak-1214	Chr1	25940904	25941393	4
mergedPeak-1215	Chr1	25989528	25989872	2
mergedPeak-1216	Chr1	26049253	26049650	4
mergedPeak-1220	Chr1	26382034	26382455	4
mergedPeak-1221	Chr1	26401044	26402443	3
mergedPeak-1222	Chr1	26555023	26555383	3
mergedPeak-1224	Chr1	26655263	26657245	2
mergedPeak-1226	Chr1	26837746	26838067	3
mergedPeak-123	Chr5	14586616	14587095	4
mergedPeak-1230	Chr1	27308637	27312921	2
mergedPeak-1231	Chr1	27393164	27393523	3
mergedPeak-1232	Chr1	27436029	27436792	2
mergedPeak-1240	Chr1	27639310	27640145	2
mergedPeak-1241	Chr1	27645050	27646688	4
mergedPeak-1244	Chr1	27982587	27984597	3
mergedPeak-1245	Chr1	28020355	28020679	3
mergedPeak-1247	Chr1	28144192	28145501	2
mergedPeak-1248	Chr1	28184374	28184710	3
mergedPeak-1251	Chr1	28440682	28441012	3
mergedPeak-1252	Chr1	28519961	28520269	2
mergedPeak-1254	Chr1	28586416	28587667	2
mergedPeak-1255	Chr1	28634464	28634847	3
mergedPeak-1256	Chr1	28732960	28733252	3
mergedPeak-1257	Chr1	28746991	28748219	2
mergedPeak-1258	Chr1	28766294	28767415	2
mergedPeak-126	Chr5	14933798	14934837	2
mergedPeak-1260	Chr1	28947396	28947839	3
mergedPeak-1262	Chr1	29002161	29002485	2
mergedPeak-1263	Chr1	29142950	29143431	4
mergedPeak-1269	Chr1	29364565	29366439	2
mergedPeak-127	Chr5	14994083	14994429	3
mergedPeak-1271	Chr1	29443815	29444226	3
mergedPeak-1272	Chr1	29453161	29454594	2
mergedPeak-1275	Chr1	29636643	29638435	2
mergedPeak-1276	Chr1	29641874	29643272	2
mergedPeak-1277	Chr1	29803926	29809474	4
mergedPeak-128	Chr5	14998447	14999519	2
mergedPeak-1280	Chr1	30237531	30237998	4
mergedPeak-1281	Chr1	30241885	30243243	2
mergedPeak-1282	Chr1	30383741	30385958	4
mergedPeak-1283	Chr1	30403681	30404408	2
mergedPeak-129	Chr5	15120855	15121136	2
mergedPeak-13	Chr5	614246	614844	4
mergedPeak-130	Chr5	15225061	15225586	4
mergedPeak-132	Chr5	15575604	15576042	4
mergedPeak-134	Chr5	15976080	15976466	4
mergedPeak-137	Chr5	16239542	16240004	4
mergedPeak-138	Chr5	16410437	16410736	2
mergedPeak-139	Chr5	16507377	16507841	4
mergedPeak-14	Chr5	642345	642679	3
mergedPeak-140	Chr5	16637975	16638306	3
mergedPeak-142	Chr5	16688759	16692184	2
mergedPeak-145	Chr5	16694102	16697474	2
mergedPeak-146	Chr5	16815777	16817803	2
mergedPeak-147	Chr5	17072015	17072267	2
mergedPeak-148	Chr5	17097562	17099272	2
mergedPeak-15	Chr5	858362	858698	2
mergedPeak-150	Chr5	17459080	17459467	2
mergedPeak-151	Chr5	17495442	17495894	4
mergedPeak-154	Chr5	17735128	17737376	2
mergedPeak-157	Chr5	18040457	18041015	4
mergedPeak-158	Chr5	18229524	18230525	2
mergedPeak-161	Chr5	18293389	18293668	2
mergedPeak-162	Chr5	18368569	18370893	2
mergedPeak-163	Chr5	18382213	18383341	2
mergedPeak-164	Chr5	18542911	18543237	2
mergedPeak-165	Chr5	18556463	18556905	4
mergedPeak-166	Chr5	18558691	18559029	3
mergedPeak-167	Chr5	18790108	18790484	3
mergedPeak-168	Chr5	18890786	18891181	3
mergedPeak-169	Chr5	19118098	19118455	3
mergedPeak-17	Chr5	970670	971185	4
mergedPeak-174	Chr5	19397660	19398870	2
mergedPeak-175	Chr5	19399034	19400404	2
mergedPeak-178	Chr5	19604322	19605849	2
mergedPeak-18	Chr5	984150	984539	3
mergedPeak-180	Chr5	19641463	19641699	2
mergedPeak-183	Chr5	19802962	19803232	2
mergedPeak-184	Chr5	20011599	20015686	2
mergedPeak-185	Chr5	20046559	20047032	4
mergedPeak-186	Chr5	20070977	20071677	2
mergedPeak-187	Chr5	20674988	20675341	3
mergedPeak-188	Chr5	20741500	20741888	2
mergedPeak-19	Chr5	998764	999090	3
mergedPeak-192	Chr5	21042069	21042342	2
mergedPeak-194	Chr5	21139036	21140833	2
mergedPeak-195	Chr5	21257660	21258218	4
mergedPeak-196	Chr5	21400923	21401314	4
mergedPeak-197	Chr5	21456569	21456900	4
mergedPeak-20	Chr5	1108862	1109134	3
mergedPeak-200	Chr5	21722939	21723469	4
mergedPeak-201	Chr5	22038559	22040086	2
mergedPeak-202	Chr5	22074073	22074628	4
mergedPeak-203	Chr5	22076640	22077045	2
mergedPeak-204	Chr5	22173903	22174314	4
mergedPeak-205	Chr5	22307866	22309261	2
mergedPeak-206	Chr5	22338597	22338944	2
mergedPeak-207	Chr5	22340408	22340821	3
mergedPeak-208	Chr5	22454929	22455235	2
mergedPeak-209	Chr5	22484688	22485047	3
mergedPeak-21	Chr5	1215892	1217033	2
mergedPeak-210	Chr5	22827914	22828297	3
mergedPeak-211	Chr5	22955637	22956000	3
mergedPeak-212	Chr5	23054724	23054995	2
mergedPeak-213	Chr5	23055986	23057513	2
mergedPeak-214	Chr5	23306536	23308247	4
mergedPeak-215	Chr5	23310042	23310373	2
mergedPeak-216	Chr5	23445751	23446164	3
mergedPeak-222	Chr5	23644508	23644868	3
mergedPeak-226	Chr5	23843942	23844363	4
mergedPeak-227	Chr5	23953660	23954159	4
mergedPeak-228	Chr5	23957258	23957577	2
mergedPeak-229	Chr5	23992764	23993027	2
mergedPeak-23	Chr5	1742405	1742914	4
mergedPeak-230	Chr5	23998361	23999586	2
mergedPeak-231	Chr5	24063687	24065956	2
mergedPeak-232	Chr5	24103095	24104105	2
mergedPeak-233	Chr5	24139854	24140224	3
mergedPeak-234	Chr5	24173114	24173399	2
mergedPeak-235	Chr5	24262384	24262767	2
mergedPeak-236	Chr5	24386294	24387285	2
mergedPeak-237	Chr5	24529951	24530405	4
mergedPeak-238	Chr5	24531405	24531858	3
mergedPeak-239	Chr5	24667076	24667426	2
mergedPeak-24	Chr5	1788433	1788819	4
mergedPeak-240	Chr5	24709460	24709828	3
mergedPeak-242	Chr5	25079224	25080626	2
mergedPeak-246	Chr5	25323247	25323966	2
mergedPeak-248	Chr5	25333076	25335317	2
mergedPeak-25	Chr5	1853152	1853636	4
mergedPeak-251	Chr5	25518925	25519766	2
mergedPeak-252	Chr5	25519510	25520764	2
mergedPeak-255	Chr5	25704064	25705542	3
mergedPeak-256	Chr5	25721987	25723029	2
mergedPeak-257	Chr5	25783938	25784253	2
mergedPeak-26	Chr5	1930216	1931733	4
mergedPeak-261	Chr5	25875204	25875706	4
mergedPeak-262	Chr5	25924884	25925226	2
mergedPeak-263	Chr5	25972419	25972912	4
mergedPeak-264	Chr5	26157141	26157416	2
mergedPeak-265	Chr5	26195247	26195627	4
mergedPeak-266	Chr5	26221550	26221908	3
mergedPeak-270	Chr5	26422396	26423248	2
mergedPeak-271	Chr5	26423416	26424018	2
mergedPeak-272	Chr5	26456032	26459343	2
mergedPeak-273	Chr5	26555919	26556332	4
mergedPeak-275	Chr5	26831979	26832729	2
mergedPeak-276	Chr5	26854141	26855676	3
mergedPeak-279	Chr4	33541	33961	2
mergedPeak-282	Chr4	424612	425052	3
mergedPeak-283	Chr4	522801	524085	2
mergedPeak-285	Chr4	591719	592067	3
mergedPeak-286	Chr4	592541	593012	4
mergedPeak-287	Chr4	808159	808589	3
mergedPeak-288	Chr4	844228	846574	2
mergedPeak-289	Chr4	900992	901336	3
mergedPeak-290	Chr4	1045960	1046806	2
mergedPeak-294	Chr4	1441852	1442111	2
mergedPeak-296	Chr4	1520606	1521176	4
mergedPeak-299	Chr4	2587461	2589339	4
mergedPeak-30	Chr5	2309429	2309717	3
mergedPeak-301	Chr4	2718327	2720549	4
mergedPeak-303	Chr4	2799431	2799730	3
mergedPeak-304	Chr4	2799930	2800205	2
mergedPeak-31	Chr5	2410991	2411287	3
mergedPeak-315	Chr4	5036506	5037688	4
mergedPeak-316	Chr4	5358201	5358648	4
mergedPeak-317	Chr4	5358870	5359260	3
mergedPeak-318	Chr4	5618133	5618992	4
mergedPeak-32	Chr5	2432227	2432491	2
mergedPeak-320	Chr4	5709521	5709929	3
mergedPeak-321	Chr4	5718370	5718714	3
mergedPeak-322	Chr4	5740473	5741742	2
mergedPeak-324	Chr4	5896788	5897316	2
mergedPeak-326	Chr4	6408844	6409488	2
mergedPeak-329	Chr4	6803285	6803552	2
mergedPeak-33	Chr5	2587743	2588111	3
mergedPeak-331	Chr4	6837510	6838132	2
mergedPeak-332	Chr4	6864232	6866429	2
mergedPeak-333	Chr4	6905397	6905735	3
mergedPeak-334	Chr4	6944536	6944877	2
mergedPeak-336	Chr4	7185567	7185851	3
mergedPeak-338	Chr4	7341354	7341708	3
mergedPeak-340	Chr4	7730707	7731190	4
mergedPeak-341	Chr4	7758590	7760963	2
mergedPeak-343	Chr4	7785002	7786043	2
mergedPeak-345	Chr4	7878710	7879054	3
mergedPeak-346	Chr4	8255461	8255904	4
mergedPeak-348	Chr4	8301668	8301977	3
mergedPeak-350	Chr4	8518544	8519846	2
mergedPeak-351	Chr4	8530093	8530495	2
mergedPeak-352	Chr4	8633528	8634289	3
mergedPeak-353	Chr4	8979454	8979815	2
mergedPeak-354	Chr4	9108132	9108438	3
mergedPeak-355	Chr4	9287001	9287372	4
mergedPeak-356	Chr4	9289467	9289874	3
mergedPeak-357	Chr4	9604974	9607017	2
mergedPeak-358	Chr4	9661233	9663561	2
mergedPeak-359	Chr4	9752806	9753755	2
mergedPeak-36	Chr5	2993141	2993473	2
mergedPeak-360	Chr4	9759608	9760188	2
mergedPeak-361	Chr4	9815187	9815452	3
mergedPeak-364	Chr4	9873418	9873783	2
mergedPeak-365	Chr4	9978006	9978345	3
mergedPeak-367	Chr4	9991966	9993086	2
mergedPeak-37	Chr5	3118131	3118526	2
mergedPeak-370	Chr4	10092947	10093369	3
mergedPeak-371	Chr4	10180051	10180442	3
mergedPeak-372	Chr4	10301757	10302183	3
mergedPeak-373	Chr4	10325819	10326287	4
mergedPeak-377	Chr4	10499277	10500929	2
mergedPeak-38	Chr5	3212240	3212620	2
mergedPeak-382	Chr4	10808441	10808833	4
mergedPeak-384	Chr4	11122951	11123259	2
mergedPeak-385	Chr4	11155695	11157422	2
mergedPeak-386	Chr4	11172789	11174628	2
mergedPeak-387	Chr4	11470947	11472586	2
mergedPeak-388	Chr4	11774394	11774810	3
mergedPeak-39	Chr5	3253021	3253346	4
mergedPeak-392	Chr4	11931328	11931817	2
mergedPeak-394	Chr4	12138271	12141456	2
mergedPeak-395	Chr4	12319812	12320328	4
mergedPeak-397	Chr4	12429253	12429827	4
mergedPeak-399	Chr4	12612774	12613883	2
mergedPeak-40	Chr5	3287465	3287828	3
mergedPeak-401	Chr4	12685849	12686293	2
mergedPeak-402	Chr4	12686503	12688602	4
mergedPeak-405	Chr4	12886050	12887092	4
mergedPeak-406	Chr4	12913965	12914198	2
mergedPeak-407	Chr4	13006027	13006614	4
mergedPeak-408	Chr4	13014904	13016107	2
mergedPeak-409	Chr4	13021521	13022617	2
mergedPeak-41	Chr5	3324563	3324814	2
mergedPeak-410	Chr4	13058781	13059112	3
mergedPeak-411	Chr4	13076489	13076852	3
mergedPeak-414	Chr4	13285271	13285795	4
mergedPeak-415	Chr4	13336243	13336713	4
mergedPeak-416	Chr4	13341347	13341750	3
mergedPeak-417	Chr4	13454363	13454725	3
mergedPeak-419	Chr4	13663161	13664137	2
mergedPeak-420	Chr4	13704617	13704954	3
mergedPeak-421	Chr4	13750226	13751752	2
mergedPeak-422	Chr4	13809891	13810950	2
mergedPeak-423	Chr4	13811751	13812536	2
mergedPeak-424	Chr4	13813162	13814018	2
mergedPeak-429	Chr4	13882810	13883176	2
mergedPeak-430	Chr4	14217704	14218044	3
mergedPeak-432	Chr4	14470066	14470419	3
mergedPeak-433	Chr4	14535330	14536983	2
mergedPeak-434	Chr4	14579742	14582323	4
mergedPeak-438	Chr4	14819250	14820362	2
mergedPeak-439	Chr4	14825310	14826901	3
mergedPeak-44	Chr5	3515782	3516872	2
mergedPeak-440	Chr4	14881600	14883212	2
mergedPeak-442	Chr4	15120446	15120811	3
mergedPeak-443	Chr4	15182865	15183306	3
mergedPeak-444	Chr4	15273961	15274486	2
mergedPeak-446	Chr4	15290006	15291333	2
mergedPeak-449	Chr4	15345626	15346014	4
mergedPeak-45	Chr5	3524827	3525712	2
mergedPeak-451	Chr4	15430151	15430494	3
mergedPeak-452	Chr4	15443899	15444185	3
mergedPeak-453	Chr4	15487994	15490141	4
mergedPeak-455	Chr4	15501249	15503871	2
mergedPeak-457	Chr4	15576499	15576808	2
mergedPeak-458	Chr4	15671100	15671624	4
mergedPeak-459	Chr4	15804341	15804707	3
mergedPeak-46	Chr5	3578177	3578561	3
mergedPeak-462	Chr4	16260853	16263244	3
mergedPeak-463	Chr4	16303858	16304282	3
mergedPeak-464	Chr4	16355056	16357946	4
mergedPeak-465	Chr4	16451935	16453550	3
mergedPeak-466	Chr4	16454644	16454930	2
mergedPeak-468	Chr4	16556419	16556742	3
mergedPeak-47	Chr5	3616786	3617168	3
mergedPeak-470	Chr4	16561204	16562056	2
mergedPeak-471	Chr4	16655078	16655463	4
mergedPeak-474	Chr4	17049103	17050240	2
mergedPeak-475	Chr4	17129873	17130188	2
mergedPeak-477	Chr4	17225462	17226427	2
mergedPeak-478	Chr4	17280572	17282558	2
mergedPeak-479	Chr4	17500716	17501106	3
mergedPeak-48	Chr5	3668905	3669286	3
mergedPeak-480	Chr4	17503372	17503575	2
mergedPeak-481	Chr4	17540763	17542127	2
mergedPeak-482	Chr4	17670070	17672150	2
mergedPeak-488	Chr4	18236170	18236550	2
mergedPeak-489	Chr4	18254911	18255289	3
mergedPeak-49	Chr5	3784313	3785456	2
mergedPeak-492	Chr4	18411031	18411338	2
mergedPeak-494	Chr4	18542036	18542262	2
mergedPeak-495	Chr3	44219	44458	2
mergedPeak-496	Chr3	88107	89210	2
mergedPeak-499	Chr3	469447	469804	2
mergedPeak-500	Chr3	476629	476955	3
mergedPeak-501	Chr3	509204	511685	2
mergedPeak-502	Chr3	585860	586240	2
mergedPeak-503	Chr3	618475	619999	2
mergedPeak-506	Chr3	1260239	1261470	2
mergedPeak-507	Chr3	1593829	1595082	2
mergedPeak-508	Chr3	1601193	1601646	4
mergedPeak-509	Chr3	1707676	1707970	2
mergedPeak-51	Chr5	4161824	4162491	4
mergedPeak-510	Chr3	1738601	1738987	3
mergedPeak-513	Chr3	1843267	1843606	2
mergedPeak-514	Chr3	1919999	1920260	2
mergedPeak-516	Chr3	2012866	2014824	2
mergedPeak-517	Chr3	2222031	2222454	3
mergedPeak-519	Chr3	2253641	2253921	2
mergedPeak-520	Chr3	2285400	2285765	3
mergedPeak-524	Chr3	2365621	2366229	2
mergedPeak-528	Chr3	2718029	2718882	2
mergedPeak-529	Chr3	2918328	2918702	3
mergedPeak-53	Chr5	4204239	4205002	2
mergedPeak-530	Chr3	2944441	2944724	2
mergedPeak-531	Chr3	3095965	3096399	4
mergedPeak-534	Chr3	3238275	3238682	3
mergedPeak-535	Chr3	3354252	3356572	2
mergedPeak-536	Chr3	3356728	3357543	2
mergedPeak-537	Chr3	3419754	3420792	2
mergedPeak-539	Chr3	3535000	3535292	2
mergedPeak-540	Chr3	3622587	3622991	3
mergedPeak-542	Chr3	3941850	3942150	2
mergedPeak-544	Chr3	4330593	4330890	2
mergedPeak-545	Chr3	4511736	4516324	2
mergedPeak-546	Chr3	4560954	4561273	2
mergedPeak-547	Chr3	4997947	4998206	2
mergedPeak-550	Chr3	5121425	5123601	4
mergedPeak-551	Chr3	5213092	5214598	3
mergedPeak-552	Chr3	5274880	5275386	4
mergedPeak-553	Chr3	5386907	5387246	2
mergedPeak-556	Chr3	5574490	5574780	3
mergedPeak-557	Chr3	5632645	5632997	3
mergedPeak-565	Chr3	5952538	5953629	2
mergedPeak-566	Chr3	6090450	6092925	2
mergedPeak-568	Chr3	6483857	6484226	4
mergedPeak-569	Chr3	6540409	6540801	2
mergedPeak-570	Chr3	6555739	6557705	2
mergedPeak-571	Chr3	6563477	6564384	2
mergedPeak-572	Chr3	6663488	6663940	4
mergedPeak-573	Chr3	6664464	6666408	2
mergedPeak-574	Chr3	6803492	6803900	2
mergedPeak-576	Chr3	6841320	6842052	2
mergedPeak-578	Chr3	7087637	7088301	2
mergedPeak-58	Chr5	4530272	4530635	3
mergedPeak-581	Chr3	7195231	7195492	2
mergedPeak-583	Chr3	7259715	7260535	4
mergedPeak-584	Chr3	7319535	7319822	3
mergedPeak-588	Chr3	7567205	7567693	4
mergedPeak-59	Chr5	4673727	4674061	3
mergedPeak-590	Chr3	8267554	8268639	2
mergedPeak-592	Chr3	8343803	8344151	2
mergedPeak-593	Chr3	8345051	8345481	4
mergedPeak-594	Chr3	8376107	8377356	2
mergedPeak-597	Chr3	8641796	8642891	2
mergedPeak-598	Chr3	8642995	8644451	2
mergedPeak-60	Chr5	4690449	4692293	4
mergedPeak-606	Chr3	10210050	10210578	4
mergedPeak-607	Chr3	10256082	10257447	2
mergedPeak-608	Chr3	10318012	10318440	4
mergedPeak-609	Chr3	10324442	10324795	3
mergedPeak-61	Chr5	4694168	4697483	4
mergedPeak-610	Chr3	10752181	10752603	3
mergedPeak-611	Chr3	10759365	10759673	3
mergedPeak-613	Chr3	11023030	11023543	4
mergedPeak-617	Chr3	11481947	11482299	2
mergedPeak-618	Chr3	11926115	11926464	2
mergedPeak-622	Chr3	12573219	12573536	2
mergedPeak-629	Chr3	13590523	13590779	4
mergedPeak-630	Chr3	13591509	13591809	4
mergedPeak-632	Chr3	14195558	14196206	4
mergedPeak-633	Chr3	14196479	14197068	4
mergedPeak-635	Chr3	14198868	14199133	3
mergedPeak-636	Chr3	14199466	14199796	4
mergedPeak-638	Chr3	14201373	14201842	4
mergedPeak-639	Chr3	14202021	14202428	4
mergedPeak-64	Chr5	5157292	5157859	4
mergedPeak-643	Chr3	14810976	14811353	2
mergedPeak-65	Chr5	5161325	5161687	3
mergedPeak-655	Chr3	15951593	15953067	4
mergedPeak-656	Chr3	16111942	16112321	3
mergedPeak-66	Chr5	5358713	5359087	3
mergedPeak-660	Chr3	16539597	16539926	3
mergedPeak-661	Chr3	16756991	16759035	2
mergedPeak-662	Chr3	16891469	16891795	2
mergedPeak-663	Chr3	16893853	16894378	4
mergedPeak-664	Chr3	16896458	16897757	2
mergedPeak-665	Chr3	16925945	16926665	2
mergedPeak-666	Chr3	17018649	17019143	4
mergedPeak-667	Chr3	17019331	17019801	4
mergedPeak-668	Chr3	17149503	17149958	4
mergedPeak-669	Chr3	17178143	17180010	3
mergedPeak-67	Chr5	5718860	5719972	2
mergedPeak-671	Chr3	17438058	17440651	3
mergedPeak-672	Chr3	17492887	17494806	3
mergedPeak-673	Chr3	17697713	17700498	2
mergedPeak-675	Chr3	17759074	17760058	2
mergedPeak-677	Chr3	17908147	17909443	2
mergedPeak-678	Chr3	17909550	17910157	2
mergedPeak-679	Chr3	17974453	17976439	4
mergedPeak-681	Chr3	18068839	18069230	4
mergedPeak-683	Chr3	18310963	18311355	4
mergedPeak-684	Chr3	18343377	18343785	2
mergedPeak-685	Chr3	18362036	18362920	2
mergedPeak-687	Chr3	18363334	18363926	2
mergedPeak-688	Chr3	18364078	18364609	2
mergedPeak-69	Chr5	6276103	6280225	2
mergedPeak-692	Chr3	18558135	18558834	2
mergedPeak-695	Chr3	18917225	18917598	3
mergedPeak-697	Chr3	18936071	18938665	2
mergedPeak-699	Chr3	18997545	18997968	2
mergedPeak-7	Chr5	290344	291149	2
mergedPeak-700	Chr3	19033346	19033599	2
mergedPeak-701	Chr3	19267722	19269193	2
mergedPeak-702	Chr3	19392618	19392952	2
mergedPeak-703	Chr3	19425493	19427031	2
mergedPeak-704	Chr3	19440881	19442177	2
mergedPeak-705	Chr3	19500781	19501178	3
mergedPeak-706	Chr3	19554843	19555171	3
mergedPeak-707	Chr3	19569685	19571033	3
mergedPeak-708	Chr3	19636976	19637219	2
mergedPeak-709	Chr3	19924168	19924516	3
mergedPeak-710	Chr3	19984758	19985095	3
mergedPeak-712	Chr3	20296434	20297406	2
mergedPeak-713	Chr3	20297419	20298568	2
mergedPeak-716	Chr3	20339348	20340559	2
mergedPeak-717	Chr3	20549201	20552053	2
mergedPeak-719	Chr3	20752529	20752923	4
mergedPeak-72	Chr5	6424241	6425711	2
mergedPeak-720	Chr3	20753119	20753506	3
mergedPeak-721	Chr3	20776460	20779313	4
mergedPeak-722	Chr3	20813368	20813849	4
mergedPeak-724	Chr3	20896637	20897704	2
mergedPeak-729	Chr3	21059997	21061445	2
mergedPeak-73	Chr5	6425895	6426695	2
mergedPeak-730	Chr3	21262040	21263252	2
mergedPeak-732	Chr3	21290373	21290912	2
mergedPeak-735	Chr3	21296891	21299151	2
mergedPeak-737	Chr3	21487114	21487470	3
mergedPeak-738	Chr3	21542012	21542477	3
mergedPeak-739	Chr3	21933092	21934874	2
mergedPeak-740	Chr3	21959302	21959627	3
mergedPeak-741	Chr3	22138519	22139059	3
mergedPeak-743	Chr3	22186783	22187079	2
mergedPeak-745	Chr3	22470187	22470494	3
mergedPeak-746	Chr3	22611186	22611583	4
mergedPeak-749	Chr3	22775735	22776101	3
mergedPeak-75	Chr5	6470249	6471630	4
mergedPeak-750	Chr3	22786342	22787456	2
mergedPeak-751	Chr3	22842257	22842694	2
mergedPeak-753	Chr3	22881561	22881983	4
mergedPeak-758	Chr3	23210491	23210808	3
mergedPeak-759	Chr3	23285509	23286062	4
mergedPeak-76	Chr5	6472350	6472761	2
mergedPeak-762	Chr2	2533	2779	3
mergedPeak-763	Chr2	3336	3676	4
mergedPeak-764	Chr2	5587	5927	3
mergedPeak-765	Chr2	9816	10245	4
mergedPeak-766	Chr2	101832	102298	4
mergedPeak-767	Chr2	107188	108033	2
mergedPeak-768	Chr2	296226	297850	2
mergedPeak-77	Chr5	6477038	6477453	4
mergedPeak-770	Chr2	706531	706999	4
mergedPeak-771	Chr2	846780	847112	2
mergedPeak-773	Chr2	1054591	1055016	3
mergedPeak-774	Chr2	1113892	1114229	3
mergedPeak-775	Chr2	1154121	1154608	4
mergedPeak-776	Chr2	1798899	1800142	2
mergedPeak-777	Chr2	1822812	1824255	2
mergedPeak-78	Chr5	6477632	6478068	4
mergedPeak-780	Chr2	2026803	2027158	2
mergedPeak-782	Chr2	2034258	2034644	4
mergedPeak-783	Chr2	2269953	2271240	2
mergedPeak-786	Chr2	2358796	2360371	2
mergedPeak-793	Chr2	3088532	3088844	2
mergedPeak-8	Chr5	389835	390082	2
mergedPeak-803	Chr2	5663992	5664397	3
mergedPeak-807	Chr2	6356803	6357222	4
mergedPeak-810	Chr2	6946739	6947060	2
mergedPeak-811	Chr2	7038890	7039297	3
mergedPeak-812	Chr2	7145281	7145712	4
mergedPeak-814	Chr2	7190866	7191109	4
mergedPeak-816	Chr2	7742452	7742899	4
mergedPeak-817	Chr2	7755034	7757711	3
mergedPeak-818	Chr2	7839632	7840080	4
mergedPeak-819	Chr2	7955648	7955943	2
mergedPeak-821	Chr2	7995862	7996835	2
mergedPeak-823	Chr2	8202026	8202312	2
mergedPeak-824	Chr2	8911905	8913377	2
mergedPeak-828	Chr2	9213147	9213515	3
mergedPeak-83	Chr5	6826571	6827969	4
mergedPeak-830	Chr2	9262039	9262506	4
mergedPeak-831	Chr2	9262737	9263044	3
mergedPeak-833	Chr2	9266645	9267216	4
mergedPeak-835	Chr2	9449678	9450132	4
mergedPeak-836	Chr2	9465475	9465865	4
mergedPeak-837	Chr2	9502091	9502472	3
mergedPeak-838	Chr2	9562712	9564522	4
mergedPeak-840	Chr2	9740699	9741255	2
mergedPeak-841	Chr2	9842140	9842954	2
mergedPeak-844	Chr2	9946632	9947010	2
mergedPeak-846	Chr2	10135031	10137343	2
mergedPeak-847	Chr2	10373433	10373743	2
mergedPeak-849	Chr2	10451705	10454276	2
mergedPeak-850	Chr2	10753947	10755277	2
mergedPeak-852	Chr2	10829664	10831528	2
mergedPeak-854	Chr2	10847843	10850208	2
mergedPeak-855	Chr2	10907254	10907712	4
mergedPeak-856	Chr2	10974554	10975595	2
mergedPeak-857	Chr2	11115608	11115936	3
mergedPeak-858	Chr2	11147654	11150287	2
mergedPeak-859	Chr2	11282706	11283852	2
mergedPeak-863	Chr2	11566342	11567918	2
mergedPeak-865	Chr2	11752722	11753504	2
mergedPeak-866	Chr2	11864072	11864434	3
mergedPeak-869	Chr2	12328805	12329241	2
mergedPeak-87	Chr5	7222006	7222358	2
mergedPeak-870	Chr2	12339536	12339871	4
mergedPeak-871	Chr2	12471711	12472050	3
mergedPeak-872	Chr2	12638147	12638398	3
mergedPeak-873	Chr2	12814410	12816553	3
mergedPeak-874	Chr2	12821867	12823468	2
mergedPeak-875	Chr2	12881397	12881734	3
mergedPeak-876	Chr2	12882581	12882888	2
mergedPeak-877	Chr2	12885766	12886168	4
mergedPeak-878	Chr2	12975902	12976210	2
mergedPeak-88	Chr5	7248911	7250217	3
mergedPeak-885	Chr2	13137160	13137505	2
mergedPeak-886	Chr2	13554981	13557285	2
mergedPeak-887	Chr2	13659301	13660969	2
mergedPeak-888	Chr2	13675988	13676365	3
mergedPeak-897	Chr2	14350246	14350537	2
mergedPeak-898	Chr2	14522150	14523480	2
mergedPeak-899	Chr2	14524823	14526168	2
mergedPeak-9	Chr5	508329	508751	3
mergedPeak-90	Chr5	7365159	7366331	2
mergedPeak-901	Chr2	14573417	14574262	2
mergedPeak-902	Chr2	14736885	14739771	2
mergedPeak-903	Chr2	14743442	14743734	2
mergedPeak-905	Chr2	14840437	14840706	2
mergedPeak-906	Chr2	15040507	15040813	2
mergedPeak-907	Chr2	15082523	15084442	3
mergedPeak-908	Chr2	15168660	15168968	3
mergedPeak-909	Chr2	15169343	15169788	4
mergedPeak-91	Chr5	7387711	7388034	2
mergedPeak-910	Chr2	15192630	15193962	2
mergedPeak-911	Chr2	15208258	15208688	4
mergedPeak-912	Chr2	15320118	15320684	2
mergedPeak-913	Chr2	15345879	15346358	4
mergedPeak-914	Chr2	15470063	15470443	3
mergedPeak-915	Chr2	15889413	15889785	3
mergedPeak-916	Chr2	15916621	15916963	2
mergedPeak-917	Chr2	16108528	16111116	3
mergedPeak-919	Chr2	16518447	16518897	3
mergedPeak-920	Chr2	16639772	16640048	3
mergedPeak-921	Chr2	16700050	16701956	4
mergedPeak-922	Chr2	16772389	16774615	2
mergedPeak-925	Chr2	17113326	17114585	2
mergedPeak-926	Chr2	17138156	17140095	3
mergedPeak-927	Chr2	17141451	17141692	2
mergedPeak-928	Chr2	17220137	17220498	2
mergedPeak-929	Chr2	17269349	17270948	4
mergedPeak-930	Chr2	17360689	17362305	2
mergedPeak-931	Chr2	17538664	17538928	2
mergedPeak-933	Chr2	17660465	17661025	4
mergedPeak-934	Chr2	17873520	17873816	2
mergedPeak-935	Chr2	17990917	17991813	2
mergedPeak-936	Chr2	17995484	17995852	4
mergedPeak-937	Chr2	18309813	18310327	4
mergedPeak-94	Chr5	7981086	7981629	4
mergedPeak-941	Chr2	18669842	18670288	4
mergedPeak-942	Chr2	18862651	18864386	2
mergedPeak-945	Chr2	19319305	19319862	3
mergedPeak-946	Chr2	19344232	19344582	2
mergedPeak-947	Chr2	19558490	19560191	4
mergedPeak-948	Chr1	63722	67435	2
mergedPeak-949	Chr1	111791	112162	3
mergedPeak-95	Chr5	8323556	8324009	3
mergedPeak-950	Chr1	171626	172736	2
mergedPeak-954	Chr1	306204	306529	3
mergedPeak-955	Chr1	309214	309514	3
mergedPeak-956	Chr1	515282	515671	3
mergedPeak-958	Chr1	572280	574794	2
mergedPeak-960	Chr1	877409	877890	4
mergedPeak-961	Chr1	892300	892693	3
mergedPeak-962	Chr1	909720	910073	2
mergedPeak-963	Chr1	1158824	1159155	2
mergedPeak-965	Chr1	1324617	1325152	4
mergedPeak-966	Chr1	1477583	1478710	2
mergedPeak-967	Chr1	1583732	1583973	3
mergedPeak-970	Chr1	1817199	1817574	2
mergedPeak-972	Chr1	2025091	2025565	4
mergedPeak-973	Chr1	2107311	2107637	2
mergedPeak-974	Chr1	2111050	2111441	4
mergedPeak-975	Chr1	2177661	2178043	2
mergedPeak-976	Chr1	2189551	2190558	2
mergedPeak-977	Chr1	2334656	2334970	3
mergedPeak-978	Chr1	2406760	2407130	3
mergedPeak-980	Chr1	2588294	2588700	3
mergedPeak-981	Chr1	2846468	2846805	4
mergedPeak-985	Chr1	2879144	2879386	2
mergedPeak-986	Chr1	2927719	2929480	4
mergedPeak-987	Chr1	2939195	2939600	4
mergedPeak-988	Chr1	3431112	3431454	2
mergedPeak-989	Chr1	3676371	3676759	3
mergedPeak-99	Chr5	8417604	8418647	2
mergedPeak-990	Chr1	3678699	3679051	3
mergedPeak-991	Chr1	3774331	3774712	3
mergedPeak-992	Chr1	3777467	3780699	3
mergedPeak-993	Chr1	3881335	3881611	2
mergedPeak-994	Chr1	3914516	3914899	4
mergedPeak-997	Chr1	4089934	4090467	2
mergedPeak-998	Chr1	4266947	4267213	2
mergedPeak-999	Chr1	4285779	4286136	2

## Sheet: controlCu_peaks
Schulten et al., Supplemental Data (2022). SPL7-dependent utilization of sugar. Plant Cell.
Supplemental Data Set S1. Genomic binding sites of SPL7 detected by ChIP-seq.
peak name	Chromosome	start	end	occurance
mergedPeak-1	Chr5	150244	150627	4
mergedPeak-10	Chr5	530599	530980	4
mergedPeak-1000	Chr1	7144801	7145491	2
mergedPeak-1002	Chr1	7239014	7239499	2
mergedPeak-1003	Chr1	7242696	7243029	3
mergedPeak-1004	Chr1	7398911	7400306	3
mergedPeak-1005	Chr1	7499649	7500044	4
mergedPeak-1006	Chr1	7696641	7697875	2
mergedPeak-1007	Chr1	7836048	7837804	4
mergedPeak-1008	Chr1	7884260	7884675	4
mergedPeak-1013	Chr1	8336937	8338239	2
mergedPeak-1014	Chr1	8383138	8383566	4
mergedPeak-1015	Chr1	8385433	8386791	2
mergedPeak-1016	Chr1	8452672	8452940	2
mergedPeak-1017	Chr1	8495526	8495855	4
mergedPeak-1018	Chr1	8520200	8520572	4
mergedPeak-1020	Chr1	8910814	8912289	2
mergedPeak-1024	Chr1	9129641	9129876	2
mergedPeak-1025	Chr1	9143687	9143941	2
mergedPeak-1026	Chr1	9157865	9158409	4
mergedPeak-1027	Chr1	9295393	9295831	4
mergedPeak-1028	Chr1	9406852	9408616	3
mergedPeak-1029	Chr1	9647561	9649002	4
mergedPeak-1031	Chr1	9672349	9675925	4
mergedPeak-1033	Chr1	9955819	9956882	2
mergedPeak-1036	Chr1	10108263	10108825	2
mergedPeak-1041	Chr1	10472183	10472933	2
mergedPeak-1042	Chr1	10474622	10475766	3
mergedPeak-1043	Chr1	10478072	10479393	4
mergedPeak-1044	Chr1	10715884	10718685	3
mergedPeak-1046	Chr1	10756510	10756923	4
mergedPeak-1047	Chr1	10963503	10963814	2
mergedPeak-1048	Chr1	11103872	11104271	3
mergedPeak-1049	Chr1	11163651	11164139	4
mergedPeak-1050	Chr1	11164889	11165261	3
mergedPeak-1051	Chr1	11214440	11215588	2
mergedPeak-1052	Chr1	11670582	11670931	4
mergedPeak-1053	Chr1	11671461	11671821	4
mergedPeak-1054	Chr1	11672160	11672604	4
mergedPeak-1057	Chr1	11798960	11800839	3
mergedPeak-1058	Chr1	11928873	11930079	4
mergedPeak-1059	Chr1	11931389	11932423	2
mergedPeak-106	Chr5	11184882	11185220	2
mergedPeak-1060	Chr1	12177890	12179452	4
mergedPeak-1061	Chr1	12180975	12182335	2
mergedPeak-1062	Chr1	12237957	12238855	2
mergedPeak-1063	Chr1	12852063	12853607	4
mergedPeak-1064	Chr1	12895412	12895880	4
mergedPeak-1066	Chr1	13686177	13686642	4
mergedPeak-1069	Chr1	14158703	14161876	4
mergedPeak-1074	Chr1	16135903	16136807	2
mergedPeak-1075	Chr1	16492076	16492571	4
mergedPeak-1078	Chr1	17008278	17008658	3
mergedPeak-1079	Chr1	17499696	17500015	2
mergedPeak-1080	Chr1	17731657	17732033	3
mergedPeak-1082	Chr1	18078490	18078869	3
mergedPeak-1083	Chr1	18135518	18135869	3
mergedPeak-1084	Chr1	18230331	18230801	4
mergedPeak-1085	Chr1	18308691	18309022	3
mergedPeak-1086	Chr1	18321399	18322226	2
mergedPeak-1088	Chr1	18387598	18387902	2
mergedPeak-1089	Chr1	18428036	18428300	3
mergedPeak-1091	Chr1	18552807	18553143	2
mergedPeak-1092	Chr1	18557631	18558114	4
mergedPeak-1093	Chr1	18599005	18599527	4
mergedPeak-1098	Chr1	19424341	19424832	4
mergedPeak-11	Chr5	559244	559620	4
mergedPeak-110	Chr5	13900619	13901618	2
mergedPeak-1101	Chr1	19844873	19848142	4
mergedPeak-1102	Chr1	20412793	20413254	4
mergedPeak-1103	Chr1	20704675	20706646	3
mergedPeak-1105	Chr1	20791138	20791512	2
mergedPeak-1106	Chr1	21167936	21168851	2
mergedPeak-1107	Chr1	21169382	21171355	2
mergedPeak-1108	Chr1	21171459	21171871	2
mergedPeak-1109	Chr1	21172175	21172462	2
mergedPeak-111	Chr5	13901796	13902859	2
mergedPeak-1110	Chr1	21238149	21240509	3
mergedPeak-1111	Chr1	21441088	21442826	4
mergedPeak-1112	Chr1	21623956	21625261	2
mergedPeak-1114	Chr1	21625431	21625920	2
mergedPeak-1115	Chr1	21883746	21884135	4
mergedPeak-1116	Chr1	22034629	22040274	4
mergedPeak-1117	Chr1	22040467	22040843	3
mergedPeak-1122	Chr1	22313387	22313645	2
mergedPeak-1123	Chr1	22394575	22394907	3
mergedPeak-1124	Chr1	22397475	22397814	2
mergedPeak-1125	Chr1	22427920	22428327	2
mergedPeak-1126	Chr1	22460852	22461199	3
mergedPeak-1128	Chr1	22477698	22477994	2
mergedPeak-1129	Chr1	22628535	22628796	2
mergedPeak-1130	Chr1	22629046	22629549	2
mergedPeak-1131	Chr1	22700327	22701447	2
mergedPeak-1132	Chr1	22866635	22871158	4
mergedPeak-1133	Chr1	22886878	22887273	4
mergedPeak-1135	Chr1	23509577	23510024	4
mergedPeak-1136	Chr1	23510220	23510611	3
mergedPeak-1137	Chr1	23559130	23559454	2
mergedPeak-1138	Chr1	23667353	23667762	4
mergedPeak-1139	Chr1	23802348	23802668	2
mergedPeak-114	Chr5	14586632	14587088	4
mergedPeak-1140	Chr1	23932936	23933313	3
mergedPeak-1141	Chr1	24146030	24146341	2
mergedPeak-1142	Chr1	24292699	24293555	2
mergedPeak-1147	Chr1	24554218	24554601	4
mergedPeak-1149	Chr1	24611414	24611816	4
mergedPeak-1150	Chr1	24637326	24638607	2
mergedPeak-1155	Chr1	25829456	25829830	3
mergedPeak-1156	Chr1	25880460	25882402	4
mergedPeak-1157	Chr1	25886265	25886717	4
mergedPeak-1158	Chr1	25927944	25928410	4
mergedPeak-1160	Chr1	25940917	25941377	4
mergedPeak-1161	Chr1	25989536	25989826	2
mergedPeak-1162	Chr1	26049263	26049671	4
mergedPeak-1165	Chr1	26382029	26382505	4
mergedPeak-117	Chr5	14994018	14994394	4
mergedPeak-1172	Chr1	26555026	26555391	3
mergedPeak-1174	Chr1	26655234	26656788	2
mergedPeak-1177	Chr1	27273935	27274908	2
mergedPeak-1179	Chr1	27308617	27312574	4
mergedPeak-118	Chr5	14998168	14999453	2
mergedPeak-1180	Chr1	27393158	27393548	3
mergedPeak-1183	Chr1	27484890	27485565	2
mergedPeak-1186	Chr1	27644978	27646642	4
mergedPeak-1187	Chr1	27982725	27984625	3
mergedPeak-1188	Chr1	28020318	28020698	4
mergedPeak-119	Chr5	15120812	15121139	2
mergedPeak-1191	Chr1	28144189	28145449	4
mergedPeak-1192	Chr1	28184350	28184763	2
mergedPeak-1193	Chr1	28373440	28373707	2
mergedPeak-1194	Chr1	28407802	28408102	2
mergedPeak-1195	Chr1	28440686	28441039	3
mergedPeak-1196	Chr1	28519960	28520229	2
mergedPeak-1197	Chr1	28527616	28527889	2
mergedPeak-1198	Chr1	28586267	28587690	4
mergedPeak-1199	Chr1	28634445	28634868	4
mergedPeak-12	Chr5	588832	589134	2
mergedPeak-120	Chr5	15225037	15225555	4
mergedPeak-1200	Chr1	28746952	28748294	4
mergedPeak-1201	Chr1	28766415	28767420	4
mergedPeak-1203	Chr1	28947362	28947872	4
mergedPeak-1204	Chr1	29002146	29002416	2
mergedPeak-1205	Chr1	29142956	29143432	4
mergedPeak-121	Chr5	15575586	15576076	4
mergedPeak-1212	Chr1	29364351	29366055	3
mergedPeak-1213	Chr1	29443835	29444213	4
mergedPeak-1214	Chr1	29453668	29454997	2
mergedPeak-1215	Chr1	29636527	29638454	3
mergedPeak-1217	Chr1	29641798	29643252	2
mergedPeak-1218	Chr1	29803984	29809487	4
mergedPeak-122	Chr5	15976080	15976474	4
mergedPeak-1220	Chr1	30237545	30237983	4
mergedPeak-1221	Chr1	30241722	30243194	3
mergedPeak-1222	Chr1	30383667	30386051	4
mergedPeak-1223	Chr1	30403455	30404429	2
mergedPeak-123	Chr5	16239526	16239962	4
mergedPeak-126	Chr5	16507421	16507849	4
mergedPeak-127	Chr5	16637942	16638318	4
mergedPeak-129	Chr5	16688769	16692253	4
mergedPeak-13	Chr5	614369	614856	4
mergedPeak-130	Chr5	16694188	16696399	2
mergedPeak-132	Chr5	16815787	16817713	2
mergedPeak-133	Chr5	17071991	17072264	2
mergedPeak-134	Chr5	17097586	17099286	3
mergedPeak-137	Chr5	17459043	17459425	3
mergedPeak-138	Chr5	17495398	17495867	4
mergedPeak-14	Chr5	642294	642707	2
mergedPeak-142	Chr5	18040506	18041046	4
mergedPeak-144	Chr5	18293401	18293695	2
mergedPeak-146	Chr5	18368858	18370828	2
mergedPeak-147	Chr5	18382030	18383272	2
mergedPeak-149	Chr5	18542877	18543274	3
mergedPeak-15	Chr5	858368	858674	2
mergedPeak-150	Chr5	18556464	18556932	4
mergedPeak-151	Chr5	18558652	18559048	3
mergedPeak-153	Chr5	18790113	18790455	4
mergedPeak-154	Chr5	18890744	18891172	4
mergedPeak-164	Chr5	19399288	19400243	2
mergedPeak-167	Chr5	19641458	19641683	2
mergedPeak-169	Chr5	19802991	19803228	2
mergedPeak-17	Chr5	970670	971179	4
mergedPeak-170	Chr5	20011617	20014394	3
mergedPeak-171	Chr5	20014597	20015871	2
mergedPeak-173	Chr5	20046589	20047048	4
mergedPeak-174	Chr5	20070938	20071819	2
mergedPeak-176	Chr5	20675057	20675354	2
mergedPeak-177	Chr5	20741522	20741916	2
mergedPeak-18	Chr5	984081	984537	4
mergedPeak-181	Chr5	21139072	21140769	3
mergedPeak-182	Chr5	21257686	21258180	4
mergedPeak-183	Chr5	21400876	21401313	4
mergedPeak-184	Chr5	21456561	21456902	2
mergedPeak-185	Chr5	21722953	21723480	4
mergedPeak-189	Chr5	22038638	22039862	2
mergedPeak-190	Chr5	22074169	22074612	4
mergedPeak-191	Chr5	22076648	22077057	4
mergedPeak-192	Chr5	22173869	22174308	4
mergedPeak-194	Chr5	22307599	22309296	4
mergedPeak-195	Chr5	22338582	22338968	4
mergedPeak-196	Chr5	22340430	22340768	3
mergedPeak-198	Chr5	22484693	22484981	2
mergedPeak-199	Chr5	22827913	22828306	4
mergedPeak-20	Chr5	998792	999078	2
mergedPeak-200	Chr5	22955621	22956015	4
mergedPeak-201	Chr5	23054722	23054975	2
mergedPeak-205	Chr5	23306452	23308266	4
mergedPeak-206	Chr5	23310040	23310427	2
mergedPeak-207	Chr5	23445750	23446209	4
mergedPeak-21	Chr5	1108897	1109141	2
mergedPeak-211	Chr5	23644489	23644892	4
mergedPeak-212	Chr5	23662818	23663135	2
mergedPeak-214	Chr5	23843979	23844356	4
mergedPeak-215	Chr5	23953689	23954165	4
mergedPeak-216	Chr5	23957277	23957551	2
mergedPeak-218	Chr5	23998535	23999494	2
mergedPeak-219	Chr5	24063975	24065934	2
mergedPeak-22	Chr5	1215908	1216989	2
mergedPeak-220	Chr5	24103104	24104210	3
mergedPeak-221	Chr5	24139879	24140248	3
mergedPeak-222	Chr5	24173073	24173404	2
mergedPeak-223	Chr5	24262401	24262681	2
mergedPeak-225	Chr5	24386276	24387212	3
mergedPeak-226	Chr5	24529921	24530397	4
mergedPeak-227	Chr5	24531453	24531841	4
mergedPeak-228	Chr5	24667135	24667379	2
mergedPeak-229	Chr5	24709459	24709821	3
mergedPeak-23	Chr5	1441885	1442220	3
mergedPeak-231	Chr5	25079145	25080684	2
mergedPeak-232	Chr5	25098203	25098711	2
mergedPeak-241	Chr5	25333845	25335230	2
mergedPeak-243	Chr5	25377989	25378906	2
mergedPeak-244	Chr5	25518733	25520781	2
mergedPeak-248	Chr5	25704025	25705539	4
mergedPeak-249	Chr5	25722005	25723036	4
mergedPeak-25	Chr5	1742415	1742912	4
mergedPeak-250	Chr5	25783929	25784248	3
mergedPeak-251	Chr5	25875224	25875730	4
mergedPeak-253	Chr5	25924860	25925199	3
mergedPeak-254	Chr5	25972430	25972937	4
mergedPeak-259	Chr5	26195194	26195615	4
mergedPeak-26	Chr5	1788395	1788858	4
mergedPeak-260	Chr5	26221514	26221925	4
mergedPeak-264	Chr5	26456036	26459213	3
mergedPeak-265	Chr5	26555933	26556333	4
mergedPeak-269	Chr5	26854144	26856176	4
mergedPeak-27	Chr5	1853195	1853607	4
mergedPeak-271	Chr5	26921558	26921784	2
mergedPeak-272	Chr4	33678	33982	2
mergedPeak-273	Chr4	424621	425056	4
mergedPeak-276	Chr4	523543	523879	2
mergedPeak-278	Chr4	591696	592108	4
mergedPeak-279	Chr4	592530	592993	4
mergedPeak-28	Chr5	1930060	1931774	4
mergedPeak-280	Chr4	808152	808592	4
mergedPeak-281	Chr4	844415	846722	3
mergedPeak-282	Chr4	900991	901319	4
mergedPeak-283	Chr4	1046001	1046819	2
mergedPeak-285	Chr4	1319017	1319257	2
mergedPeak-286	Chr4	1441833	1442126	3
mergedPeak-287	Chr4	1501444	1501691	2
mergedPeak-288	Chr4	1520598	1521140	4
mergedPeak-289	Chr4	2587352	2589284	4
mergedPeak-291	Chr4	2718320	2720509	4
mergedPeak-292	Chr4	2799394	2799716	2
mergedPeak-293	Chr4	2799916	2800198	3
mergedPeak-298	Chr4	5036565	5037072	4
mergedPeak-299	Chr4	5037319	5037776	4
mergedPeak-300	Chr4	5358218	5358649	4
mergedPeak-301	Chr4	5358898	5359265	4
mergedPeak-302	Chr4	5618103	5618962	4
mergedPeak-304	Chr4	5709527	5709933	4
mergedPeak-305	Chr4	5718356	5718717	3
mergedPeak-306	Chr4	5740448	5742063	2
mergedPeak-307	Chr4	5896990	5897295	3
mergedPeak-308	Chr4	6409050	6409828	2
mergedPeak-31	Chr5	2309450	2309751	3
mergedPeak-310	Chr4	6803236	6803480	2
mergedPeak-312	Chr4	6837536	6838016	4
mergedPeak-313	Chr4	6864167	6866417	4
mergedPeak-314	Chr4	6905373	6905799	3
mergedPeak-315	Chr4	6944551	6944958	3
mergedPeak-319	Chr4	7341297	7341692	4
mergedPeak-32	Chr5	2410939	2411291	3
mergedPeak-322	Chr4	7730689	7731170	4
mergedPeak-323	Chr4	7758637	7761528	2
mergedPeak-324	Chr4	7785059	7786065	3
mergedPeak-326	Chr4	8255467	8255879	4
mergedPeak-33	Chr5	2432241	2432459	2
mergedPeak-332	Chr4	8530029	8530386	2
mergedPeak-333	Chr4	8633485	8634317	3
mergedPeak-334	Chr4	8979472	8979812	2
mergedPeak-335	Chr4	9108067	9108412	3
mergedPeak-336	Chr4	9286953	9287350	4
mergedPeak-337	Chr4	9289479	9289853	4
mergedPeak-339	Chr4	9605131	9607108	2
mergedPeak-34	Chr5	2587773	2588128	4
mergedPeak-340	Chr4	9660771	9663005	2
mergedPeak-341	Chr4	9752855	9753572	2
mergedPeak-342	Chr4	9759518	9760190	2
mergedPeak-343	Chr4	9815137	9815464	3
mergedPeak-347	Chr4	9873433	9873797	3
mergedPeak-348	Chr4	9978031	9978370	2
mergedPeak-350	Chr4	9991846	9993190	2
mergedPeak-354	Chr4	10092947	10093406	4
mergedPeak-356	Chr4	10180031	10180457	4
mergedPeak-357	Chr4	10301771	10302204	4
mergedPeak-358	Chr4	10325814	10326297	4
mergedPeak-36	Chr5	2859251	2859768	2
mergedPeak-363	Chr4	10499121	10499786	2
mergedPeak-364	Chr4	10499900	10501025	2
mergedPeak-37	Chr5	2993122	2993471	2
mergedPeak-371	Chr4	10808347	10808844	4
mergedPeak-372	Chr4	10878667	10878959	2
mergedPeak-373	Chr4	11122899	11123247	2
mergedPeak-374	Chr4	11155565	11157078	2
mergedPeak-375	Chr4	11172936	11174003	2
mergedPeak-377	Chr4	11470956	11471761	2
mergedPeak-378	Chr4	11471852	11472577	2
mergedPeak-379	Chr4	11774451	11774736	2
mergedPeak-38	Chr5	3118201	3118527	2
mergedPeak-381	Chr4	12138353	12141420	3
mergedPeak-382	Chr4	12319850	12320324	4
mergedPeak-384	Chr4	12429305	12429815	4
mergedPeak-389	Chr4	12685976	12686259	2
mergedPeak-39	Chr5	3212295	3212566	2
mergedPeak-390	Chr4	12686463	12688567	4
mergedPeak-394	Chr4	13006095	13006634	4
mergedPeak-395	Chr4	13014916	13016099	4
mergedPeak-396	Chr4	13021587	13022587	2
mergedPeak-397	Chr4	13058761	13059064	4
mergedPeak-398	Chr4	13076486	13076856	3
mergedPeak-40	Chr5	3253055	3253318	2
mergedPeak-400	Chr4	13285266	13285778	4
mergedPeak-401	Chr4	13336185	13336728	4
mergedPeak-402	Chr4	13341439	13341732	2
mergedPeak-403	Chr4	13454319	13454735	4
mergedPeak-406	Chr4	13663084	13664095	2
mergedPeak-407	Chr4	13704591	13704924	2
mergedPeak-408	Chr4	13750213	13751618	3
mergedPeak-409	Chr4	13809904	13811035	4
mergedPeak-41	Chr5	3287495	3287782	2
mergedPeak-410	Chr4	13811753	13812524	2
mergedPeak-411	Chr4	13813137	13813952	2
mergedPeak-413	Chr4	13882885	13883194	2
mergedPeak-414	Chr4	14032297	14032557	2
mergedPeak-416	Chr4	14470018	14470420	4
mergedPeak-419	Chr4	14579825	14582503	4
mergedPeak-423	Chr4	14797762	14798905	2
mergedPeak-426	Chr4	14825452	14826995	3
mergedPeak-427	Chr4	14881442	14883286	3
mergedPeak-431	Chr4	15120330	15120807	4
mergedPeak-432	Chr4	15182817	15183314	3
mergedPeak-433	Chr4	15273839	15274115	2
mergedPeak-436	Chr4	15290754	15291424	2
mergedPeak-437	Chr4	15345637	15346018	4
mergedPeak-438	Chr4	15383794	15385315	3
mergedPeak-439	Chr4	15430149	15430473	2
mergedPeak-44	Chr5	3399370	3399838	2
mergedPeak-440	Chr4	15487975	15490151	4
mergedPeak-442	Chr4	15501744	15502447	3
mergedPeak-444	Chr4	15502656	15503328	2
mergedPeak-447	Chr4	15576496	15576772	2
mergedPeak-448	Chr4	15671131	15671608	4
mergedPeak-449	Chr4	15804376	15804729	3
mergedPeak-45	Chr5	3515798	3516884	4
mergedPeak-451	Chr4	16260946	16262397	2
mergedPeak-454	Chr4	16303921	16304315	4
mergedPeak-455	Chr4	16355046	16358079	4
mergedPeak-456	Chr4	16451937	16453647	4
mergedPeak-457	Chr4	16454598	16454948	3
mergedPeak-458	Chr4	16556443	16556753	3
mergedPeak-461	Chr4	16655032	16655471	4
mergedPeak-463	Chr4	17048906	17050185	4
mergedPeak-464	Chr4	17129907	17130208	3
mergedPeak-465	Chr4	17149326	17149623	2
mergedPeak-466	Chr4	17225605	17226459	2
mergedPeak-467	Chr4	17280361	17282267	2
mergedPeak-469	Chr4	17500724	17501081	3
mergedPeak-470	Chr4	17540770	17541563	2
mergedPeak-472	Chr4	17669978	17672189	3
mergedPeak-473	Chr4	18026422	18026963	2
mergedPeak-475	Chr4	18236149	18236533	3
mergedPeak-476	Chr4	18254922	18255292	4
mergedPeak-477	Chr4	18293572	18293894	2
mergedPeak-483	Chr3	88152	89133	2
mergedPeak-486	Chr3	469425	469817	3
mergedPeak-487	Chr3	476582	476905	3
mergedPeak-488	Chr3	509234	511718	4
mergedPeak-489	Chr3	585864	586229	3
mergedPeak-49	Chr5	3578200	3578571	3
mergedPeak-490	Chr3	618587	619867	3
mergedPeak-491	Chr3	981833	982082	2
mergedPeak-493	Chr3	1260269	1261482	4
mergedPeak-494	Chr3	1593952	1594917	2
mergedPeak-495	Chr3	1601206	1601635	4
mergedPeak-496	Chr3	1707629	1708028	3
mergedPeak-497	Chr3	1738615	1738975	4
mergedPeak-498	Chr3	1843280	1843580	3
mergedPeak-50	Chr5	3616879	3617175	2
mergedPeak-500	Chr3	2012281	2013611	2
mergedPeak-501	Chr3	2013762	2015332	2
mergedPeak-503	Chr3	2222074	2222406	2
mergedPeak-504	Chr3	2232459	2232761	3
mergedPeak-506	Chr3	2285438	2285767	3
mergedPeak-508	Chr3	2365777	2366240	2
mergedPeak-51	Chr5	3668871	3669290	4
mergedPeak-512	Chr3	2918329	2918715	4
mergedPeak-513	Chr3	2944475	2944706	2
mergedPeak-515	Chr3	3090362	3090647	2
mergedPeak-516	Chr3	3095935	3096452	4
mergedPeak-517	Chr3	3186511	3187526	2
mergedPeak-519	Chr3	3238255	3238636	4
mergedPeak-52	Chr5	3784354	3785317	3
mergedPeak-521	Chr3	3354041	3357407	3
mergedPeak-522	Chr3	3419935	3420635	2
mergedPeak-525	Chr3	3575703	3575961	2
mergedPeak-526	Chr3	3622611	3622947	4
mergedPeak-533	Chr3	4330578	4330884	2
mergedPeak-534	Chr3	4511714	4516411	3
mergedPeak-536	Chr3	4997977	4998235	2
mergedPeak-537	Chr3	5121390	5123551	4
mergedPeak-538	Chr3	5213093	5214726	3
mergedPeak-539	Chr3	5274886	5275331	4
mergedPeak-54	Chr5	4161870	4162466	4
mergedPeak-540	Chr3	5386868	5387267	3
mergedPeak-543	Chr3	5632686	5633001	4
mergedPeak-544	Chr3	5759666	5760453	2
mergedPeak-546	Chr3	5761588	5761910	2
mergedPeak-547	Chr3	5952042	5953616	2
mergedPeak-548	Chr3	6090345	6092858	4
mergedPeak-549	Chr3	6483851	6484224	3
mergedPeak-55	Chr5	4204161	4204796	2
mergedPeak-550	Chr3	6540424	6540719	4
mergedPeak-551	Chr3	6556026	6557804	2
mergedPeak-552	Chr3	6563506	6564372	4
mergedPeak-553	Chr3	6663443	6663941	4
mergedPeak-554	Chr3	6664370	6666526	2
mergedPeak-555	Chr3	6840615	6842493	2
mergedPeak-556	Chr3	7087886	7088298	2
mergedPeak-558	Chr3	7259729	7260484	4
mergedPeak-559	Chr3	7319511	7319829	3
mergedPeak-560	Chr3	7567273	7567703	4
mergedPeak-563	Chr3	8267741	8268668	2
mergedPeak-564	Chr3	8343845	8344067	2
mergedPeak-565	Chr3	8345069	8345522	4
mergedPeak-568	Chr3	8641692	8644574	3
mergedPeak-57	Chr5	4530243	4530641	4
mergedPeak-574	Chr3	9372363	9372572	2
mergedPeak-575	Chr3	9404580	9405017	2
mergedPeak-576	Chr3	9722147	9723180	2
mergedPeak-579	Chr3	10210089	10210537	4
mergedPeak-580	Chr3	10256032	10257523	3
mergedPeak-581	Chr3	10317996	10318439	4
mergedPeak-582	Chr3	10324423	10324821	4
mergedPeak-585	Chr3	10752223	10752609	4
mergedPeak-586	Chr3	10759344	10759638	2
mergedPeak-587	Chr3	11023038	11023504	4
mergedPeak-589	Chr3	11481947	11482301	4
mergedPeak-59	Chr5	4673729	4674045	3
mergedPeak-591	Chr3	11926130	11926435	2
mergedPeak-595	Chr3	13590494	13590855	4
mergedPeak-596	Chr3	13591445	13591814	4
mergedPeak-599	Chr3	14195567	14196269	4
mergedPeak-600	Chr3	14196479	14197124	4
mergedPeak-603	Chr3	14199419	14199832	4
mergedPeak-605	Chr3	14201324	14202443	4
mergedPeak-607	Chr3	14811004	14811242	2
mergedPeak-608	Chr3	14811592	14811876	3
mergedPeak-612	Chr3	15436832	15437054	2
mergedPeak-613	Chr3	15774881	15775190	2
mergedPeak-614	Chr3	15951591	15953011	4
mergedPeak-615	Chr3	16111933	16112323	4
mergedPeak-617	Chr3	16539598	16539926	3
mergedPeak-618	Chr3	16757178	16758921	3
mergedPeak-619	Chr3	16885747	16886045	2
mergedPeak-620	Chr3	16891488	16891794	2
mergedPeak-621	Chr3	16893907	16894412	4
mergedPeak-622	Chr3	16896488	16897816	2
mergedPeak-625	Chr3	17018704	17019142	4
mergedPeak-626	Chr3	17019319	17019853	4
mergedPeak-628	Chr3	17149512	17149935	4
mergedPeak-629	Chr3	17178104	17180017	4
mergedPeak-630	Chr3	17437872	17440896	4
mergedPeak-631	Chr3	17492943	17494683	4
mergedPeak-632	Chr3	17697643	17700649	2
mergedPeak-634	Chr3	17907868	17910383	2
mergedPeak-635	Chr3	17974453	17976314	4
mergedPeak-636	Chr3	18068878	18069218	4
mergedPeak-639	Chr3	18310990	18311381	4
mergedPeak-64	Chr5	5157357	5157895	4
mergedPeak-640	Chr3	18343456	18343747	2
mergedPeak-641	Chr3	18362056	18363094	2
mergedPeak-642	Chr3	18363617	18364192	2
mergedPeak-648	Chr3	18917190	18917625	4
mergedPeak-649	Chr3	18936160	18937986	2
mergedPeak-652	Chr3	18997573	18997920	4
mergedPeak-653	Chr3	19033309	19033664	2
mergedPeak-656	Chr3	19268194	19268403	2
mergedPeak-658	Chr3	19392562	19392952	3
mergedPeak-659	Chr3	19425562	19426971	2
mergedPeak-66	Chr5	5358731	5359100	4
mergedPeak-660	Chr3	19440979	19442231	2
mergedPeak-661	Chr3	19500767	19501186	4
mergedPeak-662	Chr3	19554864	19555179	4
mergedPeak-663	Chr3	19569712	19571001	4
mergedPeak-665	Chr3	19924100	19924537	4
mergedPeak-666	Chr3	19984747	19985073	4
mergedPeak-667	Chr3	20296763	20298869	2
mergedPeak-668	Chr3	20339350	20340581	3
mergedPeak-669	Chr3	20549224	20552078	3
mergedPeak-67	Chr5	5718903	5719926	2
mergedPeak-672	Chr3	20752520	20752942	4
mergedPeak-673	Chr3	20753135	20753522	4
mergedPeak-674	Chr3	20776444	20779256	4
mergedPeak-675	Chr3	20813381	20813873	4
mergedPeak-679	Chr3	20896614	20897693	3
mergedPeak-682	Chr3	21060013	21061347	4
mergedPeak-683	Chr3	21262052	21263206	4
mergedPeak-688	Chr3	21296543	21299135	3
mergedPeak-690	Chr3	21487117	21487444	3
mergedPeak-691	Chr3	21541707	21542438	4
mergedPeak-693	Chr3	21933184	21934169	2
mergedPeak-696	Chr3	21959349	21959650	2
mergedPeak-697	Chr3	22138554	22139075	4
mergedPeak-699	Chr3	22186759	22187102	2
mergedPeak-7	Chr5	290177	291109	2
mergedPeak-700	Chr3	22470172	22470482	3
mergedPeak-702	Chr3	22611181	22611571	4
mergedPeak-703	Chr3	22650475	22651187	2
mergedPeak-705	Chr3	22775716	22776087	3
mergedPeak-706	Chr3	22786395	22787194	2
mergedPeak-709	Chr3	22859976	22860232	2
mergedPeak-710	Chr3	22881578	22881987	4
mergedPeak-712	Chr3	23051382	23051670	2
mergedPeak-717	Chr3	23210503	23210789	3
mergedPeak-718	Chr3	23285504	23286064	4
mergedPeak-720	Chr2	2518	2790	4
mergedPeak-721	Chr2	3280	3676	4
mergedPeak-723	Chr2	9768	10282	4
mergedPeak-724	Chr2	101798	102271	4
mergedPeak-728	Chr2	296664	297866	2
mergedPeak-730	Chr2	706537	707007	4
mergedPeak-731	Chr2	846759	847142	4
mergedPeak-733	Chr2	1054599	1055058	4
mergedPeak-734	Chr2	1113885	1114232	3
mergedPeak-735	Chr2	1154134	1154619	4
mergedPeak-738	Chr2	1822992	1824235	3
mergedPeak-74	Chr5	6426033	6426607	2
mergedPeak-740	Chr2	2026432	2026990	2
mergedPeak-742	Chr2	2034227	2034631	3
mergedPeak-744	Chr2	2269977	2270652	2
mergedPeak-745	Chr2	2271005	2271573	2
mergedPeak-747	Chr2	2358717	2360498	2
mergedPeak-748	Chr2	2361553	2361889	2
mergedPeak-757	Chr2	5663926	5664366	4
mergedPeak-759	Chr2	6356802	6357293	4
mergedPeak-76	Chr5	6470295	6471563	4
mergedPeak-762	Chr2	6946737	6947044	2
mergedPeak-764	Chr2	7038885	7039278	3
mergedPeak-765	Chr2	7145295	7145727	4
mergedPeak-766	Chr2	7190832	7191208	4
mergedPeak-77	Chr5	6477034	6478094	4
mergedPeak-770	Chr2	7742487	7742897	4
mergedPeak-771	Chr2	7755153	7757751	3
mergedPeak-772	Chr2	7839626	7840060	4
mergedPeak-773	Chr2	7955609	7955899	2
mergedPeak-776	Chr2	8201994	8202296	2
mergedPeak-778	Chr2	8911419	8913438	2
mergedPeak-780	Chr2	9213147	9213524	4
mergedPeak-781	Chr2	9262059	9262527	4
mergedPeak-782	Chr2	9262755	9263055	2
mergedPeak-783	Chr2	9266693	9267192	4
mergedPeak-785	Chr2	9449664	9450122	4
mergedPeak-786	Chr2	9465490	9465858	4
mergedPeak-787	Chr2	9502114	9502438	2
mergedPeak-788	Chr2	9562709	9563297	3
mergedPeak-789	Chr2	9563480	9564480	4
mergedPeak-79	Chr5	6760843	6761970	2
mergedPeak-794	Chr2	9842108	9843043	3
mergedPeak-796	Chr2	9946671	9946952	2
mergedPeak-797	Chr2	10059411	10059740	2
mergedPeak-798	Chr2	10135011	10137338	4
mergedPeak-799	Chr2	10373363	10373705	4
mergedPeak-801	Chr2	10428215	10429023	2
mergedPeak-802	Chr2	10451998	10454384	3
mergedPeak-803	Chr2	10753906	10755414	4
mergedPeak-804	Chr2	10829897	10831548	3
mergedPeak-808	Chr2	11115648	11115964	2
mergedPeak-811	Chr2	11149305	11150042	2
mergedPeak-815	Chr2	11566347	11567910	4
mergedPeak-819	Chr2	11864063	11864461	4
mergedPeak-82	Chr5	6826585	6827881	4
mergedPeak-821	Chr2	12328835	12329165	2
mergedPeak-822	Chr2	12339558	12339917	3
mergedPeak-823	Chr2	12471656	12472004	2
mergedPeak-824	Chr2	12638149	12638435	2
mergedPeak-825	Chr2	12814434	12816557	4
mergedPeak-826	Chr2	12821871	12823513	3
mergedPeak-827	Chr2	12881375	12881739	3
mergedPeak-830	Chr2	12885759	12886164	4
mergedPeak-831	Chr2	12975854	12976168	2
mergedPeak-837	Chr2	13137145	13137531	3
mergedPeak-839	Chr2	13271992	13272259	2
mergedPeak-84	Chr5	7221974	7222326	2
mergedPeak-840	Chr2	13555093	13557281	4
mergedPeak-841	Chr2	13659185	13661135	2
mergedPeak-842	Chr2	13675986	13676317	4
mergedPeak-85	Chr5	7248808	7250377	3
mergedPeak-850	Chr2	14350213	14350512	2
mergedPeak-851	Chr2	14522172	14523501	4
mergedPeak-852	Chr2	14524861	14526169	3
mergedPeak-853	Chr2	14573350	14574441	2
mergedPeak-855	Chr2	14737413	14739704	3
mergedPeak-856	Chr2	14743407	14743703	2
mergedPeak-858	Chr2	15040507	15040854	3
mergedPeak-859	Chr2	15082557	15084387	3
mergedPeak-860	Chr2	15168670	15168969	2
mergedPeak-861	Chr2	15169332	15169802	4
mergedPeak-863	Chr2	15208263	15208701	4
mergedPeak-864	Chr2	15320050	15320677	4
mergedPeak-865	Chr2	15345919	15346391	4
mergedPeak-866	Chr2	15470062	15470437	4
mergedPeak-867	Chr2	15889433	15889858	3
mergedPeak-869	Chr2	15916634	15916952	3
mergedPeak-87	Chr5	7365423	7366350	3
mergedPeak-870	Chr2	16108526	16111189	4
mergedPeak-871	Chr2	16518514	16518920	3
mergedPeak-873	Chr2	16700030	16701983	4
mergedPeak-874	Chr2	16772432	16774439	2
mergedPeak-878	Chr2	17113792	17114593	2
mergedPeak-879	Chr2	17138186	17140159	4
mergedPeak-880	Chr2	17220224	17220489	2
mergedPeak-882	Chr2	17269291	17270956	4
mergedPeak-883	Chr2	17360852	17362462	3
mergedPeak-884	Chr2	17538633	17539008	2
mergedPeak-885	Chr2	17660478	17661027	4
mergedPeak-887	Chr2	17873525	17873861	3
mergedPeak-889	Chr2	17995456	17995864	4
mergedPeak-890	Chr2	18309866	18310321	4
mergedPeak-895	Chr2	18569717	18570061	2
mergedPeak-897	Chr2	18669818	18670252	4
mergedPeak-898	Chr2	18862626	18864539	2
mergedPeak-9	Chr5	508294	508762	4
mergedPeak-90	Chr5	7981135	7981622	4
mergedPeak-900	Chr2	19344223	19344590	4
mergedPeak-901	Chr2	19558472	19560182	4
mergedPeak-902	Chr1	63878	64799	2
mergedPeak-907	Chr1	66690	67465	2
mergedPeak-908	Chr1	111803	112174	4
mergedPeak-909	Chr1	171877	172647	2
mergedPeak-91	Chr5	8416400	8416937	2
mergedPeak-912	Chr1	306249	306548	3
mergedPeak-913	Chr1	309198	309539	3
mergedPeak-914	Chr1	515236	515656	4
mergedPeak-915	Chr1	552497	552976	2
mergedPeak-916	Chr1	571964	574746	2
mergedPeak-917	Chr1	877398	877892	4
mergedPeak-918	Chr1	892267	892723	4
mergedPeak-919	Chr1	909765	910094	2
mergedPeak-920	Chr1	1158806	1159161	3
mergedPeak-922	Chr1	1324671	1325132	4
mergedPeak-923	Chr1	1477663	1478780	3
mergedPeak-924	Chr1	1583691	1584074	2
mergedPeak-927	Chr1	1817217	1817558	4
mergedPeak-929	Chr1	2025073	2025583	4
mergedPeak-931	Chr1	2107335	2107655	3
mergedPeak-932	Chr1	2111053	2111418	4
mergedPeak-933	Chr1	2177665	2178046	2
mergedPeak-934	Chr1	2189565	2190601	4
mergedPeak-935	Chr1	2334606	2334952	2
mergedPeak-936	Chr1	2406716	2407075	2
mergedPeak-937	Chr1	2588269	2588706	4
mergedPeak-939	Chr1	2846433	2846912	3
mergedPeak-945	Chr1	2927692	2929822	4
mergedPeak-946	Chr1	2939192	2939614	4
mergedPeak-947	Chr1	3431112	3431433	2
mergedPeak-948	Chr1	3676335	3676796	4
mergedPeak-949	Chr1	3678679	3679058	4
mergedPeak-95	Chr5	8946664	8947214	4
mergedPeak-950	Chr1	3774319	3774709	4
mergedPeak-951	Chr1	3777442	3780740	4
mergedPeak-952	Chr1	3881418	3881683	2
mergedPeak-953	Chr1	3914506	3914911	4
mergedPeak-956	Chr1	4285739	4286119	3
mergedPeak-958	Chr1	4440045	4440360	2
mergedPeak-959	Chr1	4522667	4522911	2
mergedPeak-96	Chr5	9096815	9099426	4
mergedPeak-960	Chr1	4542455	4544208	2
mergedPeak-962	Chr1	4709460	4709761	2
mergedPeak-963	Chr1	4741801	4742116	3
mergedPeak-965	Chr1	5171434	5172082	2
mergedPeak-966	Chr1	5309546	5309932	3
mergedPeak-967	Chr1	5380777	5381094	2
mergedPeak-968	Chr1	5446144	5447280	2
mergedPeak-969	Chr1	5517953	5518278	2
mergedPeak-97	Chr5	9476550	9477409	2
mergedPeak-971	Chr1	5619408	5619671	2
mergedPeak-974	Chr1	5977578	5981572	4
mergedPeak-976	Chr1	6075579	6076175	4
mergedPeak-978	Chr1	6299815	6301607	4
mergedPeak-979	Chr1	6464083	6465986	4
mergedPeak-980	Chr1	6488409	6488805	3
mergedPeak-983	Chr1	6622275	6623535	3
mergedPeak-985	Chr1	6698234	6698914	2
mergedPeak-986	Chr1	6832425	6834460	4
mergedPeak-99	Chr5	9789430	9789940	4
mergedPeak-990	Chr1	6995256	6995603	3
mergedPeak-991	Chr1	7004335	7004679	2
mergedPeak-992	Chr1	7016351	7016671	2
mergedPeak-995	Chr1	7082499	7082842	2
mergedPeak-996	Chr1	7084137	7085649	3
mergedPeak-997	Chr1	7087806	7088983	2
mergedPeak-998	Chr1	7103645	7105699	2

## Sheet: common_peaks_lowCu&controlCu
Schulten et al., Supplemental Data (2022). SPL7-dependent utilization of sugar. Plant Cell.
Supplemental Data Set S1. Genomic binding sites of SPL7 detected by ChIP-seq.
Chromosome	start_peak_controlCu	end_peak_controlCu	peak_width_controlCu	peak_name_controlCu	no_replicates_controlCu_peak	start_peak_lowCu	end_peak_lowCu	peak_width_lowCu	peak_name_lowCu	no_replicates_lowCu_peak
Chr1	4440045	4440360	316	mergedPeak-958	2	4440015	4440326	312	mergedPeak-1001	2
Chr1	4542455	4544208	1754	mergedPeak-960	2	4542466	4543931	1466	mergedPeak-1003	2
Chr1	4709460	4709761	302	mergedPeak-962	2	4709429	4709800	372	mergedPeak-1006	2
Chr1	4741801	4742116	316	mergedPeak-963	2	4741757	4742184	428	mergedPeak-1007	2
Chr1	5171434	5172082	649	mergedPeak-965	2	5171265	5172408	1144	mergedPeak-1009	2
Chr1	5309546	5309932	387	mergedPeak-966	2	5309561	5309905	345	mergedPeak-1011	2
Chr1	5380777	5381094	318	mergedPeak-967	2	5380762	5381043	282	mergedPeak-1012	2
Chr1	5446144	5447280	1137	mergedPeak-968	2	5446374	5447372	999	mergedPeak-1013	2
Chr1	5517953	5518278	326	mergedPeak-969	2	5517986	5518331	346	mergedPeak-1014	2
Chr1	5619408	5619671	264	mergedPeak-971	2	5619385	5619751	367	mergedPeak-1015	2
Chr1	5977578	5981572	3995	mergedPeak-974	2	5977548	5981408	3861	mergedPeak-1018	2
Chr1	6075579	6076175	597	mergedPeak-976	2	6075531	6076183	653	mergedPeak-1021	2
Chr1	6299815	6301607	1793	mergedPeak-978	2	6299754	6301599	1846	mergedPeak-1025	2
Chr1	6464083	6465986	1904	mergedPeak-979	2	6464056	6465962	1907	mergedPeak-1027	2
Chr1	6488409	6488805	397	mergedPeak-980	2	6488417	6488779	363	mergedPeak-1028	2
Chr1	6622275	6623535	1261	mergedPeak-983	2	6622290	6623894	1605	mergedPeak-1030	2
Chr1	6698234	6698914	681	mergedPeak-985	2	6698136	6699049	914	mergedPeak-1032	2
Chr1	6832425	6834460	2036	mergedPeak-986	2	6832384	6834557	2174	mergedPeak-1033	2
Chr1	6995256	6995603	348	mergedPeak-990	2	6995240	6995540	301	mergedPeak-1036	2
Chr1	7004335	7004679	345	mergedPeak-991	2	7004325	7004659	335	mergedPeak-1037	2
Chr1	7016351	7016671	321	mergedPeak-992	2	7016312	7016676	365	mergedPeak-1038	2
Chr1	7082499	7082842	344	mergedPeak-995	2	7082542	7082761	220	mergedPeak-1039	2
Chr1	7084137	7085649	1513	mergedPeak-996	2	7084264	7085650	1387	mergedPeak-1040	2
Chr1	7087806	7088983	1178	mergedPeak-997	2	7087830	7089034	1205	mergedPeak-1041	2
Chr1	7103645	7105699	2055	mergedPeak-998	2	7103081	7105764	2684	mergedPeak-1042	2
Chr1	7144801	7145491	691	mergedPeak-1000	2	7144131	7146291	2161	mergedPeak-1043	2
Chr1	7242696	7243029	334	mergedPeak-1003	2	7242669	7243002	334	mergedPeak-1045	2
Chr1	7398911	7400306	1396	mergedPeak-1004	2	7398829	7400475	1647	mergedPeak-1046	2
Chr1	7499649	7500044	396	mergedPeak-1005	2	7499565	7500053	489	mergedPeak-1047	2
Chr1	7696641	7697875	1235	mergedPeak-1006	2	7696713	7697977	1265	mergedPeak-1048	2
Chr1	7836048	7837804	1757	mergedPeak-1007	2	7835960	7837772	1813	mergedPeak-1049	2
Chr1	7884260	7884675	416	mergedPeak-1008	2	7884286	7884703	418	mergedPeak-1050	2
Chr1	8336937	8338239	1303	mergedPeak-1013	2	8337160	8338297	1138	mergedPeak-1054	2
Chr1	8383138	8383566	429	mergedPeak-1014	2	8383117	8383546	430	mergedPeak-1057	2
Chr1	8385433	8386791	1359	mergedPeak-1015	2	8385335	8386691	1357	mergedPeak-1058	2
Chr1	8495526	8495855	330	mergedPeak-1017	2	8495563	8495843	281	mergedPeak-1060	2
Chr1	8520200	8520572	373	mergedPeak-1018	2	8520202	8520615	414	mergedPeak-1061	2
Chr1	8910814	8912289	1476	mergedPeak-1020	2	8911219	8912100	882	mergedPeak-1063	2
Chr1	9143687	9143941	255	mergedPeak-1025	2	9143659	9143982	324	mergedPeak-1067	2
Chr1	9157865	9158409	545	mergedPeak-1026	2	9157952	9158429	478	mergedPeak-1068	2
Chr1	9295393	9295831	439	mergedPeak-1027	2	9295418	9295827	410	mergedPeak-1069	2
Chr1	9406852	9408616	1765	mergedPeak-1028	2	9406997	9408573	1577	mergedPeak-1070	2
Chr1	9647561	9649002	1442	mergedPeak-1029	2	9647657	9649009	1353	mergedPeak-1071	2
Chr1	9672349	9675925	3577	mergedPeak-1031	2	9672920	9675996	3077	mergedPeak-1075	2
Chr1	9955819	9956882	1064	mergedPeak-1033	2	9955766	9956900	1135	mergedPeak-1076	2
Chr1	10472183	10472933	751	mergedPeak-1041	2	10472108	10473110	1003	mergedPeak-1086	2
Chr1	10474622	10475766	1145	mergedPeak-1042	2	10474457	10475820	1364	mergedPeak-1087	2
Chr1	10478072	10479393	1322	mergedPeak-1043	2	10478057	10479475	1419	mergedPeak-1088	2
Chr1	10715884	10718685	2802	mergedPeak-1044	2	10715938	10718945	3008	mergedPeak-1089	2
Chr1	10756510	10756923	414	mergedPeak-1046	2	10756470	10756904	435	mergedPeak-1090	2
Chr1	10963503	10963814	312	mergedPeak-1047	2	10963514	10963793	280	mergedPeak-1091	2
Chr1	11103872	11104271	400	mergedPeak-1048	2	11103918	11104243	326	mergedPeak-1093	2
Chr1	11163651	11164139	489	mergedPeak-1049	2	11163648	11164215	568	mergedPeak-1094	2
Chr1	11164889	11165261	373	mergedPeak-1050	2	11164884	11165266	383	mergedPeak-1095	2
Chr1	11214440	11215588	1149	mergedPeak-1051	2	11214439	11215711	1273	mergedPeak-1096	2
Chr1	11670582	11670931	350	mergedPeak-1052	2	11670587	11670937	351	mergedPeak-1097	2
Chr1	11671461	11671821	361	mergedPeak-1053	2	11671474	11671831	358	mergedPeak-1098	2
Chr1	11672160	11672604	445	mergedPeak-1054	2	11672176	11672594	419	mergedPeak-1099	2
Chr1	11798960	11800839	1880	mergedPeak-1057	2	11798747	11800838	2092	mergedPeak-1101	2
Chr1	11928873	11930079	1207	mergedPeak-1058	2	11928810	11930102	1293	mergedPeak-1102	2
Chr1	11931389	11932423	1035	mergedPeak-1059	2	11931336	11932403	1068	mergedPeak-1103	2
Chr1	12177890	12179452	1563	mergedPeak-1060	2	12177929	12179752	1824	mergedPeak-1104	2
Chr1	12180975	12182335	1361	mergedPeak-1061	2	12180901	12182649	1749	mergedPeak-1105	2
Chr1	12237957	12238855	899	mergedPeak-1062	2	12238053	12239180	1128	mergedPeak-1106	2
Chr1	12852063	12853607	1545	mergedPeak-1063	2	12852034	12853596	1563	mergedPeak-1107	2
Chr1	12895412	12895880	469	mergedPeak-1064	2	12895462	12896346	885	mergedPeak-1108	2
Chr1	13686177	13686642	466	mergedPeak-1066	2	13686187	13686604	418	mergedPeak-1111	2
Chr1	14158703	14161876	3174	mergedPeak-1069	2	14158627	14162024	3398	mergedPeak-1116	2
Chr1	16492076	16492571	496	mergedPeak-1075	2	16492130	16492570	441	mergedPeak-1128	2
Chr1	17008278	17008658	381	mergedPeak-1078	2	17008339	17008643	305	mergedPeak-1129	2
Chr1	17499696	17500015	320	mergedPeak-1079	2	17499723	17499955	233	mergedPeak-1132	2
Chr1	17731657	17732033	377	mergedPeak-1080	2	17731598	17732039	442	mergedPeak-1134	2
Chr1	18078490	18078869	380	mergedPeak-1082	2	18078488	18078887	400	mergedPeak-1135	2
Chr1	18135518	18135869	352	mergedPeak-1083	2	18135490	18135873	384	mergedPeak-1136	2
Chr1	18230331	18230801	471	mergedPeak-1084	2	18230359	18230784	426	mergedPeak-1137	2
Chr1	18321399	18322226	828	mergedPeak-1086	2	18321299	18322111	813	mergedPeak-1139	2
Chr1	18387598	18387902	305	mergedPeak-1088	2	18387588	18387902	315	mergedPeak-1140	2
Chr1	18428036	18428300	265	mergedPeak-1089	2	18428048	18428346	299	mergedPeak-1141	2
Chr1	18552807	18553143	337	mergedPeak-1091	2	18552774	18553149	376	mergedPeak-1143	2
Chr1	18557631	18558114	484	mergedPeak-1092	2	18557561	18558147	587	mergedPeak-1144	2
Chr1	18599005	18599527	523	mergedPeak-1093	2	18599032	18599508	477	mergedPeak-1145	2
Chr1	19424341	19424832	492	mergedPeak-1098	2	19424349	19424714	366	mergedPeak-1150	2
Chr1	19844873	19848142	3270	mergedPeak-1101	2	19844859	19847465	2607	mergedPeak-1155	2
Chr1	20412793	20413254	462	mergedPeak-1102	2	20412791	20413240	450	mergedPeak-1157	2
Chr1	20704675	20706646	1972	mergedPeak-1103	2	20704625	20706785	2161	mergedPeak-1158	2
Chr1	20791138	20791512	375	mergedPeak-1105	2	20791119	20791457	339	mergedPeak-1159	2
Chr1	21167936	21168851	916	mergedPeak-1106	2	21167995	21168716	722	mergedPeak-1160	2
Chr1	21169382	21171355	1974	mergedPeak-1107	2	21169422	21170685	1264	mergedPeak-1161	2
Chr1	21238149	21240509	2361	mergedPeak-1110	2	21238076	21240924	2849	mergedPeak-1163	2
Chr1	21441088	21442826	1739	mergedPeak-1111	2	21440997	21442853	1857	mergedPeak-1166	2
Chr1	21623956	21625261	1306	mergedPeak-1112	2	21623805	21625835	2031	mergedPeak-1168	2
Chr1	21883746	21884135	390	mergedPeak-1115	2	21883747	21884138	392	mergedPeak-1169	2
Chr1	22034629	22040274	5646	mergedPeak-1116	2	22034612	22040808	6197	mergedPeak-1170	2
Chr1	22394575	22394907	333	mergedPeak-1123	2	22394533	22394912	380	mergedPeak-1175	2
Chr1	22397475	22397814	340	mergedPeak-1124	2	22397482	22397847	366	mergedPeak-1176	2
Chr1	22427920	22428327	408	mergedPeak-1125	2	22427956	22428308	353	mergedPeak-1177	2
Chr1	22460852	22461199	348	mergedPeak-1126	2	22460830	22461196	367	mergedPeak-1178	2
Chr1	22477698	22477994	297	mergedPeak-1128	2	22477710	22478034	325	mergedPeak-1179	2
Chr1	22700327	22701447	1121	mergedPeak-1131	2	22700452	22701626	1175	mergedPeak-1182	2
Chr1	22866635	22871158	4524	mergedPeak-1132	2	22867339	22871149	3811	mergedPeak-1184	2
Chr1	22886878	22887273	396	mergedPeak-1133	2	22886795	22887246	452	mergedPeak-1185	2
Chr1	23509577	23510024	448	mergedPeak-1135	2	23509606	23510655	1050	mergedPeak-1188	2
Chr1	23510220	23510611	392	mergedPeak-1136	2	23509606	23510655	1050	mergedPeak-1188	2
Chr1	23559130	23559454	325	mergedPeak-1137	2	23559116	23559504	389	mergedPeak-1189	2
Chr1	23667353	23667762	410	mergedPeak-1138	2	23667369	23667769	401	mergedPeak-1190	2
Chr1	23802348	23802668	321	mergedPeak-1139	2	23802377	23802665	289	mergedPeak-1192	2
Chr1	23932936	23933313	378	mergedPeak-1140	2	23932932	23933322	391	mergedPeak-1193	2
Chr1	24146030	24146341	312	mergedPeak-1141	2	24146032	24146361	330	mergedPeak-1194	2
Chr1	24292699	24293555	857	mergedPeak-1142	2	24292716	24295057	2342	mergedPeak-1195	2
Chr1	24554218	24554601	384	mergedPeak-1147	2	24554205	24554586	382	mergedPeak-1198	2
Chr1	24611414	24611816	403	mergedPeak-1149	2	24611344	24611852	509	mergedPeak-1201	2
Chr1	24637326	24638607	1282	mergedPeak-1150	2	24637342	24638861	1520	mergedPeak-1202	2
Chr1	25829456	25829830	375	mergedPeak-1155	2	25829459	25829788	330	mergedPeak-1209	2
Chr1	25880460	25882402	1943	mergedPeak-1156	2	25880010	25882281	2272	mergedPeak-1210	2
Chr1	25886265	25886717	453	mergedPeak-1157	2	25886280	25886709	430	mergedPeak-1211	2
Chr1	25927944	25928410	467	mergedPeak-1158	2	25927882	25928420	539	mergedPeak-1212	2
Chr1	25940917	25941377	461	mergedPeak-1160	2	25940904	25941393	490	mergedPeak-1214	2
Chr1	25989536	25989826	291	mergedPeak-1161	2	25989528	25989872	345	mergedPeak-1215	2
Chr1	26049263	26049671	409	mergedPeak-1162	2	26049253	26049650	398	mergedPeak-1216	2
Chr1	26382029	26382505	477	mergedPeak-1165	2	26382034	26382455	422	mergedPeak-1220	2
Chr1	26555026	26555391	366	mergedPeak-1172	2	26555023	26555383	361	mergedPeak-1222	2
Chr1	26655234	26656788	1555	mergedPeak-1174	2	26655263	26657245	1983	mergedPeak-1224	2
Chr1	27308617	27312574	3958	mergedPeak-1179	2	27308637	27312921	4285	mergedPeak-1230	2
Chr1	27393158	27393548	391	mergedPeak-1180	2	27393164	27393523	360	mergedPeak-1231	2
Chr1	27644978	27646642	1665	mergedPeak-1186	2	27645050	27646688	1639	mergedPeak-1241	2
Chr1	27982725	27984625	1901	mergedPeak-1187	2	27982587	27984597	2011	mergedPeak-1244	2
Chr1	28020318	28020698	381	mergedPeak-1188	2	28020355	28020679	325	mergedPeak-1245	2
Chr1	28144189	28145449	1261	mergedPeak-1191	2	28144192	28145501	1310	mergedPeak-1247	2
Chr1	28184350	28184763	414	mergedPeak-1192	2	28184374	28184710	337	mergedPeak-1248	2
Chr1	28440686	28441039	354	mergedPeak-1195	2	28440682	28441012	331	mergedPeak-1251	2
Chr1	28519960	28520229	270	mergedPeak-1196	2	28519961	28520269	309	mergedPeak-1252	2
Chr1	28586267	28587690	1424	mergedPeak-1198	2	28586416	28587667	1252	mergedPeak-1254	2
Chr1	28634445	28634868	424	mergedPeak-1199	2	28634464	28634847	384	mergedPeak-1255	2
Chr1	28746952	28748294	1343	mergedPeak-1200	2	28746991	28748219	1229	mergedPeak-1257	2
Chr1	28766415	28767420	1006	mergedPeak-1201	2	28766294	28767415	1122	mergedPeak-1258	2
Chr1	28947362	28947872	511	mergedPeak-1203	2	28947396	28947839	444	mergedPeak-1260	2
Chr1	29002146	29002416	271	mergedPeak-1204	2	29002161	29002485	325	mergedPeak-1262	2
Chr1	29142956	29143432	477	mergedPeak-1205	2	29142950	29143431	482	mergedPeak-1263	2
Chr1	29364351	29366055	1705	mergedPeak-1212	2	29364565	29366439	1875	mergedPeak-1269	2
Chr1	29443835	29444213	379	mergedPeak-1213	2	29443815	29444226	412	mergedPeak-1271	2
Chr1	29453668	29454997	1330	mergedPeak-1214	2	29453161	29454594	1434	mergedPeak-1272	2
Chr1	29636527	29638454	1928	mergedPeak-1215	2	29636643	29638435	1793	mergedPeak-1275	2
Chr1	29641798	29643252	1455	mergedPeak-1217	2	29641874	29643272	1399	mergedPeak-1276	2
Chr1	29803984	29809487	5504	mergedPeak-1218	2	29803926	29809474	5549	mergedPeak-1277	2
Chr1	30237545	30237983	439	mergedPeak-1220	2	30237531	30237998	468	mergedPeak-1280	2
Chr1	30241722	30243194	1473	mergedPeak-1221	2	30241885	30243243	1359	mergedPeak-1281	2
Chr1	30383667	30386051	2385	mergedPeak-1222	2	30383741	30385958	2218	mergedPeak-1282	2
Chr1	30403455	30404429	975	mergedPeak-1223	2	30403681	30404408	728	mergedPeak-1283	2
Chr1	63878	64799	922	mergedPeak-902	2	63722	67435	3714	mergedPeak-948	2
Chr1	111803	112174	372	mergedPeak-908	2	111791	112162	372	mergedPeak-949	2
Chr1	171877	172647	771	mergedPeak-909	2	171626	172736	1111	mergedPeak-950	2
Chr1	306249	306548	300	mergedPeak-912	2	306204	306529	326	mergedPeak-954	2
Chr1	309198	309539	342	mergedPeak-913	2	309214	309514	301	mergedPeak-955	2
Chr1	515236	515656	421	mergedPeak-914	2	515282	515671	390	mergedPeak-956	2
Chr1	571964	574746	2783	mergedPeak-916	2	572280	574794	2515	mergedPeak-958	2
Chr1	877398	877892	495	mergedPeak-917	2	877409	877890	482	mergedPeak-960	2
Chr1	892267	892723	457	mergedPeak-918	2	892300	892693	394	mergedPeak-961	2
Chr1	909765	910094	330	mergedPeak-919	2	909720	910073	354	mergedPeak-962	2
Chr1	1158806	1159161	356	mergedPeak-920	2	1158824	1159155	332	mergedPeak-963	2
Chr1	1324671	1325132	462	mergedPeak-922	2	1324617	1325152	536	mergedPeak-965	2
Chr1	1477663	1478780	1118	mergedPeak-923	2	1477583	1478710	1128	mergedPeak-966	2
Chr1	1583691	1584074	384	mergedPeak-924	2	1583732	1583973	242	mergedPeak-967	2
Chr1	1817217	1817558	342	mergedPeak-927	2	1817199	1817574	376	mergedPeak-970	2
Chr1	2025073	2025583	511	mergedPeak-929	2	2025091	2025565	475	mergedPeak-972	2
Chr1	2107335	2107655	321	mergedPeak-931	2	2107311	2107637	327	mergedPeak-973	2
Chr1	2111053	2111418	366	mergedPeak-932	2	2111050	2111441	392	mergedPeak-974	2
Chr1	2177665	2178046	382	mergedPeak-933	2	2177661	2178043	383	mergedPeak-975	2
Chr1	2189565	2190601	1037	mergedPeak-934	2	2189551	2190558	1008	mergedPeak-976	2
Chr1	2334606	2334952	347	mergedPeak-935	2	2334656	2334970	315	mergedPeak-977	2
Chr1	2406716	2407075	360	mergedPeak-936	2	2406760	2407130	371	mergedPeak-978	2
Chr1	2588269	2588706	438	mergedPeak-937	2	2588294	2588700	407	mergedPeak-980	2
Chr1	2846433	2846912	480	mergedPeak-939	2	2846468	2846805	338	mergedPeak-981	2
Chr1	2927692	2929822	2131	mergedPeak-945	2	2927719	2929480	1762	mergedPeak-986	2
Chr1	2939192	2939614	423	mergedPeak-946	2	2939195	2939600	406	mergedPeak-987	2
Chr1	3431112	3431433	322	mergedPeak-947	2	3431112	3431454	343	mergedPeak-988	2
Chr1	3676335	3676796	462	mergedPeak-948	2	3676371	3676759	389	mergedPeak-989	2
Chr1	3678679	3679058	380	mergedPeak-949	2	3678699	3679051	353	mergedPeak-990	2
Chr1	3774319	3774709	391	mergedPeak-950	2	3774331	3774712	382	mergedPeak-991	2
Chr1	3777442	3780740	3299	mergedPeak-951	2	3777467	3780699	3233	mergedPeak-992	2
Chr1	3881418	3881683	266	mergedPeak-952	2	3881335	3881611	277	mergedPeak-993	2
Chr1	3914506	3914911	406	mergedPeak-953	2	3914516	3914899	384	mergedPeak-994	2
Chr1	4285739	4286119	381	mergedPeak-956	2	4285779	4286136	358	mergedPeak-999	2
Chr2	2518	2790	273	mergedPeak-720	2	2533	2779	247	mergedPeak-762	2
Chr2	3280	3676	397	mergedPeak-721	2	3336	3676	341	mergedPeak-763	2
Chr2	9768	10282	515	mergedPeak-723	2	9816	10245	430	mergedPeak-765	2
Chr2	101798	102271	474	mergedPeak-724	2	101832	102298	467	mergedPeak-766	2
Chr2	296664	297866	1203	mergedPeak-728	2	296226	297850	1625	mergedPeak-768	2
Chr2	706537	707007	471	mergedPeak-730	2	706531	706999	469	mergedPeak-770	2
Chr2	846759	847142	384	mergedPeak-731	2	846780	847112	333	mergedPeak-771	2
Chr2	1054599	1055058	460	mergedPeak-733	2	1054591	1055016	426	mergedPeak-773	2
Chr2	1113885	1114232	348	mergedPeak-734	2	1113892	1114229	338	mergedPeak-774	2
Chr2	1154134	1154619	486	mergedPeak-735	2	1154121	1154608	488	mergedPeak-775	2
Chr2	1822992	1824235	1244	mergedPeak-738	2	1822812	1824255	1444	mergedPeak-777	2
Chr2	2026432	2026990	559	mergedPeak-740	2	2026803	2027158	356	mergedPeak-780	2
Chr2	2034227	2034631	405	mergedPeak-742	2	2034258	2034644	387	mergedPeak-782	2
Chr2	2269977	2270652	676	mergedPeak-744	2	2269953	2271240	1288	mergedPeak-783	2
Chr2	2358717	2360498	1782	mergedPeak-747	2	2358796	2360371	1576	mergedPeak-786	2
Chr2	5663926	5664366	441	mergedPeak-757	2	5663992	5664397	406	mergedPeak-803	2
Chr2	6356802	6357293	492	mergedPeak-759	2	6356803	6357222	420	mergedPeak-807	2
Chr2	6946737	6947044	308	mergedPeak-762	2	6946739	6947060	322	mergedPeak-810	2
Chr2	7038885	7039278	394	mergedPeak-764	2	7038890	7039297	408	mergedPeak-811	2
Chr2	7145295	7145727	433	mergedPeak-765	2	7145281	7145712	432	mergedPeak-812	2
Chr2	7190832	7191208	377	mergedPeak-766	2	7190866	7191109	244	mergedPeak-814	2
Chr2	7742487	7742897	411	mergedPeak-770	2	7742452	7742899	448	mergedPeak-816	2
Chr2	7755153	7757751	2599	mergedPeak-771	2	7755034	7757711	2678	mergedPeak-817	2
Chr2	7839626	7840060	435	mergedPeak-772	2	7839632	7840080	449	mergedPeak-818	2
Chr2	7955609	7955899	291	mergedPeak-773	2	7955648	7955943	296	mergedPeak-819	2
Chr2	8201994	8202296	303	mergedPeak-776	2	8202026	8202312	287	mergedPeak-823	2
Chr2	8911419	8913438	2020	mergedPeak-778	2	8911905	8913377	1473	mergedPeak-824	2
Chr2	9213147	9213524	378	mergedPeak-780	2	9213147	9213515	369	mergedPeak-828	2
Chr2	9262059	9262527	469	mergedPeak-781	2	9262039	9262506	468	mergedPeak-830	2
Chr2	9262755	9263055	301	mergedPeak-782	2	9262737	9263044	308	mergedPeak-831	2
Chr2	9266693	9267192	500	mergedPeak-783	2	9266645	9267216	572	mergedPeak-833	2
Chr2	9449664	9450122	459	mergedPeak-785	2	9449678	9450132	455	mergedPeak-835	2
Chr2	9465490	9465858	369	mergedPeak-786	2	9465475	9465865	391	mergedPeak-836	2
Chr2	9502114	9502438	325	mergedPeak-787	2	9502091	9502472	382	mergedPeak-837	2
Chr2	9562709	9563297	589	mergedPeak-788	2	9562712	9564522	1811	mergedPeak-838	2
Chr2	9563480	9564480	1001	mergedPeak-789	2	9562712	9564522	1811	mergedPeak-838	2
Chr2	9842108	9843043	936	mergedPeak-794	2	9842140	9842954	815	mergedPeak-841	2
Chr2	9946671	9946952	282	mergedPeak-796	2	9946632	9947010	379	mergedPeak-844	2
Chr2	10135011	10137338	2328	mergedPeak-798	2	10135031	10137343	2313	mergedPeak-846	2
Chr2	10373363	10373705	343	mergedPeak-799	2	10373433	10373743	311	mergedPeak-847	2
Chr2	10451998	10454384	2387	mergedPeak-802	2	10451705	10454276	2572	mergedPeak-849	2
Chr2	10753906	10755414	1509	mergedPeak-803	2	10753947	10755277	1331	mergedPeak-850	2
Chr2	10829897	10831548	1652	mergedPeak-804	2	10829664	10831528	1865	mergedPeak-852	2
Chr2	11115648	11115964	317	mergedPeak-808	2	11115608	11115936	329	mergedPeak-857	2
Chr2	11149305	11150042	738	mergedPeak-811	2	11147654	11150287	2634	mergedPeak-858	2
Chr2	11566347	11567910	1564	mergedPeak-815	2	11566342	11567918	1577	mergedPeak-863	2
Chr2	11864063	11864461	399	mergedPeak-819	2	11864072	11864434	363	mergedPeak-866	2
Chr2	12328835	12329165	331	mergedPeak-821	2	12328805	12329241	437	mergedPeak-869	2
Chr2	12339558	12339917	360	mergedPeak-822	2	12339536	12339871	336	mergedPeak-870	2
Chr2	12471656	12472004	349	mergedPeak-823	2	12471711	12472050	340	mergedPeak-871	2
Chr2	12638149	12638435	287	mergedPeak-824	2	12638147	12638398	252	mergedPeak-872	2
Chr2	12814434	12816557	2124	mergedPeak-825	2	12814410	12816553	2144	mergedPeak-873	2
Chr2	12821871	12823513	1643	mergedPeak-826	2	12821867	12823468	1602	mergedPeak-874	2
Chr2	12881375	12881739	365	mergedPeak-827	2	12881397	12881734	338	mergedPeak-875	2
Chr2	12885759	12886164	406	mergedPeak-830	2	12885766	12886168	403	mergedPeak-877	2
Chr2	12975854	12976168	315	mergedPeak-831	2	12975902	12976210	309	mergedPeak-878	2
Chr2	13137145	13137531	387	mergedPeak-837	2	13137160	13137505	346	mergedPeak-885	2
Chr2	13555093	13557281	2189	mergedPeak-840	2	13554981	13557285	2305	mergedPeak-886	2
Chr2	13659185	13661135	1951	mergedPeak-841	2	13659301	13660969	1669	mergedPeak-887	2
Chr2	13675986	13676317	332	mergedPeak-842	2	13675988	13676365	378	mergedPeak-888	2
Chr2	14350213	14350512	300	mergedPeak-850	2	14350246	14350537	292	mergedPeak-897	2
Chr2	14522172	14523501	1330	mergedPeak-851	2	14522150	14523480	1331	mergedPeak-898	2
Chr2	14524861	14526169	1309	mergedPeak-852	2	14524823	14526168	1346	mergedPeak-899	2
Chr2	14573350	14574441	1092	mergedPeak-853	2	14573417	14574262	846	mergedPeak-901	2
Chr2	14737413	14739704	2292	mergedPeak-855	2	14736885	14739771	2887	mergedPeak-902	2
Chr2	14743407	14743703	297	mergedPeak-856	2	14743442	14743734	293	mergedPeak-903	2
Chr2	15040507	15040854	348	mergedPeak-858	2	15040507	15040813	307	mergedPeak-906	2
Chr2	15082557	15084387	1831	mergedPeak-859	2	15082523	15084442	1920	mergedPeak-907	2
Chr2	15168670	15168969	300	mergedPeak-860	2	15168660	15168968	309	mergedPeak-908	2
Chr2	15169332	15169802	471	mergedPeak-861	2	15169343	15169788	446	mergedPeak-909	2
Chr2	15208263	15208701	439	mergedPeak-863	2	15208258	15208688	431	mergedPeak-911	2
Chr2	15320050	15320677	628	mergedPeak-864	2	15320118	15320684	567	mergedPeak-912	2
Chr2	15345919	15346391	473	mergedPeak-865	2	15345879	15346358	480	mergedPeak-913	2
Chr2	15470062	15470437	376	mergedPeak-866	2	15470063	15470443	381	mergedPeak-914	2
Chr2	15889433	15889858	426	mergedPeak-867	2	15889413	15889785	373	mergedPeak-915	2
Chr2	15916634	15916952	319	mergedPeak-869	2	15916621	15916963	343	mergedPeak-916	2
Chr2	16108526	16111189	2664	mergedPeak-870	2	16108528	16111116	2589	mergedPeak-917	2
Chr2	16518514	16518920	407	mergedPeak-871	2	16518447	16518897	451	mergedPeak-919	2
Chr2	16700030	16701983	1954	mergedPeak-873	2	16700050	16701956	1907	mergedPeak-921	2
Chr2	16772432	16774439	2008	mergedPeak-874	2	16772389	16774615	2227	mergedPeak-922	2
Chr2	17113792	17114593	802	mergedPeak-878	2	17113326	17114585	1260	mergedPeak-925	2
Chr2	17138186	17140159	1974	mergedPeak-879	2	17138156	17140095	1940	mergedPeak-926	2
Chr2	17220224	17220489	266	mergedPeak-880	2	17220137	17220498	362	mergedPeak-928	2
Chr2	17269291	17270956	1666	mergedPeak-882	2	17269349	17270948	1600	mergedPeak-929	2
Chr2	17360852	17362462	1611	mergedPeak-883	2	17360689	17362305	1617	mergedPeak-930	2
Chr2	17538633	17539008	376	mergedPeak-884	2	17538664	17538928	265	mergedPeak-931	2
Chr2	17660478	17661027	550	mergedPeak-885	2	17660465	17661025	561	mergedPeak-933	2
Chr2	17873525	17873861	337	mergedPeak-887	2	17873520	17873816	297	mergedPeak-934	2
Chr2	17995456	17995864	409	mergedPeak-889	2	17995484	17995852	369	mergedPeak-936	2
Chr2	18309866	18310321	456	mergedPeak-890	2	18309813	18310327	515	mergedPeak-937	2
Chr2	18669818	18670252	435	mergedPeak-897	2	18669842	18670288	447	mergedPeak-941	2
Chr2	18862626	18864539	1914	mergedPeak-898	2	18862651	18864386	1736	mergedPeak-942	2
Chr2	19344223	19344590	368	mergedPeak-900	2	19344232	19344582	351	mergedPeak-946	2
Chr2	19558472	19560182	1711	mergedPeak-901	2	19558490	19560191	1702	mergedPeak-947	2
Chr3	88152	89133	982	mergedPeak-483	2	88107	89210	1104	mergedPeak-496	2
Chr3	469425	469817	393	mergedPeak-486	2	469447	469804	358	mergedPeak-499	2
Chr3	476582	476905	324	mergedPeak-487	2	476629	476955	327	mergedPeak-500	2
Chr3	509234	511718	2485	mergedPeak-488	2	509204	511685	2482	mergedPeak-501	2
Chr3	585864	586229	366	mergedPeak-489	2	585860	586240	381	mergedPeak-502	2
Chr3	618587	619867	1281	mergedPeak-490	2	618475	619999	1525	mergedPeak-503	2
Chr3	1260269	1261482	1214	mergedPeak-493	2	1260239	1261470	1232	mergedPeak-506	2
Chr3	1593952	1594917	966	mergedPeak-494	2	1593829	1595082	1254	mergedPeak-507	2
Chr3	1601206	1601635	430	mergedPeak-495	2	1601193	1601646	454	mergedPeak-508	2
Chr3	1707629	1708028	400	mergedPeak-496	2	1707676	1707970	295	mergedPeak-509	2
Chr3	1738615	1738975	361	mergedPeak-497	2	1738601	1738987	387	mergedPeak-510	2
Chr3	1843280	1843580	301	mergedPeak-498	2	1843267	1843606	340	mergedPeak-513	2
Chr3	2012281	2013611	1331	mergedPeak-500	2	2012866	2014824	1959	mergedPeak-516	2
Chr3	2013762	2015332	1571	mergedPeak-501	2	2012866	2014824	1959	mergedPeak-516	2
Chr3	2222074	2222406	333	mergedPeak-503	2	2222031	2222454	424	mergedPeak-517	2
Chr3	2285438	2285767	330	mergedPeak-506	2	2285400	2285765	366	mergedPeak-520	2
Chr3	2365777	2366240	464	mergedPeak-508	2	2365621	2366229	609	mergedPeak-524	2
Chr3	2918329	2918715	387	mergedPeak-512	2	2918328	2918702	375	mergedPeak-529	2
Chr3	2944475	2944706	232	mergedPeak-513	2	2944441	2944724	284	mergedPeak-530	2
Chr3	3095935	3096452	518	mergedPeak-516	2	3095965	3096399	435	mergedPeak-531	2
Chr3	3238255	3238636	382	mergedPeak-519	2	3238275	3238682	408	mergedPeak-534	2
Chr3	3354041	3357407	3367	mergedPeak-521	2	3354252	3356572	2321	mergedPeak-535	2
Chr3	3419935	3420635	701	mergedPeak-522	2	3419754	3420792	1039	mergedPeak-537	2
Chr3	3622611	3622947	337	mergedPeak-526	2	3622587	3622991	405	mergedPeak-540	2
Chr3	4330578	4330884	307	mergedPeak-533	2	4330593	4330890	298	mergedPeak-544	2
Chr3	4511714	4516411	4698	mergedPeak-534	2	4511736	4516324	4589	mergedPeak-545	2
Chr3	4997977	4998235	259	mergedPeak-536	2	4997947	4998206	260	mergedPeak-547	2
Chr3	5121390	5123551	2162	mergedPeak-537	2	5121425	5123601	2177	mergedPeak-550	2
Chr3	5213093	5214726	1634	mergedPeak-538	2	5213092	5214598	1507	mergedPeak-551	2
Chr3	5274886	5275331	446	mergedPeak-539	2	5274880	5275386	507	mergedPeak-552	2
Chr3	5386868	5387267	400	mergedPeak-540	2	5386907	5387246	340	mergedPeak-553	2
Chr3	5632686	5633001	316	mergedPeak-543	2	5632645	5632997	353	mergedPeak-557	2
Chr3	5952042	5953616	1575	mergedPeak-547	2	5952538	5953629	1092	mergedPeak-565	2
Chr3	6090345	6092858	2514	mergedPeak-548	2	6090450	6092925	2476	mergedPeak-566	2
Chr3	6483851	6484224	374	mergedPeak-549	2	6483857	6484226	370	mergedPeak-568	2
Chr3	6540424	6540719	296	mergedPeak-550	2	6540409	6540801	393	mergedPeak-569	2
Chr3	6556026	6557804	1779	mergedPeak-551	2	6555739	6557705	1967	mergedPeak-570	2
Chr3	6563506	6564372	867	mergedPeak-552	2	6563477	6564384	908	mergedPeak-571	2
Chr3	6663443	6663941	499	mergedPeak-553	2	6663488	6663940	453	mergedPeak-572	2
Chr3	6664370	6666526	2157	mergedPeak-554	2	6664464	6666408	1945	mergedPeak-573	2
Chr3	6840615	6842493	1879	mergedPeak-555	2	6841320	6842052	733	mergedPeak-576	2
Chr3	7087886	7088298	413	mergedPeak-556	2	7087637	7088301	665	mergedPeak-578	2
Chr3	7259729	7260484	756	mergedPeak-558	2	7259715	7260535	821	mergedPeak-583	2
Chr3	7319511	7319829	319	mergedPeak-559	2	7319535	7319822	288	mergedPeak-584	2
Chr3	7567273	7567703	431	mergedPeak-560	2	7567205	7567693	489	mergedPeak-588	2
Chr3	8267741	8268668	928	mergedPeak-563	2	8267554	8268639	1086	mergedPeak-590	2
Chr3	8343845	8344067	223	mergedPeak-564	2	8343803	8344151	349	mergedPeak-592	2
Chr3	8345069	8345522	454	mergedPeak-565	2	8345051	8345481	431	mergedPeak-593	2
Chr3	8641692	8644574	2883	mergedPeak-568	2	8641796	8642891	1096	mergedPeak-597	2
Chr3	8641692	8644574	2883	mergedPeak-568	2	8642995	8644451	1457	mergedPeak-598	2
Chr3	10210089	10210537	449	mergedPeak-579	2	10210050	10210578	529	mergedPeak-606	2
Chr3	10256032	10257523	1492	mergedPeak-580	2	10256082	10257447	1366	mergedPeak-607	2
Chr3	10317996	10318439	444	mergedPeak-581	2	10318012	10318440	429	mergedPeak-608	2
Chr3	10324423	10324821	399	mergedPeak-582	2	10324442	10324795	354	mergedPeak-609	2
Chr3	10752223	10752609	387	mergedPeak-585	2	10752181	10752603	423	mergedPeak-610	2
Chr3	10759344	10759638	295	mergedPeak-586	2	10759365	10759673	309	mergedPeak-611	2
Chr3	11023038	11023504	467	mergedPeak-587	2	11023030	11023543	514	mergedPeak-613	2
Chr3	11481947	11482301	355	mergedPeak-589	2	11481947	11482299	353	mergedPeak-617	2
Chr3	11926130	11926435	306	mergedPeak-591	2	11926115	11926464	350	mergedPeak-618	2
Chr3	13590494	13590855	362	mergedPeak-595	2	13590523	13590779	257	mergedPeak-629	2
Chr3	13591445	13591814	370	mergedPeak-596	2	13591509	13591809	301	mergedPeak-630	2
Chr3	14195567	14196269	703	mergedPeak-599	2	14195558	14196206	649	mergedPeak-632	2
Chr3	14196479	14197124	646	mergedPeak-600	2	14196479	14197068	590	mergedPeak-633	2
Chr3	14199419	14199832	414	mergedPeak-603	2	14199466	14199796	331	mergedPeak-636	2
Chr3	14201324	14202443	1120	mergedPeak-605	2	14201373	14201842	470	mergedPeak-638	2
Chr3	14201324	14202443	1120	mergedPeak-605	2	14202021	14202428	408	mergedPeak-639	2
Chr3	14811004	14811242	239	mergedPeak-607	2	14810976	14811353	378	mergedPeak-643	2
Chr3	15951591	15953011	1421	mergedPeak-614	2	15951593	15953067	1475	mergedPeak-655	2
Chr3	16111933	16112323	391	mergedPeak-615	2	16111942	16112321	380	mergedPeak-656	2
Chr3	16539598	16539926	329	mergedPeak-617	2	16539597	16539926	330	mergedPeak-660	2
Chr3	16757178	16758921	1744	mergedPeak-618	2	16756991	16759035	2045	mergedPeak-661	2
Chr3	16891488	16891794	307	mergedPeak-620	2	16891469	16891795	327	mergedPeak-662	2
Chr3	16893907	16894412	506	mergedPeak-621	2	16893853	16894378	526	mergedPeak-663	2
Chr3	16896488	16897816	1329	mergedPeak-622	2	16896458	16897757	1300	mergedPeak-664	2
Chr3	17018704	17019142	439	mergedPeak-625	2	17018649	17019143	495	mergedPeak-666	2
Chr3	17019319	17019853	535	mergedPeak-626	2	17019331	17019801	471	mergedPeak-667	2
Chr3	17149512	17149935	424	mergedPeak-628	2	17149503	17149958	456	mergedPeak-668	2
Chr3	17178104	17180017	1914	mergedPeak-629	2	17178143	17180010	1868	mergedPeak-669	2
Chr3	17437872	17440896	3025	mergedPeak-630	2	17438058	17440651	2594	mergedPeak-671	2
Chr3	17492943	17494683	1741	mergedPeak-631	2	17492887	17494806	1920	mergedPeak-672	2
Chr3	17697643	17700649	3007	mergedPeak-632	2	17697713	17700498	2786	mergedPeak-673	2
Chr3	17907868	17910383	2516	mergedPeak-634	2	17908147	17909443	1297	mergedPeak-677	2
Chr3	17907868	17910383	2516	mergedPeak-634	2	17909550	17910157	608	mergedPeak-678	2
Chr3	17974453	17976314	1862	mergedPeak-635	2	17974453	17976439	1987	mergedPeak-679	2
Chr3	18068878	18069218	341	mergedPeak-636	2	18068839	18069230	392	mergedPeak-681	2
Chr3	18310990	18311381	392	mergedPeak-639	2	18310963	18311355	393	mergedPeak-683	2
Chr3	18343456	18343747	292	mergedPeak-640	2	18343377	18343785	409	mergedPeak-684	2
Chr3	18362056	18363094	1039	mergedPeak-641	2	18362036	18362920	885	mergedPeak-685	2
Chr3	18363617	18364192	576	mergedPeak-642	2	18363334	18363926	593	mergedPeak-687	2
Chr3	18917190	18917625	436	mergedPeak-648	2	18917225	18917598	374	mergedPeak-695	2
Chr3	18936160	18937986	1827	mergedPeak-649	2	18936071	18938665	2595	mergedPeak-697	2
Chr3	18997573	18997920	348	mergedPeak-652	2	18997545	18997968	424	mergedPeak-699	2
Chr3	19033309	19033664	356	mergedPeak-653	2	19033346	19033599	254	mergedPeak-700	2
Chr3	19268194	19268403	210	mergedPeak-656	2	19267722	19269193	1472	mergedPeak-701	2
Chr3	19392562	19392952	391	mergedPeak-658	2	19392618	19392952	335	mergedPeak-702	2
Chr3	19425562	19426971	1410	mergedPeak-659	2	19425493	19427031	1539	mergedPeak-703	2
Chr3	19440979	19442231	1253	mergedPeak-660	2	19440881	19442177	1297	mergedPeak-704	2
Chr3	19500767	19501186	420	mergedPeak-661	2	19500781	19501178	398	mergedPeak-705	2
Chr3	19554864	19555179	316	mergedPeak-662	2	19554843	19555171	329	mergedPeak-706	2
Chr3	19569712	19571001	1290	mergedPeak-663	2	19569685	19571033	1349	mergedPeak-707	2
Chr3	19924100	19924537	438	mergedPeak-665	2	19924168	19924516	349	mergedPeak-709	2
Chr3	19984747	19985073	327	mergedPeak-666	2	19984758	19985095	338	mergedPeak-710	2
Chr3	20296763	20298869	2107	mergedPeak-667	2	20296434	20297406	973	mergedPeak-712	2
Chr3	20296763	20298869	2107	mergedPeak-667	2	20297419	20298568	1150	mergedPeak-713	2
Chr3	20339350	20340581	1232	mergedPeak-668	2	20339348	20340559	1212	mergedPeak-716	2
Chr3	20549224	20552078	2855	mergedPeak-669	2	20549201	20552053	2853	mergedPeak-717	2
Chr3	20752520	20752942	423	mergedPeak-672	2	20752529	20752923	395	mergedPeak-719	2
Chr3	20753135	20753522	388	mergedPeak-673	2	20753119	20753506	388	mergedPeak-720	2
Chr3	20776444	20779256	2813	mergedPeak-674	2	20776460	20779313	2854	mergedPeak-721	2
Chr3	20813381	20813873	493	mergedPeak-675	2	20813368	20813849	482	mergedPeak-722	2
Chr3	20896614	20897693	1080	mergedPeak-679	2	20896637	20897704	1068	mergedPeak-724	2
Chr3	21060013	21061347	1335	mergedPeak-682	2	21059997	21061445	1449	mergedPeak-729	2
Chr3	21262052	21263206	1155	mergedPeak-683	2	21262040	21263252	1213	mergedPeak-730	2
Chr3	21296543	21299135	2593	mergedPeak-688	2	21296891	21299151	2261	mergedPeak-735	2
Chr3	21487117	21487444	328	mergedPeak-690	2	21487114	21487470	357	mergedPeak-737	2
Chr3	21541707	21542438	732	mergedPeak-691	2	21542012	21542477	466	mergedPeak-738	2
Chr3	21933184	21934169	986	mergedPeak-693	2	21933092	21934874	1783	mergedPeak-739	2
Chr3	21959349	21959650	302	mergedPeak-696	2	21959302	21959627	326	mergedPeak-740	2
Chr3	22138554	22139075	522	mergedPeak-697	2	22138519	22139059	541	mergedPeak-741	2
Chr3	22186759	22187102	344	mergedPeak-699	2	22186783	22187079	297	mergedPeak-743	2
Chr3	22470172	22470482	311	mergedPeak-700	2	22470187	22470494	308	mergedPeak-745	2
Chr3	22611181	22611571	391	mergedPeak-702	2	22611186	22611583	398	mergedPeak-746	2
Chr3	22775716	22776087	372	mergedPeak-705	2	22775735	22776101	367	mergedPeak-749	2
Chr3	22786395	22787194	800	mergedPeak-706	2	22786342	22787456	1115	mergedPeak-750	2
Chr3	22881578	22881987	410	mergedPeak-710	2	22881561	22881983	423	mergedPeak-753	2
Chr3	23210503	23210789	287	mergedPeak-717	2	23210491	23210808	318	mergedPeak-758	2
Chr3	23285504	23286064	561	mergedPeak-718	2	23285509	23286062	554	mergedPeak-759	2
Chr4	33678	33982	305	mergedPeak-272	2	33541	33961	421	mergedPeak-279	2
Chr4	424621	425056	436	mergedPeak-273	2	424612	425052	441	mergedPeak-282	2
Chr4	523543	523879	337	mergedPeak-276	2	522801	524085	1285	mergedPeak-283	2
Chr4	591696	592108	413	mergedPeak-278	2	591719	592067	349	mergedPeak-285	2
Chr4	592530	592993	464	mergedPeak-279	2	592541	593012	472	mergedPeak-286	2
Chr4	808152	808592	441	mergedPeak-280	2	808159	808589	431	mergedPeak-287	2
Chr4	844415	846722	2308	mergedPeak-281	2	844228	846574	2347	mergedPeak-288	2
Chr4	900991	901319	329	mergedPeak-282	2	900992	901336	345	mergedPeak-289	2
Chr4	1046001	1046819	819	mergedPeak-283	2	1045960	1046806	847	mergedPeak-290	2
Chr4	1441833	1442126	294	mergedPeak-286	2	1441852	1442111	260	mergedPeak-294	2
Chr4	1520598	1521140	543	mergedPeak-288	2	1520606	1521176	571	mergedPeak-296	2
Chr4	2587352	2589284	1933	mergedPeak-289	2	2587461	2589339	1879	mergedPeak-299	2
Chr4	2718320	2720509	2190	mergedPeak-291	2	2718327	2720549	2223	mergedPeak-301	2
Chr4	2799394	2799716	323	mergedPeak-292	2	2799431	2799730	300	mergedPeak-303	2
Chr4	2799916	2800198	283	mergedPeak-293	2	2799930	2800205	276	mergedPeak-304	2
Chr4	5036565	5037072	508	mergedPeak-298	2	5036506	5037688	1183	mergedPeak-315	2
Chr4	5037319	5037776	458	mergedPeak-299	2	5036506	5037688	1183	mergedPeak-315	2
Chr4	5358218	5358649	432	mergedPeak-300	2	5358201	5358648	448	mergedPeak-316	2
Chr4	5358898	5359265	368	mergedPeak-301	2	5358870	5359260	391	mergedPeak-317	2
Chr4	5618103	5618962	860	mergedPeak-302	2	5618133	5618992	860	mergedPeak-318	2
Chr4	5709527	5709933	407	mergedPeak-304	2	5709521	5709929	409	mergedPeak-320	2
Chr4	5718356	5718717	362	mergedPeak-305	2	5718370	5718714	345	mergedPeak-321	2
Chr4	5740448	5742063	1616	mergedPeak-306	2	5740473	5741742	1270	mergedPeak-322	2
Chr4	5896990	5897295	306	mergedPeak-307	2	5896788	5897316	529	mergedPeak-324	2
Chr4	6409050	6409828	779	mergedPeak-308	2	6408844	6409488	645	mergedPeak-326	2
Chr4	6803236	6803480	245	mergedPeak-310	2	6803285	6803552	268	mergedPeak-329	2
Chr4	6837536	6838016	481	mergedPeak-312	2	6837510	6838132	623	mergedPeak-331	2
Chr4	6864167	6866417	2251	mergedPeak-313	2	6864232	6866429	2198	mergedPeak-332	2
Chr4	6905373	6905799	427	mergedPeak-314	2	6905397	6905735	339	mergedPeak-333	2
Chr4	6944551	6944958	408	mergedPeak-315	2	6944536	6944877	342	mergedPeak-334	2
Chr4	7341297	7341692	396	mergedPeak-319	2	7341354	7341708	355	mergedPeak-338	2
Chr4	7730689	7731170	482	mergedPeak-322	2	7730707	7731190	484	mergedPeak-340	2
Chr4	7758637	7761528	2892	mergedPeak-323	2	7758590	7760963	2374	mergedPeak-341	2
Chr4	7785059	7786065	1007	mergedPeak-324	2	7785002	7786043	1042	mergedPeak-343	2
Chr4	8255467	8255879	413	mergedPeak-326	2	8255461	8255904	444	mergedPeak-346	2
Chr4	8530029	8530386	358	mergedPeak-332	2	8530093	8530495	403	mergedPeak-351	2
Chr4	8633485	8634317	833	mergedPeak-333	2	8633528	8634289	762	mergedPeak-352	2
Chr4	8979472	8979812	341	mergedPeak-334	2	8979454	8979815	362	mergedPeak-353	2
Chr4	9108067	9108412	346	mergedPeak-335	2	9108132	9108438	307	mergedPeak-354	2
Chr4	9286953	9287350	398	mergedPeak-336	2	9287001	9287372	372	mergedPeak-355	2
Chr4	9289479	9289853	375	mergedPeak-337	2	9289467	9289874	408	mergedPeak-356	2
Chr4	9605131	9607108	1978	mergedPeak-339	2	9604974	9607017	2044	mergedPeak-357	2
Chr4	9660771	9663005	2235	mergedPeak-340	2	9661233	9663561	2329	mergedPeak-358	2
Chr4	9752855	9753572	718	mergedPeak-341	2	9752806	9753755	950	mergedPeak-359	2
Chr4	9759518	9760190	673	mergedPeak-342	2	9759608	9760188	581	mergedPeak-360	2
Chr4	9815137	9815464	328	mergedPeak-343	2	9815187	9815452	266	mergedPeak-361	2
Chr4	9873433	9873797	365	mergedPeak-347	2	9873418	9873783	366	mergedPeak-364	2
Chr4	9978031	9978370	340	mergedPeak-348	2	9978006	9978345	340	mergedPeak-365	2
Chr4	9991846	9993190	1345	mergedPeak-350	2	9991966	9993086	1121	mergedPeak-367	2
Chr4	10092947	10093406	460	mergedPeak-354	2	10092947	10093369	423	mergedPeak-370	2
Chr4	10180031	10180457	427	mergedPeak-356	2	10180051	10180442	392	mergedPeak-371	2
Chr4	10301771	10302204	434	mergedPeak-357	2	10301757	10302183	427	mergedPeak-372	2
Chr4	10325814	10326297	484	mergedPeak-358	2	10325819	10326287	469	mergedPeak-373	2
Chr4	10499121	10499786	666	mergedPeak-363	2	10499277	10500929	1653	mergedPeak-377	2
Chr4	10499900	10501025	1126	mergedPeak-364	2	10499277	10500929	1653	mergedPeak-377	2
Chr4	10808347	10808844	498	mergedPeak-371	2	10808441	10808833	393	mergedPeak-382	2
Chr4	11122899	11123247	349	mergedPeak-373	2	11122951	11123259	309	mergedPeak-384	2
Chr4	11155565	11157078	1514	mergedPeak-374	2	11155695	11157422	1728	mergedPeak-385	2
Chr4	11172936	11174003	1068	mergedPeak-375	2	11172789	11174628	1840	mergedPeak-386	2
Chr4	11470956	11471761	806	mergedPeak-377	2	11470947	11472586	1640	mergedPeak-387	2
Chr4	11471852	11472577	726	mergedPeak-378	2	11470947	11472586	1640	mergedPeak-387	2
Chr4	11774451	11774736	286	mergedPeak-379	2	11774394	11774810	417	mergedPeak-388	2
Chr4	12138353	12141420	3068	mergedPeak-381	2	12138271	12141456	3186	mergedPeak-394	2
Chr4	12319850	12320324	475	mergedPeak-382	2	12319812	12320328	517	mergedPeak-395	2
Chr4	12429305	12429815	511	mergedPeak-384	2	12429253	12429827	575	mergedPeak-397	2
Chr4	12685976	12686259	284	mergedPeak-389	2	12685849	12686293	445	mergedPeak-401	2
Chr4	12686463	12688567	2105	mergedPeak-390	2	12686503	12688602	2100	mergedPeak-402	2
Chr4	13006095	13006634	540	mergedPeak-394	2	13006027	13006614	588	mergedPeak-407	2
Chr4	13014916	13016099	1184	mergedPeak-395	2	13014904	13016107	1204	mergedPeak-408	2
Chr4	13021587	13022587	1001	mergedPeak-396	2	13021521	13022617	1097	mergedPeak-409	2
Chr4	13058761	13059064	304	mergedPeak-397	2	13058781	13059112	332	mergedPeak-410	2
Chr4	13076486	13076856	371	mergedPeak-398	2	13076489	13076852	364	mergedPeak-411	2
Chr4	13285266	13285778	513	mergedPeak-400	2	13285271	13285795	525	mergedPeak-414	2
Chr4	13336185	13336728	544	mergedPeak-401	2	13336243	13336713	471	mergedPeak-415	2
Chr4	13341439	13341732	294	mergedPeak-402	2	13341347	13341750	404	mergedPeak-416	2
Chr4	13454319	13454735	417	mergedPeak-403	2	13454363	13454725	363	mergedPeak-417	2
Chr4	13663084	13664095	1012	mergedPeak-406	2	13663161	13664137	977	mergedPeak-419	2
Chr4	13704591	13704924	334	mergedPeak-407	2	13704617	13704954	338	mergedPeak-420	2
Chr4	13750213	13751618	1406	mergedPeak-408	2	13750226	13751752	1527	mergedPeak-421	2
Chr4	13809904	13811035	1132	mergedPeak-409	2	13809891	13810950	1060	mergedPeak-422	2
Chr4	13811753	13812524	772	mergedPeak-410	2	13811751	13812536	786	mergedPeak-423	2
Chr4	13813137	13813952	816	mergedPeak-411	2	13813162	13814018	857	mergedPeak-424	2
Chr4	13882885	13883194	310	mergedPeak-413	2	13882810	13883176	367	mergedPeak-429	2
Chr4	14470018	14470420	403	mergedPeak-416	2	14470066	14470419	354	mergedPeak-432	2
Chr4	14579825	14582503	2679	mergedPeak-419	2	14579742	14582323	2582	mergedPeak-434	2
Chr4	14825452	14826995	1544	mergedPeak-426	2	14825310	14826901	1592	mergedPeak-439	2
Chr4	14881442	14883286	1845	mergedPeak-427	2	14881600	14883212	1613	mergedPeak-440	2
Chr4	15120330	15120807	478	mergedPeak-431	2	15120446	15120811	366	mergedPeak-442	2
Chr4	15182817	15183314	498	mergedPeak-432	2	15182865	15183306	442	mergedPeak-443	2
Chr4	15290754	15291424	671	mergedPeak-436	2	15290006	15291333	1328	mergedPeak-446	2
Chr4	15345637	15346018	382	mergedPeak-437	2	15345626	15346014	389	mergedPeak-449	2
Chr4	15430149	15430473	325	mergedPeak-439	2	15430151	15430494	344	mergedPeak-451	2
Chr4	15487975	15490151	2177	mergedPeak-440	2	15487994	15490141	2148	mergedPeak-453	2
Chr4	15501744	15502447	704	mergedPeak-442	2	15501249	15503871	2623	mergedPeak-455	2
Chr4	15502656	15503328	673	mergedPeak-444	2	15501249	15503871	2623	mergedPeak-455	2
Chr4	15576496	15576772	277	mergedPeak-447	2	15576499	15576808	310	mergedPeak-457	2
Chr4	15671131	15671608	478	mergedPeak-448	2	15671100	15671624	525	mergedPeak-458	2
Chr4	15804376	15804729	354	mergedPeak-449	2	15804341	15804707	367	mergedPeak-459	2
Chr4	16260946	16262397	1452	mergedPeak-451	2	16260853	16263244	2392	mergedPeak-462	2
Chr4	16303921	16304315	395	mergedPeak-454	2	16303858	16304282	425	mergedPeak-463	2
Chr4	16355046	16358079	3034	mergedPeak-455	2	16355056	16357946	2891	mergedPeak-464	2
Chr4	16451937	16453647	1711	mergedPeak-456	2	16451935	16453550	1616	mergedPeak-465	2
Chr4	16454598	16454948	351	mergedPeak-457	2	16454644	16454930	287	mergedPeak-466	2
Chr4	16556443	16556753	311	mergedPeak-458	2	16556419	16556742	324	mergedPeak-468	2
Chr4	16655032	16655471	440	mergedPeak-461	2	16655078	16655463	386	mergedPeak-471	2
Chr4	17048906	17050185	1280	mergedPeak-463	2	17049103	17050240	1138	mergedPeak-474	2
Chr4	17129907	17130208	302	mergedPeak-464	2	17129873	17130188	316	mergedPeak-475	2
Chr4	17225605	17226459	855	mergedPeak-466	2	17225462	17226427	966	mergedPeak-477	2
Chr4	17280361	17282267	1907	mergedPeak-467	2	17280572	17282558	1987	mergedPeak-478	2
Chr4	17500724	17501081	358	mergedPeak-469	2	17500716	17501106	391	mergedPeak-479	2
Chr4	17540770	17541563	794	mergedPeak-470	2	17540763	17542127	1365	mergedPeak-481	2
Chr4	17669978	17672189	2212	mergedPeak-472	2	17670070	17672150	2081	mergedPeak-482	2
Chr4	18236149	18236533	385	mergedPeak-475	2	18236170	18236550	381	mergedPeak-488	2
Chr4	18254922	18255292	371	mergedPeak-476	2	18254911	18255289	379	mergedPeak-489	2
Chr5	8946664	8947214	551	mergedPeak-95	2	8946558	8947219	662	mergedPeak-102	2
Chr5	9096815	9099426	2612	mergedPeak-96	2	9096752	9099465	2714	mergedPeak-103	2
Chr5	9789430	9789940	511	mergedPeak-99	2	9789436	9790015	580	mergedPeak-108	2
Chr5	530599	530980	382	mergedPeak-10	2	530600	531022	423	mergedPeak-10	2
Chr5	11184882	11185220	339	mergedPeak-106	2	11184840	11185153	314	mergedPeak-114	2
Chr5	559244	559620	377	mergedPeak-11	2	559248	559619	372	mergedPeak-11	2
Chr5	13900619	13901618	1000	mergedPeak-110	2	13900515	13901995	1481	mergedPeak-120	2
Chr5	13901796	13902859	1064	mergedPeak-111	2	13902229	13902896	668	mergedPeak-121	2
Chr5	14586632	14587088	457	mergedPeak-114	2	14586616	14587095	480	mergedPeak-123	2
Chr5	14994018	14994394	377	mergedPeak-117	2	14994083	14994429	347	mergedPeak-127	2
Chr5	14998168	14999453	1286	mergedPeak-118	2	14998447	14999519	1073	mergedPeak-128	2
Chr5	15120812	15121139	328	mergedPeak-119	2	15120855	15121136	282	mergedPeak-129	2
Chr5	588832	589134	303	mergedPeak-12	2	588851	589092	242	mergedPeak-12	2
Chr5	15225037	15225555	519	mergedPeak-120	2	15225061	15225586	526	mergedPeak-130	2
Chr5	15575586	15576076	491	mergedPeak-121	2	15575604	15576042	439	mergedPeak-132	2
Chr5	15976080	15976474	395	mergedPeak-122	2	15976080	15976466	387	mergedPeak-134	2
Chr5	16239526	16239962	437	mergedPeak-123	2	16239542	16240004	463	mergedPeak-137	2
Chr5	16507421	16507849	429	mergedPeak-126	2	16507377	16507841	465	mergedPeak-139	2
Chr5	614369	614856	488	mergedPeak-13	2	614246	614844	599	mergedPeak-13	2
Chr5	16637942	16638318	377	mergedPeak-127	2	16637975	16638306	332	mergedPeak-140	2
Chr5	16688769	16692253	3485	mergedPeak-129	2	16688759	16692184	3426	mergedPeak-142	2
Chr5	16694188	16696399	2212	mergedPeak-130	2	16694102	16697474	3373	mergedPeak-145	2
Chr5	16815787	16817713	1927	mergedPeak-132	2	16815777	16817803	2027	mergedPeak-146	2
Chr5	17071991	17072264	274	mergedPeak-133	2	17072015	17072267	253	mergedPeak-147	2
Chr5	17097586	17099286	1701	mergedPeak-134	2	17097562	17099272	1711	mergedPeak-148	2
Chr5	642294	642707	414	mergedPeak-14	2	642345	642679	335	mergedPeak-14	2
Chr5	17459043	17459425	383	mergedPeak-137	2	17459080	17459467	388	mergedPeak-150	2
Chr5	17495398	17495867	470	mergedPeak-138	2	17495442	17495894	453	mergedPeak-151	2
Chr5	18040506	18041046	541	mergedPeak-142	2	18040457	18041015	559	mergedPeak-157	2
Chr5	858368	858674	307	mergedPeak-15	2	858362	858698	337	mergedPeak-15	2
Chr5	18293401	18293695	295	mergedPeak-144	2	18293389	18293668	280	mergedPeak-161	2
Chr5	18368858	18370828	1971	mergedPeak-146	2	18368569	18370893	2325	mergedPeak-162	2
Chr5	18382030	18383272	1243	mergedPeak-147	2	18382213	18383341	1129	mergedPeak-163	2
Chr5	18542877	18543274	398	mergedPeak-149	2	18542911	18543237	327	mergedPeak-164	2
Chr5	18556464	18556932	469	mergedPeak-150	2	18556463	18556905	443	mergedPeak-165	2
Chr5	18558652	18559048	397	mergedPeak-151	2	18558691	18559029	339	mergedPeak-166	2
Chr5	18790113	18790455	343	mergedPeak-153	2	18790108	18790484	377	mergedPeak-167	2
Chr5	18890744	18891172	429	mergedPeak-154	2	18890786	18891181	396	mergedPeak-168	2
Chr5	19399288	19400243	956	mergedPeak-164	2	19399034	19400404	1371	mergedPeak-175	2
Chr5	970670	971179	510	mergedPeak-17	2	970670	971185	516	mergedPeak-17	2
Chr5	19641458	19641683	226	mergedPeak-167	2	19641463	19641699	237	mergedPeak-180	2
Chr5	19802991	19803228	238	mergedPeak-169	2	19802962	19803232	271	mergedPeak-183	2
Chr5	20011617	20014394	2778	mergedPeak-170	2	20011599	20015686	4088	mergedPeak-184	2
Chr5	20014597	20015871	1275	mergedPeak-171	2	20011599	20015686	4088	mergedPeak-184	2
Chr5	20046589	20047048	460	mergedPeak-173	2	20046559	20047032	474	mergedPeak-185	2
Chr5	20070938	20071819	882	mergedPeak-174	2	20070977	20071677	701	mergedPeak-186	2
Chr5	20675057	20675354	298	mergedPeak-176	2	20674988	20675341	354	mergedPeak-187	2
Chr5	20741522	20741916	395	mergedPeak-177	2	20741500	20741888	389	mergedPeak-188	2
Chr5	984081	984537	457	mergedPeak-18	2	984150	984539	390	mergedPeak-18	2
Chr5	21139072	21140769	1698	mergedPeak-181	2	21139036	21140833	1798	mergedPeak-194	2
Chr5	21257686	21258180	495	mergedPeak-182	2	21257660	21258218	559	mergedPeak-195	2
Chr5	21400876	21401313	438	mergedPeak-183	2	21400923	21401314	392	mergedPeak-196	2
Chr5	21456561	21456902	342	mergedPeak-184	2	21456569	21456900	332	mergedPeak-197	2
Chr5	998792	999078	287	mergedPeak-20	2	998764	999090	327	mergedPeak-19	2
Chr5	150244	150627	384	mergedPeak-1	2	150245	150646	402	mergedPeak-1	2
Chr5	21722953	21723480	528	mergedPeak-185	2	21722939	21723469	531	mergedPeak-200	2
Chr5	22038638	22039862	1225	mergedPeak-189	2	22038559	22040086	1528	mergedPeak-201	2
Chr5	22074169	22074612	444	mergedPeak-190	2	22074073	22074628	556	mergedPeak-202	2
Chr5	22076648	22077057	410	mergedPeak-191	2	22076640	22077045	406	mergedPeak-203	2
Chr5	22173869	22174308	440	mergedPeak-192	2	22173903	22174314	412	mergedPeak-204	2
Chr5	22307599	22309296	1698	mergedPeak-194	2	22307866	22309261	1396	mergedPeak-205	2
Chr5	22338582	22338968	387	mergedPeak-195	2	22338597	22338944	348	mergedPeak-206	2
Chr5	22340430	22340768	339	mergedPeak-196	2	22340408	22340821	414	mergedPeak-207	2
Chr5	22484693	22484981	289	mergedPeak-198	2	22484688	22485047	360	mergedPeak-209	2
Chr5	1108897	1109141	245	mergedPeak-21	2	1108862	1109134	273	mergedPeak-20	2
Chr5	22827913	22828306	394	mergedPeak-199	2	22827914	22828297	384	mergedPeak-210	2
Chr5	22955621	22956015	395	mergedPeak-200	2	22955637	22956000	364	mergedPeak-211	2
Chr5	23054722	23054975	254	mergedPeak-201	2	23054724	23054995	272	mergedPeak-212	2
Chr5	23306452	23308266	1815	mergedPeak-205	2	23306536	23308247	1712	mergedPeak-214	2
Chr5	23310040	23310427	388	mergedPeak-206	2	23310042	23310373	332	mergedPeak-215	2
Chr5	23445750	23446209	460	mergedPeak-207	2	23445751	23446164	414	mergedPeak-216	2
Chr5	1215908	1216989	1082	mergedPeak-22	2	1215892	1217033	1142	mergedPeak-21	2
Chr5	23644489	23644892	404	mergedPeak-211	2	23644508	23644868	361	mergedPeak-222	2
Chr5	23843979	23844356	378	mergedPeak-214	2	23843942	23844363	422	mergedPeak-226	2
Chr5	23953689	23954165	477	mergedPeak-215	2	23953660	23954159	500	mergedPeak-227	2
Chr5	23957277	23957551	275	mergedPeak-216	2	23957258	23957577	320	mergedPeak-228	2
Chr5	23998535	23999494	960	mergedPeak-218	2	23998361	23999586	1226	mergedPeak-230	2
Chr5	24063975	24065934	1960	mergedPeak-219	2	24063687	24065956	2270	mergedPeak-231	2
Chr5	24103104	24104210	1107	mergedPeak-220	2	24103095	24104105	1011	mergedPeak-232	2
Chr5	24139879	24140248	370	mergedPeak-221	2	24139854	24140224	371	mergedPeak-233	2
Chr5	24173073	24173404	332	mergedPeak-222	2	24173114	24173399	286	mergedPeak-234	2
Chr5	24262401	24262681	281	mergedPeak-223	2	24262384	24262767	384	mergedPeak-235	2
Chr5	24386276	24387212	937	mergedPeak-225	2	24386294	24387285	992	mergedPeak-236	2
Chr5	24529921	24530397	477	mergedPeak-226	2	24529951	24530405	455	mergedPeak-237	2
Chr5	24531453	24531841	389	mergedPeak-227	2	24531405	24531858	454	mergedPeak-238	2
Chr5	24667135	24667379	245	mergedPeak-228	2	24667076	24667426	351	mergedPeak-239	2
Chr5	1742415	1742912	498	mergedPeak-25	2	1742405	1742914	510	mergedPeak-23	2
Chr5	24709459	24709821	363	mergedPeak-229	2	24709460	24709828	369	mergedPeak-240	2
Chr5	25079145	25080684	1540	mergedPeak-231	2	25079224	25080626	1403	mergedPeak-242	2
Chr5	25333845	25335230	1386	mergedPeak-241	2	25333076	25335317	2242	mergedPeak-248	2
Chr5	1788395	1788858	464	mergedPeak-26	2	1788433	1788819	387	mergedPeak-24	2
Chr5	25518733	25520781	2049	mergedPeak-244	2	25518925	25519766	842	mergedPeak-251	2
Chr5	25518733	25520781	2049	mergedPeak-244	2	25519510	25520764	1255	mergedPeak-252	2
Chr5	25704025	25705539	1515	mergedPeak-248	2	25704064	25705542	1479	mergedPeak-255	2
Chr5	25722005	25723036	1032	mergedPeak-249	2	25721987	25723029	1043	mergedPeak-256	2
Chr5	25783929	25784248	320	mergedPeak-250	2	25783938	25784253	316	mergedPeak-257	2
Chr5	1853195	1853607	413	mergedPeak-27	2	1853152	1853636	485	mergedPeak-25	2
Chr5	25875224	25875730	507	mergedPeak-251	2	25875204	25875706	503	mergedPeak-261	2
Chr5	25924860	25925199	340	mergedPeak-253	2	25924884	25925226	343	mergedPeak-262	2
Chr5	25972430	25972937	508	mergedPeak-254	2	25972419	25972912	494	mergedPeak-263	2
Chr5	26195194	26195615	422	mergedPeak-259	2	26195247	26195627	381	mergedPeak-265	2
Chr5	26221514	26221925	412	mergedPeak-260	2	26221550	26221908	359	mergedPeak-266	2
Chr5	1930060	1931774	1715	mergedPeak-28	2	1930216	1931733	1518	mergedPeak-26	2
Chr5	26456036	26459213	3178	mergedPeak-264	2	26456032	26459343	3312	mergedPeak-272	2
Chr5	26555933	26556333	401	mergedPeak-265	2	26555919	26556332	414	mergedPeak-273	2
Chr5	26854144	26856176	2033	mergedPeak-269	2	26854141	26855676	1536	mergedPeak-276	2
Chr5	2309450	2309751	302	mergedPeak-31	2	2309429	2309717	289	mergedPeak-30	2
Chr5	2410939	2411291	353	mergedPeak-32	2	2410991	2411287	297	mergedPeak-31	2
Chr5	2432241	2432459	219	mergedPeak-33	2	2432227	2432491	265	mergedPeak-32	2
Chr5	2587773	2588128	356	mergedPeak-34	2	2587743	2588111	369	mergedPeak-33	2
Chr5	2993122	2993471	350	mergedPeak-37	2	2993141	2993473	333	mergedPeak-36	2
Chr5	3118201	3118527	327	mergedPeak-38	2	3118131	3118526	396	mergedPeak-37	2
Chr5	3212295	3212566	272	mergedPeak-39	2	3212240	3212620	381	mergedPeak-38	2
Chr5	3253055	3253318	264	mergedPeak-40	2	3253021	3253346	326	mergedPeak-39	2
Chr5	3287495	3287782	288	mergedPeak-41	2	3287465	3287828	364	mergedPeak-40	2
Chr5	3515798	3516884	1087	mergedPeak-45	2	3515782	3516872	1091	mergedPeak-44	2
Chr5	3578200	3578571	372	mergedPeak-49	2	3578177	3578561	385	mergedPeak-46	2
Chr5	3616879	3617175	297	mergedPeak-50	2	3616786	3617168	383	mergedPeak-47	2
Chr5	3668871	3669290	420	mergedPeak-51	2	3668905	3669286	382	mergedPeak-48	2
Chr5	3784354	3785317	964	mergedPeak-52	2	3784313	3785456	1144	mergedPeak-49	2
Chr5	4161870	4162466	597	mergedPeak-54	2	4161824	4162491	668	mergedPeak-51	2
Chr5	4204161	4204796	636	mergedPeak-55	2	4204239	4205002	764	mergedPeak-53	2
Chr5	4530243	4530641	399	mergedPeak-57	2	4530272	4530635	364	mergedPeak-58	2
Chr5	4673729	4674045	317	mergedPeak-59	2	4673727	4674061	335	mergedPeak-59	2
Chr5	5157357	5157895	539	mergedPeak-64	2	5157292	5157859	568	mergedPeak-64	2
Chr5	5358731	5359100	370	mergedPeak-66	2	5358713	5359087	375	mergedPeak-66	2
Chr5	5718903	5719926	1024	mergedPeak-67	2	5718860	5719972	1113	mergedPeak-67	2
Chr5	6426033	6426607	575	mergedPeak-74	2	6425895	6426695	801	mergedPeak-73	2
Chr5	6470295	6471563	1269	mergedPeak-76	2	6470249	6471630	1382	mergedPeak-75	2
Chr5	6477034	6478094	1061	mergedPeak-77	2	6477038	6477453	416	mergedPeak-77	2
Chr5	6477034	6478094	1061	mergedPeak-77	2	6477632	6478068	437	mergedPeak-78	2
Chr5	290177	291109	933	mergedPeak-7	2	290344	291149	806	mergedPeak-7	2
Chr5	6826585	6827881	1297	mergedPeak-82	2	6826571	6827969	1399	mergedPeak-83	2
Chr5	7221974	7222326	353	mergedPeak-84	2	7222006	7222358	353	mergedPeak-87	2
Chr5	7248808	7250377	1570	mergedPeak-85	2	7248911	7250217	1307	mergedPeak-88	2
Chr5	7365423	7366350	928	mergedPeak-87	2	7365159	7366331	1173	mergedPeak-90	2
Chr5	7981135	7981622	488	mergedPeak-90	2	7981086	7981629	544	mergedPeak-94	2
Chr5	508294	508762	469	mergedPeak-9	2	508329	508751	423	mergedPeak-9	2
