# Supplementary material for: Energy status-promoted growth and development of Arabidopsis require copper deficiency response transcriptional regulator SPL7
Source: Plant Cell. 2022 Jul 22;34(10):3873–98. doi: 10.1093/plcell/koac215 (PMC9516184; doi:10.1093/plcell/koac215)
Supplement: koac215_Supplementary_Data [file koac215_supplementary_data.zip › koac215_Supplementary_Data/TPC2021RA00796R2 Suppl DS2.xlsx]

## Sheet: ReadMe
Supplemental Data Set S2. Genes associated with SPL7 binding sites detected by ChIP-seq, and comparison with published DAP-seq data for other Arabidopsis SPL proteins.
Conditions as specified in worksheet tabs (see Supplemental Data Set S1).
A gene was considered associated with a given genomic segment identified to bind SPL7 by ChIP-seq when the interval from 3 kb upstream to 1 kb downstream of the gene fully or partially overlapped with the SPL7-binding segment (peak).
Column "gene_association" gives the position of the SPL7-binding genomic segment relative to the respective gene.
For the information contained in the other columns, refer to Supplemental Data Set S1 ReadMe.
Comparisons with DAP-seq data list only those loci identified by ChIPseq here under the corresponding Cu condition (see worksheet tab); DAP-seq dataset specified in the column header contained (Y), or did not contain (N), the corresponding gene.
The column headers ending in "amp" contain data from ampDAP-seq, all others contain data from DAP-seq.

## Sheet: Genes_peaks_lowCu
Schulten et al., Supplemental Data (2022). SPL7-dependent utilization of sugar. Plant Cell.
Supplemental Data Set S2. Genes associated with SPL7 binding sites detected by ChIP-seq, and comparison with published DAP-seq data for other Arabidopsis SPL proteins.
Chromosome	start	end	peak_width	peak_name	AGI_identifier	gene_association	replicates	short_name	genomic_feature	definition	long_description	very_long_description
Chr1	6075532	6076183	652	mergedPeak-1021	AT1G17660	includeFeature	4	.	pre_trna	pre-tRNA		tRNA-Asp (anticodon: GTC)
Chr1	6075532	6076183	652	mergedPeak-1021	AT1G17665	upstream	4	.	protein_coding			unknown protein; FUNCTIONS IN: molecular_function unknown; INVOLVED IN: biological_process unknown; LOCATED IN: endomembrane system; EXPRESSED IN: 15 plant structures; EXPRESSED DURING: 11 growth stages; Has 149 Blast hits to 146 proteins in 39 species: Archae - 0; Bacteria - 4; Metazoa - 21; Fungi - 5; Plants - 30; Viruses - 0; Other Eukaryotes - 89 (source: NCBI BLink).
Chr1	6075532	6076183	652	mergedPeak-1021	AT1G17670	includeFeature	4	.	pre_trna	pre-tRNA		tRNA-Val (anticodon: AAC)
Chr1	6075532	6076183	652	mergedPeak-1021	AT1G17680	overlapStart	4	.	protein_coding	tetratricopeptide repeat (TPR)-containing protein		tetratricopeptide repeat (TPR)-containing protein; FUNCTIONS IN: binding; INVOLVED IN: biological_process unknown; LOCATED IN: cellular_component unknown; EXPRESSED IN: 22 plant structures; EXPRESSED DURING: 13 growth stages; CONTAINS InterPro DOMAIN/s: Tetratricopeptide-like helical (InterPro:IPR011990), Tetratricopeptide repeat-containing (InterPro:IPR013026), Tetratricopeptide repeat (InterPro…
Chr1	6299755	6301599	1845	mergedPeak-1025	AT1G18300	overlapEnd	4	atnudt4, NUDT4	protein_coding	nudix hydrolase homolog 4		nudix hydrolase homolog 4 (NUDT4); FUNCTIONS IN: hydrolase activity; LOCATED IN: cytosol; EXPRESSED IN: stem, root, leaf; CONTAINS InterPro DOMAIN/s: NUDIX hydrolase domain-like (InterPro:IPR015797), NUDIX hydrolase, conserved site (InterPro:IPR020084), NUDIX hydrolase domain (InterPro:IPR000086); BEST Arabidopsis thaliana protein match is: nudix hydrolase homolog 21 (TAIR:AT1G73540.1); Has 1264 …
Chr1	6299755	6301599	1845	mergedPeak-1025	AT1G18310	overlapEnd	4	.	protein_coding	glycosyl hydrolase family 81 protein		glycosyl hydrolase family 81 protein; FUNCTIONS IN: hydrolase activity, acting on glycosyl bonds, endo-1,3(4)-beta-glucanase activity; INVOLVED IN: cell wall macromolecule catabolic process; CONTAINS InterPro DOMAIN/s: Glycoside hydrolase, family 81 (InterPro:IPR005200); BEST Arabidopsis thaliana protein match is: glycosyl hydrolase family 81 protein (TAIR:AT5G15870.1); Has 441 Blast hits to 435 …
Chr1	6299755	6301599	1845	mergedPeak-1025	AT1G18320	upstream	4	.	protein_coding	Mitochondrial import inner membrane translocase subunit Tim17/Tim22/Tim23 family protein		Mitochondrial import inner membrane translocase subunit Tim17/Tim22/Tim23 family protein; FUNCTIONS IN: protein transporter activity, P-P-bond-hydrolysis-driven protein transmembrane transporter activity; INVOLVED IN: protein transport; LOCATED IN: mitochondrial inner membrane, mitochondrial inner membrane presequence translocase complex; CONTAINS InterPro DOMAIN/s: Mitochondrial inner membrane t…
Chr1	6464057	6465962	1906	mergedPeak-1027	AT1G18735	upstream	4	.	other_rna	other RNA	Potential natural antisense gene, locus overlaps with AT1G18730
Chr1	6464057	6465962	1906	mergedPeak-1027	AT1G18740	overlapEnd	4	.	protein_coding	Protein of unknown function (DUF793)		FUNCTIONS IN: molecular_function unknown; INVOLVED IN: biological_process unknown; EXPRESSED IN: 23 plant structures; EXPRESSED DURING: 13 growth stages; CONTAINS InterPro DOMAIN/s: Protein BYPASS related (InterPro:IPR008511); BEST Arabidopsis thaliana protein match is: Protein of unknown function (DUF793) (TAIR:AT1G74450.1); Has 167 Blast hits to 164 proteins in 20 species: Archae - 3; Bacteria …
Chr1	6464057	6465962	1906	mergedPeak-1027	AT1G18745	overlapEnd	4	.	other_rna
Chr1	6464057	6465962	1906	mergedPeak-1027	AT1G18750	upstream	4	AGL65	protein_coding	AGAMOUS-like 65	Encodes a member of the MIKC (MADS box, Keratin binding domain, and C terminal domain containing )family of transcriptional regulators. AGL65 is expressed in pollen.It forms heterodimers with other MICK family members (AGL104). Involved in late stages of pollen development and pollen tube growth.	AGAMOUS-like 65 (AGL65); BEST Arabidopsis thaliana protein match is: AGAMOUS-like 30 (TAIR:AT2G03060.2); Has 35333 Blast hits to 34131 proteins in 2444 species: Archae - 798; Bacteria - 22429; Metazoa - 974; Fungi - 991; Plants - 531; Viruses - 0; Other Eukaryotes - 9610 (source: NCBI BLink).
Chr1	6832385	6834557	2173	mergedPeak-1033	AT1G19770	overlapEnd	4	ATPUP14, PUP14	protein_coding	purine permease 14	Member of a family of proteins related to PUP1, a purine transporter. May be involved in the transport of purine and purine derivatives such as cytokinins, across the plasma membrane.	purine permease 14 (PUP14); CONTAINS InterPro DOMAIN/s: Protein of unknown function DUF250 (InterPro:IPR004853); BEST Arabidopsis thaliana protein match is: purine permease 15 (TAIR:AT1G75470.1); Has 334 Blast hits to 326 proteins in 20 species: Archae - 0; Bacteria - 6; Metazoa - 1; Fungi - 0; Plants - 321; Viruses - 0; Other Eukaryotes - 6 (source: NCBI BLink).
Chr1	6832385	6834557	2173	mergedPeak-1033	AT1G19780	overlapEnd	4	ATCNGC8, CNGC8	protein_coding	cyclic nucleotide gated channel 8	member of Cyclic nucleotide gated channel family	cyclic nucleotide gated channel 8 (CNGC8); FUNCTIONS IN: ion channel activity, cyclic nucleotide binding, calmodulin binding; INVOLVED IN: ion transport, transmembrane transport; LOCATED IN: membrane; EXPRESSED IN: petal, leaf whorl, male gametophyte, flower, pollen tube; EXPRESSED DURING: L mature pollen stage, M germinated pollen stage, 4 anthesis, petal differentiation and expansion stage; CON…
Chr1	7499566	7500053	488	mergedPeak-1047	AT1G21410	overlapEnd	4	SKP2A	protein_coding	F-box/RNI-like superfamily protein	AtSKP2;1 is a homolog of human SKP2, the human F-box protein that recruits E2F1. Contains an F-box motif at the N-terminal region and a C-terminal Leu-rich repeat domain. Forms part of an E3-ubiquitin-ligase SCF (Skp1, cullin, F-box) complex and recruits phosphorylated AtE2Fc, a transcriptional factor that might play a role in cell division and during the transition from skotomorphogenesis to pho…	SKP2A; CONTAINS InterPro DOMAIN/s: F-box domain, cyclin-like (InterPro:IPR001810), F-box domain, Skp2-like (InterPro:IPR022364), Leucine-rich repeat, cysteine-containing subtype (InterPro:IPR006553); BEST Arabidopsis thaliana protein match is: RNI-like superfamily protein (TAIR:AT1G77000.2); Has 8874 Blast hits to 3879 proteins in 263 species: Archae - 0; Bacteria - 386; Metazoa - 3510; Fungi - 1…
Chr1	7499566	7500053	488	mergedPeak-1047	AT1G21420	includeFeature	4	.	pre_trna	pre-tRNA		tRNA-Gln (anticodon: TTG)
Chr1	7499566	7500053	488	mergedPeak-1047	AT1G21430	upstream	4	YUC11	protein_coding	Flavin-binding monooxygenase family protein		YUC11; FUNCTIONS IN: NADP or NADPH binding, oxidoreductase activity, monooxygenase activity, FAD binding, flavin-containing monooxygenase activity; INVOLVED IN: regulation of anatomical structure morphogenesis; LOCATED IN: membrane; EXPRESSED IN: leaf; CONTAINS InterPro DOMAIN/s: Pyridine nucleotide-disulphide oxidoreductase, class-II (InterPro:IPR000103), FAD-dependent pyridine nucleotide-disulp…
Chr1	7835961	7837772	1812	mergedPeak-1049	AT1G22190	overlapEnd	4	.	protein_coding	Integrase-type DNA-binding superfamily protein		Integrase-type DNA-binding superfamily protein; FUNCTIONS IN: DNA binding, sequence-specific DNA binding transcription factor activity; INVOLVED IN: regulation of transcription, DNA-dependent; LOCATED IN: nucleus; EXPRESSED IN: 22 plant structures; EXPRESSED DURING: 13 growth stages; CONTAINS InterPro DOMAIN/s: DNA-binding, integrase-type (InterPro:IPR016177), Pathogenesis-related transcriptional…
Chr1	7835961	7837772	1812	mergedPeak-1049	AT1G22200	overlapEnd	4	.	protein_coding	Endoplasmic reticulum vesicle transporter protein		Endoplasmic reticulum vesicle transporter protein; FUNCTIONS IN: molecular_function unknown; INVOLVED IN: biological_process unknown; LOCATED IN: endoplasmic reticulum; EXPRESSED IN: 24 plant structures; EXPRESSED DURING: 15 growth stages; CONTAINS InterPro DOMAIN/s: Protein of unknown function DUF1692 (InterPro:IPR012936); BEST Arabidopsis thaliana protein match is: Endoplasmic reticulum vesicle…
Chr1	8383118	8383546	429	mergedPeak-1057	AT1G23700	upstream	4	.	protein_coding	Protein kinase superfamily protein		Protein kinase superfamily protein; FUNCTIONS IN: protein serine/threonine kinase activity, protein kinase activity, kinase activity, ATP binding; INVOLVED IN: protein amino acid phosphorylation; LOCATED IN: cellular_component unknown; EXPRESSED IN: 15 plant structures; EXPRESSED DURING: 4 anthesis, LP.02 two leaves visible, petal differentiation and expansion stage, E expanded cotyledon stage, D…
Chr1	8383118	8383546	429	mergedPeak-1057	AT1G23710	upstream	4	.	protein_coding	Protein of unknown function (DUF1645)		Protein of unknown function (DUF1645); CONTAINS InterPro DOMAIN/s: Protein of unknown function DUF1645 (InterPro:IPR012442); BEST Arabidopsis thaliana protein match is: Protein of unknown function (DUF1645) (TAIR:AT1G70420.1); Has 288 Blast hits to 282 proteins in 52 species: Archae - 0; Bacteria - 6; Metazoa - 16; Fungi - 11; Plants - 191; Viruses - 0; Other Eukaryotes - 64 (source: NCBI BLink).
Chr1	8520203	8520615	413	mergedPeak-1061	AT1G24070	upstream	4	ATCSLA10, CSLA10	protein_coding	cellulose synthase-like A10	encodes a gene similar to cellulose synthase	cellulose synthase-like A10 (CSLA10); FUNCTIONS IN: cellulose synthase activity, transferase activity, transferring glycosyl groups; LOCATED IN: endomembrane system; EXPRESSED IN: 22 plant structures; EXPRESSED DURING: 13 growth stages; CONTAINS InterPro DOMAIN/s: Glycosyl transferase, family 2 (InterPro:IPR001173); BEST Arabidopsis thaliana protein match is: Nucleotide-diphospho-sugar transferas…
Chr1	8520203	8520615	413	mergedPeak-1061	AT1G24080	includeFeature	4	.	pre_trna	pre-tRNA		tRNA-Val (anticodon: AAC)
Chr1	8520203	8520615	413	mergedPeak-1061	AT1G24090	upstream	4	.	protein_coding	RNase H family protein		RNase H family protein; FUNCTIONS IN: ribonuclease H activity, nucleic acid binding; INVOLVED IN: biological_process unknown; EXPRESSED IN: 11 plant structures; EXPRESSED DURING: 6 growth stages; CONTAINS InterPro DOMAIN/s: Ribosomal protein L9/RNase H1, N-terminal (InterPro:IPR009027), Polynucleotidyl transferase, ribonuclease H fold (InterPro:IPR012337), Ribonuclease H (InterPro:IPR002156); BES…
Chr1	8520203	8520615	413	mergedPeak-1061	AT1G24095	upstream	4	.	protein_coding	Putative thiol-disulphide oxidoreductase DCC		Putative thiol-disulphide oxidoreductase DCC; LOCATED IN: mitochondrion; CONTAINS InterPro DOMAIN/s: Putative thiol-disulphide oxidoreductase DCC (InterPro:IPR007263); BEST Arabidopsis thaliana protein match is: Putative thiol-disulphide oxidoreductase DCC (TAIR:AT1G52590.1).
Chr1	9157953	9158429	477	mergedPeak-1068	AT1G26480	upstream	4	GRF12, GF14 IOTA	protein_coding	general regulatory factor 12	14-3-3 protein GF14iota (grf12)	general regulatory factor 12 (GRF12); FUNCTIONS IN: protein phosphorylated amino acid binding; LOCATED IN: cellular_component unknown; EXPRESSED IN: 6 plant structures; EXPRESSED DURING: L mature pollen stage, M germinated pollen stage, 4 anthesis, petal differentiation and expansion stage; CONTAINS InterPro DOMAIN/s: 14-3-3 protein (InterPro:IPR000308); BEST Arabidopsis thaliana protein match is…
Chr1	9157953	9158429	477	mergedPeak-1068	AT1G26490	includeFeature	4	.	pre_trna	pre-tRNA		tRNA-Ala (anticodon: TGC)
Chr1	9157953	9158429	477	mergedPeak-1068	AT1G26500	overlapStart	4	.	protein_coding	Pentatricopeptide repeat (PPR) superfamily protein		Pentatricopeptide repeat (PPR) superfamily protein; CONTAINS InterPro DOMAIN/s: Pentatricopeptide repeat (InterPro:IPR002885); BEST Arabidopsis thaliana protein match is: Pentatricopeptide repeat (PPR) superfamily protein (TAIR:AT3G62470.1); Has 19147 Blast hits to 7603 proteins in 190 species: Archae - 0; Bacteria - 0; Metazoa - 20; Fungi - 126; Plants - 18834; Viruses - 0; Other Eukaryotes - 16…
Chr1	9647658	9649009	1352	mergedPeak-1071	AT1G27720	upstream	4	TAF4, TAF4B	protein_coding	TBP-associated factor 4B		TBP-associated factor 4B (TAF4B); FUNCTIONS IN: transcription initiation factor activity; INVOLVED IN: transcription initiation; LOCATED IN: transcription factor TFIID complex; EXPRESSED IN: 6 plant structures; EXPRESSED DURING: L mature pollen stage, M germinated pollen stage; CONTAINS InterPro DOMAIN/s: Transcription initiation factor TFIID component TAF4 (InterPro:IPR007900), RST domain of pla…
Chr1	9647658	9649009	1352	mergedPeak-1071	AT1G27730	overlapEnd	4	STZ, ZAT10	protein_coding	salt tolerance zinc finger	Related to Cys2/His2-type zinc-finger proteins found in higher plants. Compensated for a subset of calcineurin deficiency in yeast. Salt tolerance produced by ZAT10 appeared to be partially dependent on ENA1/PMR2, a P-type ATPase required for Li+ and Na+ efflux in yeast. The protein is localized to the nucleus, acts as a transcriptional repressor and is responsive to chitin oligomers. Also involv…	salt tolerance zinc finger (STZ); CONTAINS InterPro DOMAIN/s: Zinc finger, C2H2-like (InterPro:IPR015880), Zinc finger, C2H2-type (InterPro:IPR007087); BEST Arabidopsis thaliana protein match is: zinc finger of Arabidopsis thaliana 6 (TAIR:AT5G04340.1); Has 5350 Blast hits to 3982 proteins in 146 species: Archae - 0; Bacteria - 0; Metazoa - 4198; Fungi - 48; Plants - 937; Viruses - 0; Other Eukar…
Chr1	10756471	10756904	434	mergedPeak-1090	AT1G30420	downstream	4	ATMRP12, MRP12, ABCC11	protein_coding	multidrug resistance-associated protein 12	member of MRP subfamily	multidrug resistance-associated protein 12 (MRP12); FUNCTIONS IN: ATPase activity, coupled to transmembrane movement of substances; INVOLVED IN: transport, transmembrane transport; LOCATED IN: integral to membrane; CONTAINS InterPro DOMAIN/s: ATPase, AAA+ type, core (InterPro:IPR003593), ABC transporter-like (InterPro:IPR003439), ABC transporter, transmembrane domain, type 1 (InterPro:IPR011527),…
Chr1	10756471	10756904	434	mergedPeak-1090	AT1G30430	includeFeature	4	.	pre_trna	pre-tRNA		tRNA-Glu (anticodon: CTC)
Chr1	10756471	10756904	434	mergedPeak-1090	AT1G30440	upstream	4	.	protein_coding	Phototropic-responsive NPH3 family protein		Phototropic-responsive NPH3 family protein; FUNCTIONS IN: signal transducer activity; INVOLVED IN: response to light stimulus; LOCATED IN: plasma membrane; EXPRESSED IN: 22 plant structures; EXPRESSED DURING: 13 growth stages; CONTAINS InterPro DOMAIN/s: NPH3 (InterPro:IPR004249), BTB/POZ (InterPro:IPR013069), BTB/POZ fold (InterPro:IPR011333), BTB/POZ-like (InterPro:IPR000210); BEST Arabidopsis …
Chr1	11163649	11164215	567	mergedPeak-1094	AT1G31230	upstream	4	AK-HSDH I, AK-HSDH	protein_coding	aspartate kinase-homoserine dehydrogenase i	Encodes a bifunctional aspartate kinase/homoserine dehydrogenase. These two activities catalyze the first and the third steps toward the synthesis of the essential amino acids threonine, isoleucine and methionine.	aspartate kinase-homoserine dehydrogenase i (AK-HSDH I); FUNCTIONS IN: homoserine dehydrogenase activity, aspartate kinase activity; INVOLVED IN: aspartate family amino acid biosynthetic process; LOCATED IN: chloroplast stroma, chloroplast; EXPRESSED IN: 22 plant structures; EXPRESSED DURING: 13 growth stages; CONTAINS InterPro DOMAIN/s: Aspartate/glutamate/uridylate kinase (InterPro:IPR001048), …
Chr1	11163649	11164215	567	mergedPeak-1094	AT1G31240	overlapEnd	4	.	protein_coding	Bromodomain transcription factor		Bromodomain transcription factor; FUNCTIONS IN: DNA binding; INVOLVED IN: biological_process unknown; LOCATED IN: cellular_component unknown; EXPRESSED IN: 12 plant structures; EXPRESSED DURING: 6 growth stages; CONTAINS InterPro DOMAIN/s: Histone-fold (InterPro:IPR009072), Bromodomain transcription factor (InterPro:IPR006565); BEST Arabidopsis thaliana protein match is: Bromodomain transcription…
Chr1	11672177	11672594	418	mergedPeak-1099	AT1G32360	upstream	4	.	protein_coding	Zinc finger (CCCH-type) family protein		Zinc finger (CCCH-type) family protein; CONTAINS InterPro DOMAIN/s: Zinc finger, CCCH-type (InterPro:IPR000571); BEST Arabidopsis thaliana protein match is: Zinc finger C-x8-C-x5-C-x3-H type family protein (TAIR:AT2G35430.1); Has 13421 Blast hits to 5509 proteins in 634 species: Archae - 13; Bacteria - 2784; Metazoa - 4906; Fungi - 574; Plants - 3348; Viruses - 263; Other Eukaryotes - 1533 (sourc…
Chr1	11672177	11672594	418	mergedPeak-1099	AT1G32361	upstream	4	ATL1F	protein_coding	RING/U-box superfamily protein	Putative RING-H2 finger protein ATL1F precursor.	ATL1F; FUNCTIONS IN: zinc ion binding; CONTAINS InterPro DOMAIN/s: Zinc finger, RING-type (InterPro:IPR001841), Zinc finger, C3HC4 RING-type (InterPro:IPR018957); BEST Arabidopsis thaliana protein match is: RING/U-box superfamily protein (TAIR:AT2G35420.1); Has 30201 Blast hits to 17322 proteins in 780 species: Archae - 12; Bacteria - 1396; Metazoa - 17338; Fungi - 3422; Plants - 5037; Viruses - …
Chr1	11928811	11930102	1292	mergedPeak-1102	AT1G32920	overlapEnd	4	.	protein_coding			unknown protein; FUNCTIONS IN: molecular_function unknown; INVOLVED IN: response to wounding; LOCATED IN: endomembrane system; EXPRESSED IN: 23 plant structures; EXPRESSED DURING: 13 growth stages; BEST Arabidopsis thaliana protein match is: unknown protein (TAIR:AT1G32928.1); Has 42 Blast hits to 42 proteins in 8 species: Archae - 0; Bacteria - 0; Metazoa - 0; Fungi - 0; Plants - 42; Viruses - 0…
Chr1	11928811	11930102	1292	mergedPeak-1102	AT1G32928	upstream	4	.	protein_coding			unknown protein; BEST Arabidopsis thaliana protein match is: unknown protein (TAIR:AT1G32920.1); Has 35333 Blast hits to 34131 proteins in 2444 species: Archae - 798; Bacteria - 22429; Metazoa - 974; Fungi - 991; Plants - 531; Viruses - 0; Other Eukaryotes - 9610 (source: NCBI BLink).
Chr1	12852035	12853596	1562	mergedPeak-1107	AT1G35140	overlapEnd	4	PHI-1, EXL7	protein_coding	Phosphate-responsive 1 family protein	At1g35140 (At1g35140/T32G9_32) mRNA, complete cds	PHOSPHATE-INDUCED 1 (PHI-1); CONTAINS InterPro DOMAIN/s: Phosphate-induced protein 1 (InterPro:IPR006766); BEST Arabidopsis thaliana protein match is: Phosphate-responsive 1 family protein (TAIR:AT4G08950.1); Has 400 Blast hits to 400 proteins in 24 species: Archae - 0; Bacteria - 2; Metazoa - 0; Fungi - 0; Plants - 398; Viruses - 0; Other Eukaryotes - 0 (source: NCBI BLink).
Chr1	13686188	13686604	417	mergedPeak-1111	AT1G36340	upstream	4	UBC31	protein_coding	ubiquitin-conjugating enzyme 31		ubiquitin-conjugating enzyme 31 (UBC31); FUNCTIONS IN: ubiquitin-protein ligase activity, small conjugating protein ligase activity; INVOLVED IN: regulation of protein metabolic process, post-translational protein modification; LOCATED IN: vacuole; EXPRESSED IN: pedicel; EXPRESSED DURING: 4 anthesis; CONTAINS InterPro DOMAIN/s: Ubiquitin-conjugating enzyme/RWD-like (InterPro:IPR016135), Ubiquitin…
Chr1	13686188	13686604	417	mergedPeak-1111	AT1G36350	includeFeature	4	.	pre_trna	pre-tRNA		tRNA-Arg (anticodon: TCT)
Chr1	16492131	16492570	440	mergedPeak-1128	AT1G43720	upstream	4	.	protein_coding			unknown protein; BEST Arabidopsis thaliana protein match is: unknown protein (TAIR:AT3G42870.1); Has 51 Blast hits to 51 proteins in 3 species: Archae - 0; Bacteria - 0; Metazoa - 2; Fungi - 0; Plants - 49; Viruses - 0; Other Eukaryotes - 0 (source: NCBI BLink).
Chr1	18078489	18078887	399	mergedPeak-1135	AT1G48880	upstream	4	TBL7	protein_coding	TRICHOME BIREFRINGENCE-LIKE 7	Encodes a member of the TBL (TRICHOME BIREFRINGENCE-LIKE) gene family containing a plant-specific DUF231 (domain of unknown function) domain. TBL gene family has 46 members, two of which (TBR/AT5G06700 and TBL3/AT5G01360) have been shown to be involved in the synthesis and deposition of secondary wall cellulose, presumably by influencing the esterification state of pectic polymers. A nomenclature…	TRICHOME BIREFRINGENCE-LIKE 7 (TBL7); CONTAINS InterPro DOMAIN/s: Protein of unknown function DUF231, plant (InterPro:IPR004253); BEST Arabidopsis thaliana protein match is: Plant protein of unknown function (DUF828) (TAIR:AT3G06080.2); Has 1333 Blast hits to 1318 proteins in 28 species: Archae - 0; Bacteria - 0; Metazoa - 0; Fungi - 4; Plants - 1329; Viruses - 0; Other Eukaryotes - 0 (source: NC…
Chr1	18230360	18230784	425	mergedPeak-1137	AT1G49270	upstream	4	.	protein_coding	Protein kinase superfamily protein		Protein kinase superfamily protein; FUNCTIONS IN: protein serine/threonine kinase activity, protein kinase activity, ATP binding; INVOLVED IN: protein amino acid phosphorylation; EXPRESSED IN: sepal, male gametophyte, flower, pollen tube; EXPRESSED DURING: L mature pollen stage, M germinated pollen stage, 4 anthesis; CONTAINS InterPro DOMAIN/s: Protein kinase, ATP binding site (InterPro:IPR017441…
Chr1	18230360	18230784	425	mergedPeak-1137	AT1G49280	includeFeature	4	.	pre_trna	pre-tRNA		tRNA-Thr (anticodon: AGT)
Chr1	18557562	18558147	586	mergedPeak-1144	AT1G50090	upstream	4	.	protein_coding	D-aminoacid aminotransferase-like PLP-dependent enzymes superfamily protein		D-aminoacid aminotransferase-like PLP-dependent enzymes superfamily protein; FUNCTIONS IN: branched-chain-amino-acid transaminase activity, catalytic activity; INVOLVED IN: branched chain family amino acid metabolic process, metabolic process; LOCATED IN: cellular_component unknown; EXPRESSED IN: root; CONTAINS InterPro DOMAIN/s: Aminotransferase, class IV (InterPro:IPR001544), Aminotransferase, …
Chr1	18557562	18558147	586	mergedPeak-1144	AT1G50100	includeFeature	4	.	pre_trna	pre-tRNA		tRNA-Leu (anticodon: TAG)
Chr1	18557562	18558147	586	mergedPeak-1144	AT1G50110	overlapEnd	4	.	protein_coding	D-aminoacid aminotransferase-like PLP-dependent enzymes superfamily protein		D-aminoacid aminotransferase-like PLP-dependent enzymes superfamily protein; FUNCTIONS IN: branched-chain-amino-acid transaminase activity, catalytic activity; INVOLVED IN: branched chain family amino acid metabolic process, metabolic process; LOCATED IN: cellular_component unknown; EXPRESSED IN: 18 plant structures; EXPRESSED DURING: 9 growth stages; CONTAINS InterPro DOMAIN/s: Aminotransferase,…
Chr1	18599033	18599508	476	mergedPeak-1145	AT1G50200	upstream	4	ALATS	protein_coding	Alanyl-tRNA synthetase		Alanyl-tRNA synthetase (ALATS); FUNCTIONS IN: alanine-tRNA ligase activity, ligase activity, forming aminoacyl-tRNA and related compounds, nucleotide binding, ATP binding, nucleic acid binding; INVOLVED IN: alanyl-tRNA aminoacylation; LOCATED IN: mitochondrion, chloroplast; EXPRESSED IN: 24 plant structures; EXPRESSED DURING: 13 growth stages; CONTAINS InterPro DOMAIN/s: Alanyl-tRNA synthetase, c…
Chr1	18599033	18599508	476	mergedPeak-1145	AT1G50210	upstream	4
Chr1	20412792	20413240	449	mergedPeak-1157	AT1G54660	upstream	4
Chr1	20412792	20413240	449	mergedPeak-1157	AT1G54670	includeFeature	4	.	pre_trna	pre-tRNA		tRNA-Ala (anticodon: TGC)
Chr1	20412792	20413240	449	mergedPeak-1157	AT1G54680	overlapStart	4	.	protein_coding			unknown protein; FUNCTIONS IN: molecular_function unknown; INVOLVED IN: biological_process unknown; LOCATED IN: endomembrane system; EXPRESSED IN: 22 plant structures; EXPRESSED DURING: 13 growth stages; BEST Arabidopsis thaliana protein match is: unknown protein (TAIR:AT5G27290.1).
Chr1	20412792	20413240	449	mergedPeak-1157	AT1G54700	upstream	4	.	protein_coding			FUNCTIONS IN: molecular_function unknown; INVOLVED IN: biological_process unknown; LOCATED IN: mitochondrion; CONTAINS InterPro DOMAIN/s: Serine endopeptidase DegP2 (InterPro:IPR015724); BEST Arabidopsis thaliana protein match is: DegP protease 13 (TAIR:AT5G40560.1); Has 78 Blast hits to 78 proteins in 13 species: Archae - 0; Bacteria - 0; Metazoa - 0; Fungi - 0; Plants - 78; Viruses - 0; Other E…
Chr1	21440998	21442853	1856	mergedPeak-1166	AT1G57943	upstream	4	ATPUP17, PUP17	protein_coding	purine permease 17	Member of a family of proteins related to PUP1, a purine transporter. May be involved in the transport of purine and purine derivatives such as cytokinins, across the plasma membrane.	purine permease 17 (PUP17); FUNCTIONS IN: purine transmembrane transporter activity; INVOLVED IN: purine transport; LOCATED IN: membrane; CONTAINS InterPro DOMAIN/s: Protein of unknown function DUF250 (InterPro:IPR004853); BEST Arabidopsis thaliana protein match is: purine permease 18 (TAIR:AT1G57990.1); Has 329 Blast hits to 322 proteins in 13 species: Archae - 0; Bacteria - 0; Metazoa - 0; Fung…
Chr1	21440998	21442853	1856	mergedPeak-1166	AT1G57980	upstream	4	.	protein_coding	Nucleotide-sugar transporter family protein		Nucleotide-sugar transporter family protein; CONTAINS InterPro DOMAIN/s: Protein of unknown function DUF250 (InterPro:IPR004853); BEST Arabidopsis thaliana protein match is: purine permease 17 (TAIR:AT1G57943.1); Has 334 Blast hits to 326 proteins in 17 species: Archae - 0; Bacteria - 4; Metazoa - 0; Fungi - 0; Plants - 328; Viruses - 0; Other Eukaryotes - 2 (source: NCBI BLink).
Chr1	21440998	21442853	1856	mergedPeak-1166	AT1G57990	overlapEnd	4	ATPUP18, PUP18	protein_coding	purine permease 18	Member of a family of proteins related to PUP1, a purine transporter. May be involved in the transport of purine and purine derivatives such as cytokinins, across the plasma membrane.	purine permease 18 (PUP18); FUNCTIONS IN: purine transmembrane transporter activity; INVOLVED IN: purine transport; LOCATED IN: plasma membrane, membrane; EXPRESSED IN: cultured cell; CONTAINS InterPro DOMAIN/s: Protein of unknown function DUF250 (InterPro:IPR004853); BEST Arabidopsis thaliana protein match is: purine permease 17 (TAIR:AT1G57943.2); Has 332 Blast hits to 324 proteins in 16 specie…
Chr1	22034613	22040808	6196	mergedPeak-1170	AT1G59865	upstream	4	.	protein_coding			unknown protein; Has 35333 Blast hits to 34131 proteins in 2444 species: Archae - 798; Bacteria - 22429; Metazoa - 974; Fungi - 991; Plants - 531; Viruses - 0; Other Eukaryotes - 9610 (source: NCBI BLink).
Chr1	22034613	22040808	6196	mergedPeak-1170	AT1G59870	overlapEnd	4	PEN3, PDR8, ATPDR8, ABCG36, ATABCG36	protein_coding	ABC-2 and Plant PDR ABC-type transporter family protein	ATP binding cassette transporter. Localized to the plasma membrane in uninfected cells. In infected leaves, the protein concentrated at infection sites. Contributes to nonhost resistance to inappropriate pathogens that enter by direct penetration in a salicylic aciddependent manner. Required for mlo resistance. Has Cd transporter activity (Cd2+ extrusion pump) and contributes to heavy metal resis…	PENETRATION 3 (PEN3); FUNCTIONS IN: ATPase activity, coupled to transmembrane movement of substances, cadmium ion transmembrane transporter activity; INVOLVED IN: in 9 processes; LOCATED IN: mitochondrion, plasma membrane, chloroplast, membrane, chloroplast envelope; EXPRESSED IN: 29 plant structures; EXPRESSED DURING: 13 growth stages; CONTAINS InterPro DOMAIN/s: ATPase, AAA+ type, core (InterPr…
Chr1	22034613	22040808	6196	mergedPeak-1170	AT1G59880	includeFeature	4	.	pre_trna	pre-tRNA		tRNA-Pro (anticodon: AGG)
Chr1	22034613	22040808	6196	mergedPeak-1170	AT1G59885	upstream	4	.	protein_coding			unknown protein; Has 0 Blast hits to 0 proteins in 0 species (source: NCBI BLink).
Chr1	22886796	22887246	451	mergedPeak-1185	AT1G61900	upstream	4	.	protein_coding			unknown protein; BEST Arabidopsis thaliana protein match is: unknown protein (TAIR:AT2G30700.1).
Chr1	22886796	22887246	451	mergedPeak-1185	AT1G61910	includeFeature	4	.	pre_trna	pre-tRNA		tRNA-Leu (anticodon: TAG)
Chr1	22886796	22887246	451	mergedPeak-1185	AT1G61920	upstream	4	.	protein_coding			unknown protein; FUNCTIONS IN: molecular_function unknown; INVOLVED IN: biological_process unknown; LOCATED IN: endomembrane system; EXPRESSED IN: sperm cell, male gametophyte, pollen tube; EXPRESSED DURING: M germinated pollen stage; Has 3 Blast hits to 3 proteins in 1 species: Archae - 0; Bacteria - 0; Metazoa - 0; Fungi - 0; Plants - 3; Viruses - 0; Other Eukaryotes - 0 (source: NCBI BLink).
Chr1	23509607	23510655	1049	mergedPeak-1188	AT1G63390	upstream	4	.	protein_coding	FAD/NAD(P)-binding oxidoreductase family protein		FAD/NAD(P)-binding oxidoreductase family protein; FUNCTIONS IN: NADP or NADPH binding, monooxygenase activity, FAD binding, flavin-containing monooxygenase activity; INVOLVED IN: oxidation reduction; LOCATED IN: cellular_component unknown; CONTAINS InterPro DOMAIN/s: Adrenodoxin reductase (InterPro:IPR000759), Flavin-containing monooxygenase-like (InterPro:IPR020946); BEST Arabidopsis thaliana pr…
Chr1	23509607	23510655	1049	mergedPeak-1188	AT1G63400	downstream	4	.	protein_coding	Pentatricopeptide repeat (PPR) superfamily protein		Pentatricopeptide repeat (PPR) superfamily protein; CONTAINS InterPro DOMAIN/s: Pentatricopeptide repeat (InterPro:IPR002885); BEST Arabidopsis thaliana protein match is: pentatricopeptide (PPR) repeat-containing protein (TAIR:AT1G62590.1); Has 69149 Blast hits to 15301 proteins in 308 species: Archae - 5; Bacteria - 75; Metazoa - 1145; Fungi - 1297; Plants - 63981; Viruses - 0; Other Eukaryotes …
Chr1	23509607	23510655	1049	mergedPeak-1188	AT1G63410	overlapEnd	4	.	protein_coding	Protein of unknown function (DUF567)		Protein of unknown function (DUF567); CONTAINS InterPro DOMAIN/s: Protein of unknown function DUF567 (InterPro:IPR007612); BEST Arabidopsis thaliana protein match is: Protein of unknown function (DUF567) (TAIR:AT3G14260.1); Has 268 Blast hits to 267 proteins in 12 species: Archae - 0; Bacteria - 0; Metazoa - 0; Fungi - 0; Plants - 268; Viruses - 0; Other Eukaryotes - 0 (source: NCBI BLink).
Chr1	23667370	23667769	400	mergedPeak-1190	AT1G63770	upstream	4	.	protein_coding	Peptidase M1 family protein		Peptidase M1 family protein; FUNCTIONS IN: metallopeptidase activity, zinc ion binding; INVOLVED IN: proteolysis; EXPRESSED IN: 24 plant structures; EXPRESSED DURING: 15 growth stages; CONTAINS InterPro DOMAIN/s: Peptidase M1, membrane alanine aminopeptidase (InterPro:IPR001930), Peptidase M1, membrane alanine aminopeptidase, N-terminal (InterPro:IPR014782), Peptidase M1, alanyl aminopeptidase (I…
Chr1	23667370	23667769	400	mergedPeak-1190	AT1G63780	upstream	4	IMP4	protein_coding	Ribosomal RNA processing Brix domain protein	Small nucleolar ribonucleoprotein protein involved in ribosomal RNA processing. Located in nucleolus and cajal bodies.	IMP4; CONTAINS InterPro DOMAIN/s: Brix domain (InterPro:IPR007109); BEST Arabidopsis thaliana protein match is: Ribosomal RNA processing Brix domain protein (TAIR:AT4G01560.1); Has 804 Blast hits to 801 proteins in 232 species: Archae - 12; Bacteria - 0; Metazoa - 253; Fungi - 267; Plants - 106; Viruses - 0; Other Eukaryotes - 166 (source: NCBI BLink).
Chr1	23667370	23667769	400	mergedPeak-1190	AT1G63790	includeFeature	4	.	pre_trna	pre-tRNA		tRNA-Thr (anticodon: TGT)
Chr1	23667370	23667769	400	mergedPeak-1190	AT1G63800	overlapEnd	4	UBC5	protein_coding	ubiquitin-conjugating enzyme 5		ubiquitin-conjugating enzyme 5 (UBC5); CONTAINS InterPro DOMAIN/s: Ubiquitin-conjugating enzyme/RWD-like (InterPro:IPR016135), Ubiquitin-conjugating enzyme, E2 (InterPro:IPR000608), Ubiquitin-conjugating enzyme (InterPro:IPR015581); BEST Arabidopsis thaliana protein match is: ubiquitin conjugating enzyme 4 (TAIR:AT5G41340.1); Has 8752 Blast hits to 8751 proteins in 386 species: Archae - 0; Bacter…
Chr1	25886281	25886709	429	mergedPeak-1211	AT1G68850	upstream	4	.	protein_coding	Peroxidase superfamily protein		Peroxidase superfamily protein; FUNCTIONS IN: peroxidase activity, heme binding; INVOLVED IN: oxidation reduction, response to oxidative stress; LOCATED IN: endomembrane system; EXPRESSED IN: hypocotyl, root; CONTAINS InterPro DOMAIN/s: Haem peroxidase (InterPro:IPR010255), Plant peroxidase (InterPro:IPR000823), Peroxidases heam-ligand binding site (InterPro:IPR019793), Haem peroxidase, plant/fun…
Chr1	25886281	25886709	429	mergedPeak-1211	AT1G68860	includeFeature	4	.	pre_trna	pre-tRNA		tRNA-Ile (anticodon: AAT)
Chr1	25886281	25886709	429	mergedPeak-1211	AT1G68862	downstream	4	.	protein_coding			unknown protein; FUNCTIONS IN: molecular_function unknown; INVOLVED IN: biological_process unknown; LOCATED IN: cellular_component unknown; Has 0 Blast hits to 0 proteins in 0 species (source: NCBI BLink).
Chr1	25886281	25886709	429	mergedPeak-1211	AT1G68870	upstream	4	ATSOFL2, SOFL2	protein_coding	SOB five-like 2	AtSOFL1 acts redundantly with AtSOFL2 as positive regulator of cytokinin levels and cytokinin-mediated development.	SOB five-like 2 (SOFL2); BEST Arabidopsis thaliana protein match is: SOB five-like 1 (TAIR:AT1G26210.1); Has 7053 Blast hits to 2605 proteins in 283 species: Archae - 8; Bacteria - 2891; Metazoa - 1431; Fungi - 685; Plants - 445; Viruses - 55; Other Eukaryotes - 1538 (source: NCBI BLink).
Chr1	25927883	25928420	538	mergedPeak-1212	AT1G68940	upstream	4	.	protein_coding	Armadillo/beta-catenin-like repeat family protein		Armadillo/beta-catenin-like repeat family protein; FUNCTIONS IN: ubiquitin-protein ligase activity, binding; INVOLVED IN: protein ubiquitination; LOCATED IN: ubiquitin ligase complex; EXPRESSED IN: root; CONTAINS InterPro DOMAIN/s: U box domain (InterPro:IPR003613), Armadillo-like helical (InterPro:IPR011989), Armadillo (InterPro:IPR000225), Armadillo-type fold (InterPro:IPR016024); BEST Arabidop…
Chr1	25927883	25928420	538	mergedPeak-1212	AT1G68945	downstream	4	.	protein_coding			unknown protein; FUNCTIONS IN: molecular_function unknown; INVOLVED IN: biological_process unknown; LOCATED IN: endomembrane system; Has 1 Blast hits to 1 proteins in 1 species: Archae - 0; Bacteria - 0; Metazoa - 0; Fungi - 0; Plants - 1; Viruses - 0; Other Eukaryotes - 0 (source: NCBI BLink).
Chr1	25927883	25928420	538	mergedPeak-1212	AT1G68950	includeFeature	4	.	pre_trna	pre-tRNA		tRNA-Phe (anticodon: GAA)
Chr1	25927883	25928420	538	mergedPeak-1212	AT1G68960	upstream	4	.	protein_coding	Protein of unknown function (DUF295)		Protein of unknown function (DUF295); FUNCTIONS IN: molecular_function unknown; INVOLVED IN: biological_process unknown; LOCATED IN: mitochondrion; BEST Arabidopsis thaliana protein match is: Protein of unknown function (DUF295) (TAIR:AT5G03390.1).
Chr1	25940905	25941393	489	mergedPeak-1214	AT1G68990	overlapStart	4	MGP3	protein_coding	male gametophyte defective 3	MGP3 (male gametophyte-defective 3) belongs to a small family of nuclear-encoded Phage type RNA polymerases (RPOTs) involved in the transcription of mitochondrial genes in Arabidopsis thaliana. Mutation in MGP 3 significantly retarded pollen tube growth and caused defective embryo development.	male gametophyte defective 3 (MGP3); FUNCTIONS IN: DNA-directed RNA polymerase activity, DNA binding; INVOLVED IN: pollen tube growth, transcription, ovule development, embryo development ending in seed dormancy; EXPRESSED IN: 18 plant structures; EXPRESSED DURING: 8 growth stages; CONTAINS InterPro DOMAIN/s: DNA-directed RNA polymerase, bacteriophage type (InterPro:IPR002092); BEST Arabidopsis t…
Chr1	25940905	25941393	489	mergedPeak-1214	AT1G69000	includeFeature	4	.	pre_trna	pre-tRNA		tRNA-Met (anticodon: CAT)
Chr1	25940905	25941393	489	mergedPeak-1214	AT1G69010	upstream	4	BIM2	protein_coding	BES1-interacting Myc-like protein 2		BES1-interacting Myc-like protein 2 (BIM2); FUNCTIONS IN: DNA binding, sequence-specific DNA binding transcription factor activity; INVOLVED IN: dTDP-rhamnose biosynthetic process, regulation of transcription; LOCATED IN: nucleus; EXPRESSED IN: 22 plant structures; EXPRESSED DURING: 13 growth stages; CONTAINS InterPro DOMAIN/s: Helix-loop-helix DNA-binding domain (InterPro:IPR001092), Helix-loop-…
Chr1	26049254	26049650	397	mergedPeak-1216	AT1G69280	upstream	4	.	protein_coding			unknown protein; BEST Arabidopsis thaliana protein match is: unknown protein (TAIR:AT2G03630.1); Has 885 Blast hits to 474 proteins in 40 species: Archae - 0; Bacteria - 4; Metazoa - 731; Fungi - 9; Plants - 68; Viruses - 0; Other Eukaryotes - 73 (source: NCBI BLink).
Chr1	26049254	26049650	397	mergedPeak-1216	AT1G69290	overlapStart	4	.	protein_coding	Pentatricopeptide repeat (PPR) superfamily protein		Pentatricopeptide repeat (PPR) superfamily protein; CONTAINS InterPro DOMAIN/s: Pentatricopeptide repeat (InterPro:IPR002885); BEST Arabidopsis thaliana protein match is: Tetratricopeptide repeat (TPR)-like superfamily protein (TAIR:AT1G68980.1); Has 11641 Blast hits to 5218 proteins in 154 species: Archae - 0; Bacteria - 0; Metazoa - 18; Fungi - 47; Plants - 11427; Viruses - 0; Other Eukaryotes …
Chr1	26049254	26049650	397	mergedPeak-1216	AT1G69295	downstream	4	PDCB4	protein_coding	plasmodesmata callose-binding protein 4	Encodes a member of the X8-GPI family of proteins. It localizes to the plasmodesmata and is predicted to bind callose.	plasmodesmata callose-binding protein 4 (PDCB4); FUNCTIONS IN: callose binding, polysaccharide binding; INVOLVED IN: biological_process unknown; LOCATED IN: plasmodesma, plasma membrane, anchored to membrane; EXPRESSED IN: 22 plant structures; EXPRESSED DURING: 13 growth stages; CONTAINS InterPro DOMAIN/s: X8 (InterPro:IPR012946); BEST Arabidopsis thaliana protein match is: Carbohydrate-binding X…
Chr1	26049254	26049650	397	mergedPeak-1216	AT1G69300	includeFeature	4	.	pre_trna	pre-tRNA		tRNA-Asn (anticodon: GTT)
Chr1	26382035	26382455	421	mergedPeak-1220	AT1G70040	overlapEnd	4	.	protein_coding	Protein of unknown function (DUF1163)		Protein of unknown function (DUF1163); FUNCTIONS IN: molecular_function unknown; INVOLVED IN: biological_process unknown; LOCATED IN: endomembrane system; CONTAINS InterPro DOMAIN/s: Protein of unknown function DUF1163 (InterPro:IPR009544); BEST Arabidopsis thaliana protein match is: Protein of unknown function (DUF1163) (TAIR:AT1G70120.1); Has 41 Blast hits to 41 proteins in 2 species: Archae - …
Chr1	26382035	26382455	421	mergedPeak-1220	AT1G70050	includeFeature	4	.	pre_trna	pre-tRNA		tRNA-Pro (anticodon: AGG)
Chr1	26382035	26382455	421	mergedPeak-1220	AT1G70060	upstream	4	SNL4	protein_coding	SIN3-like 4	Encodes a homolog of the transcriptional repressor SIN3 (AT1G24190).	SIN3-like 4 (SNL4); INVOLVED IN: regulation of transcription, DNA-dependent; LOCATED IN: nucleus; EXPRESSED IN: 22 plant structures; EXPRESSED DURING: 13 growth stages; CONTAINS InterPro DOMAIN/s: Histone deacetylase interacting (InterPro:IPR013194), Paired amphipathic helix (InterPro:IPR003822); BEST Arabidopsis thaliana protein match is: SIN3-like 3 (TAIR:AT1G24190.2); Has 2571 Blast hits to 11…
Chr1	27645051	27646688	1638	mergedPeak-1241	AT1G73510	upstream	4	.	protein_coding			unknown protein; Has 7 Blast hits to 7 proteins in 2 species: Archae - 0; Bacteria - 0; Metazoa - 0; Fungi - 0; Plants - 7; Viruses - 0; Other Eukaryotes - 0 (source: NCBI BLink).
Chr1	27645051	27646688	1638	mergedPeak-1241	AT1G73530	overlapStart	4	.	protein_coding	RNA-binding (RRM/RBD/RNP motifs) family protein		RNA-binding (RRM/RBD/RNP motifs) family protein; FUNCTIONS IN: RNA binding, nucleotide binding, nucleic acid binding; INVOLVED IN: biological_process unknown; LOCATED IN: chloroplast; EXPRESSED IN: 22 plant structures; EXPRESSED DURING: 13 growth stages; CONTAINS InterPro DOMAIN/s: RNA recognition motif, RNP-1 (InterPro:IPR000504), Nucleotide-binding, alpha-beta plait (InterPro:IPR012677); BEST A…
Chr1	27645051	27646688	1638	mergedPeak-1241	AT1G73540	overlapEnd	4	atnudt21, NUDT21	protein_coding	nudix hydrolase homolog 21		nudix hydrolase homolog 21 (NUDT21); FUNCTIONS IN: hydrolase activity; INVOLVED IN: biological_process unknown; LOCATED IN: chloroplast; EXPRESSED IN: 24 plant structures; EXPRESSED DURING: 15 growth stages; CONTAINS InterPro DOMAIN/s: NUDIX hydrolase domain-like (InterPro:IPR015797), NUDIX hydrolase, conserved site (InterPro:IPR020084), NUDIX hydrolase domain (InterPro:IPR000086); BEST Arabidops…
Chr1	29142951	29143431	481	mergedPeak-1263	AT1G77550	overlapStart	4	.	protein_coding	tubulin-tyrosine ligases;tubulin-tyrosine ligases		tubulin-tyrosine ligases;tubulin-tyrosine ligases; FUNCTIONS IN: tubulin-tyrosine ligase activity; INVOLVED IN: protein modification process; LOCATED IN: chloroplast; EXPRESSED IN: 18 plant structures; EXPRESSED DURING: 8 growth stages; CONTAINS InterPro DOMAIN/s: Tubulin-tyrosine ligase (InterPro:IPR004344); Has 1977 Blast hits to 1869 proteins in 143 species: Archae - 0; Bacteria - 8; Metazoa -…
Chr1	29142951	29143431	481	mergedPeak-1263	AT1G77560	includeFeature	4	.	pre_trna	pre-tRNA		tRNA-Gln (anticodon: TTG)
Chr1	29142951	29143431	481	mergedPeak-1263	AT1G77570	overlapStart	4	.	protein_coding	Winged helix-turn-helix transcription repressor DNA-binding		Winged helix-turn-helix transcription repressor DNA-binding; FUNCTIONS IN: DNA binding, sequence-specific DNA binding transcription factor activity; INVOLVED IN: regulation of transcription, DNA-dependent; LOCATED IN: endomembrane system, nucleus; EXPRESSED IN: 13 plant structures; EXPRESSED DURING: 6 growth stages; CONTAINS InterPro DOMAIN/s: Winged helix-turn-helix transcription repressor DNA-b…
Chr1	29142951	29143431	481	mergedPeak-1263	AT1G77580	downstream	4	.	protein_coding	Plant protein of unknown function (DUF869)		Plant protein of unknown function (DUF869); CONTAINS InterPro DOMAIN/s: Protein of unknown function DUF869, plant (InterPro:IPR008587); BEST Arabidopsis thaliana protein match is: Plant protein of unknown function (DUF869) (TAIR:AT1G21810.1); Has 35333 Blast hits to 34131 proteins in 2444 species: Archae - 798; Bacteria - 22429; Metazoa - 974; Fungi - 991; Plants - 531; Viruses - 0; Other Eukaryo…
Chr1	29803927	29809474	5548	mergedPeak-1277	AT1G79230	overlapEnd	4	ST1, ATMST1, MST1, ATRDH1	protein_coding	mercaptopyruvate sulfurtransferase 1	encodes a sulfurtransferase/rhodaneses, which belongs to a group of enzymes widely distributed in all three phyla that catalyze the transfer of sulfur from a donor to a thiophilic acceptor substrate. The protein and transcript levels are NOT affected by senescence or exogenous cyanide, suggesting that sulfurtransferases are involved in cyanide detoxification.	mercaptopyruvate sulfurtransferase 1 (MST1); FUNCTIONS IN: 3-mercaptopyruvate sulfurtransferase activity, sulfurtransferase activity, thiosulfate sulfurtransferase activity; INVOLVED IN: sulfate transport, aging; LOCATED IN: mitochondrion, chloroplast; EXPRESSED IN: 25 plant structures; EXPRESSED DURING: 13 growth stages; CONTAINS InterPro DOMAIN/s: Rhodanese-like (InterPro:IPR001763), Thiosulpha…
Chr1	29803927	29809474	5548	mergedPeak-1277	AT1G79240	includeFeature	4	.	pre_trna	pre-tRNA		tRNA-Arg (anticodon: CCG)
Chr1	29803927	29809474	5548	mergedPeak-1277	AT1G79245	overlapEnd	4
Chr1	29803927	29809474	5548	mergedPeak-1277	AT1G79250	downstream	4	AGC1.7	protein_coding	AGC kinase 1.7		AGC kinase 1.7 (AGC1.7); CONTAINS InterPro DOMAIN/s: Protein kinase, catalytic domain (InterPro:IPR000719), Serine/threonine-protein kinase domain (InterPro:IPR002290), Serine/threonine-protein kinase-like domain (InterPro:IPR017442), Protein kinase-like domain (InterPro:IPR011009), Serine/threonine-protein kinase, active site (InterPro:IPR008271); BEST Arabidopsis thaliana protein match is: root…
Chr1	30237532	30237998	467	mergedPeak-1280	AT1G80410	upstream	4	EMB2753	protein_coding	tetratricopeptide repeat (TPR)-containing protein		EMBRYO DEFECTIVE 2753 (EMB2753); FUNCTIONS IN: binding; INVOLVED IN: embryo development ending in seed dormancy; EXPRESSED IN: 23 plant structures; EXPRESSED DURING: 14 growth stages; CONTAINS InterPro DOMAIN/s: Tetratricopeptide TPR-1 (InterPro:IPR001440), Tetratricopeptide-like helical (InterPro:IPR011990), Tetratricopeptide repeat-containing (InterPro:IPR013026), N-terminal acetyltransferase A…
Chr1	30237532	30237998	467	mergedPeak-1280	AT1G80420	inside	4	ATXRCC1	protein_coding	BRCT domain-containing DNA repair protein		ATXRCC1; FUNCTIONS IN: transcription coactivator activity; INVOLVED IN: DNA repair; LOCATED IN: intracellular; EXPRESSED IN: 23 plant structures; EXPRESSED DURING: 13 growth stages; CONTAINS InterPro DOMAIN/s: BRCT (InterPro:IPR001357).
Chr1	30237532	30237998	467	mergedPeak-1280	AT1G80430	includeFeature	4	.	pre_trna	pre-tRNA		tRNA-Ser (anticodon: AGA)
Chr1	30383742	30385958	2217	mergedPeak-1282	AT1G80840	overlapEnd	4	WRKY40, ATWRKY40	protein_coding	WRKY DNA-binding protein 40	Pathogen-induced transcription factor. Binds W-box sequences in vitro. Forms protein complexes with itself and with WRKY40 and WRKY60. Coexpression with WRKY18 or WRKY60 made plants more susceptible to both P. syringae and B. cinerea. WRKY18, WRKY40, and WRKY60 have partially redundant roles in response to the hemibiotrophic bacterial pathogen Pseudomonas syringae and the necrotrophic fungal path…	WRKY DNA-binding protein 40 (WRKY40); CONTAINS InterPro DOMAIN/s: DNA-binding WRKY (InterPro:IPR003657); BEST Arabidopsis thaliana protein match is: WRKY DNA-binding protein 18 (TAIR:AT4G31800.2); Has 3306 Blast hits to 2859 proteins in 187 species: Archae - 0; Bacteria - 0; Metazoa - 0; Fungi - 0; Plants - 3292; Viruses - 0; Other Eukaryotes - 14 (source: NCBI BLink).
Chr1	30383742	30385958	2217	mergedPeak-1282	AT1G80850	overlapEnd	4	.	protein_coding	DNA glycosylase superfamily protein		DNA glycosylase superfamily protein; FUNCTIONS IN: DNA-3-methyladenine glycosylase I activity, catalytic activity; INVOLVED IN: DNA repair, base-excision repair; LOCATED IN: cellular_component unknown; EXPRESSED IN: 22 plant structures; EXPRESSED DURING: 13 growth stages; CONTAINS InterPro DOMAIN/s: DNA glycosylase (InterPro:IPR011257), Methyladenine glycosylase (InterPro:IPR005019); BEST Arabido…
Chr1	877410	877890	481	mergedPeak-960	AT1G03502	upstream	4	.	small_nucleolar_rna	snoRNA	small nucleolar RNA	snoRNA
Chr1	877410	877890	481	mergedPeak-960	AT1G03506	upstream	4	.	small_nucleolar_rna	snoRNA		snoRNA
Chr1	877410	877890	481	mergedPeak-960	AT1G03510	overlapStart	4	.	protein_coding	Tetratricopeptide repeat (TPR)-like superfamily protein		Tetratricopeptide repeat (TPR)-like superfamily protein; FUNCTIONS IN: binding; INVOLVED IN: biological_process unknown; LOCATED IN: cellular_component unknown; EXPRESSED IN: 10 plant structures; EXPRESSED DURING: 6 growth stages; CONTAINS InterPro DOMAIN/s: Pentatricopeptide repeat (InterPro:IPR002885), Tetratricopeptide-like helical (InterPro:IPR011990); BEST Arabidopsis thaliana protein match …
Chr1	877410	877890	481	mergedPeak-960	AT1G03515	includeFeature	4	.	pre_trna	pre-tRNA		tRNA-Asp (anticodon: GTC)
Chr1	877410	877890	481	mergedPeak-960	AT1G03520	overlapEnd	4	.	protein_coding	Core-2/I-branching beta-1,6-N-acetylglucosaminyltransferase family protein		Core-2/I-branching beta-1,6-N-acetylglucosaminyltransferase family protein; FUNCTIONS IN: transferase activity, transferring glycosyl groups, acetylglucosaminyltransferase activity; INVOLVED IN: carbohydrate biosynthetic process; LOCATED IN: membrane; EXPRESSED IN: 22 plant structures; EXPRESSED DURING: 13 growth stages; CONTAINS InterPro DOMAIN/s: Glycosyl transferase, family 14 (InterPro:IPR003…
Chr1	1324618	1325152	535	mergedPeak-965	AT1G04710	overlapEnd	4	KAT1, PKT4	protein_coding	peroxisomal 3-ketoacyl-CoA thiolase 4	EC2.3.1.16 thiolase.	peroxisomal 3-ketoacyl-CoA thiolase 4 (PKT4); FUNCTIONS IN: transferase activity, transferring acyl groups other than amino-acyl groups, catalytic activity, acetyl-CoA C-acyltransferase activity; INVOLVED IN: catechol catabolic process, ortho-cleavage, protocatechuate catabolic process, ortho-cleavage, metabolic process, fatty acid oxidation; LOCATED IN: peroxisome, vacuole; EXPRESSED IN: 23 plan…
Chr1	1324618	1325152	535	mergedPeak-965	AT1G04720	includeFeature	4	.	pre_trna	pre-tRNA		tRNA-Met (anticodon: CAT)
Chr1	1324618	1325152	535	mergedPeak-965	AT1G04730	downstream	4	CTF18	protein_coding	P-loop containing nucleoside triphosphate hydrolases superfamily protein	Necessary for sister chromatid cohesion. Acts in synergy with ETG1.	CHROMOSOME TRANSMISSION FIDELITY 18 (CTF18); FUNCTIONS IN: nucleoside-triphosphatase activity, ATPase activity, nucleotide binding, ATP binding; INVOLVED IN: sister chromatid cohesion; LOCATED IN: replication fork; EXPRESSED IN: 25 plant structures; EXPRESSED DURING: 13 growth stages; CONTAINS InterPro DOMAIN/s: ATPase, AAA+ type, core (InterPro:IPR003593), ATPase, AAA-type, core (InterPro:IPR003…
Chr1	2025092	2025565	474	mergedPeak-972	AT1G06590	upstream	4	.	protein_coding			unknown protein; Has 380 Blast hits to 268 proteins in 109 species: Archae - 0; Bacteria - 0; Metazoa - 245; Fungi - 73; Plants - 49; Viruses - 0; Other Eukaryotes - 13 (source: NCBI BLink).
Chr1	2025092	2025565	474	mergedPeak-972	AT1G06610	includeFeature	4	.	pre_trna	pre-tRNA		tRNA-Ala (anticodon: AGC)
Chr1	2025092	2025565	474	mergedPeak-972	AT1G06620	upstream	4	.	protein_coding	2-oxoglutarate (2OG) and Fe(II)-dependent oxygenase superfamily protein	encodes a protein whose sequence is similar to a 2-oxoglutarate-dependent dioxygenase	2-oxoglutarate (2OG) and Fe(II)-dependent oxygenase superfamily protein; CONTAINS InterPro DOMAIN/s: Oxoglutarate/iron-dependent oxygenase (InterPro:IPR005123); BEST Arabidopsis thaliana protein match is: 2-oxoglutarate (2OG) and Fe(II)-dependent oxygenase superfamily protein (TAIR:AT3G61400.1); Has 8339 Blast hits to 8299 proteins in 1003 species: Archae - 0; Bacteria - 1128; Metazoa - 122; Fung…
Chr1	2025092	2025565	474	mergedPeak-972	AT1G06630	upstream	4	.	protein_coding	F-box/RNI-like superfamily protein		F-box/RNI-like superfamily protein; FUNCTIONS IN: molecular_function unknown; INVOLVED IN: biological_process unknown; LOCATED IN: cellular_component unknown; EXPRESSED IN: 24 plant structures; EXPRESSED DURING: 13 growth stages; CONTAINS InterPro DOMAIN/s: F-box domain, cyclin-like (InterPro:IPR001810), F-box domain, Skp2-like (InterPro:IPR022364); BEST Arabidopsis thaliana protein match is: F-b…
Chr1	2111051	2111441	391	mergedPeak-974	AT1G06870	downstream	4	.	protein_coding	Peptidase S24/S26A/S26B/S26C family protein		Peptidase S24/S26A/S26B/S26C family protein; FUNCTIONS IN: serine-type peptidase activity, peptidase activity; INVOLVED IN: proteolysis; LOCATED IN: integral to membrane, membrane; EXPRESSED IN: male gametophyte, pollen tube; EXPRESSED DURING: L mature pollen stage; CONTAINS InterPro DOMAIN/s: Peptidase S24/S26A/S26B/S26C, beta-ribbon domain (InterPro:IPR011056), Peptidase S24/S26A/S26B/S26C (Int…
Chr1	2111051	2111441	391	mergedPeak-974	AT1G06880	includeFeature	4	.	pre_trna	pre-tRNA		tRNA-Gly (anticodon: GCC)
Chr1	2111051	2111441	391	mergedPeak-974	AT1G06890	overlapEnd	4	.	protein_coding	nodulin MtN21 /EamA-like transporter family protein		nodulin MtN21 /EamA-like transporter family protein; CONTAINS InterPro DOMAIN/s: Protein of unknown function DUF250 (InterPro:IPR004853); BEST Arabidopsis thaliana protein match is: Nucleotide/sugar transporter family protein (TAIR:AT2G30460.2).
Chr1	2846469	2846805	337	mergedPeak-981	AT1G08860	downstream	4	BON3	protein_coding	Calcium-dependent phospholipid-binding Copine family protein	Encodes a copine-like protein, which is a member of a newly identified class of calcium-dependent, phospholipid binding proteins that are present in a wide range of organisms. Overexpression of this gene suppresses bon1-1 phenotypes. Double mutant analyses with bon1-1 suggest that BON1 and BON3 have overlapping functions in maintaining cellular homeostasis and inhibiting cell death.	BONZAI 3 (BON3); FUNCTIONS IN: calcium-dependent phospholipid binding; INVOLVED IN: N-terminal protein myristoylation, cellular homeostasis, positive regulation of cellular defense response, negative regulation of cell death; EXPRESSED IN: sperm cell, male gametophyte, flower, pollen tube; EXPRESSED DURING: L mature pollen stage, M germinated pollen stage, 4 anthesis, petal differentiation and ex…
Chr1	2846469	2846805	337	mergedPeak-981	AT1G08870	includeFeature	4	.	pre_trna	pre-tRNA		tRNA-Ala (anticodon: TGC)
Chr1	2846469	2846805	337	mergedPeak-981	AT1G08880	downstream	4	HTA5, H2AXA, G-H2AX, GAMMA-H2AX	protein_coding	Histone superfamily protein	Encodes HTA5, a histone H2A protein. H2AX is a meiosis-specific isoform of histone H2A. Upon DSB formation, rapid accumulation of phosphorylated H2AX (&#947;-H2AX) occurs around the break site. _x0001_H2AX foci accumulate in early G2. Immunolocalization studies in spread preparations of wild-type meiocytes at G2/early leptotene revealed the accumulation of numerous rather diffuse &#947;-H2AX foci…	H2AXA; FUNCTIONS IN: DNA binding; INVOLVED IN: nucleosome assembly; LOCATED IN: nucleus; EXPRESSED IN: 23 plant structures; EXPRESSED DURING: 13 growth stages; CONTAINS InterPro DOMAIN/s: Histone H2A (InterPro:IPR002119), Histone-fold (InterPro:IPR009072), Histone core (InterPro:IPR007125); BEST Arabidopsis thaliana protein match is: gamma histone variant H2AX (TAIR:AT1G54690.1); Has 3916 Blast h…
Chr1	2846469	2846805	337	mergedPeak-981	AT1G08890	upstream	4	.	protein_coding	Major facilitator superfamily protein		Major facilitator superfamily protein; FUNCTIONS IN: carbohydrate transmembrane transporter activity, sugar:hydrogen symporter activity; INVOLVED IN: transport, transmembrane transport; LOCATED IN: chloroplast, membrane; CONTAINS InterPro DOMAIN/s: Sugar transporter, conserved site (InterPro:IPR005829), Major facilitator superfamily (InterPro:IPR020846), General substrate transporter (InterPro:IP…
Chr1	2927720	2929480	1761	mergedPeak-986	AT1G09060	upstream	4	.	protein_coding	Zinc finger, RING-type;Transcription factor jumonji/aspartyl beta-hydroxylase		Zinc finger, RING-type;Transcription factor jumonji/aspartyl beta-hydroxylase; FUNCTIONS IN: sequence-specific DNA binding transcription factor activity, zinc ion binding; EXPRESSED IN: 24 plant structures; EXPRESSED DURING: 15 growth stages; CONTAINS InterPro DOMAIN/s: Transcription factor jumonji/aspartyl beta-hydroxylase (InterPro:IPR003347), Zinc finger, RING-type (InterPro:IPR001841), Transc…
Chr1	2927720	2929480	1761	mergedPeak-986	AT1G09070	overlapEnd	4	SRC2, (AT)SRC2	protein_coding	soybean gene regulated by cold-2	SRC2 specifically binds the peptide PIEPPPHH, and moves from ER to a vacuole fraction where it gets internalized. Involved in Protein Storage Vacuole targeting.	soybean gene regulated by cold-2 (SRC2); CONTAINS InterPro DOMAIN/s: C2 calcium/lipid-binding domain, CaLB (InterPro:IPR008973), C2 calcium-dependent membrane targeting (InterPro:IPR000008); BEST Arabidopsis thaliana protein match is: Calcium-dependent lipid-binding (CaLB domain) family protein (TAIR:AT3G16510.1); Has 25146 Blast hits to 15856 proteins in 1076 species: Archae - 6; Bacteria - 3010…
Chr1	2927720	2929480	1761	mergedPeak-986	AT1G09080	overlapEnd	4	BIP3	protein_coding	Heat shock protein 70 (Hsp 70) family protein		BIP3; FUNCTIONS IN: ATP binding; INVOLVED IN: protein folding, response to heat, pollen tube growth; LOCATED IN: endoplasmic reticulum lumen; EXPRESSED IN: 10 plant structures; EXPRESSED DURING: 10 growth stages; CONTAINS InterPro DOMAIN/s: Heat shock protein 70, conserved site (InterPro:IPR018181), Heat shock protein Hsp70 (InterPro:IPR001023), Heat shock protein 70 (InterPro:IPR013126); BEST Ar…
Chr1	2939196	2939600	405	mergedPeak-987	AT1G09100	overlapStart	4	RPT5B	protein_coding	26S proteasome AAA-ATPase subunit RPT5B	Encodes RPT5b (Regulatory Particle 5b), one of the six AAA-ATPases of the proteasome regulatory particle. Essential for gametophyte development. In Arabidopsis, the RPT5 subunit is encoded by two highly homologous genes, RPT5a and RPT5b. RPT5a and RPT5b show accession-dependent functional redundancy. In Wassilewskija (Ws) accession: mutant alleles of RPT5a displayed 50% pollen lethality, indicati…	26S proteasome AAA-ATPase subunit RPT5B (RPT5B); FUNCTIONS IN: ATPase activity, calmodulin binding; INVOLVED IN: glucose mediated signaling pathway, proteasomal protein catabolic process, embryo sac development, pollen development; LOCATED IN: proteasome complex, plasma membrane, membrane; EXPRESSED IN: 26 plant structures; EXPRESSED DURING: 15 growth stages; CONTAINS InterPro DOMAIN/s: ATPase, A…
Chr1	2939196	2939600	405	mergedPeak-987	AT1G09110	includeFeature	4	.	pre_trna	pre-tRNA		tRNA-Glu (anticodon: TTC)
Chr1	2939196	2939600	405	mergedPeak-987	AT1G09130	overlapEnd	4	.	protein_coding	ATP-dependent caseinolytic (Clp) protease/crotonase family protein		ATP-dependent caseinolytic (Clp) protease/crotonase family protein; FUNCTIONS IN: serine-type endopeptidase activity; INVOLVED IN: proteolysis; LOCATED IN: mitochondrion, chloroplast stroma; EXPRESSED IN: 24 plant structures; EXPRESSED DURING: 15 growth stages; CONTAINS InterPro DOMAIN/s: Peptidase S14, ClpP (InterPro:IPR001907); BEST Arabidopsis thaliana protein match is: CLP protease proteolyti…
Chr1	3914517	3914899	383	mergedPeak-994	AT1G11630	upstream	4	.	protein_coding	Tetratricopeptide repeat (TPR)-like superfamily protein		Tetratricopeptide repeat (TPR)-like superfamily protein; CONTAINS InterPro DOMAIN/s: Pentatricopeptide repeat (InterPro:IPR002885); BEST Arabidopsis thaliana protein match is: pentatricopeptide repeat 336 (TAIR:AT1G61870.1); Has 27426 Blast hits to 8035 proteins in 245 species: Archae - 4; Bacteria - 14; Metazoa - 220; Fungi - 290; Plants - 26279; Viruses - 0; Other Eukaryotes - 619 (source: NCBI…
Chr1	3914517	3914899	383	mergedPeak-994	AT1G11640	includeFeature	4	.	pre_trna	pre-tRNA		tRNA-Trp (anticodon: CCA)
Chr1	3914517	3914899	383	mergedPeak-994	AT1G11650	overlapStart	4	ATRBP45B, RBP45B	protein_coding	RNA-binding (RRM/RBD/RNP motifs) family protein		RBP45B; FUNCTIONS IN: RNA binding; EXPRESSED IN: 26 plant structures; EXPRESSED DURING: 16 growth stages; CONTAINS InterPro DOMAIN/s: RNA recognition motif, RNP-1 (InterPro:IPR000504), Nucleotide-binding, alpha-beta plait (InterPro:IPR012677); BEST Arabidopsis thaliana protein match is: RNA-binding protein 45A (TAIR:AT5G54900.1); Has 29660 Blast hits to 18296 proteins in 811 species: Archae - 14;…
Chr2	3337	3676	340	mergedPeak-763	AT2G01008	downstream	4	.	protein_coding			FUNCTIONS IN: molecular_function unknown; INVOLVED IN: biological_process unknown; LOCATED IN: cellular_component unknown; BEST Arabidopsis thaliana protein match is: maternal effect embryo arrest 38 (TAIR:AT3G43160.1).
Chr2	3337	3676	340	mergedPeak-763	AT2G01010	upstream	4	.	ribosomal_rna	rRNA		18SrRNA
Chr2	3337	3676	340	mergedPeak-763	AT2G01020	upstream	4	.	ribosomal_rna	rRNA		5SrRNA
Chr2	3337	3676	340	mergedPeak-763	AT2G01021	upstream	4	.	protein_coding			unknown protein; Has 30201 Blast hits to 17322 proteins in 780 species: Archae - 12; Bacteria - 1396; Metazoa - 17338; Fungi - 3422; Plants - 5037; Viruses - 0; Other Eukaryotes - 2996 (source: NCBI BLink).
Chr2	9817	10245	429	mergedPeak-765	AT2G01023	upstream	4	.	protein_coding			unknown protein; Has 30201 Blast hits to 17322 proteins in 780 species: Archae - 12; Bacteria - 1396; Metazoa - 17338; Fungi - 3422; Plants - 5037; Viruses - 0; Other Eukaryotes - 2996 (source: NCBI BLink).
Chr2	101833	102298	466	mergedPeak-766	AT2G01150	downstream	4	RHA2B	protein_coding	RING-H2 finger protein 2B	Encodes a RING-H2 finger protein that is expressed in vascular tissue, root tips, embryos and pistils.	RING-H2 finger protein 2B (RHA2B); CONTAINS InterPro DOMAIN/s: Zinc finger, RING-type (InterPro:IPR001841), Zinc finger, C3HC4 RING-type (InterPro:IPR018957); BEST Arabidopsis thaliana protein match is: RING-H2 finger A2A (TAIR:AT1G15100.1); Has 8536 Blast hits to 8514 proteins in 269 species: Archae - 0; Bacteria - 0; Metazoa - 2151; Fungi - 713; Plants - 4534; Viruses - 16; Other Eukaryotes - 1…
Chr2	101833	102298	466	mergedPeak-766	AT2G01160	includeFeature	4	.	pre_trna	pre-tRNA		tRNA-Asn (anticodon: GTT)
Chr2	101833	102298	466	mergedPeak-766	AT2G01170	overlapEnd	4	BAT1	protein_coding	bidirectional amino acid transporter 1	Encodes a bidirectional amino acid transporter that can transport ala, arg, glu and lys but not GABA or pro with both export and import activity. Its expression is localized in the vascular tissues suggesting a function in amino acids export from the phloem into sink tissue.	bidirectional amino acid transporter 1 (BAT1); FUNCTIONS IN: arginine transmembrane transporter activity, L-lysine transmembrane transporter activity, L-alanine transmembrane transporter activity, L-glutamate transmembrane transporter activity; INVOLVED IN: transport, amino acid transport, transmembrane transport; LOCATED IN: integral to membrane, membrane; EXPRESSED IN: 24 plant structures; EXPR…
Chr2	706532	706999	468	mergedPeak-770	AT2G02590	overlapEnd	4	.	protein_coding			FUNCTIONS IN: molecular_function unknown; INVOLVED IN: biological_process unknown; LOCATED IN: chloroplast; EXPRESSED IN: 21 plant structures; EXPRESSED DURING: 13 growth stages; CONTAINS InterPro DOMAIN/s: Putative small multi-drug export (InterPro:IPR009577); Has 405 Blast hits to 405 proteins in 185 species: Archae - 65; Bacteria - 295; Metazoa - 0; Fungi - 0; Plants - 23; Viruses - 0; Other E…
Chr2	706532	706999	468	mergedPeak-770	AT2G02600	includeFeature	4	.	pre_trna	pre-tRNA		tRNA-Ala (anticodon: AGC)
Chr2	1154122	1154608	487	mergedPeak-775	AT2G03770	upstream	4	.	protein_coding	P-loop containing nucleoside triphosphate hydrolases superfamily protein		P-loop containing nucleoside triphosphate hydrolases superfamily protein; FUNCTIONS IN: sulfotransferase activity; CONTAINS InterPro DOMAIN/s: Sulfotransferase domain (InterPro:IPR000863); BEST Arabidopsis thaliana protein match is: sulphotransferase 12 (TAIR:AT2G03760.1); Has 2856 Blast hits to 2814 proteins in 190 species: Archae - 0; Bacteria - 223; Metazoa - 1695; Fungi - 1; Plants - 540; Vir…
Chr2	1154122	1154608	487	mergedPeak-775	AT2G03780	overlapStart	4	.	protein_coding	Translin family protein		Translin family protein; FUNCTIONS IN: sequence-specific DNA binding, DNA binding; INVOLVED IN: biological_process unknown; EXPRESSED IN: 22 plant structures; EXPRESSED DURING: 13 growth stages; CONTAINS InterPro DOMAIN/s: Translin, C-terminal (InterPro:IPR016069), Translin (InterPro:IPR002848), Translin, N-terminal (InterPro:IPR016068); Has 561 Blast hits to 561 proteins in 195 species: Archae -…
Chr2	1154122	1154608	487	mergedPeak-775	AT2G03790	includeFeature	4	.	pre_trna	pre-tRNA		tRNA-Val (anticodon: TAC)
Chr2	1154122	1154608	487	mergedPeak-775	AT2G03800	upstream	4	GEK1	protein_coding	D-aminoacyl-tRNA deacylases	encodes a D-aminoacyl-tRNA deacylase. Involved in detoxification of D-aminoacyl-tRNA. Mutants also show ethanol-hypersensitive phenotype.	GEKO1 (GEK1); CONTAINS InterPro DOMAIN/s: Uncharacterised conserved protein UCP016210 (InterPro:IPR018033), D-aminoacyl-tRNA deacylase (InterPro:IPR007508); Has 35333 Blast hits to 34131 proteins in 2444 species: Archae - 798; Bacteria - 22429; Metazoa - 974; Fungi - 991; Plants - 531; Viruses - 0; Other Eukaryotes - 9610 (source: NCBI BLink).
Chr2	2034259	2034644	386	mergedPeak-782	AT2G05540	downstream	4	.	protein_coding	Glycine-rich protein family		Glycine-rich protein family; LOCATED IN: endomembrane system; EXPRESSED IN: 20 plant structures; EXPRESSED DURING: 9 growth stages; CONTAINS InterPro DOMAIN/s: Glycine rich protein (InterPro:IPR010800); BEST Arabidopsis thaliana protein match is: glycine-rich protein 3 (TAIR:AT2G05520.4); Has 20980 Blast hits to 7546 proteins in 779 species: Archae - 6; Bacteria - 3254; Metazoa - 9284; Fungi - 16…
Chr2	6356804	6357222	419	mergedPeak-807	AT2G14800	inside	4	.	protein_coding			unknown protein; BEST Arabidopsis thaliana protein match is: unknown protein (TAIR:AT3G44713.1); Has 41 Blast hits to 38 proteins in 14 species: Archae - 0; Bacteria - 0; Metazoa - 7; Fungi - 2; Plants - 16; Viruses - 0; Other Eukaryotes - 16 (source: NCBI BLink).
Chr2	6356804	6357222	419	mergedPeak-807	AT2G14810	downstream	4	.	protein_coding			unknown protein; Has 1 Blast hits to 1 proteins in 1 species: Archae - 0; Bacteria - 0; Metazoa - 0; Fungi - 0; Plants - 1; Viruses - 0; Other Eukaryotes - 0 (source: NCBI BLink).
Chr2	6356804	6357222	419	mergedPeak-807	AT2G14820	upstream	4	NPY2	protein_coding	Phototropic-responsive NPH3 family protein	A member of the NPY gene family (NPY1/AT4G31820, NPY2/AT2G14820, NPY3/AT5G67440, NPY4/AT2G23050, NPY5/AT4G37590). Involved in auxin-mediated organogenesis.	NAKED PINS IN YUC MUTANTS 2 (NPY2); FUNCTIONS IN: signal transducer activity; INVOLVED IN: response to light stimulus; LOCATED IN: cellular_component unknown; EXPRESSED IN: hypophysis, root meristem; CONTAINS InterPro DOMAIN/s: NPH3 (InterPro:IPR004249), BTB/POZ fold (InterPro:IPR011333); BEST Arabidopsis thaliana protein match is: Phototropic-responsive NPH3 family protein (TAIR:AT5G67440.1); Ha…
Chr2	7145282	7145712	431	mergedPeak-812	AT2G16485	upstream	4	.	protein_coding	nucleic acid binding;zinc ion binding;DNA binding		nucleic acid binding;zinc ion binding;DNA binding; FUNCTIONS IN: DNA binding, zinc ion binding, nucleic acid binding; INVOLVED IN: histone modification, transcription initiation; LOCATED IN: nucleus; EXPRESSED IN: guard cell, cultured cell; CONTAINS InterPro DOMAIN/s: Zinc finger, CCCH-type (InterPro:IPR000571), Zinc finger, PHD-type, conserved site (InterPro:IPR019786), Plus-3 domain, subgroup (…
Chr2	7145282	7145712	431	mergedPeak-812	AT2G16490	downstream	4	.	protein_coding	XH domain-containing protein		XH domain-containing protein; CONTAINS InterPro DOMAIN/s: Domain of unknown function XH (InterPro:IPR005379); BEST Arabidopsis thaliana protein match is: XH/XS domain-containing protein (TAIR:AT1G15910.1); Has 169 Blast hits to 163 proteins in 15 species: Archae - 0; Bacteria - 0; Metazoa - 0; Fungi - 0; Plants - 169; Viruses - 0; Other Eukaryotes - 0 (source: NCBI BLink).
Chr2	7190867	7191109	243	mergedPeak-814	AT2G16586	overlapStart	4	.	protein_coding			unknown protein; LOCATED IN: endomembrane system; EXPRESSED IN: sperm cell; Has 35333 Blast hits to 34131 proteins in 2444 species: Archae - 798; Bacteria - 22429; Metazoa - 974; Fungi - 991; Plants - 531; Viruses - 0; Other Eukaryotes - 9610 (source: NCBI BLink).
Chr2	7742453	7742899	447	mergedPeak-816	AT2G17800	downstream	4	ARAC1, ATGP2, ATRAC1, ROP3, ATROP3	protein_coding	Arabidopsis RAC-like 1	A member of ROP GTPase family. Rac-like GTP-binding protein ARAC1/ATGP2. Encodes a geranylgeranylated GTP binding protein. Involved in the auxin-activated 26S proteasome-dependent Aux/IAA proteolysis pathway.	Arabidopsis RAC-like 1 (ARAC1); FUNCTIONS IN: GTP binding; INVOLVED IN: auxin mediated signaling pathway, abscisic acid mediated signaling pathway; LOCATED IN: nucleus, cytoplasm, phragmoplast, spindle; EXPRESSED IN: 24 plant structures; EXPRESSED DURING: 15 growth stages; CONTAINS InterPro DOMAIN/s: Ras GTPase (InterPro:IPR001806), Small GTP-binding protein (InterPro:IPR005225), Ras (InterPro:IP…
Chr2	7742453	7742899	447	mergedPeak-816	AT2G17810	includeFeature	4	.	pre_trna	pre-tRNA		tRNA-Ile (anticodon: AAT)
Chr2	7742453	7742899	447	mergedPeak-816	AT2G17820	downstream	4	ATHK1, AHK1, HK1	protein_coding	histidine kinase 1	Encodes a member of the histidine kinase family.	histidine kinase 1 (HK1); FUNCTIONS IN: osmosensor activity, protein histidine kinase activity, histidine phosphotransfer kinase activity; INVOLVED IN: response to water deprivation, seed maturation, response to osmotic stress; LOCATED IN: membrane; EXPRESSED IN: 19 plant structures; EXPRESSED DURING: 12 growth stages; CONTAINS InterPro DOMAIN/s: Signal transduction histidine kinase, homodimeric …
Chr2	7839633	7840080	448	mergedPeak-818	AT2G18030	overlapStart	4	.	protein_coding	Peptide methionine sulfoxide reductase family protein		Peptide methionine sulfoxide reductase family protein; FUNCTIONS IN: peptide-methionine-(S)-S-oxide reductase activity, oxidoreductase activity, acting on sulfur group of donors, disulfide as acceptor; INVOLVED IN: oxidation reduction, protein modification process, protein metabolic process; LOCATED IN: endomembrane system; EXPRESSED IN: 22 plant structures; EXPRESSED DURING: 13 growth stages; CO…
Chr2	7839633	7840080	448	mergedPeak-818	AT2G18040	upstream	4	PIN1AT	protein_coding	peptidylprolyl cis/trans isomerase, NIMA-interacting 1	phosphorylation-specific peptidyl prolyl cis/trans isomerase (PPIase) with specificity for phosphoserine-proline bonds	peptidylprolyl cis/trans isomerase, NIMA-interacting 1 (PIN1AT); FUNCTIONS IN: peptidyl-prolyl cis-trans isomerase activity; INVOLVED IN: regulation of cell cycle; LOCATED IN: plasma membrane; EXPRESSED IN: 23 plant structures; EXPRESSED DURING: 13 growth stages; CONTAINS InterPro DOMAIN/s: Peptidyl-prolyl cis-trans isomerase, PpiC-type (InterPro:IPR000297); BEST Arabidopsis thaliana protein matc…
Chr2	9262040	9262506	467	mergedPeak-830	AT2G21655	upstream	4	.	protein_coding	Protein of unknown function (DUF784)		Protein of unknown function (DUF784); FUNCTIONS IN: molecular_function unknown; INVOLVED IN: biological_process unknown; LOCATED IN: endomembrane system; EXPRESSED IN: embryo, sepal, synergid; EXPRESSED DURING: 4 anthesis, C globular stage; CONTAINS InterPro DOMAIN/s: Protein of unknown function DUF784, Arabidopsis thaliana (InterPro:IPR008502); BEST Arabidopsis thaliana protein match is: Protein…
Chr2	9266646	9267216	571	mergedPeak-833	AT2G21660	upstream	4	ATGRP7, CCR2	protein_coding	cold, circadian rhythm, and rna binding 2	Encodes a small glycine-rich RNA binding protein that is part of a negative-feedback loop through which AtGRP7 regulates the circadian oscillations of its own transcript. Gene expression is induced by cold. GRP7 appears to promote stomatal opening and reduce tolerance under salt and dehydration stress conditions, but, promotes stomatal closing and thereby increases stress tolerance under conditio…	GLYCINE RICH PROTEIN 7 (ATGRP7); FUNCTIONS IN: double-stranded DNA binding, RNA binding, single-stranded DNA binding; INVOLVED IN: in 12 processes; LOCATED IN: nucleus, chloroplast, peroxisome, cytoplasm; EXPRESSED IN: 28 plant structures; EXPRESSED DURING: 15 growth stages; CONTAINS InterPro DOMAIN/s: RNA recognition motif, glycine rich protein (InterPro:IPR015465), RNA recognition motif, RNP-1 …
Chr2	9266646	9267216	571	mergedPeak-833	AT2G21670	includeFeature	4	.	pre_trna	pre-tRNA		tRNA-Leu (anticodon: AAG)
Chr2	9266646	9267216	571	mergedPeak-833	AT2G21680	upstream	4	.	protein_coding	Galactose oxidase/kelch repeat superfamily protein		Galactose oxidase/kelch repeat superfamily protein; CONTAINS InterPro DOMAIN/s: Galactose oxidase/kelch, beta-propeller (InterPro:IPR011043), Kelch repeat type 1 (InterPro:IPR006652), Kelch related (InterPro:IPR013089), Kelch-type beta propeller (InterPro:IPR015915); BEST Arabidopsis thaliana protein match is: Galactose oxidase/kelch repeat superfamily protein (TAIR:AT2G29810.1); Has 2125 Blast h…
Chr2	9449679	9450132	454	mergedPeak-835	AT2G22220	includeFeature	4	.	pre_trna	pre-tRNA		tRNA-Ile (anticodon: AAT)
Chr2	9449679	9450132	454	mergedPeak-835	AT2G22230	overlapStart	4	.	protein_coding	Thioesterase superfamily protein		Thioesterase superfamily protein; FUNCTIONS IN: crotonoyl-[acyl-carrier-protein] hydratase activity, 3-hydroxyacyl-[acyl-carrier-protein] dehydratase activity; INVOLVED IN: defense response to fungus, incompatible interaction, fatty acid biosynthetic process; LOCATED IN: cell wall, chloroplast; EXPRESSED IN: 23 plant structures; EXPRESSED DURING: 13 growth stages; CONTAINS InterPro DOMAIN/s: Beta…
Chr2	9465476	9465865	390	mergedPeak-836	AT2G22270	downstream	4	.	protein_coding			unknown protein; BEST Arabidopsis thaliana protein match is: unknown protein (TAIR:AT4G39860.2); Has 247 Blast hits to 231 proteins in 42 species: Archae - 0; Bacteria - 17; Metazoa - 14; Fungi - 5; Plants - 145; Viruses - 0; Other Eukaryotes - 66 (source: NCBI BLink).
Chr2	9465476	9465865	390	mergedPeak-836	AT2G22280	includeFeature	4	.	pre_trna	pre-tRNA		tRNA-Arg (anticodon: ACG)
Chr2	9465476	9465865	390	mergedPeak-836	AT2G22290	upstream	4	ATRABH1D, ATRAB-H1D, RAB-H1D, ATRAB6, RABH1d	protein_coding	RAB GTPase homolog H1D		RAB GTPase homolog H1D (RABH1d); FUNCTIONS IN: GTP binding; INVOLVED IN: protein transport, small GTPase mediated signal transduction; LOCATED IN: mitochondrion; EXPRESSED IN: male gametophyte, flower, pollen tube; EXPRESSED DURING: L mature pollen stage, M germinated pollen stage, 4 anthesis; CONTAINS InterPro DOMAIN/s: Ras GTPase (InterPro:IPR001806), Small GTP-binding protein (InterPro:IPR0052…
Chr2	9562713	9564522	1810	mergedPeak-838	AT2G22500	overlapEnd	4	UCP5, ATPUMP5, DIC1	protein_coding	uncoupling protein 5	Encodes one of the mitochondrial dicarboxylate carriers (DIC): DIC1 (AT2G22500), DIC2 (AT4G24570), DIC3 (AT5G09470).	uncoupling protein 5 (UCP5); FUNCTIONS IN: binding, dicarboxylic acid transmembrane transporter activity; INVOLVED IN: transport, mitochondrial transport; LOCATED IN: mitochondrion, mitochondrial inner membrane, membrane; EXPRESSED IN: 23 plant structures; EXPRESSED DURING: 15 growth stages; CONTAINS InterPro DOMAIN/s: Mitochondrial substrate carrier (InterPro:IPR001993), Mitochondrial brown fat …
Chr2	10907255	10907712	458	mergedPeak-855	AT2G25620	upstream	4	AtDBP1, DBP1	protein_coding	DNA-binding protein phosphatase 1	Encodes DBP1, a member of the DBP factors (DNA-binding protein phosphatases) featuring sequence-specific DNA-binding and protein phosphatase activity. DBP1 is involved in plant-potyvirus interactions. Loss-of-function of DBP1 renders resistance to potyviruses.	DNA-binding protein phosphatase 1 (DBP1); FUNCTIONS IN: protein serine/threonine phosphatase activity, catalytic activity; INVOLVED IN: regulation of defense response to virus; LOCATED IN: protein serine/threonine phosphatase complex; EXPRESSED IN: 25 plant structures; EXPRESSED DURING: 15 growth stages; CONTAINS InterPro DOMAIN/s: Protein phosphatase 2C, manganese/magnesium aspartate binding sit…
Chr2	10907255	10907712	458	mergedPeak-855	AT2G25625	overlapEnd	4	.	protein_coding			unknown protein; FUNCTIONS IN: molecular_function unknown; INVOLVED IN: biological_process unknown; LOCATED IN: chloroplast; EXPRESSED IN: 10 plant structures; EXPRESSED DURING: LP.06 six leaves visible, LP.04 four leaves visible, 4 anthesis, petal differentiation and expansion stage; Has 24 Blast hits to 24 proteins in 9 species: Archae - 0; Bacteria - 0; Metazoa - 0; Fungi - 0; Plants - 24; Vir…
Chr2	10907255	10907712	458	mergedPeak-855	AT2G25630	upstream	4	BGLU14	protein_coding	beta glucosidase 14		beta glucosidase 14 (BGLU14); FUNCTIONS IN: cation binding, hydrolase activity, hydrolyzing O-glycosyl compounds, catalytic activity; INVOLVED IN: pollen tube growth; LOCATED IN: plant-type cell wall; EXPRESSED IN: stem, male gametophyte, pollen tube; EXPRESSED DURING: M germinated pollen stage; CONTAINS InterPro DOMAIN/s: Glycoside hydrolase, family 1 (InterPro:IPR001360), Glycoside hydrolase, f…
Chr2	10907255	10907712	458	mergedPeak-855	AT2G25640	upstream	4	.	protein_coding	SPOC domain / Transcription elongation factor S-II protein		SPOC domain / Transcription elongation factor S-II protein; FUNCTIONS IN: zinc ion binding; INVOLVED IN: transcription; LOCATED IN: nucleus; EXPRESSED IN: 10 plant structures; EXPRESSED DURING: 6 growth stages; CONTAINS InterPro DOMAIN/s: Spen paralogue and orthologue SPOC, C-terminal (InterPro:IPR012921), Transcription elongation factor S-IIM (InterPro:IPR017890), Transcription elongation factor…
Chr2	12339537	12339871	335	mergedPeak-870	AT2G28760	upstream	4	UXS6	protein_coding	UDP-XYL synthase 6		UDP-XYL synthase 6 (UXS6); FUNCTIONS IN: coenzyme binding, binding, catalytic activity; INVOLVED IN: cellular metabolic process, nucleotide-sugar metabolic process, metabolic process; LOCATED IN: plasma membrane; EXPRESSED IN: 24 plant structures; EXPRESSED DURING: 13 growth stages; CONTAINS InterPro DOMAIN/s: NAD-dependent epimerase/dehydratase (InterPro:IPR001509), NAD(P)-binding domain (InterP…
Chr2	12339537	12339871	335	mergedPeak-870	AT2G28770	includeFeature	4	.	pre_trna	pre-tRNA		tRNA-His (anticodon: GTG)
Chr2	12339537	12339871	335	mergedPeak-870	AT2G28780	downstream	4	.	protein_coding			unknown protein; INVOLVED IN: biological_process unknown; LOCATED IN: mitochondrion; EXPRESSED IN: inflorescence meristem, root, flower; EXPRESSED DURING: petal differentiation and expansion stage; CONTAINS InterPro DOMAIN/s: Protein of unknown function DUF939, bacterial (InterPro:IPR010343); BEST Arabidopsis thaliana protein match is: unknown protein (TAIR:AT3G09450.1); Has 671 Blast hits to 667…
Chr2	12885767	12886168	402	mergedPeak-877	AT2G30200	overlapStart	4	.	protein_coding	catalytics;transferases;[acyl-carrier-protein] S-malonyltransferases;binding		catalytics;transferases;[acyl-carrier-protein] S-malonyltransferases;binding; FUNCTIONS IN: binding, transferase activity, catalytic activity; INVOLVED IN: metabolic process; LOCATED IN: chloroplast; EXPRESSED IN: 23 plant structures; EXPRESSED DURING: 14 growth stages; CONTAINS InterPro DOMAIN/s: Acyl transferase/acyl hydrolase/lysophospholipase (InterPro:IPR016035), Acyl transferase domain (Int…
Chr2	15169344	15169788	445	mergedPeak-909	AT2G36130	downstream	4	.	protein_coding	Cyclophilin-like peptidyl-prolyl cis-trans isomerase family protein		Cyclophilin-like peptidyl-prolyl cis-trans isomerase family protein; FUNCTIONS IN: peptidyl-prolyl cis-trans isomerase activity; INVOLVED IN: protein folding; LOCATED IN: cellular_component unknown; EXPRESSED IN: 24 plant structures; EXPRESSED DURING: 13 growth stages; CONTAINS InterPro DOMAIN/s: Cyclophilin-like (InterPro:IPR015891), Peptidyl-prolyl cis-trans isomerase, cyclophilin-type (InterPr…
Chr2	15169344	15169788	445	mergedPeak-909	AT2G36140	downstream	4	.	pre_trna	pre-tRNA		tRNA-Asn (anticodon: GTT)
Chr2	15169344	15169788	445	mergedPeak-909	AT2G36145	overlapEnd	4	.	protein_coding			unknown protein; FUNCTIONS IN: molecular_function unknown; INVOLVED IN: biological_process unknown; LOCATED IN: chloroplast thylakoid membrane, chloroplast stroma, chloroplast; EXPRESSED IN: 19 plant structures; EXPRESSED DURING: 13 growth stages; Has 49 Blast hits to 49 proteins in 17 species: Archae - 0; Bacteria - 0; Metazoa - 0; Fungi - 0; Plants - 49; Viruses - 0; Other Eukaryotes - 0 (sourc…
Chr2	15169344	15169788	445	mergedPeak-909	AT2G36150	includeFeature	4	.	pre_trna	pre-tRNA		tRNA-Leu (anticodon: TAG)
Chr2	15169344	15169788	445	mergedPeak-909	AT2G36160	upstream	4	.	protein_coding	Ribosomal protein S11 family protein		Ribosomal protein S11 family protein; FUNCTIONS IN: structural constituent of ribosome; INVOLVED IN: translation; LOCATED IN: cytosolic small ribosomal subunit, cytosolic ribosome, plasma membrane, chloroplast, membrane; EXPRESSED IN: 26 plant structures; EXPRESSED DURING: 13 growth stages; CONTAINS InterPro DOMAIN/s: Ribosomal protein S11 (InterPro:IPR001971), Ribosomal S11, conserved site (Inte…
Chr2	15169344	15169788	445	mergedPeak-909	AT2G36170	upstream	4	.	protein_coding	Ubiquitin supergroup;Ribosomal protein L40e		Ubiquitin supergroup;Ribosomal protein L40e; FUNCTIONS IN: structural constituent of ribosome; INVOLVED IN: translation; LOCATED IN: cytosolic large ribosomal subunit, nucleolus; EXPRESSED IN: 24 plant structures; EXPRESSED DURING: 13 growth stages; CONTAINS InterPro DOMAIN/s: Ribosomal protein L40e (InterPro:IPR001975), Ubiquitin subgroup (InterPro:IPR019956), Ubiquitin conserved site (InterPro:…
Chr2	15208259	15208688	430	mergedPeak-911	AT2G36270	upstream	4	ABI5, GIA1	protein_coding	Basic-leucine zipper (bZIP) transcription factor family protein	Encodes a member of the basic leucine zipper transcription factor family, involved in ABA signalling during seed maturation and germination. The Arabidopsis abscisic acid (ABA)-insensitive abi5 mutants have pleiotropic defects in ABA response, including decreased sensitivity to ABA inhibition of germination and altered expression of some ABA-regulated genes. Comparison of seed and ABA-inducible v…	ABA INSENSITIVE 5 (ABI5); CONTAINS InterPro DOMAIN/s: Basic-leucine zipper (bZIP) transcription factor (InterPro:IPR004827), bZIP transcription factor, bZIP-1 (InterPro:IPR011616); BEST Arabidopsis thaliana protein match is: abscisic acid responsive element-binding factor 1 (TAIR:AT1G49720.1); Has 3780 Blast hits to 3404 proteins in 335 species: Archae - 4; Bacteria - 363; Metazoa - 820; Fungi - …
Chr2	15208259	15208688	430	mergedPeak-911	AT2G36280	includeFeature	4	.	pre_trna	pre-tRNA		tRNA-Tyr (anticodon: GTA)
Chr2	15208259	15208688	430	mergedPeak-911	AT2G36290	overlapEnd	4	.	protein_coding	alpha/beta-Hydrolases superfamily protein		alpha/beta-Hydrolases superfamily protein; FUNCTIONS IN: hydrolase activity; INVOLVED IN: biological_process unknown; LOCATED IN: endoplasmic reticulum; EXPRESSED IN: 24 plant structures; EXPRESSED DURING: 13 growth stages; CONTAINS InterPro DOMAIN/s: Alpha/beta hydrolase fold-1 (InterPro:IPR000073); BEST Arabidopsis thaliana protein match is: alpha/beta-Hydrolases superfamily protein (TAIR:AT1G7…
Chr2	15345880	15346358	479	mergedPeak-913	AT2G36590	upstream	4	ProT3, ATPROT3	protein_coding	proline transporter 3	Encodes a proline transporter with affinity for gly betaine, proline, and GABA. Protein is expressed in leaves, flowers and siliques but to a much lesser extent in roots.	proline transporter 3 (ProT3); CONTAINS InterPro DOMAIN/s: Amino acid transporter, transmembrane (InterPro:IPR013057); BEST Arabidopsis thaliana protein match is: proline transporter 1 (TAIR:AT2G39890.2); Has 1618 Blast hits to 1612 proteins in 173 species: Archae - 0; Bacteria - 6; Metazoa - 182; Fungi - 169; Plants - 1227; Viruses - 0; Other Eukaryotes - 34 (source: NCBI BLink).
Chr2	15345880	15346358	479	mergedPeak-913	AT2G36600	includeFeature	4	.	pre_trna	pre-tRNA		tRNA-Arg (anticodon: TCT)
Chr2	15345880	15346358	479	mergedPeak-913	AT2G36610	upstream	4	ATHB22, HB22	protein_coding	homeobox protein 22	Encodes a homeodomain leucine zipper class I (HD-Zip I) protein.	homeobox protein 22 (HB22); FUNCTIONS IN: DNA binding, sequence-specific DNA binding transcription factor activity; INVOLVED IN: regulation of transcription, DNA-dependent, regulation of transcription; LOCATED IN: nucleus; EXPRESSED IN: fruit; EXPRESSED DURING: seedling growth; CONTAINS InterPro DOMAIN/s: Homeobox, conserved site (InterPro:IPR017970), Homeobox (InterPro:IPR001356), Homeodomain-li…
Chr2	16700051	16701956	1906	mergedPeak-921	AT2G39990	upstream	4	EIF2, AteIF3f, eIF3F	protein_coding	eukaryotic translation initiation factor 2	translation initiation factor eIF2 p47 subunit homolog	eukaryotic translation initiation factor 2 (EIF2); FUNCTIONS IN: translation initiation factor activity; INVOLVED IN: pollen germination, translational initiation, embryo development; LOCATED IN: eukaryotic translation initiation factor 3 complex, nucleus, membrane, cytoplasm; EXPRESSED IN: 26 plant structures; EXPRESSED DURING: 13 growth stages; CONTAINS InterPro DOMAIN/s: Mov34/MPN/PAD-1 (Inter…
Chr2	16700051	16701956	1906	mergedPeak-921	AT2G40000	overlapEnd	4	HSPRO2, ATHSPRO2	protein_coding	ortholog of sugar beet HS1 PRO-1 2		ortholog of sugar beet HS1 PRO-1 2 (HSPRO2); CONTAINS InterPro DOMAIN/s: Hs1pro-1, C-terminal (InterPro:IPR009743), Hs1pro-1, N-terminal (InterPro:IPR009869); BEST Arabidopsis thaliana protein match is: Hs1pro-1 protein (TAIR:AT3G55840.1); Has 71 Blast hits to 71 proteins in 18 species: Archae - 0; Bacteria - 0; Metazoa - 0; Fungi - 0; Plants - 60; Viruses - 0; Other Eukaryotes - 11 (source: NCBI…
Chr2	16700051	16701956	1906	mergedPeak-921	AT2G40004	upstream	4	.	protein_coding			unknown protein; LOCATED IN: endomembrane system; Has 30201 Blast hits to 17322 proteins in 780 species: Archae - 12; Bacteria - 1396; Metazoa - 17338; Fungi - 3422; Plants - 5037; Viruses - 0; Other Eukaryotes - 2996 (source: NCBI BLink).
Chr2	17269350	17270948	1599	mergedPeak-929	AT2G41420	upstream	4	.	protein_coding	proline-rich family protein		proline-rich family protein; LOCATED IN: plasma membrane; EXPRESSED IN: 23 plant structures; EXPRESSED DURING: 15 growth stages; Has 12775 Blast hits to 6141 proteins in 617 species: Archae - 8; Bacteria - 1509; Metazoa - 4530; Fungi - 1572; Plants - 2511; Viruses - 428; Other Eukaryotes - 2217 (source: NCBI BLink).
Chr2	17269350	17270948	1599	mergedPeak-929	AT2G41430	overlapEnd	4	ERD15	protein_coding	dehydration-induced protein (ERD15)	Encodes hydrophilic protein lacking Cys residues that is expressed in response to drought stress, light stress and treatment with plant-growth-promoting rhizobacteria (Paenibacillus polymyxa), possibly revealing a connection between responses to biotic and abiotic stress. Also identified as a CTC Interacting Domain (CID) protein in a yeast two hybrid screen using the PAB2 protein as bait. Contain…	EARLY RESPONSIVE TO DEHYDRATION 15 (ERD15); FUNCTIONS IN: protein binding; INVOLVED IN: response to water deprivation, response to high light intensity, response to bacterium; LOCATED IN: cytoplasm; EXPRESSED IN: 22 plant structures; EXPRESSED DURING: 13 growth stages; BEST Arabidopsis thaliana protein match is: unknown protein (TAIR:AT4G14270.2).
Chr2	17269350	17270948	1599	mergedPeak-929	AT2G41440	upstream	4	.	protein_coding			unknown protein; EXPRESSED IN: sperm cell, male gametophyte, pollen tube; EXPRESSED DURING: L mature pollen stage, M germinated pollen stage; BEST Arabidopsis thaliana protein match is: unknown protein (TAIR:AT2G41470.1); Has 30201 Blast hits to 17322 proteins in 780 species: Archae - 12; Bacteria - 1396; Metazoa - 17338; Fungi - 3422; Plants - 5037; Viruses - 0; Other Eukaryotes - 2996 (source: …
Chr2	17660466	17661025	560	mergedPeak-933	AT2G42420	includeFeature	4	.	pre_trna	pre-tRNA		tRNA-Gly (anticodon: GCC)
Chr2	17660466	17661025	560	mergedPeak-933	AT2G42425	downstream	4	.	other_rna		Unknown gene
Chr2	17660466	17661025	560	mergedPeak-933	AT2G42430	upstream	4	LBD16, ASL18	protein_coding	lateral organ boundaries-domain 16	LOB-domain protein gene LBD16. This gene contains one auxin-responsive element (AuxRE).	lateral organ boundaries-domain 16 (LBD16); CONTAINS InterPro DOMAIN/s: Lateral organ boundaries, LOB (InterPro:IPR004883); BEST Arabidopsis thaliana protein match is: lateral organ boundaries-domain 29 (TAIR:AT3G58190.1); Has 917 Blast hits to 912 proteins in 22 species: Archae - 0; Bacteria - 0; Metazoa - 0; Fungi - 0; Plants - 917; Viruses - 0; Other Eukaryotes - 0 (source: NCBI BLink).
Chr2	17995485	17995852	368	mergedPeak-936	AT2G43300	includeFeature	4	.	pre_trna	pre-tRNA		tRNA-Thr (anticodon: TGT)
Chr2	17995485	17995852	368	mergedPeak-936	AT2G43310	upstream	4	.	protein_coding	Ribosomal L18p/L5e family protein		Ribosomal L18p/L5e family protein; Has 17 Blast hits to 17 proteins in 7 species: Archae - 0; Bacteria - 0; Metazoa - 0; Fungi - 0; Plants - 17; Viruses - 0; Other Eukaryotes - 0 (source: NCBI BLink).
Chr2	17995485	17995852	368	mergedPeak-936	AT2G43320	downstream	4	.	protein_coding	S-adenosyl-L-methionine-dependent methyltransferases superfamily protein		S-adenosyl-L-methionine-dependent methyltransferases superfamily protein; FUNCTIONS IN: molecular_function unknown; INVOLVED IN: biological_process unknown; EXPRESSED IN: 25 plant structures; EXPRESSED DURING: 13 growth stages; CONTAINS InterPro DOMAIN/s: Methyltransferase-16, putative (InterPro:IPR019410); BEST Arabidopsis thaliana protein match is: Putative methyltransferase family protein (TAI…
Chr2	18309814	18310327	514	mergedPeak-937	AT2G44300	upstream	4	.	protein_coding	Bifunctional inhibitor/lipid-transfer protein/seed storage 2S albumin superfamily protein		Bifunctional inhibitor/lipid-transfer protein/seed storage 2S albumin superfamily protein; FUNCTIONS IN: lipid binding; INVOLVED IN: lipid transport; LOCATED IN: plasma membrane, anchored to membrane; EXPRESSED IN: 21 plant structures; EXPRESSED DURING: 13 growth stages; CONTAINS InterPro DOMAIN/s: Bifunctional inhibitor/plant lipid transfer protein/seed storage (InterPro:IPR016140), Plant lipid …
Chr2	18309814	18310327	514	mergedPeak-937	AT2G44304	downstream	4	.	protein_coding			unknown protein; Has 30201 Blast hits to 17322 proteins in 780 species: Archae - 12; Bacteria - 1396; Metazoa - 17338; Fungi - 3422; Plants - 5037; Viruses - 0; Other Eukaryotes - 2996 (source: NCBI BLink).
Chr2	18309814	18310327	514	mergedPeak-937	AT2G44310	overlapEnd	4	.	protein_coding	Calcium-binding EF-hand family protein		Calcium-binding EF-hand family protein; FUNCTIONS IN: calcium ion binding; INVOLVED IN: biological_process unknown; LOCATED IN: cellular_component unknown; EXPRESSED IN: 23 plant structures; EXPRESSED DURING: 14 growth stages; CONTAINS InterPro DOMAIN/s: EF-Hand 1, calcium-binding site (InterPro:IPR018247), EF-HAND 2 (InterPro:IPR018249), EF-hand-like domain (InterPro:IPR011992), Calcium-binding …
Chr2	18309814	18310327	514	mergedPeak-937	AT2G44320	includeFeature	4	.	pre_trna	pre-tRNA		tRNA-Ser (anticodon: GCT)
Chr2	18309814	18310327	514	mergedPeak-937	AT2G44330	upstream	4	.	protein_coding	RING/U-box superfamily protein		RING/U-box superfamily protein; CONTAINS InterPro DOMAIN/s: Zinc finger, RING-type (InterPro:IPR001841), Zinc finger, C3HC4 RING-type (InterPro:IPR018957); BEST Arabidopsis thaliana protein match is: RING/U-box superfamily protein (TAIR:AT3G60080.1); Has 9788 Blast hits to 9762 proteins in 267 species: Archae - 0; Bacteria - 0; Metazoa - 2640; Fungi - 885; Plants - 4936; Viruses - 11; Other Eukar…
Chr2	18669843	18670288	446	mergedPeak-941	AT2G45270	overlapEnd	4	GCP1	protein_coding	glycoprotease 1	Mitochondrial protein essential for embryo development.	glycoprotease 1 (GCP1); FUNCTIONS IN: metalloendopeptidase activity; INVOLVED IN: proteolysis, embryo development; LOCATED IN: mitochondrial inner membrane; EXPRESSED IN: 11 plant structures; EXPRESSED DURING: 7 growth stages; CONTAINS InterPro DOMAIN/s: Peptidase M22, O-sialoglycoprotein peptidase (InterPro:IPR022450), Peptidase M22, glycoprotease (InterPro:IPR000905), Peptidase M22, glycoprotea…
Chr2	18669843	18670288	446	mergedPeak-941	AT2G45280	overlapStart	4	RAD51C	protein_coding	RAS associated with diabetes protein 51C	Encodes a protein similar to RAD51C involved in double stranded break repair via homologous recombination. Sensitive to DSB induced by Mitomycin C and gamma irradiation, interacts with Atxrcc3 in yeast two-hybrid assay. Required for female meiosis but not critical for mitosis under normal conditions.	RAS associated with diabetes protein 51C (RAD51C); CONTAINS InterPro DOMAIN/s: DNA recombination/repair protein RecA/RadB, ATP-binding domain (InterPro:IPR020588), DNA recombination and repair protein, RecA-like (InterPro:IPR016467), DNA recombination and repair protein Rad51, C-terminal (InterPro:IPR013632); BEST Arabidopsis thaliana protein match is: DNA repair (Rad51) family protein (TAIR:AT3G…
Chr2	18669843	18670288	446	mergedPeak-941	AT2G45290	upstream	4	.	protein_coding	Transketolase		Transketolase; FUNCTIONS IN: catalytic activity, transketolase activity; INVOLVED IN: response to cadmium ion; LOCATED IN: chloroplast stroma, chloroplast; EXPRESSED IN: 25 plant structures; EXPRESSED DURING: 16 growth stages; CONTAINS InterPro DOMAIN/s: Transketolase, bacterial-like (InterPro:IPR005478), Transketolase, N-terminal (InterPro:IPR005474), Transketolase, C-terminal (InterPro:IPR00547…
Chr2	19558491	19560191	1701	mergedPeak-947	AT2G47710	upstream	4	.	protein_coding	Adenine nucleotide alpha hydrolases-like superfamily protein		Adenine nucleotide alpha hydrolases-like superfamily protein; FUNCTIONS IN: molecular_function unknown; INVOLVED IN: response to stress; LOCATED IN: vacuole; EXPRESSED IN: 23 plant structures; EXPRESSED DURING: 13 growth stages; CONTAINS InterPro DOMAIN/s: UspA (InterPro:IPR006016), Rossmann-like alpha/beta/alpha sandwich fold (InterPro:IPR014729), Universal stress protein A (InterPro:IPR006015);…
Chr2	19558491	19560191	1701	mergedPeak-947	AT2G47730	overlapEnd	4	ATGSTF8, ATGSTF5, GST6, GSTF8	protein_coding	glutathione S-transferase phi 8	Encodes glutathione transferase belonging to the phi class of GSTs. Naming convention according to Wagner et al. (2002).	glutathione S-transferase phi 8 (GSTF8); FUNCTIONS IN: glutathione transferase activity, glutathione binding; INVOLVED IN: in 8 processes; LOCATED IN: in 7 components; EXPRESSED IN: 25 plant structures; EXPRESSED DURING: 16 growth stages; CONTAINS InterPro DOMAIN/s: Thioredoxin fold (InterPro:IPR012335), Glutathione S-transferase, C-terminal (InterPro:IPR004046), Glutathione S-transferase, C-term…
Chr2	19558491	19560191	1701	mergedPeak-947	AT2G47740	includeFeature	4	.	pre_trna	pre-tRNA		tRNA-Gly (anticodon: CCC)
Chr2	19558491	19560191	1701	mergedPeak-947	AT2G47750	overlapEnd	4	GH3.9	protein_coding	putative indole-3-acetic acid-amido synthetase GH3.9	Encodes GH3.9, a member of the GH3 family auxin-responsive genes. gh3.9-1 mutants had greater primary root length, increased sensitivity to indole-3-acetic acid (IAA)-mediated root growth inhibition, but no obvious effects on apical dominance or leaf morphology.	putative indole-3-acetic acid-amido synthetase GH3.9 (GH3.9); FUNCTIONS IN: molecular_function unknown; INVOLVED IN: response to auxin stimulus; LOCATED IN: chloroplast envelope; EXPRESSED IN: 18 plant structures; EXPRESSED DURING: 9 growth stages; CONTAINS InterPro DOMAIN/s: GH3 auxin-responsive promoter (InterPro:IPR004993); BEST Arabidopsis thaliana protein match is: Auxin-responsive GH3 famil…
Chr3	1601194	1601646	453	mergedPeak-508	AT3G05520	overlapEnd	4	.	protein_coding	Subunits of heterodimeric actin filament capping protein Capz superfamily		Subunits of heterodimeric actin filament capping protein Capz superfamily; FUNCTIONS IN: actin binding; INVOLVED IN: actin cytoskeleton organization; LOCATED IN: F-actin capping protein complex; EXPRESSED IN: 24 plant structures; EXPRESSED DURING: 15 growth stages; CONTAINS InterPro DOMAIN/s: F-actin capping protein, alpha subunit, actin binding (InterPro:IPR018315), F-actin capping protein, alph…
Chr3	1601194	1601646	453	mergedPeak-508	AT3G05525	includeFeature	4	.	pre_trna	pre-tRNA		tRNA-Glu (anticodon: TTC)
Chr3	1601194	1601646	453	mergedPeak-508	AT3G05530	upstream	4	RPT5A, ATS6A.2	protein_coding	regulatory particle triple-A ATPase 5A	Encodes RPT5a (Regulatory Particle 5a), one of the six AAA-ATPases of the proteasome regulatory particle. Essential for gametophyte development. In Arabidopsis, the RPT5 subunit is encoded by two highly homologous genes, RPT5a and RPT5b. RPT5a and RPT5b show accession-dependent functional redundancy. In Wassilewskija (Ws) accession: mutant alleles of RPT5a displayed 50% pollen lethality, indicati…	regulatory particle triple-A ATPase 5A (RPT5A); CONTAINS InterPro DOMAIN/s: ATPase, AAA+ type, core (InterPro:IPR003593), ATPase, AAA-type, core (InterPro:IPR003959), ATPase, AAA-type, conserved site (InterPro:IPR003960), 26S proteasome subunit P45 (InterPro:IPR005937); BEST Arabidopsis thaliana protein match is: 26S proteasome AAA-ATPase subunit RPT5B (TAIR:AT1G09100.1); Has 33265 Blast hits to …
Chr3	3095966	3096399	434	mergedPeak-531	AT3G10030	upstream	4	.	protein_coding	aspartate/glutamate/uridylate kinase family protein		aspartate/glutamate/uridylate kinase family protein; FUNCTIONS IN: DNA binding; INVOLVED IN: cellular amino acid biosynthetic process; LOCATED IN: cytoplasm; EXPRESSED IN: 24 plant structures; EXPRESSED DURING: 15 growth stages; CONTAINS InterPro DOMAIN/s: SANT, DNA-binding (InterPro:IPR001005), Aspartate/glutamate/uridylate kinase (InterPro:IPR001048), MADF domain (InterPro:IPR006578); BEST Arab…
Chr3	3095966	3096399	434	mergedPeak-531	AT3G10035	includeFeature	4	.	pre_trna	pre-tRNA		tRNA-Arg (anticodon: TCT)
Chr3	3095966	3096399	434	mergedPeak-531	AT3G10040	downstream	4	.	protein_coding	sequence-specific DNA binding transcription factors		sequence-specific DNA binding transcription factors; BEST Arabidopsis thaliana protein match is: unknown protein (TAIR:AT1G76870.1); Has 3136 Blast hits to 1955 proteins in 249 species: Archae - 4; Bacteria - 147; Metazoa - 846; Fungi - 267; Plants - 330; Viruses - 57; Other Eukaryotes - 1485 (source: NCBI BLink).
Chr3	5121426	5123601	2176	mergedPeak-550	AT3G15200	upstream	4	.	protein_coding	Tetratricopeptide repeat (TPR)-like superfamily protein		Tetratricopeptide repeat (TPR)-like superfamily protein; INVOLVED IN: biological_process unknown; LOCATED IN: cytosolic ribosome; CONTAINS InterPro DOMAIN/s: Pentatricopeptide repeat (InterPro:IPR002885); BEST Arabidopsis thaliana protein match is: Tetratricopeptide repeat (TPR)-like superfamily protein (TAIR:AT5G15010.1); Has 26696 Blast hits to 9471 proteins in 249 species: Archae - 1; Bacteria…
Chr3	5121426	5123601	2176	mergedPeak-550	AT3G15210	overlapEnd	4	ATERF-4, ERF4, RAP2.5, ATERF4	protein_coding	ethylene responsive element binding factor 4	Encodes a member of the ERF (ethylene response factor) subfamily B-1 of ERF/AP2 transcription factor family (ATERF-4). The protein contains one AP2 domain. Acts as a negative regulator of JA-responsive defense gene expression and resistance to the necrotrophic fungal pathogen Fusarium oxysporum and antagonizes JA inhibition of root elongation.	ethylene responsive element binding factor 4 (ERF4); CONTAINS InterPro DOMAIN/s: DNA-binding, integrase-type (InterPro:IPR016177), Pathogenesis-related transcriptional factor/ERF, DNA-binding (InterPro:IPR001471); BEST Arabidopsis thaliana protein match is: ethylene response factor 8 (TAIR:AT1G53170.1); Has 6170 Blast hits to 5786 proteins in 253 species: Archae - 0; Bacteria - 0; Metazoa - 0; Fu…
Chr3	5274881	5275386	506	mergedPeak-552	AT3G15570	upstream	4	.	protein_coding	Phototropic-responsive NPH3 family protein		Phototropic-responsive NPH3 family protein; FUNCTIONS IN: signal transducer activity; INVOLVED IN: response to light stimulus; LOCATED IN: cellular_component unknown; EXPRESSED IN: 14 plant structures; EXPRESSED DURING: 9 growth stages; CONTAINS InterPro DOMAIN/s: NPH3 (InterPro:IPR004249); BEST Arabidopsis thaliana protein match is: Phototropic-responsive NPH3 family protein (TAIR:AT1G52770.1); …
Chr3	5274881	5275386	506	mergedPeak-552	AT3G15580	overlapStart	4	ATG8I, APG8H	protein_coding	Ubiquitin-like superfamily protein	Encodes APG8, a component of autophagy conjugation pathway. Delivered to the lumens of vacuole under nitrogen-starvation condition.	AUTOPHAGY 8H (APG8H); CONTAINS InterPro DOMAIN/s: Light chain 3 (LC3) (InterPro:IPR004241); BEST Arabidopsis thaliana protein match is: Ubiquitin-like superfamily protein (TAIR:AT3G06420.1); Has 1501 Blast hits to 1499 proteins in 273 species: Archae - 0; Bacteria - 0; Metazoa - 719; Fungi - 178; Plants - 302; Viruses - 3; Other Eukaryotes - 299 (source: NCBI BLink).
Chr3	5274881	5275386	506	mergedPeak-552	AT3G15585	includeFeature	4	.	pre_trna	pre-tRNA		tRNA-Phe (anticodon: GAA)
Chr3	5274881	5275386	506	mergedPeak-552	AT3G15590	downstream	4	.	protein_coding	Tetratricopeptide repeat (TPR)-like superfamily protein		Tetratricopeptide repeat (TPR)-like superfamily protein; FUNCTIONS IN: DNA binding; LOCATED IN: mitochondrion; EXPRESSED IN: 24 plant structures; EXPRESSED DURING: 14 growth stages; CONTAINS InterPro DOMAIN/s: Pentatricopeptide repeat (InterPro:IPR002885); BEST Arabidopsis thaliana protein match is: PENTATRICOPEPTIDE REPEAT 596 (TAIR:AT1G80270.3); Has 8565 Blast hits to 4880 proteins in 211 speci…
Chr3	6483858	6484226	369	mergedPeak-568	AT3G18810	upstream	4	.	protein_coding	Protein kinase superfamily protein		Protein kinase superfamily protein; FUNCTIONS IN: protein serine/threonine kinase activity, protein kinase activity, ATP binding; INVOLVED IN: protein amino acid phosphorylation; LOCATED IN: chloroplast; EXPRESSED IN: 20 plant structures; EXPRESSED DURING: 14 growth stages; CONTAINS InterPro DOMAIN/s: Protein kinase, ATP binding site (InterPro:IPR017441), Protein kinase, catalytic domain (InterPr…
Chr3	6483858	6484226	369	mergedPeak-568	AT3G18815	includeFeature	4	.	pre_trna	pre-tRNA		tRNA-Thr (anticodon: AGT)
Chr3	6483858	6484226	369	mergedPeak-568	AT3G18820	overlapStart	4	ATRABG3F, ATRAB7B, RAB71, RABG3F, RAB7B	protein_coding	RAB GTPase homolog G3F		RAB GTPase homolog G3F (RAB7B); FUNCTIONS IN: GTP binding; INVOLVED IN: protein transport, small GTPase mediated signal transduction; LOCATED IN: plasma membrane, nucleus; EXPRESSED IN: 26 plant structures; EXPRESSED DURING: 13 growth stages; CONTAINS InterPro DOMAIN/s: Ras GTPase (InterPro:IPR001806), Small GTP-binding protein (InterPro:IPR005225), Small GTPase (InterPro:IPR020851), Ras (InterPr…
Chr3	6663489	6663940	452	mergedPeak-572	AT3G19230	overlapStart	4	.	protein_coding	Leucine-rich repeat (LRR) family protein		Leucine-rich repeat (LRR) family protein; INVOLVED IN: biological_process unknown; LOCATED IN: endomembrane system; EXPRESSED IN: 18 plant structures; EXPRESSED DURING: 8 growth stages; CONTAINS InterPro DOMAIN/s: Leucine-rich repeat (InterPro:IPR001611); BEST Arabidopsis thaliana protein match is: Leucine-rich repeat (LRR) family protein (TAIR:AT3G05990.1); Has 60731 Blast hits to 14722 proteins…
Chr3	6663489	6663940	452	mergedPeak-572	AT3G19235	includeFeature	4	.	pre_trna	pre-tRNA		tRNA-Arg (anticodon: CCT)
Chr3	6663489	6663940	452	mergedPeak-572	AT3G19240	upstream	4	.	protein_coding	Vacuolar import/degradation, Vid27-related protein		Vacuolar import/degradation, Vid27-related protein; FUNCTIONS IN: molecular_function unknown; INVOLVED IN: N-terminal protein myristoylation; LOCATED IN: cellular_component unknown; EXPRESSED IN: 25 plant structures; EXPRESSED DURING: 15 growth stages; CONTAINS InterPro DOMAIN/s: WD40 repeat-like-containing domain (InterPro:IPR011046), Vacuolar import/degradation, Vid27-related (InterPro:IPR01386…
Chr3	7259716	7260535	820	mergedPeak-583	AT3G20760	overlapStart	4	.	protein_coding	Nse4, component of Smc5/6 DNA repair complex		Nse4, component of Smc5/6 DNA repair complex; FUNCTIONS IN: molecular_function unknown; INVOLVED IN: biological_process unknown; LOCATED IN: cellular_component unknown; EXPRESSED IN: sperm cell, cotyledon; CONTAINS InterPro DOMAIN/s: Nse4 (InterPro:IPR014854); BEST Arabidopsis thaliana protein match is: Nse4, component of Smc5/6 DNA repair complex (TAIR:AT1G51130.1); Has 305 Blast hits to 304 pro…
Chr3	7259716	7260535	820	mergedPeak-583	AT3G20770	overlapEnd	4	EIN3, AtEIN3	protein_coding	Ethylene insensitive 3 family protein	Encodes EIN3 (ethylene-insensitive3), a nuclear transcription factor that initiates downstream transcriptional cascades for ethylene responses.	ETHYLENE-INSENSITIVE3 (EIN3); CONTAINS InterPro DOMAIN/s: Ethylene insensitive 3 (InterPro:IPR006957); BEST Arabidopsis thaliana protein match is: ETHYLENE-INSENSITIVE3-like 1 (TAIR:AT2G27050.1); Has 12681 Blast hits to 4386 proteins in 108 species: Archae - 12; Bacteria - 9; Metazoa - 78; Fungi - 631; Plants - 331; Viruses - 0; Other Eukaryotes - 11620 (source: NCBI BLink).
Chr3	7567206	7567693	488	mergedPeak-588	AT3G21475	includeFeature	4	.	pre_trna	pre-tRNA		tRNA-Pro (anticodon: AGG)
Chr3	7567206	7567693	488	mergedPeak-588	AT3G21480	upstream	4	.	protein_coding	BRCT domain-containing DNA repair protein		BRCT domain-containing DNA repair protein; FUNCTIONS IN: molecular_function unknown; INVOLVED IN: biological_process unknown; LOCATED IN: intracellular; CONTAINS InterPro DOMAIN/s: BRCT (InterPro:IPR001357); BEST Arabidopsis thaliana protein match is: BRCT domain-containing DNA repair protein (TAIR:AT4G03130.1); Has 730 Blast hits to 680 proteins in 204 species: Archae - 4; Bacteria - 146; Metazo…
Chr3	8345052	8345481	430	mergedPeak-593	AT3G23320	overlapEnd	4	.	protein_coding	Polynucleotidyl transferase, ribonuclease H-like superfamily protein		Polynucleotidyl transferase, ribonuclease H-like superfamily protein; FUNCTIONS IN: nucleic acid binding; INVOLVED IN: biological_process unknown; LOCATED IN: cellular_component unknown; CONTAINS InterPro DOMAIN/s: Polynucleotidyl transferase, ribonuclease H fold (InterPro:IPR012337); BEST Arabidopsis thaliana protein match is: Polynucleotidyl transferase, ribonuclease H-like superfamily protein …
Chr3	8345052	8345481	430	mergedPeak-593	AT3G23325	upstream	4	.	protein_coding	Splicing factor 3B subunit 5/RDS3 complex subunit 10		Splicing factor 3B subunit 5/RDS3 complex subunit 10; CONTAINS InterPro DOMAIN/s: Splicing factor 3B subunit 5/RDS3 complex subunit 10 (InterPro:IPR009846), Splicing factor 3B, subunit 5 (InterPro:IPR017089); BEST Arabidopsis thaliana protein match is: Splicing factor 3B subunit 5/RDS3 complex subunit 10 (TAIR:AT4G14342.1); Has 334 Blast hits to 334 proteins in 171 species: Archae - 0; Bacteria -…
Chr3	8345052	8345481	430	mergedPeak-593	AT3G23326	upstream	4	.	mirna	MIR853a; miRNA	Encodes a microRNA of unknown function. MicroRNAs are regulatory RNAs with a mature length of ~21-nucleotides that are processed from hairpin precursors by Dicer-like enzymes. MicroRNAs can negatively regulate gene expression by attenuating translation or by directing mRNA cleavage. Mature sequence: UCCCCUCUUUAGCUUGGAGAAG
Chr3	8345052	8345481	430	mergedPeak-593	AT3G23330	upstream	4	.	protein_coding	Tetratricopeptide repeat (TPR)-like superfamily protein		Tetratricopeptide repeat (TPR)-like superfamily protein; CONTAINS InterPro DOMAIN/s: Pentatricopeptide repeat (InterPro:IPR002885); BEST Arabidopsis thaliana protein match is: mitochondrial editing factor 22 (TAIR:AT3G12770.1); Has 38045 Blast hits to 13879 proteins in 261 species: Archae - 0; Bacteria - 10; Metazoa - 50; Fungi - 109; Plants - 37267; Viruses - 0; Other Eukaryotes - 609 (source: N…
Chr3	10210051	10210578	528	mergedPeak-606	AT3G27550	upstream	4	.	protein_coding	RNA-binding CRS1 / YhbY (CRM) domain protein		RNA-binding CRS1 / YhbY (CRM) domain protein; FUNCTIONS IN: RNA binding; EXPRESSED IN: 17 plant structures; EXPRESSED DURING: 6 growth stages; CONTAINS InterPro DOMAIN/s: RNA-binding, CRM domain (InterPro:IPR001890); BEST Arabidopsis thaliana protein match is: RNA-binding CRS1 / YhbY (CRM) domain protein (TAIR:AT2G28480.1); Has 9740 Blast hits to 5375 proteins in 499 species: Archae - 16; Bacteri…
Chr3	10210051	10210578	528	mergedPeak-606	AT3G27555	includeFeature	4	.	pre_trna	pre-tRNA		tRNA-Asp (anticodon: GTC)
Chr3	10210051	10210578	528	mergedPeak-606	AT3G27560	overlapEnd	4	ATN1	protein_coding	Protein kinase superfamily protein	encodes a protein with kinase domains, including catalytic domains for serine/threonine as well as tyrosine kinases. a member of multi-gene family and is expressed in all tissues examined.	ATN1; FUNCTIONS IN: protein serine/threonine/tyrosine kinase activity, protein serine/threonine kinase activity, protein tyrosine kinase activity, kinase activity; INVOLVED IN: protein amino acid phosphorylation; LOCATED IN: mitochondrion; EXPRESSED IN: 22 plant structures; EXPRESSED DURING: 13 growth stages; CONTAINS InterPro DOMAIN/s: Protein kinase, ATP binding site (InterPro:IPR017441), Prote…
Chr3	10318013	10318440	428	mergedPeak-608	AT3G27820	overlapEnd	4	ATMDAR4, MDAR4	protein_coding	monodehydroascorbate reductase 4	Encodes a peroxisome membrane-bound monodehydroascorbate reductase, involved in the ascorbate-glutathione cycle which removes toxic H2O2	monodehydroascorbate reductase 4 (MDAR4); FUNCTIONS IN: monodehydroascorbate reductase (NADH) activity; INVOLVED IN: hydrogen peroxide catabolic process; LOCATED IN: peroxisomal membrane, chloroplast envelope; EXPRESSED IN: 22 plant structures; EXPRESSED DURING: 13 growth stages; CONTAINS InterPro DOMAIN/s: FAD/NAD-linked reductase, dimerisation (InterPro:IPR016156), FAD-dependent pyridine nucleo…
Chr3	10318013	10318440	428	mergedPeak-608	AT3G27825	includeFeature	4	.	pre_trna	pre-tRNA		tRNA-Pro (anticodon: TGG)
Chr3	10318013	10318440	428	mergedPeak-608	AT3G27830	upstream	4	RPL12-A, RPL12	protein_coding	ribosomal protein L12-A	50S ribosomal protein L12-A	ribosomal protein L12-A (RPL12-A); FUNCTIONS IN: structural constituent of ribosome; INVOLVED IN: translation; LOCATED IN: in 7 components; EXPRESSED IN: cotyledon, juvenile leaf, leaf; CONTAINS InterPro DOMAIN/s: Ribosomal protein L7/L12 (InterPro:IPR000206), Ribosomal protein L12, chloroplast (InterPro:IPR015608), Ribosomal protein L7/L12, oligomerisation (InterPro:IPR008932), Ribosomal protein…
Chr3	11023031	11023543	513	mergedPeak-613	AT3G29033	upstream	4	.	protein_coding	glycine-rich protein		glycine-rich protein; BEST Arabidopsis thaliana protein match is: glycine-rich protein (TAIR:AT1G44085.1); Has 270 Blast hits to 229 proteins in 72 species: Archae - 0; Bacteria - 27; Metazoa - 122; Fungi - 51; Plants - 50; Viruses - 2; Other Eukaryotes - 18 (source: NCBI BLink).
Chr3	14195559	14196206	648	mergedPeak-632	AT3G41761	includeFeature	4	.	other_rna	other RNA
Chr3	14195559	14196206	648	mergedPeak-632	AT3G41762	overlapEnd	4	.	protein_coding			unknown protein.
Chr3	14195559	14196206	648	mergedPeak-632	AT3G41768	upstream	4	.	ribosomal_rna	rRNA		18SrRNA
Chr3	14196480	14197068	589	mergedPeak-633	AT3G41761	downstream	4	.	other_rna	other RNA
Chr3	14196480	14197068	589	mergedPeak-633	AT3G41762	overlapStart	4	.	protein_coding			unknown protein.
Chr3	14196480	14197068	589	mergedPeak-633	AT3G41768	upstream	4	.	ribosomal_rna	rRNA		18SrRNA
Chr3	14196480	14197068	589	mergedPeak-633	AT3G41979	upstream	4	.	ribosomal_rna	rRNA		5SrRNA
Chr3	14199467	14199796	330	mergedPeak-636	AT3G41762	upstream	4	.	protein_coding			unknown protein.
Chr3	14199467	14199796	330	mergedPeak-636	AT3G41768	overlapEnd	4	.	ribosomal_rna	rRNA		18SrRNA
Chr3	14199467	14199796	330	mergedPeak-636	AT3G41979	overlapStart	4	.	ribosomal_rna	rRNA		5SrRNA
Chr3	15951594	15953067	1474	mergedPeak-655	AT3G44250	upstream	4	CYP71B38	protein_coding	cytochrome P450, family 71, subfamily B, polypeptide 38	putative cytochrome P450	cytochrome P450, family 71, subfamily B, polypeptide 38 (CYP71B38); FUNCTIONS IN: electron carrier activity, monooxygenase activity, iron ion binding, oxygen binding, heme binding; INVOLVED IN: oxidation reduction; LOCATED IN: endomembrane system; EXPRESSED IN: sepal, male gametophyte, carpel; EXPRESSED DURING: 4 anthesis, petal differentiation and expansion stage; CONTAINS InterPro DOMAIN/s: Cyt…
Chr3	15951594	15953067	1474	mergedPeak-655	AT3G44260	overlapEnd	4	.	protein_coding	Polynucleotidyl transferase, ribonuclease H-like superfamily protein		Polynucleotidyl transferase, ribonuclease H-like superfamily protein; FUNCTIONS IN: ribonuclease activity, nucleic acid binding; INVOLVED IN: response to biotic stimulus, response to wounding, RNA modification; LOCATED IN: nucleus; EXPRESSED IN: 22 plant structures; EXPRESSED DURING: 12 growth stages; CONTAINS InterPro DOMAIN/s: Ribonuclease CAF1 (InterPro:IPR006941), Polynucleotidyl transferase,…
Chr3	16893854	16894378	525	mergedPeak-663	AT3G45960	overlapEnd	4	ATEXLA3, EXPL3, ATEXPL3, ATHEXP BETA 2.3, EXLA3	protein_coding	expansin-like A3	member of EXPANSIN-LIKE. Naming convention from the Expansin Working Group (Kende et al, 2004. Plant Mol Bio)	expansin-like A3 (EXLA3); INVOLVED IN: plant-type cell wall organization, unidimensional cell growth, plant-type cell wall loosening; LOCATED IN: membrane, plant-type cell wall; EXPRESSED IN: leaf apex, hypocotyl, root, flower, leaf; EXPRESSED DURING: petal differentiation and expansion stage; CONTAINS InterPro DOMAIN/s: Pollen allergen, N-terminal (InterPro:IPR014734), Barwin-related endoglucana…
Chr3	16893854	16894378	525	mergedPeak-663	AT3G45965	includeFeature	4	.	pre_trna	pre-tRNA		tRNA-Val (anticodon: AAC)
Chr3	16893854	16894378	525	mergedPeak-663	AT3G45970	upstream	4	ATEXLA1, EXPL1, ATEXPL1, ATHEXP BETA 2.1, EXLA1	protein_coding	expansin-like A1	member of EXPANSIN-LIKE. Naming convention from the Expansin Working Group (Kende et al, 2004. Plant Mol Bio)	expansin-like A1 (EXLA1); INVOLVED IN: unidimensional cell growth, plant-type cell wall loosening; LOCATED IN: cell wall, plant-type cell wall; EXPRESSED IN: 20 plant structures; EXPRESSED DURING: 10 growth stages; CONTAINS InterPro DOMAIN/s: Barwin-related endoglucanase (InterPro:IPR009009), Pollen allergen, N-terminal (InterPro:IPR014734), Rare lipoprotein A (InterPro:IPR005132), Expansin/Lol p…
Chr3	17018650	17019143	494	mergedPeak-666	AT3G46300	upstream	4	.	protein_coding			unknown protein; BEST Arabidopsis thaliana protein match is: unknown protein (TAIR:AT3G46310.1); Has 37 Blast hits to 37 proteins in 10 species: Archae - 0; Bacteria - 0; Metazoa - 0; Fungi - 0; Plants - 37; Viruses - 0; Other Eukaryotes - 0 (source: NCBI BLink).
Chr3	17018650	17019143	494	mergedPeak-666	AT3G46310	upstream	4	.	protein_coding			unknown protein; BEST Arabidopsis thaliana protein match is: unknown protein (TAIR:AT3G46300.1); Has 35 Blast hits to 35 proteins in 9 species: Archae - 0; Bacteria - 0; Metazoa - 0; Fungi - 0; Plants - 35; Viruses - 0; Other Eukaryotes - 0 (source: NCBI BLink).
Chr3	17018650	17019143	494	mergedPeak-666	AT3G46320	downstream	4	.	protein_coding	Histone superfamily protein		Histone superfamily protein; FUNCTIONS IN: DNA binding; INVOLVED IN: chromosome organization, nucleosome assembly; LOCATED IN: nucleus, nucleosome; CONTAINS InterPro DOMAIN/s: Histone H4, conserved site (InterPro:IPR019809), Histone-fold (InterPro:IPR009072), Histone core (InterPro:IPR007125), Histone H4 (InterPro:IPR001951); BEST Arabidopsis thaliana protein match is: Histone superfamily protein…
Chr3	17019332	17019801	470	mergedPeak-667	AT3G46300	upstream	4	.	protein_coding			unknown protein; BEST Arabidopsis thaliana protein match is: unknown protein (TAIR:AT3G46310.1); Has 37 Blast hits to 37 proteins in 10 species: Archae - 0; Bacteria - 0; Metazoa - 0; Fungi - 0; Plants - 37; Viruses - 0; Other Eukaryotes - 0 (source: NCBI BLink).
Chr3	17019332	17019801	470	mergedPeak-667	AT3G46310	upstream	4	.	protein_coding			unknown protein; BEST Arabidopsis thaliana protein match is: unknown protein (TAIR:AT3G46300.1); Has 35 Blast hits to 35 proteins in 9 species: Archae - 0; Bacteria - 0; Metazoa - 0; Fungi - 0; Plants - 35; Viruses - 0; Other Eukaryotes - 0 (source: NCBI BLink).
Chr3	17019332	17019801	470	mergedPeak-667	AT3G46320	downstream	4	.	protein_coding	Histone superfamily protein		Histone superfamily protein; FUNCTIONS IN: DNA binding; INVOLVED IN: chromosome organization, nucleosome assembly; LOCATED IN: nucleus, nucleosome; CONTAINS InterPro DOMAIN/s: Histone H4, conserved site (InterPro:IPR019809), Histone-fold (InterPro:IPR009072), Histone core (InterPro:IPR007125), Histone H4 (InterPro:IPR001951); BEST Arabidopsis thaliana protein match is: Histone superfamily protein…
Chr3	17019332	17019801	470	mergedPeak-667	AT3G46330	downstream	4	MEE39	protein_coding	Leucine-rich repeat protein kinase family protein		maternal effect embryo arrest 39 (MEE39); FUNCTIONS IN: kinase activity; INVOLVED IN: embryo development ending in seed dormancy; LOCATED IN: endomembrane system; CONTAINS InterPro DOMAIN/s: Protein kinase, ATP binding site (InterPro:IPR017441), Protein kinase, catalytic domain (InterPro:IPR000719), Serine-threonine/tyrosine-protein kinase (InterPro:IPR001245), Protein kinase-like domain (InterPr…
Chr3	17149504	17149958	455	mergedPeak-668	AT3G46570	upstream	4	.	protein_coding	Glycosyl hydrolase superfamily protein		Glycosyl hydrolase superfamily protein; FUNCTIONS IN: cation binding, hydrolase activity, hydrolyzing O-glycosyl compounds, catalytic activity; INVOLVED IN: carbohydrate metabolic process; LOCATED IN: endomembrane system; EXPRESSED IN: synergid; CONTAINS InterPro DOMAIN/s: Glycoside hydrolase, catalytic core (InterPro:IPR017853), Glycoside hydrolase, family 17 (InterPro:IPR000490), Glycoside hydr…
Chr3	17149504	17149958	455	mergedPeak-668	AT3G46580	overlapEnd	4	MBD05, MBD5, ATMBD5	protein_coding	methyl-CPG-binding domain protein 5	Protein containing a putative methyl-CpG-binding domain.Has sequence similarity to human MBD proteins.	methyl-CPG-binding domain protein 5 (MBD5); FUNCTIONS IN: methyl-CpG binding, DNA binding; INVOLVED IN: biological_process unknown; LOCATED IN: perinucleolar chromocenter; EXPRESSED IN: 20 plant structures; EXPRESSED DURING: 12 growth stages; CONTAINS InterPro DOMAIN/s: DNA-binding, integrase-type (InterPro:IPR016177), Methyl-CpG DNA binding (InterPro:IPR001739); BEST Arabidopsis thaliana protein…
Chr3	17149504	17149958	455	mergedPeak-668	AT3G46585	includeFeature	4	.	pre_trna	pre-tRNA		tRNA-Gly (anticodon: TCC)
Chr3	17149504	17149958	455	mergedPeak-668	AT3G46590	upstream	4	TRFL1, ATTRP2	protein_coding	TRF-like 1	Encodes a protein that specifically binds plant telomeric DNA (TTTAGGG)n repeats. Involved in bending DNA. Expressed throughout the plant with highest levels in flowers.	TRF-like 1 (TRFL1); CONTAINS InterPro DOMAIN/s: SANT, DNA-binding (InterPro:IPR001005), Homeodomain-like (InterPro:IPR009057), Ubiquitin supergroup (InterPro:IPR019955), HTH transcriptional regulator, Myb-type, DNA-binding (InterPro:IPR017930), Homeodomain-related (InterPro:IPR012287); BEST Arabidopsis thaliana protein match is: telomeric repeat binding protein 1 (TAIR:AT5G59430.3); Has 308 Blast…
Chr3	17974454	17976439	1986	mergedPeak-679	AT3G48515	includeFeature	4	.	pre_trna	pre-tRNA		tRNA-Tyr (anticodon: GTA)
Chr3	17974454	17976439	1986	mergedPeak-679	AT3G48520	overlapEnd	4	CYP94B3	protein_coding	cytochrome P450, family 94, subfamily B, polypeptide 3	member of CYP94B	cytochrome P450, family 94, subfamily B, polypeptide 3 (CYP94B3); FUNCTIONS IN: electron carrier activity, monooxygenase activity, iron ion binding, oxygen binding, heme binding; INVOLVED IN: oxidation reduction; LOCATED IN: endomembrane system; EXPRESSED IN: 14 plant structures; EXPRESSED DURING: 7 growth stages; CONTAINS InterPro DOMAIN/s: Cytochrome P450 (InterPro:IPR001128), Cytochrome P450, …
Chr3	18068840	18069230	391	mergedPeak-681	AT3G48745	includeFeature	4	.	pre_trna	pre-tRNA		tRNA-Gln (anticodon: TTG)
Chr3	18068840	18069230	391	mergedPeak-681	AT3G48750	upstream	4	CDKA;1, CDC2AAT, CDK2, CDC2, CDC2A, CDKA1	protein_coding	cell division control 2	A-type cyclin-dependent kinase. Together with its specific inhibitor, the Kip-related protein, KRP2 they regulate the mitosis-to-endocycle transition during leaf development. Dominant negative mutations abolish cell division. Loss of function phenotype has reduced fertility with failure to transmit via pollen. Pollen development is arrested at the second mitotic division. Expression is regulated …	cell division control 2 (CDC2); FUNCTIONS IN: protein binding, protein kinase activity, cyclin-dependent protein kinase activity, kinase activity; INVOLVED IN: in 8 processes; LOCATED IN: in 6 components; EXPRESSED IN: 23 plant structures; EXPRESSED DURING: 13 growth stages; CONTAINS InterPro DOMAIN/s: Protein kinase, ATP binding site (InterPro:IPR017441), Protein kinase, catalytic domain (InterP…
Chr3	18310964	18311355	392	mergedPeak-683	AT3G49380	downstream	4	iqd15	protein_coding	IQ-domain 15		IQ-domain 15 (iqd15); CONTAINS InterPro DOMAIN/s: IQ calmodulin-binding region (InterPro:IPR000048); BEST Arabidopsis thaliana protein match is: IQ-domain 16 (TAIR:AT4G10640.1); Has 694 Blast hits to 691 proteins in 20 species: Archae - 0; Bacteria - 0; Metazoa - 0; Fungi - 1; Plants - 692; Viruses - 0; Other Eukaryotes - 1 (source: NCBI BLink).
Chr3	20752530	20752923	394	mergedPeak-719	AT3G55950	downstream	4	CCR3, ATCRR3	protein_coding	CRINKLY4 related 3		CRINKLY4 related 3 (CCR3); FUNCTIONS IN: kinase activity; INVOLVED IN: protein amino acid phosphorylation; LOCATED IN: endomembrane system; EXPRESSED IN: 23 plant structures; EXPRESSED DURING: 10 growth stages; CONTAINS InterPro DOMAIN/s: Protein kinase, ATP binding site (InterPro:IPR017441), Regulator of chromosome condensation/beta-lactamase-inhibitor protein II (InterPro:IPR009091), Protein ki…
Chr3	20776461	20779313	2853	mergedPeak-721	AT3G55980	overlapEnd	4	SZF1, ATSZF1	protein_coding	salt-inducible zinc finger 1		salt-inducible zinc finger 1 (SZF1); CONTAINS InterPro DOMAIN/s: Zinc finger, CCCH-type (InterPro:IPR000571), Ankyrin repeat-containing domain (InterPro:IPR020683), Ankyrin repeat (InterPro:IPR002110); BEST Arabidopsis thaliana protein match is: zinc finger (CCCH-type) family protein (TAIR:AT2G40140.2); Has 1623 Blast hits to 1414 proteins in 181 species: Archae - 2; Bacteria - 49; Metazoa - 777;…
Chr3	20776461	20779313	2853	mergedPeak-721	AT3G55990	upstream	4	ESK1, TBL29	protein_coding	Plant protein of unknown function (DUF828)	Encodes ESK1 (Eskimo1). A member of a large gene family of DUF231 domain proteins whose members encode a total of 45 proteins of unknown function. ESK1 functions as a negative regulator of cold acclimation. Mutations in the ESK1 gene provides strong freezing tolerance. A member of the TBL (TRICHOME BIREFRINGENCE-LIKE) gene family containing a plant-specific DUF231 (domain of unknown function) dom…	ESKIMO 1 (ESK1); FUNCTIONS IN: molecular_function unknown; INVOLVED IN: response to freezing, positive regulation of transcription, response to cold; LOCATED IN: cellular_component unknown; EXPRESSED IN: stem, fruit, root, flower, leaf; CONTAINS InterPro DOMAIN/s: Protein of unknown function DUF231, plant (InterPro:IPR004253); BEST Arabidopsis thaliana protein match is: TRICHOME BIREFRINGENCE-LIK…
Chr3	20813369	20813849	481	mergedPeak-722	AT3G56080	upstream	4	.	protein_coding	S-adenosyl-L-methionine-dependent methyltransferases superfamily protein		S-adenosyl-L-methionine-dependent methyltransferases superfamily protein; INVOLVED IN: biological_process unknown; LOCATED IN: endomembrane system; EXPRESSED IN: 17 plant structures; EXPRESSED DURING: 9 growth stages; CONTAINS InterPro DOMAIN/s: Protein of unknown function DUF248, methyltransferase putative (InterPro:IPR004159); BEST Arabidopsis thaliana protein match is: S-adenosyl-L-methionine-…
Chr3	20813369	20813849	481	mergedPeak-722	AT3G56085	includeFeature	4	.	pre_trna	pre-tRNA		tRNA-Lys (anticodon: CTT)
Chr3	20813369	20813849	481	mergedPeak-722	AT3G56090	downstream	4	ATFER3, FER3	protein_coding	ferritin 3	Encodes FERRITIN 3, AtFER3. Ferritins are a class of 24-mer multi-meric proteins found in all kingdoms of life. Function as the main iron store in mammals. Evidence suggests that Arabidopsis ferritins are essential to protect cells against oxidative damage, but they do not constitute the major iron pool.	ferritin 3 (FER3); FUNCTIONS IN: oxidoreductase activity, ferric iron binding, binding, transition metal ion binding; INVOLVED IN: in 8 processes; LOCATED IN: chloroplast, membrane, chloroplast envelope; EXPRESSED IN: 23 plant structures; EXPRESSED DURING: 14 growth stages; CONTAINS InterPro DOMAIN/s: Ferritin, N-terminal (InterPro:IPR001519), Ferritin-related (InterPro:IPR012347), Ferritin-like …
Chr3	22611187	22611583	397	mergedPeak-746	AT3G61090	upstream	4	.	protein_coding	Putative endonuclease or glycosyl hydrolase		Putative endonuclease or glycosyl hydrolase; BEST Arabidopsis thaliana protein match is: Putative endonuclease or glycosyl hydrolase (TAIR:AT3G61100.1); Has 176 Blast hits to 170 proteins in 14 species: Archae - 0; Bacteria - 0; Metazoa - 0; Fungi - 0; Plants - 176; Viruses - 0; Other Eukaryotes - 0 (source: NCBI BLink).
Chr3	22611187	22611583	397	mergedPeak-746	AT3G61100	overlapStart	4	.	protein_coding	Putative endonuclease or glycosyl hydrolase		Putative endonuclease or glycosyl hydrolase; BEST Arabidopsis thaliana protein match is: Putative endonuclease or glycosyl hydrolase (TAIR:AT3G61090.1); Has 98 Blast hits to 98 proteins in 10 species: Archae - 0; Bacteria - 0; Metazoa - 0; Fungi - 0; Plants - 98; Viruses - 0; Other Eukaryotes - 0 (source: NCBI BLink).
Chr3	22611187	22611583	397	mergedPeak-746	AT3G61105	includeFeature	4	.	pre_trna	pre-tRNA		tRNA-Leu (anticodon: AAG)
Chr3	22611187	22611583	397	mergedPeak-746	AT3G61110	upstream	4	ARS27A, RS27A	protein_coding	ribosomal protein S27	Arabidopsis ribosomal protein	ribosomal protein S27 (RS27A); FUNCTIONS IN: structural constituent of ribosome; INVOLVED IN: translation, ribosome biogenesis; LOCATED IN: cytosolic small ribosomal subunit, cytosolic ribosome, ribosome, cell wall; EXPRESSED IN: 22 plant structures; EXPRESSED DURING: 13 growth stages; CONTAINS InterPro DOMAIN/s: Ribosomal protein, zinc-binding domain (InterPro:IPR011332), Ribosomal protein S27e …
Chr3	22881562	22881983	422	mergedPeak-753	AT3G61820	overlapStart	4	.	protein_coding	Eukaryotic aspartyl protease family protein		Eukaryotic aspartyl protease family protein; FUNCTIONS IN: aspartic-type endopeptidase activity; INVOLVED IN: proteolysis; LOCATED IN: plant-type cell wall; EXPRESSED IN: 22 plant structures; EXPRESSED DURING: 13 growth stages; CONTAINS InterPro DOMAIN/s: Peptidase aspartic (InterPro:IPR021109), Peptidase aspartic, catalytic (InterPro:IPR009007), Peptidase A1 (InterPro:IPR001461); BEST Arabidopsi…
Chr3	22881562	22881983	422	mergedPeak-753	AT3G61825	includeFeature	4	.	pre_trna	pre-tRNA		tRNA-Gln (anticodon: CTG)
Chr3	23285510	23286062	553	mergedPeak-759	AT3G63000	overlapEnd	4	NPL41	protein_coding	NPL4-like protein 1		NPL4-like protein 1 (NPL41); FUNCTIONS IN: molecular_function unknown; INVOLVED IN: biological_process unknown; LOCATED IN: cellular_component unknown; EXPRESSED IN: 25 plant structures; EXPRESSED DURING: 15 growth stages; CONTAINS InterPro DOMAIN/s: NPL4 (InterPro:IPR007717); BEST Arabidopsis thaliana protein match is: Nuclear pore localisation protein NPL4 (TAIR:AT2G47970.1); Has 398 Blast hits…
Chr3	23285510	23286062	553	mergedPeak-759	AT3G63003	includeFeature	4	.	pre_trna	pre-tRNA		tRNA-Ala (anticodon: TGC)
Chr3	23285510	23286062	553	mergedPeak-759	AT3G63006	includeFeature	4	.	pre_trna	pre-tRNA		tRNA-Ala (anticodon: TGC)
Chr4	1520607	1521176	570	mergedPeak-296	AT4G03430	upstream	4	STA1, EMB2770	protein_coding	pre-mRNA splicing factor-related	Encodes a nuclear protein similar to the human U5 small ribonucleoprotein-associated 102-kD protein and to the yeast pre-mRNA splicing factors Prp1p and Prp6p. STA1 expression is upregulated by cold stress, and the sta1-1 mutant is defective in the splicing of the cold-induced COR15A gene. Luciferase imaging was used to isolate a recessive mutant, sta1-1, with enhanced stability of the normally u…	EMBRYO DEFECTIVE 2770 (EMB2770); FUNCTIONS IN: binding; INVOLVED IN: nuclear mRNA splicing, via spliceosome, response to cold, response to abiotic stimulus; LOCATED IN: nucleus; EXPRESSED IN: 27 plant structures; EXPRESSED DURING: 15 growth stages; CONTAINS InterPro DOMAIN/s: RNA-processing protein, HAT helix (InterPro:IPR003107), Tetratricopeptide-like helical (InterPro:IPR011990), PRP1 splicing…
Chr4	1520607	1521176	570	mergedPeak-296	AT4G03435	includeFeature	4	.	pre_trna	pre-tRNA		tRNA-Phe (anticodon: GAA)
Chr4	2587462	2589339	1878	mergedPeak-299	AT4G05048	upstream	4	.	small_nucleolar_rna	U49.1; snoRNA	Encodes a C/D box snoRNA (U49.1). Gb: AJ300655
Chr4	2587462	2589339	1878	mergedPeak-299	AT4G05049	includeFeature	4
Chr4	2587462	2589339	1878	mergedPeak-299	AT4G05050	overlapEnd	4	UBQ11	protein_coding	ubiquitin 11	polyubiquitin gene, belongs to a subtype group with UBQ10 and UBQ14. Various ecotypes of Arabidopsis have different numbers of ubiquitin repeats within this gene.	ubiquitin 11 (UBQ11); INVOLVED IN: protein modification process, response to salt stress, ubiquitin-dependent protein catabolic process; LOCATED IN: intracellular; EXPRESSED IN: 24 plant structures; EXPRESSED DURING: 15 growth stages; CONTAINS InterPro DOMAIN/s: Ubiquitin subgroup (InterPro:IPR019956), Ubiquitin conserved site (InterPro:IPR019954), Ubiquitin (InterPro:IPR000626), Ubiquitin superg…
Chr4	2587462	2589339	1878	mergedPeak-299	AT4G05053	upstream	4
Chr4	2587462	2589339	1878	mergedPeak-299	AT4G05060	downstream	4	.	protein_coding	PapD-like superfamily protein		PapD-like superfamily protein; FUNCTIONS IN: structural molecule activity; INVOLVED IN: biological_process unknown; LOCATED IN: chloroplast; EXPRESSED IN: 22 plant structures; EXPRESSED DURING: 13 growth stages; CONTAINS InterPro DOMAIN/s: PapD-like (InterPro:IPR008962), Major sperm protein (InterPro:IPR000535); BEST Arabidopsis thaliana protein match is: PapD-like superfamily protein (TAIR:AT4G2…
Chr4	2718328	2720549	2222	mergedPeak-301	AT4G05320	overlapEnd	4	UBQ10	protein_coding	polyubiquitin 10	One of five polyubiquitin genes in A. thaliana. These genes encode the highly conserved 76-amino acid protein ubiquitin that is covalently attached to substrate proteins targeting most for degradation. Polyubiquitin genes are characterized by the presence of tandem repeats of the 228 bp that encode a ubiquitin monomer. Induced by salicylic acid. Independent of NPR1 for their induction by salicyli…	polyubiquitin 10 (UBQ10); CONTAINS InterPro DOMAIN/s: Ubiquitin subgroup (InterPro:IPR019956), Ubiquitin conserved site (InterPro:IPR019954), Ubiquitin (InterPro:IPR000626), Ubiquitin supergroup (InterPro:IPR019955); BEST Arabidopsis thaliana protein match is: ubiquitin 4 (TAIR:AT5G20620.1); Has 32669 Blast hits to 7219 proteins in 726 species: Archae - 0; Bacteria - 99; Metazoa - 15287; Fungi - …
Chr4	2718328	2720549	2222	mergedPeak-301	AT4G05330	downstream	4	AGD13	protein_coding	ARF-GAP domain 13	A member of ARF GAP domain (AGD), A thaliana has 15 members, grouped into four classes.	ARF-GAP domain 13 (AGD13); FUNCTIONS IN: ARF GTPase activator activity, zinc ion binding; INVOLVED IN: regulation of ARF GTPase activity; EXPRESSED IN: 24 plant structures; EXPRESSED DURING: 15 growth stages; CONTAINS InterPro DOMAIN/s: Arf GTPase activating protein (InterPro:IPR001164), C2 membrane targeting protein (InterPro:IPR018029), C2 calcium/lipid-binding domain, CaLB (InterPro:IPR008973)…
Chr4	5618134	5618992	859	mergedPeak-318	AT4G08810	upstream	4	SUB1	protein_coding	calcium ion binding	Calcium binding protein involved in cryptochrome and phytochrome coaction	SUB1; BEST Arabidopsis thaliana protein match is: unknown protein (TAIR:AT2G04280.1); Has 128 Blast hits to 128 proteins in 15 species: Archae - 0; Bacteria - 0; Metazoa - 0; Fungi - 0; Plants - 127; Viruses - 0; Other Eukaryotes - 1 (source: NCBI BLink).
Chr4	7730708	7731190	483	mergedPeak-340	AT4G13265	includeFeature	4	.	pre_trna	pre-tRNA		tRNA-Leu (anticodon: AAG)
Chr4	7730708	7731190	483	mergedPeak-340	AT4G13270	overlapStart	4	.	protein_coding	Late embryogenesis abundant (LEA) hydroxyproline-rich glycoprotein family		Late embryogenesis abundant (LEA) hydroxyproline-rich glycoprotein family; FUNCTIONS IN: molecular_function unknown; INVOLVED IN: biological_process unknown; LOCATED IN: chloroplast; EXPRESSED IN: 23 plant structures; EXPRESSED DURING: 13 growth stages; CONTAINS InterPro DOMAIN/s: Late embryogenesis abundant protein, group 2 (InterPro:IPR004864); BEST Arabidopsis thaliana protein match is: Late e…
Chr4	8255462	8255904	443	mergedPeak-346	AT4G14342	overlapStart	4	.	protein_coding	Splicing factor 3B subunit 5/RDS3 complex subunit 10		Splicing factor 3B subunit 5/RDS3 complex subunit 10; CONTAINS InterPro DOMAIN/s: Splicing factor 3B subunit 5/RDS3 complex subunit 10 (InterPro:IPR009846), Splicing factor 3B, subunit 5 (InterPro:IPR017089); BEST Arabidopsis thaliana protein match is: Splicing factor 3B subunit 5/RDS3 complex subunit 10 (TAIR:AT3G23325.1); Has 333 Blast hits to 333 proteins in 170 species: Archae - 0; Bacteria -…
Chr4	8255462	8255904	443	mergedPeak-346	AT4G14345	includeFeature	4	.	pre_trna	pre-tRNA		tRNA-His (anticodon: GTG)
Chr4	8255462	8255904	443	mergedPeak-346	AT4G14350	downstream	4	.	protein_coding	AGC (cAMP-dependent, cGMP-dependent and protein kinase C) kinase family protein		AGC (cAMP-dependent, cGMP-dependent and protein kinase C) kinase family protein; FUNCTIONS IN: protein kinase activity, kinase activity, ATP binding; INVOLVED IN: protein amino acid phosphorylation; LOCATED IN: cytosol, nucleus, plasma membrane, cytoplasm, phragmoplast; EXPRESSED IN: 23 plant structures; EXPRESSED DURING: 13 growth stages; CONTAINS InterPro DOMAIN/s: Protein kinase, ATP binding s…
Chr4	9287002	9287372	371	mergedPeak-355	AT4G16460	downstream	4	.	protein_coding			unknown protein; FUNCTIONS IN: molecular_function unknown; INVOLVED IN: biological_process unknown; LOCATED IN: cellular_component unknown; EXPRESSED IN: sperm cell, flower; EXPRESSED DURING: 4 anthesis; Has 30201 Blast hits to 17322 proteins in 780 species: Archae - 12; Bacteria - 1396; Metazoa - 17338; Fungi - 3422; Plants - 5037; Viruses - 0; Other Eukaryotes - 2996 (source: NCBI BLink).
Chr4	9287002	9287372	371	mergedPeak-355	AT4G16465	includeFeature	4	.	pre_trna	pre-tRNA		tRNA-Thr (anticodon: AGT)
Chr4	9287002	9287372	371	mergedPeak-355	AT4G16470	downstream	4	.	protein_coding	Tetratricopeptide repeat (TPR)-like superfamily protein		Tetratricopeptide repeat (TPR)-like superfamily protein; CONTAINS InterPro DOMAIN/s: Pentatricopeptide repeat (InterPro:IPR002885); BEST Arabidopsis thaliana protein match is: Pentatricopeptide repeat (PPR) superfamily protein (TAIR:AT1G11290.1); Has 33210 Blast hits to 13021 proteins in 214 species: Archae - 0; Bacteria - 0; Metazoa - 30; Fungi - 34; Plants - 32761; Viruses - 0; Other Eukaryotes…
Chr4	9287002	9287372	371	mergedPeak-355	AT4G16475	upstream	4	.	pre_trna	pre-tRNA		tRNA-Leu (anticodon: CAG)
Chr4	10325820	10326287	468	mergedPeak-373	AT4G18810	upstream	4	.	protein_coding	NAD(P)-binding Rossmann-fold superfamily protein		NAD(P)-binding Rossmann-fold superfamily protein; FUNCTIONS IN: binding, catalytic activity; INVOLVED IN: metabolic process; EXPRESSED IN: 22 plant structures; EXPRESSED DURING: 13 growth stages; CONTAINS InterPro DOMAIN/s: NAD(P)-binding domain (InterPro:IPR016040), NADH:ubiquinone oxidoreductase intermediate-associated protein 30 (InterPro:IPR013857), NmrA-like (InterPro:IPR008030); BEST Arabid…
Chr4	10325820	10326287	468	mergedPeak-373	AT4G18815	includeFeature	4	.	pre_trna	pre-tRNA		tRNA-Gly (anticodon: TCC)
Chr4	10808442	10808833	392	mergedPeak-382	AT4G19940	downstream	4	.	protein_coding	F-box and associated interaction domains-containing protein		F-box and associated interaction domains-containing protein; CONTAINS InterPro DOMAIN/s: F-box domain, cyclin-like (InterPro:IPR001810), F-box domain, Skp2-like (InterPro:IPR022364), F-box associated domain, type 3 (InterPro:IPR013187), F-box associated interaction domain (InterPro:IPR017451); BEST Arabidopsis thaliana protein match is: F-box and associated interaction domains-containing protein …
Chr4	10808442	10808833	392	mergedPeak-382	AT4G19950	upstream	4	.	protein_coding			unknown protein; BEST Arabidopsis thaliana protein match is: unknown protein (TAIR:AT5G44860.1); Has 338 Blast hits to 330 proteins in 72 species: Archae - 2; Bacteria - 94; Metazoa - 7; Fungi - 0; Plants - 232; Viruses - 0; Other Eukaryotes - 3 (source: NCBI BLink).
Chr4	12319813	12320328	516	mergedPeak-395	AT4G23630	overlapEnd	4	BTI1, RTNLB1	protein_coding	VIRB2-interacting protein 1		VIRB2-interacting protein 1 (BTI1); INVOLVED IN: biological_process unknown; LOCATED IN: endoplasmic reticulum, plasma membrane, endoplasmic reticulum membrane, vacuole; EXPRESSED IN: 26 plant structures; EXPRESSED DURING: 15 growth stages; CONTAINS InterPro DOMAIN/s: Reticulon (InterPro:IPR003388); BEST Arabidopsis thaliana protein match is: VIRB2-interacting protein 2 (TAIR:AT4G11220.1); Has 12…
Chr4	12319813	12320328	516	mergedPeak-395	AT4G23635	includeFeature	4	.	pre_trna	pre-tRNA		tRNA-Leu (anticodon: CAA)
Chr4	12319813	12320328	516	mergedPeak-395	AT4G23640	overlapEnd	4	TRH1, ATKT3, KUP4	protein_coding	Potassium transporter family protein	Functions as a potassium transporter and is required for the establishment of root tip growth.	TINY ROOT HAIR 1 (TRH1); FUNCTIONS IN: potassium ion transmembrane transporter activity; INVOLVED IN: potassium ion transport, unidimensional cell growth, cell tip growth; LOCATED IN: plasma membrane, membrane; EXPRESSED IN: 25 plant structures; EXPRESSED DURING: 15 growth stages; CONTAINS InterPro DOMAIN/s: Potassium uptake protein, kup (InterPro:IPR018519), K+ potassium transporter (InterPro:IP…
Chr4	12429254	12429827	574	mergedPeak-397	AT4G23910	overlapEnd	4	.	protein_coding			unknown protein; FUNCTIONS IN: molecular_function unknown; INVOLVED IN: biological_process unknown; LOCATED IN: cellular_component unknown; EXPRESSED IN: 21 plant structures; EXPRESSED DURING: 13 growth stages; BEST Arabidopsis thaliana protein match is: unknown protein (TAIR:AT4G10970.4).
Chr4	12429254	12429827	574	mergedPeak-397	AT4G23915	includeFeature	4	.	pre_trna	pre-tRNA	Encodes an alanine tRNA with the anticodon CGC that recognizes the alanine codon GCG.	tRNA-Ala (anticodon: CGC)
Chr4	12429254	12429827	574	mergedPeak-397	AT4G23920	upstream	4	UGE2, ATUGE2	protein_coding	UDP-D-glucose/UDP-D-galactose 4-epimerase 2	Encodes a protein with UDP-D-glucose 4-epimerase activity. Involved in growth and cell wall carbohydrate biosynthesis.	UDP-D-glucose/UDP-D-galactose 4-epimerase 2 (UGE2); CONTAINS InterPro DOMAIN/s: NAD-dependent epimerase/dehydratase (InterPro:IPR001509), NAD(P)-binding domain (InterPro:IPR016040), UDP-glucose 4-epimerase (InterPro:IPR005886); BEST Arabidopsis thaliana protein match is: UDP-D-glucose/UDP-D-galactose 4-epimerase 5 (TAIR:AT4G10960.1); Has 45788 Blast hits to 45762 proteins in 3004 species: Archae …
Chr4	12686504	12688602	2099	mergedPeak-402	AT4G24560	upstream	4	UBP16	protein_coding	ubiquitin-specific protease 16	Encodes a ubiquitin-specific protease. There is no evidence for a phenotype in ubp16-1 mutants, however, double mutant analysis with ubp15 mutants reveals a role for UBP16 in plant development and cell proliferation.	ubiquitin-specific protease 16 (UBP16); FUNCTIONS IN: ubiquitin-specific protease activity, ubiquitin thiolesterase activity, zinc ion binding; INVOLVED IN: cell proliferation, flower development, shoot development, root development, leaf development; LOCATED IN: endomembrane system; EXPRESSED IN: 24 plant structures; EXPRESSED DURING: 15 growth stages; CONTAINS InterPro DOMAIN/s: Zinc finger, MY…
Chr4	12686504	12688602	2099	mergedPeak-402	AT4G24565	downstream	4	.	pre_trna	pre-tRNA		tRNA-Ser (anticodon: GCT)
Chr4	12686504	12688602	2099	mergedPeak-402	AT4G24570	overlapEnd	4	DIC2	protein_coding	dicarboxylate carrier 2	Encodes one of the mitochondrial dicarboxylate carriers (DIC): DIC1 (AT2G22500), DIC2 (AT4G24570), DIC3 (AT5G09470).	dicarboxylate carrier 2 (DIC2); FUNCTIONS IN: binding, dicarboxylic acid transmembrane transporter activity; INVOLVED IN: transport, mitochondrial transport; LOCATED IN: mitochondrial inner membrane, membrane; EXPRESSED IN: 24 plant structures; EXPRESSED DURING: 14 growth stages; CONTAINS InterPro DOMAIN/s: Mitochondrial carrier protein (InterPro:IPR002067), Mitochondrial substrate carrier (Inter…
Chr4	12686504	12688602	2099	mergedPeak-402	AT4G24580	overlapEnd	4	REN1	protein_coding	Rho GTPase activation protein (RhoGAP) with PH domain	Encodes a Rho GTPase-activating protein that interacts with ROP1 (a Rho GTPase) and regulates pollen tube development. This protein can be observed at the apical tip of growing pollen tubes and on endocytic vesicles traveling to this region of the pollen tube.	ROP1 ENHANCER 1 (REN1); CONTAINS InterPro DOMAIN/s: Pleckstrin homology-type (InterPro:IPR011993), Rho GTPase activation protein (InterPro:IPR008936), RhoGAP (InterPro:IPR000198), Pleckstrin homology (InterPro:IPR001849); BEST Arabidopsis thaliana protein match is: Rho GTPase activation protein (RhoGAP) with PH domain (TAIR:AT5G12150.1); Has 23967 Blast hits to 18190 proteins in 1193 species: Arc…
Chr4	12886051	12887092	1042	mergedPeak-405	AT4G25090	upstream	4	.	protein_coding	Riboflavin synthase-like superfamily protein		Riboflavin synthase-like superfamily protein; FUNCTIONS IN: in 7 functions; INVOLVED IN: oxidation reduction; EXPRESSED IN: root; CONTAINS InterPro DOMAIN/s: Ferredoxin reductase-type FAD-binding domain (InterPro:IPR017927), Cytochrome b245, heavy chain (InterPro:IPR000778), EF-Hand 1, calcium-binding site (InterPro:IPR018247), EF-hand-like domain (InterPro:IPR011992), Ferric reductase-like trans…
Chr4	12886051	12887092	1042	mergedPeak-405	AT4G25100	overlapStart	4	FSD1	protein_coding	Fe superoxide dismutase 1	Fe-superoxide dismutase	Fe superoxide dismutase 1 (FSD1); CONTAINS InterPro DOMAIN/s: Manganese/iron superoxide dismutase, N-terminal (InterPro:IPR019831), Manganese/iron superoxide dismutase (InterPro:IPR001189), Manganese/iron superoxide dismutase, C-terminal (InterPro:IPR019832), Manganese/iron superoxide dismutase, binding site (InterPro:IPR019833); BEST Arabidopsis thaliana protein match is: Fe superoxide dismutase…
Chr4	12886051	12887092	1042	mergedPeak-405	AT4G25110	downstream	4	AtMC2, MC2	protein_coding	metacaspase 2		metacaspase 2 (MC2); FUNCTIONS IN: cysteine-type endopeptidase activity; INVOLVED IN: proteolysis; EXPRESSED IN: 7 plant structures; EXPRESSED DURING: 8 growth stages; CONTAINS InterPro DOMAIN/s: Zinc finger, LSD1-type (InterPro:IPR005735), Peptidase C14, caspase catalytic (InterPro:IPR011600); BEST Arabidopsis thaliana protein match is: metacaspase 1 (TAIR:AT1G02170.1); Has 35333 Blast hits to 3…
Chr4	13006028	13006614	587	mergedPeak-407	AT4G25434	upstream	4	ATNUDT10, NUDT10	protein_coding	nudix hydrolase homolog 10		nudix hydrolase homolog 10 (NUDT10); FUNCTIONS IN: ADP-ribose diphosphatase activity, NAD or NADH binding, catalytic activity; INVOLVED IN: metabolic process; LOCATED IN: cytosol; EXPRESSED IN: 6 plant structures; EXPRESSED DURING: petal differentiation and expansion stage; CONTAINS InterPro DOMAIN/s: NUDIX hydrolase domain-like (InterPro:IPR015797), NUDIX hydrolase, conserved site (InterPro:IPR0…
Chr4	13006028	13006614	587	mergedPeak-407	AT4G25435	includeFeature	4	.	pre_trna	pre-tRNA		tRNA-Lys (anticodon: CTT)
Chr4	13006028	13006614	587	mergedPeak-407	AT4G25440	downstream	4	ZFWD1	protein_coding	zinc finger WD40 repeat protein 1		zinc finger WD40 repeat protein 1 (ZFWD1); FUNCTIONS IN: zinc ion binding, nucleic acid binding; INVOLVED IN: biological_process unknown; LOCATED IN: cellular_component unknown; EXPRESSED IN: xylem; CONTAINS InterPro DOMAIN/s: WD40 repeat 2 (InterPro:IPR019782), Zinc finger, CCCH-type (InterPro:IPR000571), WD40 repeat, conserved site (InterPro:IPR019775), WD40 repeat (InterPro:IPR001680), G-prote…
Chr4	13285272	13285795	524	mergedPeak-414	AT4G26220	overlapEnd	4	.	protein_coding	S-adenosyl-L-methionine-dependent methyltransferases superfamily protein		S-adenosyl-L-methionine-dependent methyltransferases superfamily protein; FUNCTIONS IN: O-methyltransferase activity; LOCATED IN: cytosol; EXPRESSED IN: shoot, inflorescence meristem, root, flower; EXPRESSED DURING: petal differentiation and expansion stage, seed development stages; CONTAINS InterPro DOMAIN/s: O-methyltransferase, family 3 (InterPro:IPR002935); BEST Arabidopsis thaliana protein m…
Chr4	13285272	13285795	524	mergedPeak-414	AT4G26225	includeFeature	4	.	pre_trna	pre-tRNA		tRNA-Pro (anticodon: TGG)
Chr4	13285272	13285795	524	mergedPeak-414	AT4G26230	upstream	4	.	protein_coding	Ribosomal protein L31e family protein		Ribosomal protein L31e family protein; FUNCTIONS IN: structural constituent of ribosome; INVOLVED IN: translation, ribosome biogenesis; LOCATED IN: ribosome, cytosolic large ribosomal subunit; EXPRESSED IN: 22 plant structures; EXPRESSED DURING: 13 growth stages; CONTAINS InterPro DOMAIN/s: Ribosomal protein L31e (InterPro:IPR000054), Ribosomal protein L31e, conserved site (InterPro:IPR020052); B…
Chr4	13285272	13285795	524	mergedPeak-414	AT4G26240	downstream	4	.	protein_coding			unknown protein; Has 30201 Blast hits to 17322 proteins in 780 species: Archae - 12; Bacteria - 1396; Metazoa - 17338; Fungi - 3422; Plants - 5037; Viruses - 0; Other Eukaryotes - 2996 (source: NCBI BLink).
Chr4	13336244	13336713	470	mergedPeak-415	AT4G26370	upstream	4	.	protein_coding	antitermination NusB domain-containing protein		antitermination NusB domain-containing protein; FUNCTIONS IN: RNA binding; INVOLVED IN: regulation of transcription, DNA-dependent; LOCATED IN: chloroplast; EXPRESSED IN: 20 plant structures; EXPRESSED DURING: 13 growth stages; Has 35333 Blast hits to 34131 proteins in 2444 species: Archae - 798; Bacteria - 22429; Metazoa - 974; Fungi - 991; Plants - 531; Viruses - 0; Other Eukaryotes - 9610 (sou…
Chr4	13336244	13336713	470	mergedPeak-415	AT4G26375	includeFeature	4	.	pre_trna	pre-tRNA		tRNA-Ile (anticodon: AAT)
Chr4	13336244	13336713	470	mergedPeak-415	AT4G26380	upstream	4	.	protein_coding	Cysteine/Histidine-rich C1 domain family protein		Cysteine/Histidine-rich C1 domain family protein; FUNCTIONS IN: zinc ion binding; INVOLVED IN: intracellular signaling pathway; LOCATED IN: cellular_component unknown; EXPRESSED IN: stem, root; CONTAINS InterPro DOMAIN/s: Protein kinase C-like, phorbol ester/diacylglycerol binding (InterPro:IPR002219), Zinc finger, RING-type (InterPro:IPR001841), DC1 (InterPro:IPR004146), Zinc finger, PHD-type (I…
Chr4	14579743	14582323	2581	mergedPeak-434	AT4G29780	overlapEnd	4	.	protein_coding			unknown protein; BEST Arabidopsis thaliana protein match is: unknown protein (TAIR:AT5G12010.1); Has 945 Blast hits to 944 proteins in 87 species: Archae - 0; Bacteria - 0; Metazoa - 519; Fungi - 43; Plants - 365; Viruses - 0; Other Eukaryotes - 18 (source: NCBI BLink).
Chr4	14579743	14582323	2581	mergedPeak-434	AT4G29790	upstream	4	.	protein_coding			unknown protein; BEST Arabidopsis thaliana protein match is: unknown protein (TAIR:AT2G19390.1); Has 538 Blast hits to 357 proteins in 124 species: Archae - 0; Bacteria - 74; Metazoa - 109; Fungi - 58; Plants - 105; Viruses - 2; Other Eukaryotes - 190 (source: NCBI BLink).
Chr4	15345627	15346014	388	mergedPeak-449	AT4G31690	upstream	4	.	protein_coding	Transcriptional factor B3 family protein		Transcriptional factor B3 family protein; FUNCTIONS IN: DNA binding, sequence-specific DNA binding transcription factor activity; INVOLVED IN: regulation of transcription, DNA-dependent; LOCATED IN: chloroplast envelope; CONTAINS InterPro DOMAIN/s: Transcriptional factor B3 (InterPro:IPR003340); BEST Arabidopsis thaliana protein match is: Transcriptional factor B3 family protein (TAIR:AT4G31680.1…
Chr4	15345627	15346014	388	mergedPeak-449	AT4G31695	includeFeature	4	.	pre_trna	pre-tRNA		tRNA-Met (anticodon: CAT)
Chr4	15345627	15346014	388	mergedPeak-449	AT4G31700	downstream	4	RPS6, RPS6A	protein_coding	ribosomal protein S6	Encodes a putative ribosomal protein S6 (rps6a). RPS6A and RPS6B are fully redundant and essential during gametogenesis.	ribosomal protein S6 (RPS6); FUNCTIONS IN: structural constituent of ribosome; INVOLVED IN: growth, translation; LOCATED IN: cytosolic small ribosomal subunit, plasma membrane, membrane; EXPRESSED IN: 28 plant structures; EXPRESSED DURING: 13 growth stages; CONTAINS InterPro DOMAIN/s: Ribosomal protein S6e (InterPro:IPR001377); BEST Arabidopsis thaliana protein match is: Ribosomal protein S6e (TA…
Chr4	15487995	15490141	2147	mergedPeak-453	AT4G32020	overlapEnd	4	.	protein_coding			unknown protein; FUNCTIONS IN: molecular_function unknown; INVOLVED IN: biological_process unknown; LOCATED IN: chloroplast; EXPRESSED IN: 24 plant structures; EXPRESSED DURING: 15 growth stages; BEST Arabidopsis thaliana protein match is: unknown protein (TAIR:AT2G25250.1); Has 65 Blast hits to 65 proteins in 19 species: Archae - 0; Bacteria - 0; Metazoa - 3; Fungi - 8; Plants - 54; Viruses - 0;…
Chr4	15487995	15490141	2147	mergedPeak-453	AT4G32030	upstream	4	.	protein_coding			unknown protein; BEST Arabidopsis thaliana protein match is: unknown protein (TAIR:AT1G15800.1); Has 35333 Blast hits to 34131 proteins in 2444 species: Archae - 798; Bacteria - 22429; Metazoa - 974; Fungi - 991; Plants - 531; Viruses - 0; Other Eukaryotes - 9610 (source: NCBI BLink).
Chr4	15671101	15671624	524	mergedPeak-458	AT4G32470	overlapStart	4	.	protein_coding	Cytochrome bd ubiquinol oxidase, 14kDa subunit		Cytochrome bd ubiquinol oxidase, 14kDa subunit; FUNCTIONS IN: ubiquinol-cytochrome-c reductase activity; INVOLVED IN: mitochondrial electron transport, ubiquinol to cytochrome c; LOCATED IN: mitochondrion, plasma membrane, plastid, mitochondrial respiratory chain complex III, membrane; EXPRESSED IN: 26 plant structures; EXPRESSED DURING: 15 growth stages; CONTAINS InterPro DOMAIN/s: Cytochrome d …
Chr4	15671101	15671624	524	mergedPeak-458	AT4G32475	includeFeature	4	.	pre_trna	pre-tRNA		tRNA-Gly (anticodon: GCC)
Chr4	16355057	16357946	2890	mergedPeak-464	AT4G34140	downstream	4	.	protein_coding	D111/G-patch domain-containing protein		D111/G-patch domain-containing protein; FUNCTIONS IN: nucleic acid binding; LOCATED IN: intracellular; EXPRESSED IN: 16 plant structures; EXPRESSED DURING: 7 growth stages; CONTAINS InterPro DOMAIN/s: D111/G-patch (InterPro:IPR000467); BEST Arabidopsis thaliana protein match is: suppressor of abi3-5 (TAIR:AT3G54230.2).
Chr4	16355057	16357946	2890	mergedPeak-464	AT4G34150	overlapEnd	4	.	protein_coding	Calcium-dependent lipid-binding (CaLB domain) family protein		Calcium-dependent lipid-binding (CaLB domain) family protein; CONTAINS InterPro DOMAIN/s: C2 membrane targeting protein (InterPro:IPR018029), C2 calcium/lipid-binding domain, CaLB (InterPro:IPR008973), C2 calcium-dependent membrane targeting (InterPro:IPR000008); BEST Arabidopsis thaliana protein match is: soybean gene regulated by cold-2 (TAIR:AT1G09070.1); Has 30201 Blast hits to 17322 proteins…
Chr4	16355057	16357946	2890	mergedPeak-464	AT4G34160	overlapStart	4	CYCD3;1, CYCD3	protein_coding	CYCLIN D3;1	encodes a cyclin D-type protein involved in the switch from cell proliferation to the final stages of differentiation. The gene is transcriptionally regulated by cytokinin and brassinosteroid. Protein interacts with cyclin-dependent kinase inhibitor ICK1.	CYCLIN D3;1 (CYCD3;1); CONTAINS InterPro DOMAIN/s: Cyclin, C-terminal (InterPro:IPR004367), Cyclin D (InterPro:IPR015451), Cyclin-like (InterPro:IPR011028), Cyclin-related (InterPro:IPR013763), Cyclin, N-terminal (InterPro:IPR006671), Cyclin (InterPro:IPR006670); BEST Arabidopsis thaliana protein match is: CYCLIN D3;2 (TAIR:AT5G67260.1); Has 3155 Blast hits to 3153 proteins in 309 species: Archae…
Chr4	16655079	16655463	385	mergedPeak-471	AT4G34970	downstream	4	ADF9	protein_coding	actin depolymerizing factor 9		actin depolymerizing factor 9 (ADF9); FUNCTIONS IN: actin binding; INVOLVED IN: biological_process unknown; LOCATED IN: intracellular; EXPRESSED IN: 8 plant structures; EXPRESSED DURING: 4 anthesis, petal differentiation and expansion stage; CONTAINS InterPro DOMAIN/s: Actin-binding, cofilin/tropomyosin type (InterPro:IPR002108); BEST Arabidopsis thaliana protein match is: actin depolymerizing fa…
Chr4	16655079	16655463	385	mergedPeak-471	AT4G34975	includeFeature	4	.	pre_trna	pre-tRNA		tRNA-Thr (anticodon: AGT)
Chr5	8946559	8947219	661	mergedPeak-102	AT5G25625	includeFeature	4	.	pre_trna	pre-tRNA		tRNA-Phe (anticodon: GAA)
Chr5	8946559	8947219	661	mergedPeak-102	AT5G25630	upstream	4	.	protein_coding	Tetratricopeptide repeat (TPR)-like superfamily protein		Tetratricopeptide repeat (TPR)-like superfamily protein; INVOLVED IN: biological_process unknown; LOCATED IN: cellular_component unknown; EXPRESSED IN: 22 plant structures; EXPRESSED DURING: 13 growth stages; CONTAINS InterPro DOMAIN/s: Pentatricopeptide repeat (InterPro:IPR002885); BEST Arabidopsis thaliana protein match is: protein kinase family protein (TAIR:AT5G21222.1).
Chr5	9789437	9790015	579	mergedPeak-108	AT5G27650	downstream	4	.	protein_coding	Tudor/PWWP/MBT superfamily protein		Tudor/PWWP/MBT superfamily protein; CONTAINS InterPro DOMAIN/s: PWWP (InterPro:IPR000313); BEST Arabidopsis thaliana protein match is: Tudor/PWWP/MBT superfamily protein (TAIR:AT3G05430.1); Has 6717 Blast hits to 4764 proteins in 372 species: Archae - 18; Bacteria - 431; Metazoa - 2974; Fungi - 702; Plants - 445; Viruses - 136; Other Eukaryotes - 2011 (source: NCBI BLink).
Chr5	9789437	9790015	579	mergedPeak-108	AT5G27660	overlapEnd	4	.	protein_coding	Trypsin family protein with PDZ domain		Trypsin family protein with PDZ domain; FUNCTIONS IN: serine-type peptidase activity, catalytic activity, serine-type endopeptidase activity; INVOLVED IN: proteolysis; EXPRESSED IN: 12 plant structures; EXPRESSED DURING: 6 growth stages; CONTAINS InterPro DOMAIN/s: Serine/cysteine peptidase, trypsin-like (InterPro:IPR009003), Peptidase S1C, HrtA/DegP2/Q/S (InterPro:IPR001940), Peptidase S1/S6, ch…
Chr5	530601	531022	422	mergedPeak-10	AT5G02430	downstream	4	.	protein_coding	Transducin/WD40 repeat-like superfamily protein		Transducin/WD40 repeat-like superfamily protein; FUNCTIONS IN: signal transducer activity; INVOLVED IN: signal transduction; LOCATED IN: heterotrimeric G-protein complex; EXPRESSED IN: 24 plant structures; EXPRESSED DURING: 12 growth stages; CONTAINS InterPro DOMAIN/s: WD40 repeat 2 (InterPro:IPR019782), WD40 repeat, conserved site (InterPro:IPR019775), WD40 repeat (InterPro:IPR001680), G-protein…
Chr5	530601	531022	422	mergedPeak-10	AT5G02435	includeFeature	4	.	pre_trna	pre-tRNA		tRNA-Val (anticodon: AAC)
Chr5	530601	531022	422	mergedPeak-10	AT5G02440	upstream	4	.	protein_coding			unknown protein; Has 71 Blast hits to 71 proteins in 12 species: Archae - 0; Bacteria - 0; Metazoa - 0; Fungi - 0; Plants - 71; Viruses - 0; Other Eukaryotes - 0 (source: NCBI BLink).
Chr5	530601	531022	422	mergedPeak-10	AT5G02450	upstream	4	.	protein_coding	Ribosomal protein L36e family protein		Ribosomal protein L36e family protein; FUNCTIONS IN: structural constituent of ribosome; INVOLVED IN: translation; LOCATED IN: ribosome, cytosolic large ribosomal subunit, plasma membrane; EXPRESSED IN: 24 plant structures; EXPRESSED DURING: 13 growth stages; CONTAINS InterPro DOMAIN/s: Ribosomal protein L36e (InterPro:IPR000509); BEST Arabidopsis thaliana protein match is: Ribosomal protein L36e…
Chr5	15225062	15225586	525	mergedPeak-130	AT5G38140	upstream	4	NF-YC12	protein_coding	nuclear factor Y, subunit C12		nuclear factor Y, subunit C12 (NF-YC12); FUNCTIONS IN: DNA binding, sequence-specific DNA binding transcription factor activity; INVOLVED IN: regulation of transcription, DNA-dependent; LOCATED IN: nucleus, intracellular; EXPRESSED IN: 22 plant structures; EXPRESSED DURING: 13 growth stages; CONTAINS InterPro DOMAIN/s: Transcription factor CBF/NF-Y/archaeal histone (InterPro:IPR003958), Histone-f…
Chr5	15225062	15225586	525	mergedPeak-130	AT5G38150	overlapStart	4	PMI15	protein_coding	Plant protein of unknown function (DUF827)	Involved in chloroplast avoidance movement under high-light intensities	plastid movement impaired 15 (PMI15); CONTAINS InterPro DOMAIN/s: Protein of unknown function DUF827, plant (InterPro:IPR008545); BEST Arabidopsis thaliana protein match is: Plant protein of unknown function (DUF827) (TAIR:AT1G66840.1); Has 1807 Blast hits to 1807 proteins in 277 species: Archae - 0; Bacteria - 0; Metazoa - 736; Fungi - 347; Plants - 385; Viruses - 0; Other Eukaryotes - 339 (sour…
Chr5	15225062	15225586	525	mergedPeak-130	AT5G38155	includeFeature	4	.	pre_trna	pre-tRNA		tRNA-Val (anticodon: CAC)
Chr5	15225062	15225586	525	mergedPeak-130	AT5G38160	upstream	4	.	protein_coding	Bifunctional inhibitor/lipid-transfer protein/seed storage 2S albumin superfamily protein		Bifunctional inhibitor/lipid-transfer protein/seed storage 2S albumin superfamily protein; FUNCTIONS IN: lipid binding; INVOLVED IN: lipid transport; LOCATED IN: endomembrane system; EXPRESSED IN: pollen tube; CONTAINS InterPro DOMAIN/s: Bifunctional inhibitor/plant lipid transfer protein/seed storage (InterPro:IPR016140), Plant lipid transfer protein/seed storage/trypsin-alpha amylase inhibitor …
Chr5	15225062	15225586	525	mergedPeak-130	AT5G38170	upstream	4	.	protein_coding	Bifunctional inhibitor/lipid-transfer protein/seed storage 2S albumin superfamily protein		Bifunctional inhibitor/lipid-transfer protein/seed storage 2S albumin superfamily protein; FUNCTIONS IN: lipid binding; INVOLVED IN: lipid transport; LOCATED IN: endomembrane system; EXPRESSED IN: sperm cell; CONTAINS InterPro DOMAIN/s: Bifunctional inhibitor/plant lipid transfer protein/seed storage (InterPro:IPR016140), Plant lipid transfer protein/seed storage/trypsin-alpha amylase inhibitor (…
Chr5	15575605	15576042	438	mergedPeak-132	AT5G38900	overlapStart	4	.	protein_coding	Thioredoxin superfamily protein		Thioredoxin superfamily protein; FUNCTIONS IN: protein disulfide oxidoreductase activity; INVOLVED IN: defense response to fungus, incompatible interaction; LOCATED IN: cellular_component unknown; EXPRESSED IN: 16 plant structures; EXPRESSED DURING: 10 growth stages; CONTAINS InterPro DOMAIN/s: DSBA oxidoreductase (InterPro:IPR001853), Thioredoxin-like fold (InterPro:IPR012336); Has 2126 Blast hi…
Chr5	15575605	15576042	438	mergedPeak-132	AT5G38905	includeFeature	4	.	pre_trna	pre-tRNA		tRNA-Ile (anticodon: AAT)
Chr5	15575605	15576042	438	mergedPeak-132	AT5G38910	upstream	4	.	protein_coding	RmlC-like cupins superfamily protein		RmlC-like cupins superfamily protein; FUNCTIONS IN: manganese ion binding, nutrient reservoir activity; INVOLVED IN: biological_process unknown; LOCATED IN: endomembrane system, apoplast; CONTAINS InterPro DOMAIN/s: Cupin, RmlC-type (InterPro:IPR011051), Cupin 1 (InterPro:IPR006045), RmlC-like jelly roll fold (InterPro:IPR014710), Germin (InterPro:IPR001929), Germin, manganese binding site (Inter…
Chr5	15976081	15976466	386	mergedPeak-134	AT5G39890	overlapEnd	4	.	protein_coding	Protein of unknown function (DUF1637)		Protein of unknown function (DUF1637); FUNCTIONS IN: cysteamine dioxygenase activity; INVOLVED IN: oxidation reduction; LOCATED IN: cellular_component unknown; EXPRESSED IN: 24 plant structures; EXPRESSED DURING: 15 growth stages; CONTAINS InterPro DOMAIN/s: Protein of unknown function DUF1637 (InterPro:IPR012864); BEST Arabidopsis thaliana protein match is: Protein of unknown function (DUF1637) …
Chr5	15976081	15976466	386	mergedPeak-134	AT5G39895	includeFeature	4	.	pre_trna	pre-tRNA		tRNA-Ala (anticodon: AGC)
Chr5	15976081	15976466	386	mergedPeak-134	AT5G39900	downstream	4	.	protein_coding	Small GTP-binding protein		Small GTP-binding protein; FUNCTIONS IN: GTP binding, translation elongation factor activity, GTPase activity; INVOLVED IN: biological_process unknown; LOCATED IN: cellular_component unknown; EXPRESSED IN: 21 plant structures; EXPRESSED DURING: 13 growth stages; CONTAINS InterPro DOMAIN/s: GTP-binding protein LepA (InterPro:IPR006297), Protein synthesis factor, GTP-binding (InterPro:IPR000795), S…
Chr5	16239543	16240004	462	mergedPeak-137	AT5G40540	overlapEnd	4	.	protein_coding	Protein kinase superfamily protein		Protein kinase superfamily protein; FUNCTIONS IN: protein serine/threonine/tyrosine kinase activity, kinase activity; INVOLVED IN: protein amino acid phosphorylation; LOCATED IN: cellular_component unknown; EXPRESSED IN: 13 plant structures; EXPRESSED DURING: 7 growth stages; CONTAINS InterPro DOMAIN/s: Protein kinase, ATP binding site (InterPro:IPR017441), Protein kinase, catalytic domain (Inter…
Chr5	16239543	16240004	462	mergedPeak-137	AT5G40545	includeFeature	4	.	pre_trna	pre-tRNA		tRNA-Asp (anticodon: GTC)
Chr5	16239543	16240004	462	mergedPeak-137	AT5G40550	upstream	4	.	protein_coding	SGF29 tudor-like domain		SGF29 tudor-like domain; FUNCTIONS IN: molecular_function unknown; INVOLVED IN: biological_process unknown; LOCATED IN: cellular_component unknown; EXPRESSED IN: 23 plant structures; EXPRESSED DURING: 15 growth stages; CONTAINS InterPro DOMAIN/s: SAGA-associated factor 29 (InterPro:IPR010750); BEST Arabidopsis thaliana protein match is: SGF29 tudor-like domain (TAIR:AT3G27460.1).
Chr5	16507378	16507841	464	mergedPeak-139	AT5G41260	overlapEnd	4	.	protein_coding	Protein kinase protein with tetratricopeptide repeat domain		Protein kinase protein with tetratricopeptide repeat domain; FUNCTIONS IN: binding, protein kinase activity, kinase activity, ATP binding; INVOLVED IN: protein amino acid phosphorylation, N-terminal protein myristoylation; LOCATED IN: plasma membrane; EXPRESSED IN: 22 plant structures; EXPRESSED DURING: 13 growth stages; CONTAINS InterPro DOMAIN/s: Tetratricopeptide-like helical (InterPro:IPR0119…
Chr5	16507378	16507841	464	mergedPeak-139	AT5G41265	includeFeature	4	.	pre_trna	pre-tRNA		tRNA-Cys (anticodon: GCA)
Chr5	16507378	16507841	464	mergedPeak-139	AT5G41270	overlapStart	4	.	protein_coding			CONTAINS InterPro DOMAIN/s: RNAse P, Rpr2/Rpp21 subunit (InterPro:IPR007175); Has 35333 Blast hits to 34131 proteins in 2444 species: Archae - 798; Bacteria - 22429; Metazoa - 974; Fungi - 991; Plants - 531; Viruses - 0; Other Eukaryotes - 9610 (source: NCBI BLink).
Chr5	16507378	16507841	464	mergedPeak-139	AT5G41280	upstream	4	.	protein_coding	Receptor-like protein kinase-related family protein		Receptor-like protein kinase-related family protein; FUNCTIONS IN: molecular_function unknown; INVOLVED IN: biological_process unknown; LOCATED IN: anchored to plasma membrane, anchored to membrane; EXPRESSED IN: hypocotyl, root, callus; CONTAINS InterPro DOMAIN/s: Protein of unknown function DUF26 (InterPro:IPR002902); BEST Arabidopsis thaliana protein match is: Receptor-like protein kinase-rela…
Chr5	614247	614844	598	mergedPeak-13	AT5G02700	upstream	4	.	protein_coding	F-box/RNI-like superfamily protein		F-box/RNI-like superfamily protein; CONTAINS InterPro DOMAIN/s: F-box domain, cyclin-like (InterPro:IPR001810), F-box domain, Skp2-like (InterPro:IPR022364); BEST Arabidopsis thaliana protein match is: F-box/RNI-like superfamily protein (TAIR:AT3G28410.1); Has 2196 Blast hits to 2168 proteins in 31 species: Archae - 0; Bacteria - 0; Metazoa - 0; Fungi - 8; Plants - 2186; Viruses - 0; Other Eukary…
Chr5	614247	614844	598	mergedPeak-13	AT5G02710	overlapEnd	4	.	protein_coding			unknown protein; LOCATED IN: chloroplast; EXPRESSED IN: 21 plant structures; EXPRESSED DURING: 13 growth stages; CONTAINS InterPro DOMAIN/s: Uncharacterised protein family UPF0153 (InterPro:IPR005358); Has 240 Blast hits to 240 proteins in 73 species: Archae - 10; Bacteria - 110; Metazoa - 0; Fungi - 0; Plants - 25; Viruses - 0; Other Eukaryotes - 95 (source: NCBI BLink).
Chr5	614247	614844	598	mergedPeak-13	AT5G02720	overlapStart	4	.	protein_coding			unknown protein; BEST Arabidopsis thaliana protein match is: unknown protein (TAIR:AT3G53490.1); Has 47 Blast hits to 47 proteins in 13 species: Archae - 0; Bacteria - 0; Metazoa - 0; Fungi - 0; Plants - 47; Viruses - 0; Other Eukaryotes - 0 (source: NCBI BLink).
Chr5	614247	614844	598	mergedPeak-13	AT5G02725	includeFeature	4	.	pre_trna	pre-tRNA		tRNA-Ser (anticodon: CGA)
Chr5	614247	614844	598	mergedPeak-13	AT5G02730	upstream	4	.	protein_coding	CAP (Cysteine-rich secretory proteins, Antigen 5, and Pathogenesis-related 1 protein) superfamily protein		CAP (Cysteine-rich secretory proteins, Antigen 5, and Pathogenesis-related 1 protein) superfamily protein; FUNCTIONS IN: molecular_function unknown; INVOLVED IN: biological_process unknown; LOCATED IN: endomembrane system, extracellular region; EXPRESSED IN: pollen tube; CONTAINS InterPro DOMAIN/s: Allergen V5/Tpx-1 related, conserved site (InterPro:IPR018244), Allergen V5/Tpx-1 related (InterPro…
Chr5	614247	614844	598	mergedPeak-13	AT5G02740	upstream	4	.	protein_coding	Ribosomal protein S24e family protein		Ribosomal protein S24e family protein; Has 35333 Blast hits to 34131 proteins in 2444 species: Archae - 798; Bacteria - 22429; Metazoa - 974; Fungi - 991; Plants - 531; Viruses - 0; Other Eukaryotes - 9610 (source: NCBI BLink).
Chr5	17495443	17495894	452	mergedPeak-151	AT5G43530	downstream	4	.	protein_coding	Helicase protein with RING/U-box domain		Helicase protein with RING/U-box domain; FUNCTIONS IN: in 6 functions; LOCATED IN: chloroplast envelope; EXPRESSED IN: shoot apex, embryo, male gametophyte, flower, seed; EXPRESSED DURING: L mature pollen stage, M germinated pollen stage, petal differentiation and expansion stage, E expanded cotyledon stage, D bilateral stage; CONTAINS InterPro DOMAIN/s: Zinc finger, RING-type, conserved site (In…
Chr5	17495443	17495894	452	mergedPeak-151	AT5G43535	includeFeature	4	.	pre_trna	pre-tRNA		tRNA-Gly (anticodon: GCC)
Chr5	17495443	17495894	452	mergedPeak-151	AT5G43540	upstream	4	.	protein_coding	C2H2 and C2HC zinc fingers superfamily protein		C2H2 and C2HC zinc fingers superfamily protein; FUNCTIONS IN: sequence-specific DNA binding transcription factor activity, zinc ion binding, nucleic acid binding; INVOLVED IN: regulation of transcription; LOCATED IN: intracellular, chloroplast; CONTAINS InterPro DOMAIN/s: Zinc finger, C2H2-like (InterPro:IPR015880), Zinc finger, C2H2-type (InterPro:IPR007087); BEST Arabidopsis thaliana protein ma…
Chr5	17495443	17495894	452	mergedPeak-151	AT5G43550	upstream	4	.	protein_coding	F-box associated ubiquitination effector family protein		F-box associated ubiquitination effector family protein; CONTAINS InterPro DOMAIN/s: F-box associated domain, type 3 (InterPro:IPR013187); BEST Arabidopsis thaliana protein match is: F-box family protein (TAIR:AT5G22791.1); Has 1807 Blast hits to 1807 proteins in 277 species: Archae - 0; Bacteria - 0; Metazoa - 736; Fungi - 347; Plants - 385; Viruses - 0; Other Eukaryotes - 339 (source: NCBI BLin…
Chr5	18040458	18041015	558	mergedPeak-157	AT5G44705	includeFeature	4	.	pre_trna	pre-tRNA		tRNA-Thr (anticodon: AGT)
Chr5	18040458	18041015	558	mergedPeak-157	AT5G44710	overlapStart	4	.	protein_coding			CONTAINS InterPro DOMAIN/s: Ribosomal protein S27/S33, mitochondrial (InterPro:IPR013219); Has 101 Blast hits to 101 proteins in 55 species: Archae - 0; Bacteria - 0; Metazoa - 8; Fungi - 59; Plants - 26; Viruses - 0; Other Eukaryotes - 8 (source: NCBI BLink).
Chr5	18040458	18041015	558	mergedPeak-157	AT5G44720	upstream	4	.	protein_coding	Molybdenum cofactor sulfurase family protein		Molybdenum cofactor sulfurase family protein; FUNCTIONS IN: molybdenum ion binding, Mo-molybdopterin cofactor sulfurase activity, pyridoxal phosphate binding, catalytic activity; INVOLVED IN: biological_process unknown; LOCATED IN: cellular_component unknown; EXPRESSED IN: 22 plant structures; EXPRESSED DURING: 13 growth stages; CONTAINS InterPro DOMAIN/s: Pyruvate kinase, beta-barrel-like (Inter…
Chr5	18556464	18556905	442	mergedPeak-165	AT5G45740	downstream	4	.	protein_coding	Ubiquitin domain-containing protein		Ubiquitin domain-containing protein; BEST Arabidopsis thaliana protein match is: Ubiquitin domain-containing protein (TAIR:AT1G53400.1); Has 30201 Blast hits to 17322 proteins in 780 species: Archae - 12; Bacteria - 1396; Metazoa - 17338; Fungi - 3422; Plants - 5037; Viruses - 0; Other Eukaryotes - 2996 (source: NCBI BLink).
Chr5	18556464	18556905	442	mergedPeak-165	AT5G45745	upstream	4	.	pre_trna	pre-tRNA		tRNA-Gly (anticodon: TCC)
Chr5	18556464	18556905	442	mergedPeak-165	AT5G45750	upstream	4	AtRABA1c, RABA1c	protein_coding	RAB GTPase homolog A1C		RAB GTPase homolog A1C (RABA1c); FUNCTIONS IN: GTP binding; INVOLVED IN: protein transport, small GTPase mediated signal transduction; LOCATED IN: plasma membrane, nucleus, vacuole; EXPRESSED IN: 26 plant structures; EXPRESSED DURING: 14 growth stages; CONTAINS InterPro DOMAIN/s: Ras GTPase (InterPro:IPR001806), Small GTP-binding protein (InterPro:IPR005225), Small GTPase (InterPro:IPR020851), Ra…
Chr5	970671	971185	515	mergedPeak-17	AT5G03705	includeFeature	4	.	pre_trna	pre-tRNA		tRNA-Leu (anticodon: AAG)
Chr5	970671	971185	515	mergedPeak-17	AT5G03710	overlapStart	4	.	protein_coding			unknown protein; Has 416500 Blast hits to 48146 proteins in 2280 species: Archae - 1297; Bacteria - 27453; Metazoa - 153504; Fungi - 46991; Plants - 20421; Viruses - 6609; Other Eukaryotes - 160225 (source: NCBI BLink).
Chr5	970671	971185	515	mergedPeak-17	AT5G03720	downstream	4	AT-HSFA3, HSFA3	protein_coding	heat shock transcription factor A3	Member of Heat Stress Transcription Factor (Hsf) family. Expression is regulated by DREB2A and in turn HSFA3 regulates the expression of hsps Hsp18.1-CI and Hsp26.5-MII35S. Involved in establishing thermotolerence.	heat shock transcription factor A3 (HSFA3); FUNCTIONS IN: DNA binding, sequence-specific DNA binding transcription factor activity; INVOLVED IN: response to heat, regulation of transcription, DNA-dependent, response to chitin; LOCATED IN: nucleus; EXPRESSED IN: 13 plant structures; EXPRESSED DURING: 9 growth stages; CONTAINS InterPro DOMAIN/s: Winged helix-turn-helix transcription repressor DNA-b…
Chr5	20046560	20047032	473	mergedPeak-185	AT5G49430	upstream	4	.	protein_coding	WD40/YVTN repeat-like-containing domain;Bromodomain		WD40/YVTN repeat-like-containing domain;Bromodomain; CONTAINS InterPro DOMAIN/s: WD40 repeat 2 (InterPro:IPR019782), WD40 repeat, conserved site (InterPro:IPR019775), WD40 repeat (InterPro:IPR001680), Bromodomain (InterPro:IPR001487), WD40 repeat-like-containing domain (InterPro:IPR011046), WD40-repeat-containing domain (InterPro:IPR017986), WD40/YVTN repeat-like-containing domain (InterPro:IPR01…
Chr5	20046560	20047032	473	mergedPeak-185	AT5G49435	includeFeature	4	.	pre_trna	pre-tRNA		tRNA-His (anticodon: GTG)
Chr5	20046560	20047032	473	mergedPeak-185	AT5G49440	upstream	4	.	protein_coding			unknown protein; Has 30201 Blast hits to 17322 proteins in 780 species: Archae - 12; Bacteria - 1396; Metazoa - 17338; Fungi - 3422; Plants - 5037; Viruses - 0; Other Eukaryotes - 2996 (source: NCBI BLink).
Chr5	21257661	21258218	558	mergedPeak-195	AT5G52350	downstream	4	ATEXO70A3, EXO70A3	protein_coding	exocyst subunit exo70 family protein A3	A member of EXO70 gene family, putative exocyst subunits, conserved in land plants. Arabidopsis thaliana contains 23 putative EXO70 genes, which can be classified into eight clusters on the phylogenetic tree.	exocyst subunit exo70 family protein A3 (EXO70A3); INVOLVED IN: exocytosis, vesicle docking involved in exocytosis; LOCATED IN: exocyst; CONTAINS InterPro DOMAIN/s: Exo70 exocyst complex subunit (InterPro:IPR004140); BEST Arabidopsis thaliana protein match is: exocyst subunit exo70 family protein A2 (TAIR:AT5G52340.1); Has 927 Blast hits to 920 proteins in 144 species: Archae - 0; Bacteria - 0; M…
Chr5	21257661	21258218	558	mergedPeak-195	AT5G52355	includeFeature	4	.	pre_trna	pre-tRNA		tRNA-Ser (anticodon: TGA)
Chr5	21257661	21258218	558	mergedPeak-195	AT5G52360	overlapEnd	4	ADF10	protein_coding	actin depolymerizing factor 10		actin depolymerizing factor 10 (ADF10); FUNCTIONS IN: actin binding; INVOLVED IN: biological_process unknown; LOCATED IN: intracellular; EXPRESSED IN: 7 plant structures; EXPRESSED DURING: L mature pollen stage, M germinated pollen stage, 4 anthesis, petal differentiation and expansion stage; CONTAINS InterPro DOMAIN/s: Actin-binding, cofilin/tropomyosin type (InterPro:IPR002108); BEST Arabidopsi…
Chr5	21400924	21401314	391	mergedPeak-196	AT5G52810	downstream	4	.	protein_coding	NAD(P)-binding Rossmann-fold superfamily protein		NAD(P)-binding Rossmann-fold superfamily protein; FUNCTIONS IN: structural constituent of eye lens, binding, catalytic activity; INVOLVED IN: arginine catabolic process to glutamate, nopaline catabolic process, metabolic process, octopine catabolic process; LOCATED IN: chloroplast; EXPRESSED IN: 22 plant structures; EXPRESSED DURING: 13 growth stages; CONTAINS InterPro DOMAIN/s: NAD(P)-binding do…
Chr5	21400924	21401314	391	mergedPeak-196	AT5G52815	includeFeature	4	.	pre_trna	pre-tRNA		tRNA-Lys (anticodon: TTT)
Chr5	21400924	21401314	391	mergedPeak-196	AT5G52820	upstream	4	.	protein_coding	WD-40 repeat family protein / notchless protein, putative		WD-40 repeat family protein / notchless protein, putative; CONTAINS InterPro DOMAIN/s: WD40 repeat 2 (InterPro:IPR019782), WD40 repeat, conserved site (InterPro:IPR019775), NLE (InterPro:IPR012972), WD40 repeat (InterPro:IPR001680), G-protein, beta subunit (InterPro:IPR001632), G-protein beta WD-40 repeat, region (InterPro:IPR020472), WD40 repeat-like-containing domain (InterPro:IPR011046), WD40-…
Chr5	21456570	21456900	331	mergedPeak-197	AT5G52900	upstream	4	.	protein_coding			unknown protein; Has 30201 Blast hits to 17322 proteins in 780 species: Archae - 12; Bacteria - 1396; Metazoa - 17338; Fungi - 3422; Plants - 5037; Viruses - 0; Other Eukaryotes - 2996 (source: NCBI BLink).
Chr5	21456570	21456900	331	mergedPeak-197	AT5G52910	downstream	4	ATIM	protein_coding	timeless family protein	homolog of Drosophila timeless	TIMELESS (ATIM); CONTAINS InterPro DOMAIN/s: Timeless C-terminal (InterPro:IPR007725), Timeless protein (InterPro:IPR006906); Has 1807 Blast hits to 1807 proteins in 277 species: Archae - 0; Bacteria - 0; Metazoa - 736; Fungi - 347; Plants - 385; Viruses - 0; Other Eukaryotes - 339 (source: NCBI BLink).
Chr5	21722940	21723469	530	mergedPeak-200	AT5G53486	downstream	4	.	protein_coding			unknown protein; LOCATED IN: endomembrane system; Has 30201 Blast hits to 17322 proteins in 780 species: Archae - 12; Bacteria - 1396; Metazoa - 17338; Fungi - 3422; Plants - 5037; Viruses - 0; Other Eukaryotes - 2996 (source: NCBI BLink).
Chr5	21722940	21723469	530	mergedPeak-200	AT5G53487	includeFeature	4	.	pre_trna	pre-tRNA		tRNA-Gly (anticodon: CCC)
Chr5	21722940	21723469	530	mergedPeak-200	AT5G53490	overlapEnd	4	.	protein_coding	Tetratricopeptide repeat (TPR)-like superfamily protein	thylakoid lumenal 17.4 kDa protein, chloroplast, identical to SP:P81760 Thylakoid lumenal 17.4 kDa protein, chloroplast precursor (P17.4) {Arabidopsis thaliana}. Putative pentapeptide protein.	Tetratricopeptide repeat (TPR)-like superfamily protein; FUNCTIONS IN: molecular_function unknown; INVOLVED IN: biological_process unknown; LOCATED IN: chloroplast thylakoid lumen; EXPRESSED IN: 22 plant structures; EXPRESSED DURING: 13 growth stages; CONTAINS InterPro DOMAIN/s: Pentapeptide repeat (InterPro:IPR001646); BEST Arabidopsis thaliana protein match is: Pentapeptide repeat-containing pr…
Chr5	22074074	22074628	555	mergedPeak-202	AT5G54365	includeFeature	4	.	pre_trna	pre-tRNA		tRNA-Phe (anticodon: GAA)
Chr5	22074074	22074628	555	mergedPeak-202	AT5G54370	upstream	4	.	protein_coding	Late embryogenesis abundant (LEA) protein-related		Late embryogenesis abundant (LEA) protein-related; FUNCTIONS IN: molecular_function unknown; INVOLVED IN: biological_process unknown; LOCATED IN: endomembrane system; EXPRESSED IN: root; CONTAINS InterPro DOMAIN/s: Root cap (InterPro:IPR009646); BEST Arabidopsis thaliana protein match is: Late embryogenesis abundant (LEA) protein-related (TAIR:AT4G27400.1); Has 1807 Blast hits to 1807 proteins in…
Chr5	22074074	22074628	555	mergedPeak-202	AT5G54375	upstream	4	.	pre_trna	pre-tRNA		tRNA-Phe (anticodon: GAA)
Chr5	22173904	22174314	411	mergedPeak-204	AT5G54580	downstream	4	.	protein_coding	RNA-binding (RRM/RBD/RNP motifs) family protein		RNA-binding (RRM/RBD/RNP motifs) family protein; FUNCTIONS IN: RNA binding, nucleotide binding, nucleic acid binding; INVOLVED IN: biological_process unknown; EXPRESSED IN: 22 plant structures; EXPRESSED DURING: 13 growth stages; CONTAINS InterPro DOMAIN/s: RNA recognition motif, RNP-1 (InterPro:IPR000504), Nucleotide-binding, alpha-beta plait (InterPro:IPR012677); BEST Arabidopsis thaliana prote…
Chr5	22173904	22174314	411	mergedPeak-204	AT5G54585	upstream	4	.	protein_coding			unknown protein; Has 30201 Blast hits to 17322 proteins in 780 species: Archae - 12; Bacteria - 1396; Metazoa - 17338; Fungi - 3422; Plants - 5037; Viruses - 0; Other Eukaryotes - 2996 (source: NCBI BLink).
Chr5	23306537	23308247	1711	mergedPeak-214	AT5G57540	upstream	4	XTH13, AtXTH13	protein_coding	xyloglucan endotransglucosylase/hydrolase 13	Encodes a xyloglucan endotransglucosylase/hydrolase with only only the endotransglucosylase (XET; EC 2.4.1.207) activity towards xyloglucan and non-detectable endohydrolytic (XEH; EC 3.2.1.151) activity.	xyloglucan endotransglucosylase/hydrolase 13 (XTH13); FUNCTIONS IN: hydrolase activity, acting on glycosyl bonds, xyloglucan endotransglucosylase activity; INVOLVED IN: xyloglucan metabolic process; LOCATED IN: endomembrane system, apoplast, cell wall; CONTAINS InterPro DOMAIN/s: Xyloglucan endotransglucosylase/hydrolase (InterPro:IPR016455), Beta-glucanase (InterPro:IPR008264), Xyloglucan endo-t…
Chr5	23306537	23308247	1711	mergedPeak-214	AT5G57550	upstream	4	XTR3, XTH25	protein_coding	xyloglucan endotransglucosylase/hydrolase 25	xyloglucan endotransglycosylase-related protein (XTR3)	xyloglucan endotransglucosylase/hydrolase 25 (XTH25); FUNCTIONS IN: hydrolase activity, acting on glycosyl bonds, xyloglucan:xyloglucosyl transferase activity; INVOLVED IN: plant-type cell wall biogenesis; LOCATED IN: endomembrane system, cell wall, apoplast; EXPRESSED IN: 9 plant structures; EXPRESSED DURING: 8 growth stages; CONTAINS InterPro DOMAIN/s: Xyloglucan endotransglucosylase/hydrolase …
Chr5	23306537	23308247	1711	mergedPeak-214	AT5G57560	overlapEnd	4	TCH4, XTH22	protein_coding	Xyloglucan endotransglucosylase/hydrolase family protein	Encodes a cell wall-modifying enzyme, rapidly upregulated in response to environmental stimuli	Touch 4 (TCH4); CONTAINS InterPro DOMAIN/s: Xyloglucan endotransglucosylase/hydrolase (InterPro:IPR016455), Xyloglucan endo-transglycosylase, C-terminal (InterPro:IPR010713), Concanavalin A-like lectin/glucanase, subgroup (InterPro:IPR013320), Concanavalin A-like lectin/glucanase (InterPro:IPR008985), Glycoside hydrolase, family 16 (InterPro:IPR000757), Glycoside hydrolase, family 16, active site…
Chr5	23306537	23308247	1711	mergedPeak-214	AT5G57565	upstream	4	.	protein_coding	Protein kinase superfamily protein		Protein kinase superfamily protein; FUNCTIONS IN: protein serine/threonine kinase activity, protein kinase activity, ATP binding; INVOLVED IN: protein amino acid phosphorylation; LOCATED IN: endomembrane system; CONTAINS InterPro DOMAIN/s: CBL-interacting protein kinase (InterPro:IPR020660), Protein kinase, catalytic domain (InterPro:IPR000719), Calcium/calmodulin-dependent protein kinase-like (I…
Chr5	23843943	23844363	421	mergedPeak-226	AT5G59050	upstream	4	.	protein_coding			unknown protein; Has 35333 Blast hits to 34131 proteins in 2444 species: Archae - 798; Bacteria - 22429; Metazoa - 974; Fungi - 991; Plants - 531; Viruses - 0; Other Eukaryotes - 9610 (source: NCBI BLink).
Chr5	23843943	23844363	421	mergedPeak-226	AT5G59055	includeFeature	4	.	pre_trna	pre-tRNA		tRNA-Asp (anticodon: GTC)
Chr5	23843943	23844363	421	mergedPeak-226	AT5G59060	overlapEnd	4	.	protein_coding			BEST Arabidopsis thaliana protein match is: RNA-directed DNA polymerase (reverse transcriptase)-related family protein (TAIR:AT5G18880.1); Has 1807 Blast hits to 1807 proteins in 277 species: Archae - 0; Bacteria - 0; Metazoa - 736; Fungi - 347; Plants - 385; Viruses - 0; Other Eukaryotes - 339 (source: NCBI BLink).
Chr5	23843943	23844363	421	mergedPeak-226	AT5G59070	upstream	4	.	protein_coding	UDP-Glycosyltransferase superfamily protein		UDP-Glycosyltransferase superfamily protein; FUNCTIONS IN: transferase activity, transferring glycosyl groups; INVOLVED IN: biosynthetic process; LOCATED IN: endomembrane system; CONTAINS InterPro DOMAIN/s: Glycosyl transferase, group 1 (InterPro:IPR001296); BEST Arabidopsis thaliana protein match is: UDP-Glycosyltransferase superfamily protein (TAIR:AT4G19460.1); Has 35333 Blast hits to 34131 pr…
Chr5	23953661	23954159	499	mergedPeak-227	AT5G59380	overlapEnd	4	MBD6, ATMBD6	protein_coding	methyl-CPG-binding domain 6	Protein containing methyl-CpG-binding domain.Has sequence similarity to human MBD proteins.	methyl-CPG-binding domain 6 (MBD6); CONTAINS InterPro DOMAIN/s: DNA-binding, integrase-type (InterPro:IPR016177), Methyl-CpG DNA binding (InterPro:IPR001739); BEST Arabidopsis thaliana protein match is: methyl-CPG-binding domain protein 5 (TAIR:AT3G46580.1); Has 1807 Blast hits to 1807 proteins in 277 species: Archae - 0; Bacteria - 0; Metazoa - 736; Fungi - 347; Plants - 385; Viruses - 0; Other …
Chr5	23953661	23954159	499	mergedPeak-227	AT5G59385	includeFeature	4	.	pre_trna	pre-tRNA		tRNA-Gly (anticodon: TCC)
Chr5	23953661	23954159	499	mergedPeak-227	AT5G59390	upstream	4	.	protein_coding	XH/XS domain-containing protein		XH/XS domain-containing protein; CONTAINS InterPro DOMAIN/s: Domain of unknown function XS (InterPro:IPR005380), Domain of unknown function XH (InterPro:IPR005379); BEST Arabidopsis thaliana protein match is: XH/XS domain-containing protein (TAIR:AT4G01180.1); Has 1807 Blast hits to 1807 proteins in 277 species: Archae - 0; Bacteria - 0; Metazoa - 736; Fungi - 347; Plants - 385; Viruses - 0; Othe…
Chr5	24529952	24530405	454	mergedPeak-237	AT5G60950	upstream	4	COBL5	protein_coding	COBRA-like protein 5 precursor		COBRA-like protein 5 precursor (COBL5); INVOLVED IN: biological_process unknown; LOCATED IN: endomembrane system; EXPRESSED IN: 15 plant structures; EXPRESSED DURING: 12 growth stages; CONTAINS InterPro DOMAIN/s: Glycosyl-phosphatidyl inositol-anchored, plant (InterPro:IPR006918); BEST Arabidopsis thaliana protein match is: COBRA-like extracellular glycosyl-phosphatidyl inositol-anchored protein …
Chr5	24529952	24530405	454	mergedPeak-237	AT5G60960	overlapStart	4	.	protein_coding	Pentatricopeptide repeat (PPR) superfamily protein		Pentatricopeptide repeat (PPR) superfamily protein; FUNCTIONS IN: molecular_function unknown; INVOLVED IN: biological_process unknown; LOCATED IN: cellular_component unknown; EXPRESSED IN: 22 plant structures; EXPRESSED DURING: 13 growth stages; CONTAINS InterPro DOMAIN/s: Pentatricopeptide repeat (InterPro:IPR002885); BEST Arabidopsis thaliana protein match is: Pentatricopeptide repeat (PPR) sup…
Chr5	24529952	24530405	454	mergedPeak-237	AT5G60963	includeFeature	4	.	pre_trna	pre-tRNA		tRNA-Ala (anticodon: CGC)
Chr5	24529952	24530405	454	mergedPeak-237	AT5G60964	upstream	4	.	protein_coding	ECA1 gametogenesis related family protein	Encodes a ECA1 gametogenesis related family protein	ECA1 gametogenesis related family protein; LOCATED IN: endomembrane system; BEST Arabidopsis thaliana protein match is: ECA1 gametogenesis related family protein (TAIR:AT5G60945.1); Has 99 Blast hits to 96 proteins in 3 species: Archae - 0; Bacteria - 0; Metazoa - 0; Fungi - 0; Plants - 99; Viruses - 0; Other Eukaryotes - 0 (source: NCBI BLink).
Chr5	24529952	24530405	454	mergedPeak-237	AT5G60966	upstream	4	.	pre_trna	pre-tRNA		tRNA-Thr (anticodon: CGT)
Chr5	1742406	1742914	509	mergedPeak-23	AT5G05790	upstream	4	.	protein_coding	Duplicated homeodomain-like superfamily protein		Duplicated homeodomain-like superfamily protein; CONTAINS InterPro DOMAIN/s: Molecular chaperone, heat shock protein, Hsp40, DnaJ (InterPro:IPR015609), SANT, eukarya (InterPro:IPR017884), Myb-like DNA-binding domain, SHAQKYF class (InterPro:IPR006447), SANT, DNA-binding (InterPro:IPR001005), Myb, DNA-binding (InterPro:IPR014778), Homeodomain-like (InterPro:IPR009057), HTH transcriptional regulato…
Chr5	1742406	1742914	509	mergedPeak-23	AT5G05795	includeFeature	4	.	pre_trna	pre-tRNA		tRNA-Arg (anticodon: CCT)
Chr5	1742406	1742914	509	mergedPeak-23	AT5G05800	downstream	4	.	protein_coding			unknown protein; FUNCTIONS IN: molecular_function unknown; INVOLVED IN: biological_process unknown; LOCATED IN: cellular_component unknown; EXPRESSED IN: 24 plant structures; EXPRESSED DURING: 15 growth stages; BEST Arabidopsis thaliana protein match is: unknown protein (TAIR:AT3G11290.1); Has 881 Blast hits to 512 proteins in 30 species: Archae - 0; Bacteria - 2; Metazoa - 0; Fungi - 38; Plants …
Chr5	1788434	1788819	386	mergedPeak-24	AT5G05940	overlapEnd	4	ATROPGEF5, ROPGEF5	protein_coding	ROP guanine nucleotide exchange factor 5	Encodes a member of KPP-like gene family, homolog of KPP (kinase partner protein) gene in tomato. Also a member of the RopGEF (guanine nucleotide exchange factor) family, containing the novel PRONE domain (plant-specific Rop nucleotide exchanger), which is exclusively active towards members of the Rop subfamily.	ROP guanine nucleotide exchange factor 5 (ROPGEF5); CONTAINS InterPro DOMAIN/s: Rop nucleotide exchanger, PRONE (InterPro:IPR005512); BEST Arabidopsis thaliana protein match is: RHO guanyl-nucleotide exchange factor 7 (TAIR:AT5G02010.1); Has 303 Blast hits to 301 proteins in 15 species: Archae - 0; Bacteria - 0; Metazoa - 0; Fungi - 0; Plants - 303; Viruses - 0; Other Eukaryotes - 0 (source: NCBI…
Chr5	1788434	1788819	386	mergedPeak-24	AT5G05945	includeFeature	4	.	pre_trna	pre-tRNA		tRNA-Asp (anticodon: GTC)
Chr5	1788434	1788819	386	mergedPeak-24	AT5G05950	overlapStart	4	MEE60	protein_coding	maternal effect embryo arrest 60		maternal effect embryo arrest 60 (MEE60); FUNCTIONS IN: molecular_function unknown; INVOLVED IN: embryo development ending in seed dormancy; LOCATED IN: endomembrane system; EXPRESSED IN: 22 plant structures; EXPRESSED DURING: 13 growth stages; BEST Arabidopsis thaliana protein match is: unknown protein (TAIR:AT3G46890.1); Has 1807 Blast hits to 1807 proteins in 277 species: Archae - 0; Bacteria …
Chr5	1788434	1788819	386	mergedPeak-24	AT5G05960	upstream	4	.	protein_coding	Bifunctional inhibitor/lipid-transfer protein/seed storage 2S albumin superfamily protein		Bifunctional inhibitor/lipid-transfer protein/seed storage 2S albumin superfamily protein; FUNCTIONS IN: lipid binding; INVOLVED IN: lipid transport; LOCATED IN: endomembrane system; EXPRESSED IN: 18 plant structures; EXPRESSED DURING: 10 growth stages; CONTAINS InterPro DOMAIN/s: Bifunctional inhibitor/plant lipid transfer protein/seed storage (InterPro:IPR016140), Plant lipid transfer protein/s…
Chr5	1853153	1853636	484	mergedPeak-25	AT5G06120	downstream	4	.	protein_coding	ARM repeat superfamily protein		ARM repeat superfamily protein; FUNCTIONS IN: protein transporter activity, binding; INVOLVED IN: intracellular protein transport, protein import into nucleus, docking; LOCATED IN: nucleus, nuclear pore, cytoplasm; EXPRESSED IN: 22 plant structures; EXPRESSED DURING: 13 growth stages; CONTAINS InterPro DOMAIN/s: Importin-beta, N-terminal (InterPro:IPR001494), Armadillo-type fold (InterPro:IPR0160…
Chr5	1853153	1853636	484	mergedPeak-25	AT5G06125	includeFeature	4	.	pre_trna	pre-tRNA		tRNA-Leu (anticodon: TAG)
Chr5	1853153	1853636	484	mergedPeak-25	AT5G06130	overlapEnd	4	.	protein_coding	chaperone protein dnaJ-related		chaperone protein dnaJ-related; LOCATED IN: chloroplast; EXPRESSED IN: 22 plant structures; EXPRESSED DURING: 13 growth stages; BEST Arabidopsis thaliana protein match is: unknown protein (TAIR:AT5G61670.2); Has 30201 Blast hits to 17322 proteins in 780 species: Archae - 12; Bacteria - 1396; Metazoa - 17338; Fungi - 3422; Plants - 5037; Viruses - 0; Other Eukaryotes - 2996 (source: NCBI BLink).
Chr5	25875205	25875706	502	mergedPeak-261	AT5G64720	upstream	4	.	protein_coding	Protein of unknown function (DUF1278)		Protein of unknown function (DUF1278); FUNCTIONS IN: molecular_function unknown; INVOLVED IN: biological_process unknown; LOCATED IN: endomembrane system; EXPRESSED IN: embryo; EXPRESSED DURING: C globular stage; CONTAINS InterPro DOMAIN/s: Protein of unknown function DUF1278 (InterPro:IPR010701); BEST Arabidopsis thaliana protein match is: Protein of unknown function (DUF1278) (TAIR:AT2G21740.1)…
Chr5	25875205	25875706	502	mergedPeak-261	AT5G64730	overlapEnd	4	.	protein_coding	Transducin/WD40 repeat-like superfamily protein		Transducin/WD40 repeat-like superfamily protein; CONTAINS InterPro DOMAIN/s: WD40 repeat 2 (InterPro:IPR019782), WD40 repeat, conserved site (InterPro:IPR019775), WD40 repeat (InterPro:IPR001680), G-protein beta WD-40 repeat, region (InterPro:IPR020472), WD40 repeat-like-containing domain (InterPro:IPR011046), WD40-repeat-containing domain (InterPro:IPR017986), WD40/YVTN repeat-like-containing do…
Chr5	25875205	25875706	502	mergedPeak-261	AT5G64735	includeFeature	4	.	pre_trna	pre-tRNA		tRNA-His (anticodon: GTG)
Chr5	25972420	25972912	493	mergedPeak-263	AT5G65010	overlapEnd	4	ASN2	protein_coding	asparagine synthetase 2	Encodes asparagine synthetase (ASN2).	asparagine synthetase 2 (ASN2); FUNCTIONS IN: asparagine synthase (glutamine-hydrolyzing) activity; INVOLVED IN: asparagine biosynthetic process; EXPRESSED IN: 23 plant structures; EXPRESSED DURING: 13 growth stages; CONTAINS InterPro DOMAIN/s: Rossmann-like alpha/beta/alpha sandwich fold (InterPro:IPR014729), Asparagine synthase (InterPro:IPR001962), Asparagine synthase, glutamine-hydrolyzing (I…
Chr5	25972420	25972912	493	mergedPeak-263	AT5G65015	includeFeature	4	.	pre_trna	pre-tRNA		tRNA-Arg (anticodon: ACG)
Chr5	25972420	25972912	493	mergedPeak-263	AT5G65020	upstream	4	ANNAT2	protein_coding	annexin 2	Annexins are calcium binding proteins that are localized in the cytoplasm. When cytosolic Ca2+ increases, they relocate to the plasma membrane. They may be involved in the Golgi-mediated secretion of polysaccharides.	annexin 2 (ANNAT2); FUNCTIONS IN: calcium-dependent phospholipid binding, calcium ion binding; INVOLVED IN: polysaccharide transport, response to water deprivation, response to salt stress, response to cold, response to heat; LOCATED IN: cytosol, nucleus, cell surface; EXPRESSED IN: 24 plant structures; EXPRESSED DURING: 13 growth stages; CONTAINS InterPro DOMAIN/s: Annexin like protein (InterPro…
Chr5	26195248	26195627	380	mergedPeak-265	AT5G65530	upstream	4	.	protein_coding	Protein kinase superfamily protein		Protein kinase superfamily protein; FUNCTIONS IN: protein serine/threonine kinase activity, protein kinase activity, kinase activity, ATP binding; INVOLVED IN: protein amino acid phosphorylation; LOCATED IN: cellular_component unknown; EXPRESSED IN: 16 plant structures; EXPRESSED DURING: 8 growth stages; CONTAINS InterPro DOMAIN/s: Protein kinase, ATP binding site (InterPro:IPR017441), Serine/thr…
Chr5	26195248	26195627	380	mergedPeak-265	AT5G65533	upstream	4	.	protein_coding			unknown protein; Has 30201 Blast hits to 17322 proteins in 780 species: Archae - 12; Bacteria - 1396; Metazoa - 17338; Fungi - 3422; Plants - 5037; Viruses - 0; Other Eukaryotes - 2996 (source: NCBI BLink).
Chr5	26195248	26195627	380	mergedPeak-265	AT5G65535	includeFeature	4	.	pre_trna	pre-tRNA		tRNA-Arg (anticodon: CCT)
Chr5	26195248	26195627	380	mergedPeak-265	AT5G65540	upstream	4	.	protein_coding			unknown protein; Has 6825 Blast hits to 3811 proteins in 289 species: Archae - 0; Bacteria - 184; Metazoa - 2139; Fungi - 760; Plants - 816; Viruses - 52; Other Eukaryotes - 2874 (source: NCBI BLink).
Chr5	1930217	1931733	1517	mergedPeak-26	AT5G06310	overlapEnd	4	AtPOT1b	protein_coding	Nucleic acid-binding, OB-fold-like protein	Encodes AtPOT1b. Note on nomenclature: different names have been given to Arabidopsis POT-like genes (Kuchar and Fajkus, 2004; Shakirov et al, 2005; Tani and Murata, 2005). According to a unifying nomenclature (Surovtseva et al, 2007), At2g05210 (previously named AtPOT1) is designated AtPOT1a, while At5g06310 (previously named AtPOT2) is designated AtPOT1b.	protection of telomeres 1b (AtPOT1b); FUNCTIONS IN: DNA binding; INVOLVED IN: telomere maintenance; LOCATED IN: nuclear chromosome, telomeric region; CONTAINS InterPro DOMAIN/s: Nucleic acid-binding, OB-fold-like (InterPro:IPR016027), Nucleic acid-binding, OB-fold (InterPro:IPR012340), Telomere end binding protein (InterPro:IPR011564); BEST Arabidopsis thaliana protein match is: Nucleic acid-bind…
Chr5	1930217	1931733	1517	mergedPeak-26	AT5G06320	overlapEnd	4	NHL3	protein_coding	NDR1/HIN1-like 3	encodes a protein whose sequence is similar to tobacco hairpin-induced gene (HIN1) and Arabidopsis non-race specific disease resistance gene (NDR1). Expression of this gene is induced by cucumber mosaic virus, spermine and Pseudomonas syringae pv. tomato DC3000. The gene product is localized to the plasma membrane.	NDR1/HIN1-like 3 (NHL3); FUNCTIONS IN: molecular_function unknown; INVOLVED IN: defense response to virus, defense response to bacterium, response to bacterium; LOCATED IN: plasma membrane; EXPRESSED IN: 28 plant structures; EXPRESSED DURING: 13 growth stages; CONTAINS InterPro DOMAIN/s: Late embryogenesis abundant protein, group 2 (InterPro:IPR004864); BEST Arabidopsis thaliana protein match is:…
Chr5	26555920	26556332	413	mergedPeak-273	AT5G66530	upstream	4	.	protein_coding	Galactose mutarotase-like superfamily protein		Galactose mutarotase-like superfamily protein; FUNCTIONS IN: carbohydrate binding, isomerase activity, aldose 1-epimerase activity, catalytic activity; INVOLVED IN: galactose metabolic process, carbohydrate metabolic process; EXPRESSED IN: 24 plant structures; EXPRESSED DURING: 13 growth stages; CONTAINS InterPro DOMAIN/s: Glycoside hydrolase-type carbohydrate-binding (InterPro:IPR011013), Aldose…
Chr5	26555920	26556332	413	mergedPeak-273	AT5G66535	includeFeature	4	.	pre_trna	pre-tRNA		tRNA-Asn (anticodon: GTT)
Chr5	26555920	26556332	413	mergedPeak-273	AT5G66540	downstream	4	.	protein_coding			FUNCTIONS IN: molecular_function unknown; INVOLVED IN: rRNA processing; LOCATED IN: cytosol, nucleolus, nucleus; EXPRESSED IN: 22 plant structures; EXPRESSED DURING: 12 growth stages; CONTAINS InterPro DOMAIN/s: U3 small nucleolar ribonucleoprotein complex, subunit Mpp10p (InterPro:IPR012173), Mpp10 protein (InterPro:IPR007151); Has 30201 Blast hits to 17322 proteins in 780 species: Archae - 12; …
Chr5	3253022	3253346	325	mergedPeak-39	AT5G10330	upstream	4	EMB2196, HPA1, HISN6A, ATHPA1	protein_coding	histidinol phosphate aminotransferase 1	Encodes histidinol-phosphate aminotransferase that catalyzes the eighth step in histidine biosynthesis. Loss of function mutations are embryo lethal.	histidinol phosphate aminotransferase 1 (HPA1); CONTAINS InterPro DOMAIN/s: Pyridoxal phosphate-dependent transferase, major domain (InterPro:IPR015424), Aminotransferase, class I/classII (InterPro:IPR004839), Histidinol-phosphate aminotransferase (InterPro:IPR005861), Pyridoxal phosphate-dependent transferase, major region, subdomain 1 (InterPro:IPR015421), Pyridoxal phosphate-dependent transfer…
Chr5	3253022	3253346	325	mergedPeak-39	AT5G10336	upstream	4	.	protein_coding			unknown protein; Has 30201 Blast hits to 17322 proteins in 780 species: Archae - 12; Bacteria - 1396; Metazoa - 17338; Fungi - 3422; Plants - 5037; Viruses - 0; Other Eukaryotes - 2996 (source: NCBI BLink).
Chr5	3253022	3253346	325	mergedPeak-39	AT5G10340	overlapStart	4	.	protein_coding	F-box family protein		F-box family protein; CONTAINS InterPro DOMAIN/s: F-box domain, cyclin-like (InterPro:IPR001810), F-box domain, Skp2-like (InterPro:IPR022364), F-box associated domain, type 1 (InterPro:IPR006527), F-box associated interaction domain (InterPro:IPR017451); BEST Arabidopsis thaliana protein match is: F-box and associated interaction domains-containing protein (TAIR:AT2G34280.1); Has 1807 Blast hits…
Chr5	4161825	4162491	667	mergedPeak-51	AT5G13110	downstream	4	G6PD2	protein_coding	glucose-6-phosphate dehydrogenase 2	Encodes a plastidic glucose-6-phosphate dehydrogenase that is sensitive to reduction by DTT and whose mRNA is most highly expressed in root.	glucose-6-phosphate dehydrogenase 2 (G6PD2); CONTAINS InterPro DOMAIN/s: Glucose-6-phosphate dehydrogenase, C-terminal (InterPro:IPR022675), Glucose-6-phosphate dehydrogenase, active site (InterPro:IPR019796), NAD(P)-binding domain (InterPro:IPR016040), Glucose-6-phosphate dehydrogenase (InterPro:IPR001282), Glucose-6-phosphate dehydrogenase, NAD-binding (InterPro:IPR022674); BEST Arabidopsis tha…
Chr5	4161825	4162491	667	mergedPeak-51	AT5G13120	downstream	4	CYP20-2	protein_coding	cyclophilin 20-2	Encodes a lumenal cyclophilin with peptidyl-prolyl isomerase activity that is associated with the NAD(P)H dehydrogenase complex in stromal regions of the thylakoid membrane. It is likely to be important for the accumulation of the hydrophobic domain of the NAD(P)H dehydrogenase complex. This complex is associated with PSI and is responsible for the reduction of plastoquinone.	cyclophilin 20-2 (CYP20-2); CONTAINS InterPro DOMAIN/s: Cyclophilin-like (InterPro:IPR015891), Peptidyl-prolyl cis-trans isomerase, cyclophilin-type (InterPro:IPR002130), Peptidyl-prolyl cis-trans isomerase, cyclophilin-type, conserved site (InterPro:IPR020892); BEST Arabidopsis thaliana protein match is: rotamase CYP 4 (TAIR:AT3G62030.1).
Chr5	4690450	4692293	1844	mergedPeak-60	AT5G14540	upstream	4	.	protein_coding	Protein of unknown function (DUF1421)		FUNCTIONS IN: molecular_function unknown; INVOLVED IN: biological_process unknown; LOCATED IN: cellular_component unknown; EXPRESSED IN: 23 plant structures; EXPRESSED DURING: 13 growth stages; CONTAINS InterPro DOMAIN/s: Ubiquitin-associated/translation elongation factor EF1B, N-terminal, eukaryote (InterPro:IPR015940), UBA-like (InterPro:IPR009060), Protein of unknown function DUF1421 (InterPro…
Chr5	4690450	4692293	1844	mergedPeak-60	AT5G14545	includeFeature	4	.	mirna	MIR398B; miRNA	Encodes a microRNA that targets both CSD and CytC oxidase family members. MicroRNAs are regulatory RNAs with a mature length of ~21-nucleotides that are processed from hairpin precursors by Dicer-like enzymes. MicroRNAs can negatively regulate gene expression by attenuating translation or by directing mRNA cleavage. Mature sequence: UGUGUUCUCAGGUCACCCCUG. Down-regulated by biotic and abiotic stre…
Chr5	4690450	4692293	1844	mergedPeak-60	AT5G14550	overlapEnd	4	.	protein_coding	Core-2/I-branching beta-1,6-N-acetylglucosaminyltransferase family protein		Core-2/I-branching beta-1,6-N-acetylglucosaminyltransferase family protein; CONTAINS InterPro DOMAIN/s: Core-2/I-Branching enzyme (InterPro:IPR021141); BEST Arabidopsis thaliana protein match is: Core-2/I-branching beta-1,6-N-acetylglucosaminyltransferase family protein (TAIR:AT1G11940.1); Has 576 Blast hits to 576 proteins in 20 species: Archae - 0; Bacteria - 4; Metazoa - 0; Fungi - 0; Plants -…
Chr5	4690450	4692293	1844	mergedPeak-60	AT5G14560	upstream	4	.	protein_coding			unknown protein; Has 2 Blast hits to 2 proteins in 1 species: Archae - 0; Bacteria - 0; Metazoa - 0; Fungi - 0; Plants - 2; Viruses - 0; Other Eukaryotes - 0 (source: NCBI BLink).
Chr5	4690450	4692293	1844	mergedPeak-60	AT5G14565	upstream	4	.	mirna	MIR398C; miRNA	Encodes a microRNA that targets both CSD and CytC oxidase family members. MicroRNAs are regulatory RNAs with a mature length of ~21-nucleotides that are processed from hairpin precursors by Dicer-like enzymes. MicroRNAs can negatively regulate gene expression by attenuating translation or by directing mRNA cleavage.Mature sequence: UGUGUUCUCAGGUCACCCCUG. Down-regulated by biotic and abiotic stres…
Chr5	4694169	4697483	3315	mergedPeak-61	AT5G14550	upstream	4	.	protein_coding	Core-2/I-branching beta-1,6-N-acetylglucosaminyltransferase family protein		Core-2/I-branching beta-1,6-N-acetylglucosaminyltransferase family protein; CONTAINS InterPro DOMAIN/s: Core-2/I-Branching enzyme (InterPro:IPR021141); BEST Arabidopsis thaliana protein match is: Core-2/I-branching beta-1,6-N-acetylglucosaminyltransferase family protein (TAIR:AT1G11940.1); Has 576 Blast hits to 576 proteins in 20 species: Archae - 0; Bacteria - 4; Metazoa - 0; Fungi - 0; Plants -…
Chr5	4694169	4697483	3315	mergedPeak-61	AT5G14560	downstream	4	.	protein_coding			unknown protein; Has 2 Blast hits to 2 proteins in 1 species: Archae - 0; Bacteria - 0; Metazoa - 0; Fungi - 0; Plants - 2; Viruses - 0; Other Eukaryotes - 0 (source: NCBI BLink).
Chr5	4694169	4697483	3315	mergedPeak-61	AT5G14565	includeFeature	4	.	mirna	MIR398C; miRNA	Encodes a microRNA that targets both CSD and CytC oxidase family members. MicroRNAs are regulatory RNAs with a mature length of ~21-nucleotides that are processed from hairpin precursors by Dicer-like enzymes. MicroRNAs can negatively regulate gene expression by attenuating translation or by directing mRNA cleavage.Mature sequence: UGUGUUCUCAGGUCACCCCUG. Down-regulated by biotic and abiotic stres…
Chr5	4694169	4697483	3315	mergedPeak-61	AT5G14570	includeFeature	4	ATNRT2.7, NRT2.7	protein_coding	high affinity nitrate transporter 2.7	Encodes ATNRT2.7, a nitrate transporter that controls nitrate content in seeds. Expression is detected in reproductive organs and peaks in seeds. Localized to the vacuolar membrane.	high affinity nitrate transporter 2.7 (NRT2.7); CONTAINS InterPro DOMAIN/s: Major facilitator superfamily (InterPro:IPR020846), Major facilitator superfamily MFS-1 (InterPro:IPR011701), Major facilitator superfamily, general substrate transporter (InterPro:IPR016196); BEST Arabidopsis thaliana protein match is: nitrate transporter2.5 (TAIR:AT1G12940.1); Has 7777 Blast hits to 7739 proteins in 162…
Chr5	4694169	4697483	3315	mergedPeak-61	AT5G14580	overlapEnd	4	.	protein_coding	polyribonucleotide nucleotidyltransferase, putative		polyribonucleotide nucleotidyltransferase, putative; FUNCTIONS IN: polyribonucleotide nucleotidyltransferase activity, 3'-5'-exoribonuclease activity, RNA binding, nucleic acid binding; INVOLVED IN: mRNA catabolic process, RNA processing; LOCATED IN: mitochondrion; EXPRESSED IN: 16 plant structures; EXPRESSED DURING: 7 growth stages; CONTAINS InterPro DOMAIN/s: K Homology, type 1, subgroup (Inter…
Chr5	5157293	5157859	567	mergedPeak-64	AT5G15802	overlapStart	4	.	protein_coding			unknown protein; FUNCTIONS IN: molecular_function unknown; INVOLVED IN: biological_process unknown; LOCATED IN: endomembrane system; Has 35 Blast hits to 35 proteins in 15 species: Archae - 0; Bacteria - 4; Metazoa - 0; Fungi - 0; Plants - 31; Viruses - 0; Other Eukaryotes - 0 (source: NCBI BLink).
Chr5	5157293	5157859	567	mergedPeak-64	AT5G15805	includeFeature	4	.	pre_trna	pre-tRNA		tRNA-Ile (anticodon: AAT)
Chr5	5157293	5157859	567	mergedPeak-64	AT5G15810	overlapStart	4	.	protein_coding	N2,N2-dimethylguanosine tRNA methyltransferase		N2,N2-dimethylguanosine tRNA methyltransferase; FUNCTIONS IN: RNA binding, tRNA (guanine-N2-)-methyltransferase activity; INVOLVED IN: tRNA processing; LOCATED IN: cellular_component unknown; EXPRESSED IN: 23 plant structures; EXPRESSED DURING: 14 growth stages; CONTAINS InterPro DOMAIN/s: N2,N2-dimethylguanosine tRNA methyltransferase (InterPro:IPR002905); BEST Arabidopsis thaliana protein match…
Chr5	6470250	6471630	1381	mergedPeak-75	AT5G19240	overlapEnd	4	.	protein_coding	Glycoprotein membrane precursor GPI-anchored		Glycoprotein membrane precursor GPI-anchored; FUNCTIONS IN: molecular_function unknown; INVOLVED IN: biological_process unknown; LOCATED IN: endomembrane system; EXPRESSED IN: 24 plant structures; EXPRESSED DURING: 14 growth stages; BEST Arabidopsis thaliana protein match is: Glycoprotein membrane precursor GPI-anchored (TAIR:AT5G19230.1); Has 1807 Blast hits to 1807 proteins in 277 species: Arch…
Chr5	6470250	6471630	1381	mergedPeak-75	AT5G19250	upstream	4	.	protein_coding	Glycoprotein membrane precursor GPI-anchored		Glycoprotein membrane precursor GPI-anchored; FUNCTIONS IN: molecular_function unknown; INVOLVED IN: biological_process unknown; LOCATED IN: anchored to plasma membrane, anchored to membrane; EXPRESSED IN: 24 plant structures; EXPRESSED DURING: 13 growth stages; BEST Arabidopsis thaliana protein match is: Glycoprotein membrane precursor GPI-anchored (TAIR:AT3G06035.1); Has 1807 Blast hits to 1807…
Chr5	6477039	6477453	415	mergedPeak-77	AT5G19257	upstream	4	.	protein_coding			unknown protein; Has 30201 Blast hits to 17322 proteins in 780 species: Archae - 12; Bacteria - 1396; Metazoa - 17338; Fungi - 3422; Plants - 5037; Viruses - 0; Other Eukaryotes - 2996 (source: NCBI BLink).
Chr5	6477633	6478068	436	mergedPeak-78	AT5G19257	overlapEnd	4	.	protein_coding			unknown protein; Has 30201 Blast hits to 17322 proteins in 780 species: Archae - 12; Bacteria - 1396; Metazoa - 17338; Fungi - 3422; Plants - 5037; Viruses - 0; Other Eukaryotes - 2996 (source: NCBI BLink).
Chr5	6826572	6827969	1398	mergedPeak-83	AT5G20220	downstream	4	.	protein_coding	zinc knuckle (CCHC-type) family protein		zinc knuckle (CCHC-type) family protein; FUNCTIONS IN: unfolded protein binding, heat shock protein binding, zinc ion binding, nucleic acid binding; INVOLVED IN: protein folding; EXPRESSED IN: 23 plant structures; EXPRESSED DURING: 13 growth stages; CONTAINS InterPro DOMAIN/s: Zinc finger, CCHC-type (InterPro:IPR001878), Heat shock protein DnaJ, cysteine-rich domain (InterPro:IPR001305); Has 3073…
Chr5	6826572	6827969	1398	mergedPeak-83	AT5G20225	upstream	4	.	other_rna	other RNA	Potential natural antisense gene, locus overlaps with AT5G20220
Chr5	6826572	6827969	1398	mergedPeak-83	AT5G20230	overlapEnd	4	ATBCB, BCB, SAG14	protein_coding	blue-copper-binding protein	Al-stress-induced gene	blue-copper-binding protein (BCB); FUNCTIONS IN: electron carrier activity, copper ion binding; INVOLVED IN: response to oxidative stress, response to salt stress, aluminum ion transport, response to wounding, response to absence of light; LOCATED IN: anchored to plasma membrane, plasma membrane, vacuole, anchored to membrane; EXPRESSED IN: 24 plant structures; EXPRESSED DURING: 12 growth stages;…
Chr5	6826572	6827969	1398	mergedPeak-83	AT5G20240	upstream	4	PI	protein_coding	K-box region and MADS-box transcription factor family protein	Floral homeotic gene encoding a MADS domain transcription factor. Required for the specification of petal and stamen identities.	PISTILLATA (PI); FUNCTIONS IN: DNA binding, sequence-specific DNA binding transcription factor activity; INVOLVED IN: regulation of transcription, DNA-dependent; LOCATED IN: nucleus, cytoplasm; EXPRESSED IN: 20 plant structures; EXPRESSED DURING: 8 growth stages; CONTAINS InterPro DOMAIN/s: Transcription factor, MADS-box (InterPro:IPR002100), Transcription factor, K-box (InterPro:IPR002487); BEST…
Chr5	7981087	7981629	543	mergedPeak-94	AT5G23665	includeFeature	4	.	pre_trna	pre-tRNA		tRNA-Gln (anticodon: TTG)
Chr5	7981087	7981629	543	mergedPeak-94	AT5G23670	upstream	4	LCB2	protein_coding	long chain base2	Encodes the LCB2 subunit of serine palmitoyltransferase, an enzyme involved in sphingosine biosynthesis. The protein is localized to the endoplasmic reticulum.	long chain base2 (LCB2); CONTAINS InterPro DOMAIN/s: Aminotransferase, class I/classII (InterPro:IPR004839), Pyridoxal phosphate-dependent transferase, major domain (InterPro:IPR015424), Aminotransferase, class-II, pyridoxal-phosphate binding site (InterPro:IPR001917), Pyridoxal phosphate-dependent transferase, major region, subdomain 1 (InterPro:IPR015421); BEST Arabidopsis thaliana protein matc…
Chr1	4440016	4440326	311	mergedPeak-1001	AT1G13000	upstream	3	.	protein_coding	Protein of unknown function (DUF707)		Protein of unknown function (DUF707); CONTAINS InterPro DOMAIN/s: Protein of unknown function DUF707 (InterPro:IPR007877); BEST Arabidopsis thaliana protein match is: Protein of unknown function (DUF707) (TAIR:AT3G26440.2); Has 35333 Blast hits to 34131 proteins in 2444 species: Archae - 798; Bacteria - 22429; Metazoa - 974; Fungi - 991; Plants - 531; Viruses - 0; Other Eukaryotes - 9610 (source:…
Chr1	4440016	4440326	311	mergedPeak-1001	AT1G13010	includeFeature	3	.	pre_trna	pre-tRNA		tRNA-Arg (anticodon: ACG)
Chr1	4440016	4440326	311	mergedPeak-1001	AT1G13020	downstream	3	EIF4B2	protein_coding	eukaryotic initiation factor 4B2	Encodes eIF4B2, eukaryotic initiation factor 4B2.	eukaryotic initiation factor 4B2 (EIF4B2); FUNCTIONS IN: translation initiation factor activity; INVOLVED IN: biological_process unknown; LOCATED IN: cellular_component unknown; EXPRESSED IN: 25 plant structures; EXPRESSED DURING: 13 growth stages; CONTAINS InterPro DOMAIN/s: Plant specific eukaryotic initiation factor 4B (InterPro:IPR010433); BEST Arabidopsis thaliana protein match is: eukaryoti…
Chr1	4709430	4709800	371	mergedPeak-1006	AT1G13720	includeFeature	3	.	pre_trna	pre-tRNA		tRNA-Thr (anticodon: CGT)
Chr1	4709430	4709800	371	mergedPeak-1006	AT1G13730	upstream	3	.	protein_coding	Nuclear transport factor 2 (NTF2) family protein with RNA binding (RRM-RBD-RNP motifs) domain		Nuclear transport factor 2 (NTF2) family protein with RNA binding (RRM-RBD-RNP motifs) domain; FUNCTIONS IN: RNA binding, nucleotide binding, nucleic acid binding; INVOLVED IN: transport, nucleocytoplasmic transport; LOCATED IN: intracellular; EXPRESSED IN: 17 plant structures; EXPRESSED DURING: 9 growth stages; CONTAINS InterPro DOMAIN/s: Nuclear transport factor 2 (InterPro:IPR002075), RNA reco…
Chr1	4741758	4742184	427	mergedPeak-1007	AT1G13830	upstream	3	.	protein_coding	Carbohydrate-binding X8 domain superfamily protein		Carbohydrate-binding X8 domain superfamily protein; FUNCTIONS IN: molecular_function unknown; INVOLVED IN: biological_process unknown; LOCATED IN: endomembrane system; EXPRESSED IN: 8 plant structures; EXPRESSED DURING: 4 anthesis, petal differentiation and expansion stage; CONTAINS InterPro DOMAIN/s: X8 (InterPro:IPR012946); BEST Arabidopsis thaliana protein match is: Carbohydrate-binding X8 dom…
Chr1	4741758	4742184	427	mergedPeak-1007	AT1G13840	includeFeature	3	.	pre_trna	pre-tRNA		tRNA-Ala (anticodon: TGC)
Chr1	4741758	4742184	427	mergedPeak-1007	AT1G13850	upstream	3	.	pre_trna	pre-tRNA		tRNA-Ala (anticodon: TGC)
Chr1	5380763	5381043	281	mergedPeak-1012	AT1G15640	downstream	3	.	protein_coding			unknown protein; BEST Arabidopsis thaliana protein match is: unknown protein (TAIR:AT1G15620.1); Has 154 Blast hits to 146 proteins in 13 species: Archae - 0; Bacteria - 0; Metazoa - 0; Fungi - 0; Plants - 154; Viruses - 0; Other Eukaryotes - 0 (source: NCBI BLink).
Chr1	5380763	5381043	281	mergedPeak-1012	AT1G15650	includeFeature	3	.	pre_trna	pre-tRNA		tRNA-Ser (anticodon: AGA)
Chr1	5380763	5381043	281	mergedPeak-1012	AT1G15660	upstream	3	CENP-C	protein_coding	centromere protein C	Encodes a homologue of the human centromeric protein C (CENP-C). CENP-C co-localizes with the 180 bp centromeric regions of chromosomes throughout the cell cycle, but does not completely cover the 180 bp regions.	centromere protein C (CENP-C); Has 380 Blast hits to 353 proteins in 129 species: Archae - 0; Bacteria - 6; Metazoa - 108; Fungi - 26; Plants - 78; Viruses - 8; Other Eukaryotes - 154 (source: NCBI BLink).
Chr1	7004326	7004659	334	mergedPeak-1037	AT1G20200	overlapStart	3	EMB2719, HAP15	protein_coding	PAM domain (PCI/PINT associated module) protein		EMBRYO DEFECTIVE 2719 (EMB2719); FUNCTIONS IN: enzyme regulator activity; INVOLVED IN: ubiquitin-dependent protein catabolic process, embryo development ending in seed dormancy; LOCATED IN: proteasome complex, plasma membrane, proteasome regulatory particle, lid subcomplex; EXPRESSED IN: 24 plant structures; EXPRESSED DURING: 13 growth stages; CONTAINS InterPro DOMAIN/s: Proteasome component (PCI…
Chr1	7004326	7004659	334	mergedPeak-1037	AT1G20210	includeFeature	3	.	pre_trna	pre-tRNA		tRNA-Asp (anticodon: GTC)
Chr1	7004326	7004659	334	mergedPeak-1037	AT1G20220	downstream	3	.	protein_coding	Alba DNA/RNA-binding protein		Alba DNA/RNA-binding protein; FUNCTIONS IN: nucleic acid binding; INVOLVED IN: biological_process unknown; LOCATED IN: plant-type cell wall; EXPRESSED IN: 25 plant structures; EXPRESSED DURING: 15 growth stages; CONTAINS InterPro DOMAIN/s: Alba, DNA/RNA-binding protein (InterPro:IPR002775); BEST Arabidopsis thaliana protein match is: Alba DNA/RNA-binding protein (TAIR:AT1G76010.1); Has 46942 Blas…
Chr1	7016313	7016676	364	mergedPeak-1038	AT1G20240	upstream	3	.	protein_coding	SWI-SNF-related chromatin binding protein		SWI-SNF-related chromatin binding protein; FUNCTIONS IN: molecular_function unknown; INVOLVED IN: biological_process unknown; LOCATED IN: mitochondrion; BEST Arabidopsis thaliana protein match is: F-box family protein (TAIR:AT1G20940.1); Has 101 Blast hits to 51 proteins in 5 species: Archae - 0; Bacteria - 0; Metazoa - 0; Fungi - 0; Plants - 101; Viruses - 0; Other Eukaryotes - 0 (source: NCBI B…
Chr1	7016313	7016676	364	mergedPeak-1038	AT1G20250	includeFeature	3	.	pre_trna	pre-tRNA		tRNA-Lys (anticodon: CTT)
Chr1	7016313	7016676	364	mergedPeak-1038	AT1G20260	upstream	3	.	protein_coding	ATPase, V1 complex, subunit B protein		ATPase, V1 complex, subunit B protein; FUNCTIONS IN: hydrogen ion transporting ATP synthase activity, rotational mechanism, hydrolase activity, acting on acid anhydrides, catalyzing transmembrane movement of substances, ATP binding, proton-transporting ATPase activity, rotational mechanism; INVOLVED IN: proton transport, ATP metabolic process, ATP synthesis coupled proton transport; LOCATED IN: p…
Chr1	7242670	7243002	333	mergedPeak-1045	AT1G20820	includeFeature	3	.	pre_trna	pre-tRNA		tRNA-Trp (anticodon: CCA)
Chr1	7242670	7243002	333	mergedPeak-1045	AT1G20830	overlapStart	3	MCD1	protein_coding	multiple chloroplast division site 1	Encodes MCD1 (MULTIPLE CHLOROPLAST DIVISION SITE 1). Determines the site of chloroplast division in concert with MinD (AT5G24020).	MULTIPLE CHLOROPLAST DIVISION SITE 1 (MCD1); FUNCTIONS IN: molecular_function unknown; INVOLVED IN: chloroplast fission; LOCATED IN: chloroplast inner membrane, chloroplast envelope; EXPRESSED IN: 22 plant structures; EXPRESSED DURING: 13 growth stages; Has 38 Blast hits to 38 proteins in 12 species: Archae - 0; Bacteria - 0; Metazoa - 0; Fungi - 0; Plants - 38; Viruses - 0; Other Eukaryotes - 0 …
Chr1	7884287	7884703	417	mergedPeak-1050	AT1G22310	upstream	3	MBD8, ATMBD8	protein_coding	methyl-CPG-binding domain 8	Protein containing methyl-CpG-binding domain.Has sequence similarity to human MBD proteins.	methyl-CPG-binding domain 8 (MBD8); FUNCTIONS IN: methyl-CpG binding; INVOLVED IN: biological_process unknown; LOCATED IN: nucleus; EXPRESSED IN: 23 plant structures; EXPRESSED DURING: 13 growth stages; CONTAINS InterPro DOMAIN/s: AT hook, DNA-binding motif (InterPro:IPR017956), DNA-binding, integrase-type (InterPro:IPR016177), Methyl-CpG DNA binding (InterPro:IPR001739); Has 148 Blast hits to 12…
Chr1	7884287	7884703	417	mergedPeak-1050	AT1G22320	includeFeature	3	.	pre_trna	pre-tRNA		tRNA-Met (anticodon: CAT)
Chr1	7884287	7884703	417	mergedPeak-1050	AT1G22330	upstream	3	.	protein_coding	RNA-binding (RRM/RBD/RNP motifs) family protein		RNA-binding (RRM/RBD/RNP motifs) family protein; FUNCTIONS IN: RNA binding, nucleotide binding, nucleic acid binding; INVOLVED IN: biological_process unknown; LOCATED IN: cellular_component unknown; EXPRESSED IN: 20 plant structures; EXPRESSED DURING: 13 growth stages; CONTAINS InterPro DOMAIN/s: RNA recognition motif, RNP-1 (InterPro:IPR000504), Nucleotide-binding, alpha-beta plait (InterPro:IPR…
Chr1	9295419	9295827	409	mergedPeak-1069	AT1G26820	upstream	3	RNS3	protein_coding	ribonuclease 3	Encodes ribonuclease RNS3.	ribonuclease 3 (RNS3); FUNCTIONS IN: ribonuclease T2 activity, endoribonuclease activity, RNA binding; INVOLVED IN: aging; LOCATED IN: endomembrane system; EXPRESSED IN: 21 plant structures; EXPRESSED DURING: 12 growth stages; CONTAINS InterPro DOMAIN/s: Ribonuclease T2 (InterPro:IPR001568), Ribonuclease T2, active site (InterPro:IPR018188); BEST Arabidopsis thaliana protein match is: Ribonucleas…
Chr1	9295419	9295827	409	mergedPeak-1069	AT1G26830	overlapStart	3	CUL3A, ATCUL3A, ATCUL3, CUL3	protein_coding	cullin 3	Cullin, putative, similar to Cullin homolog 3 (CUL-3) SP:Q13618, GI:3639052 from (Homo sapiens); contains Pfam profile PF00888: Cullin family. Interacts with other components of E3 ligase complex suggesting it functions in RUB-modification. Forms complexes with BTB domain proteins forming a novel class of E3-based ubiquitin protein-ligase complexes. Mutant is early flowering and has a reduced sen…	cullin 3 (CUL3); CONTAINS InterPro DOMAIN/s: Winged helix-turn-helix transcription repressor DNA-binding (InterPro:IPR011991), Cullin homology (InterPro:IPR016158), Cullin protein, neddylation domain (InterPro:IPR019559), Cullin, N-terminal (InterPro:IPR001373), Cullin repeat-like-containing domain (InterPro:IPR016159); BEST Arabidopsis thaliana protein match is: cullin 3B (TAIR:AT1G69670.1); Has…
Chr1	9295419	9295827	409	mergedPeak-1069	AT1G26840	upstream	3	ORC6, ATORC6	protein_coding	origin recognition complex protein 6	Origin Recognition Complex subunit 6. Involved in the initiation of DNA replication. Regulated transcriptionally during cell cycle, peaking at G1/S-phase. Target of E2F/DF family of transcription factors.	origin recognition complex protein 6 (ORC6); FUNCTIONS IN: DNA binding; INVOLVED IN: DNA replication; LOCATED IN: origin recognition complex; EXPRESSED IN: 17 plant structures; EXPRESSED DURING: 9 growth stages; CONTAINS InterPro DOMAIN/s: Origin recognition complex, subunit 6, metazoa/plant (InterPro:IPR020529), Origin recognition complex, subunit 6 (InterPro:IPR008721); Has 179 Blast hits to 17…
Chr1	10963515	10963793	279	mergedPeak-1091	AT1G30825	downstream	3	ARPC2A, DIS2	protein_coding	Arp2/3 complex, 34 kD subunit p34-Arc	Involved in trichome maturation. mutant displays enlarged trichomes	DISTORTED TRICHOMES 2 (DIS2); CONTAINS InterPro DOMAIN/s: Arp2/3 complex, 34kDa subunit p34-Arc (InterPro:IPR007188); BEST Arabidopsis thaliana protein match is: actin-related protein C2B (TAIR:AT2G33385.2); Has 407 Blast hits to 407 proteins in 172 species: Archae - 0; Bacteria - 0; Metazoa - 148; Fungi - 133; Plants - 82; Viruses - 0; Other Eukaryotes - 44 (source: NCBI BLink).
Chr1	10963515	10963793	279	mergedPeak-1091	AT1G30830	includeFeature	3	.	pre_trna	pre-tRNA		tRNA-Val (anticodon: AAC)
Chr1	11670588	11670937	350	mergedPeak-1097	AT1G32350	upstream	3	AOX1D	protein_coding	alternative oxidase 1D		alternative oxidase 1D (AOX1D); FUNCTIONS IN: alternative oxidase activity; INVOLVED IN: oxidation reduction, response to cyclopentenone; LOCATED IN: mitochondrial envelope, mitochondrion; EXPRESSED IN: stem, sepal, leaf, stamen; EXPRESSED DURING: LP.04 four leaves visible, 4 anthesis, petal differentiation and expansion stage; CONTAINS InterPro DOMAIN/s: Alternative oxidase (InterPro:IPR002680);…
Chr1	11670588	11670937	350	mergedPeak-1097	AT1G32360	upstream	3	.	protein_coding	Zinc finger (CCCH-type) family protein		Zinc finger (CCCH-type) family protein; CONTAINS InterPro DOMAIN/s: Zinc finger, CCCH-type (InterPro:IPR000571); BEST Arabidopsis thaliana protein match is: Zinc finger C-x8-C-x5-C-x3-H type family protein (TAIR:AT2G35430.1); Has 13421 Blast hits to 5509 proteins in 634 species: Archae - 13; Bacteria - 2784; Metazoa - 4906; Fungi - 574; Plants - 3348; Viruses - 263; Other Eukaryotes - 1533 (sourc…
Chr1	11671475	11671831	357	mergedPeak-1098	AT1G32350	upstream	3	AOX1D	protein_coding	alternative oxidase 1D		alternative oxidase 1D (AOX1D); FUNCTIONS IN: alternative oxidase activity; INVOLVED IN: oxidation reduction, response to cyclopentenone; LOCATED IN: mitochondrial envelope, mitochondrion; EXPRESSED IN: stem, sepal, leaf, stamen; EXPRESSED DURING: LP.04 four leaves visible, 4 anthesis, petal differentiation and expansion stage; CONTAINS InterPro DOMAIN/s: Alternative oxidase (InterPro:IPR002680);…
Chr1	11671475	11671831	357	mergedPeak-1098	AT1G32360	upstream	3	.	protein_coding	Zinc finger (CCCH-type) family protein		Zinc finger (CCCH-type) family protein; CONTAINS InterPro DOMAIN/s: Zinc finger, CCCH-type (InterPro:IPR000571); BEST Arabidopsis thaliana protein match is: Zinc finger C-x8-C-x5-C-x3-H type family protein (TAIR:AT2G35430.1); Has 13421 Blast hits to 5509 proteins in 634 species: Archae - 13; Bacteria - 2784; Metazoa - 4906; Fungi - 574; Plants - 3348; Viruses - 263; Other Eukaryotes - 1533 (sourc…
Chr1	12895463	12896346	884	mergedPeak-1108	AT1G35200	upstream	3
Chr1	12895463	12896346	884	mergedPeak-1108	AT1G35210	downstream	3	.	protein_coding			unknown protein; FUNCTIONS IN: molecular_function unknown; INVOLVED IN: biological_process unknown; LOCATED IN: chloroplast; EXPRESSED IN: 14 plant structures; EXPRESSED DURING: 9 growth stages; CONTAINS InterPro DOMAIN/s: Protein of unknown function DUF740 (InterPro:IPR008004); BEST Arabidopsis thaliana protein match is: unknown protein (TAIR:AT1G22470.1); Has 83 Blast hits to 83 proteins in 12 …
Chr1	17731599	17732039	441	mergedPeak-1134	AT1G48070	upstream	3	.	protein_coding	Thioredoxin superfamily protein		Thioredoxin superfamily protein; FUNCTIONS IN: molecular_function unknown; LOCATED IN: cellular_component unknown; Has 30201 Blast hits to 17322 proteins in 780 species: Archae - 12; Bacteria - 1396; Metazoa - 17338; Fungi - 3422; Plants - 5037; Viruses - 0; Other Eukaryotes - 2996 (source: NCBI BLink).
Chr1	17731599	17732039	441	mergedPeak-1134	AT1G48080	includeFeature	3	.	pre_trna	pre-tRNA		tRNA-Lys (anticodon: CTT)
Chr1	17731599	17732039	441	mergedPeak-1134	AT1G48090	overlapEnd	3	.	protein_coding	calcium-dependent lipid-binding family protein		calcium-dependent lipid-binding family protein; FUNCTIONS IN: phosphoinositide binding; INVOLVED IN: signal transduction; LOCATED IN: chloroplast; EXPRESSED IN: 26 plant structures; EXPRESSED DURING: 15 growth stages; CONTAINS InterPro DOMAIN/s: C2 membrane targeting protein (InterPro:IPR018029), Protein of unknown function DUF946 (InterPro:IPR009291), Vacuolar protein sorting-associated protein …
Chr1	18135491	18135873	383	mergedPeak-1136	AT1G49015	downstream	3	.	protein_coding	DPP6 N-terminal domain-like protein		DPP6 N-terminal domain-like protein; FUNCTIONS IN: RNA binding, translation initiation factor activity; INVOLVED IN: translational initiation; LOCATED IN: cellular_component unknown; CONTAINS InterPro DOMAIN/s: Eukaryotic translation initiation factor 2A, central region (InterPro:IPR013979), Translation initiation factor eIF-3b (InterPro:IPR011400); BEST Arabidopsis thaliana protein match is: euk…
Chr1	18135491	18135873	383	mergedPeak-1136	AT1G49020	includeFeature	3	.	pre_trna	pre-tRNA		tRNA-Asp (anticodon: GTC)
Chr1	18135491	18135873	383	mergedPeak-1136	AT1G49030	upstream	3	.	protein_coding	PLAC8 family protein		PLAC8 family protein; CONTAINS InterPro DOMAIN/s: Protein of unknown function Cys-rich (InterPro:IPR006461); BEST Arabidopsis thaliana protein match is: PLAC8 family protein (TAIR:AT3G18460.1); Has 749 Blast hits to 748 proteins in 94 species: Archae - 0; Bacteria - 0; Metazoa - 146; Fungi - 45; Plants - 538; Viruses - 0; Other Eukaryotes - 20 (source: NCBI BLink).
Chr1	18135491	18135873	383	mergedPeak-1136	AT1G49032	upstream	3	.	protein_coding			unknown protein; FUNCTIONS IN: molecular_function unknown; INVOLVED IN: biological_process unknown; LOCATED IN: endomembrane system; Has 30201 Blast hits to 17322 proteins in 780 species: Archae - 12; Bacteria - 1396; Metazoa - 17338; Fungi - 3422; Plants - 5037; Viruses - 0; Other Eukaryotes - 2996 (source: NCBI BLink).
Chr1	18387589	18387902	314	mergedPeak-1140	AT1G49670	upstream	3	NQR	protein_coding	ARP protein (REF)	molecular function has not been defined. Was shown involved in oxidative stress tolerance.	NQR; FUNCTIONS IN: oxidoreductase activity, binding, zinc ion binding, catalytic activity; INVOLVED IN: response to oxidative stress, metabolic process; LOCATED IN: mitochondrion, peroxisome; EXPRESSED IN: 24 plant structures; EXPRESSED DURING: 13 growth stages; CONTAINS InterPro DOMAIN/s: Short-chain dehydrogenase/reductase, conserved site (InterPro:IPR020904), Glucose/ribitol dehydrogenase (Int…
Chr1	18387589	18387902	314	mergedPeak-1140	AT1G49680	downstream	3	.	protein_coding			unknown protein; BEST Arabidopsis thaliana protein match is: unknown protein (TAIR:AT4G28870.1); Has 22889 Blast hits to 1261 proteins in 188 species: Archae - 2; Bacteria - 20934; Metazoa - 922; Fungi - 109; Plants - 147; Viruses - 121; Other Eukaryotes - 654 (source: NCBI BLink).
Chr1	18387589	18387902	314	mergedPeak-1140	AT1G49690	includeFeature	3	.	pre_trna	pre-tRNA		tRNA-Arg (anticodon: CCT)
Chr1	18387589	18387902	314	mergedPeak-1140	AT1G49700	downstream	3	.	protein_coding	Plant protein 1589 of unknown function		Plant protein 1589 of unknown function; FUNCTIONS IN: molecular_function unknown; INVOLVED IN: biological_process unknown; LOCATED IN: cellular_component unknown; EXPRESSED IN: 23 plant structures; EXPRESSED DURING: 15 growth stages; CONTAINS InterPro DOMAIN/s: Conserved hypothetical protein CHP01589, plant (InterPro:IPR006476); BEST Arabidopsis thaliana protein match is: unknown protein (TAIR:AT…
Chr1	19424350	19424714	365	mergedPeak-1150	AT1G52160	overlapStart	3	TRZ3	protein_coding	tRNAse Z3	Encodes a tRNase Z.	tRNAse Z3 (TRZ3); BEST Arabidopsis thaliana protein match is: tRNAse Z4 (TAIR:AT3G16260.1); Has 6463 Blast hits to 4305 proteins in 1644 species: Archae - 441; Bacteria - 4471; Metazoa - 273; Fungi - 252; Plants - 107; Viruses - 0; Other Eukaryotes - 919 (source: NCBI BLink).
Chr1	19424350	19424714	365	mergedPeak-1150	AT1G52170	includeFeature	3	.	pre_trna	pre-tRNA		tRNA-Asn (anticodon: GTT)
Chr1	19424350	19424714	365	mergedPeak-1150	AT1G52180	downstream	3	.	protein_coding	Aquaporin-like superfamily protein		Aquaporin-like superfamily protein; FUNCTIONS IN: water channel activity; INVOLVED IN: transport; LOCATED IN: endomembrane system, membrane; EXPRESSED IN: 22 plant structures; EXPRESSED DURING: 13 growth stages; CONTAINS InterPro DOMAIN/s: Major intrinsic protein (InterPro:IPR000425); BEST Arabidopsis thaliana protein match is: delta tonoplast integral protein (TAIR:AT3G16240.1); Has 2411 Blast h…
Chr1	19685091	19685398	308	mergedPeak-1153	AT1G52855	upstream	3	.	protein_coding			unknown protein; BEST Arabidopsis thaliana protein match is: unknown protein (TAIR:AT3G15534.1); Has 35333 Blast hits to 34131 proteins in 2444 species: Archae - 798; Bacteria - 22429; Metazoa - 974; Fungi - 991; Plants - 531; Viruses - 0; Other Eukaryotes - 9610 (source: NCBI BLink).
Chr1	19685091	19685398	308	mergedPeak-1153	AT1G52860	includeFeature	3	.	pre_trna	pre-tRNA		tRNA-Tyr (anticodon: GTA)
Chr1	19685091	19685398	308	mergedPeak-1153	AT1G52870	upstream	3	.	protein_coding	Peroxisomal membrane 22 kDa (Mpv17/PMP22) family protein		Peroxisomal membrane 22 kDa (Mpv17/PMP22) family protein; FUNCTIONS IN: molecular_function unknown; INVOLVED IN: biological_process unknown; LOCATED IN: integral to membrane, chloroplast; EXPRESSED IN: 21 plant structures; EXPRESSED DURING: 13 growth stages; CONTAINS InterPro DOMAIN/s: Mpv17/PMP22 (InterPro:IPR007248); BEST Arabidopsis thaliana protein match is: Peroxisomal membrane 22 kDa (Mpv17…
Chr1	19847362	19848156	795	mergedPeak-1156	AT1G53210	overlapEnd	3	.	protein_coding	sodium/calcium exchanger family protein / calcium-binding EF hand family protein		sodium/calcium exchanger family protein / calcium-binding EF hand family protein; FUNCTIONS IN: calcium ion binding; INVOLVED IN: transmembrane transport; LOCATED IN: vacuolar membrane, plasma membrane, vacuole, membrane, plant-type vacuole; EXPRESSED IN: 27 plant structures; EXPRESSED DURING: 16 growth stages; CONTAINS InterPro DOMAIN/s: EF-Hand 1, calcium-binding site (InterPro:IPR018247), Sodi…
Chr1	19847362	19848156	795	mergedPeak-1156	AT1G53220	includeFeature	3	.	pre_trna	pre-tRNA		tRNA-Ile (anticodon: TAT)
Chr1	19847362	19848156	795	mergedPeak-1156	AT1G53233	upstream	3	.	other_rna	other RNA	Potential natural antisense gene, locus overlaps with AT1G53230
Chr1	20791120	20791457	338	mergedPeak-1159	AT1G55620	overlapStart	3	CLC-F, ATCLC-F	protein_coding	chloride channel F	Encodes a chloride channel protein that has been localized to the chloroplast and golgi apparatus. Complements yeast gef1 mutant and therefor may function to acidify the golgi lumen.	chloride channel F (CLC-F); FUNCTIONS IN: ion channel activity, voltage-gated chloride channel activity; INVOLVED IN: chloride transport, transmembrane transport; LOCATED IN: Golgi apparatus, chloroplast, membrane; EXPRESSED IN: 24 plant structures; EXPRESSED DURING: 14 growth stages; CONTAINS InterPro DOMAIN/s: Chloride channel, core (InterPro:IPR014743), Chloride channel, voltage gated (InterPr…
Chr1	20791120	20791457	338	mergedPeak-1159	AT1G55625	includeFeature	3	.	pre_trna	pre-tRNA		tRNA-Ser (anticodon: TGA)
Chr1	20791120	20791457	338	mergedPeak-1159	AT1G55630	downstream	3	.	protein_coding	Pentatricopeptide repeat (PPR) superfamily protein		Pentatricopeptide repeat (PPR) superfamily protein; CONTAINS InterPro DOMAIN/s: Pentatricopeptide repeat (InterPro:IPR002885); BEST Arabidopsis thaliana protein match is: Pentatricopeptide repeat (PPR) superfamily protein (TAIR:AT3G60050.1); Has 42670 Blast hits to 13056 proteins in 286 species: Archae - 4; Bacteria - 35; Metazoa - 418; Fungi - 534; Plants - 40367; Viruses - 0; Other Eukaryotes -…
Chr1	20791120	20791457	338	mergedPeak-1159	AT1G55640	upstream	3	PRA1.G1	protein_coding	prenylated RAB acceptor 1.G1		prenylated RAB acceptor 1.G1 (PRA1.G1); CONTAINS InterPro DOMAIN/s: Prenylated rab acceptor PRA1 (InterPro:IPR004895); BEST Arabidopsis thaliana protein match is: prenylated RAB acceptor 1.G2 (TAIR:AT5G56230.1); Has 359 Blast hits to 359 proteins in 52 species: Archae - 0; Bacteria - 0; Metazoa - 27; Fungi - 19; Plants - 293; Viruses - 0; Other Eukaryotes - 20 (source: NCBI BLink).
Chr1	21883748	21884138	391	mergedPeak-1169	AT1G59550	upstream	3	.	protein_coding	UBX domain-containing protein		UBX domain-containing protein; CONTAINS InterPro DOMAIN/s: UBX (InterPro:IPR001012); BEST Arabidopsis thaliana protein match is: structural constituent of ribosome (TAIR:AT4G14250.1); Has 281 Blast hits to 255 proteins in 106 species: Archae - 0; Bacteria - 0; Metazoa - 86; Fungi - 69; Plants - 102; Viruses - 0; Other Eukaryotes - 24 (source: NCBI BLink).
Chr1	21883748	21884138	391	mergedPeak-1169	AT1G59560	overlapEnd	3	ZCF61, DAL2	protein_coding	E3 Ubiquitin ligase family protein		ZCF61; FUNCTIONS IN: zinc ion binding; EXPRESSED IN: 23 plant structures; EXPRESSED DURING: 13 growth stages; CONTAINS InterPro DOMAIN/s: Zinc finger, RING-type (InterPro:IPR001841), E3 Ubiquitin ligase (InterPro:IPR022170); BEST Arabidopsis thaliana protein match is: E3 Ubiquitin ligase family protein (TAIR:AT1G63900.2); Has 2916 Blast hits to 2819 proteins in 249 species: Archae - 0; Bacteria -…
Chr1	21883748	21884138	391	mergedPeak-1169	AT1G59570	includeFeature	3	.	pre_trna	pre-tRNA		tRNA-Ser (anticodon: AGA)
Chr1	21883748	21884138	391	mergedPeak-1169	AT1G59580	overlapStart	3	ATMPK2, MPK2	protein_coding	mitogen-activated protein kinase homolog 2	encodes a mitogen-activated kinase involved in innate immunity	mitogen-activated protein kinase homolog 2 (MPK2); CONTAINS InterPro DOMAIN/s: Protein kinase, ATP binding site (InterPro:IPR017441), MAP kinase, conserved site (InterPro:IPR003527), Protein kinase, catalytic domain (InterPro:IPR000719), Serine/threonine-protein kinase domain (InterPro:IPR002290), Serine/threonine-protein kinase-like domain (InterPro:IPR017442), Protein kinase-like domain (InterP…
Chr1	22394534	22394912	379	mergedPeak-1175	AT1G60820	includeFeature	3	.	pre_trna	pre-tRNA		tRNA-Gly (anticodon: GCC)
Chr1	22394534	22394912	379	mergedPeak-1175	AT1G60830	downstream	3	.	protein_coding	RNA-binding (RRM/RBD/RNP motifs) family protein		RNA-binding (RRM/RBD/RNP motifs) family protein; FUNCTIONS IN: RNA binding, nucleotide binding, nucleic acid binding; EXPRESSED IN: male gametophyte, pollen tube; EXPRESSED DURING: L mature pollen stage, M germinated pollen stage; CONTAINS InterPro DOMAIN/s: RNA recognition motif, RNP-1 (InterPro:IPR000504), Nucleotide-binding, alpha-beta plait (InterPro:IPR012677); BEST Arabidopsis thaliana prot…
Chr1	22394534	22394912	379	mergedPeak-1175	AT1G60835	upstream	3
Chr1	22397483	22397847	365	mergedPeak-1176	AT1G60820	upstream	3	.	pre_trna	pre-tRNA		tRNA-Gly (anticodon: GCC)
Chr1	22397483	22397847	365	mergedPeak-1176	AT1G60830	upstream	3	.	protein_coding	RNA-binding (RRM/RBD/RNP motifs) family protein		RNA-binding (RRM/RBD/RNP motifs) family protein; FUNCTIONS IN: RNA binding, nucleotide binding, nucleic acid binding; EXPRESSED IN: male gametophyte, pollen tube; EXPRESSED DURING: L mature pollen stage, M germinated pollen stage; CONTAINS InterPro DOMAIN/s: RNA recognition motif, RNP-1 (InterPro:IPR000504), Nucleotide-binding, alpha-beta plait (InterPro:IPR012677); BEST Arabidopsis thaliana prot…
Chr1	22397483	22397847	365	mergedPeak-1176	AT1G60835	downstream	3
Chr1	22397483	22397847	365	mergedPeak-1176	AT1G60840	includeFeature	3	.	pre_trna	pre-tRNA		tRNA-Gly (anticodon: GCC)
Chr1	22397483	22397847	365	mergedPeak-1176	AT1G60850	downstream	3	ATRPAC42, AAC42	protein_coding	DNA-directed RNA polymerase family protein		ATRPAC42; FUNCTIONS IN: DNA-directed RNA polymerase activity, protein dimerization activity, DNA binding; INVOLVED IN: transcription; LOCATED IN: nucleolus; EXPRESSED IN: 19 plant structures; EXPRESSED DURING: 10 growth stages; CONTAINS InterPro DOMAIN/s: DNA-directed RNA polymerase, insert domain (InterPro:IPR011262), DNA-directed RNA polymerase, dimerisation (InterPro:IPR011261), DNA-directed R…
Chr1	22460831	22461196	366	mergedPeak-1178	AT1G60987	overlapEnd	3	SCRL5	protein_coding	SCR-like 5	Encodes a member of a family of small, secreted, cysteine rich proteins with sequence similarity to SCR (S locus cysteine-rich protein).	SCR-like 5 (SCRL5); FUNCTIONS IN: molecular_function unknown; INVOLVED IN: signal transduction; LOCATED IN: endomembrane system; CONTAINS InterPro DOMAIN/s: Plant self-incompatibility response (InterPro:IPR010682); BEST Arabidopsis thaliana protein match is: SCR-like 4 (TAIR:AT1G60986.1); Has 35333 Blast hits to 34131 proteins in 2444 species: Archae - 798; Bacteria - 22429; Metazoa - 974; Fungi …
Chr1	22460831	22461196	366	mergedPeak-1178	AT1G60989	upstream	3	SCRL7	protein_coding	SCR-like 7	Encodes a member of a family of small, secreted, cysteine rich proteins with sequence similarity to SCR (S locus cysteine-rich protein).	SCR-like 7 (SCRL7); INVOLVED IN: signal transduction; LOCATED IN: endomembrane system; CONTAINS InterPro DOMAIN/s: Plant self-incompatibility response (InterPro:IPR010682); BEST Arabidopsis thaliana protein match is: SCR-like 4 (TAIR:AT1G60986.1); Has 35333 Blast hits to 34131 proteins in 2444 species: Archae - 798; Bacteria - 22429; Metazoa - 974; Fungi - 991; Plants - 531; Viruses - 0; Other Eu…
Chr1	22460831	22461196	366	mergedPeak-1178	AT1G60990	downstream	3	.	protein_coding	Glycine cleavage T-protein family		Glycine cleavage T-protein family; FUNCTIONS IN: aminomethyltransferase activity; INVOLVED IN: glycine catabolic process; LOCATED IN: chloroplast; EXPRESSED IN: 20 plant structures; EXPRESSED DURING: 13 growth stages; CONTAINS InterPro DOMAIN/s: Folate-binding, YgfZ (InterPro:IPR017703), Glycine cleavage T-protein, N-terminal (InterPro:IPR006222), Glycine cleavage T-protein, C-terminal barrel (In…
Chr1	22866647	22867104	458	mergedPeak-1183	AT1G61860	upstream	3	.	protein_coding	Protein kinase superfamily protein		Protein kinase superfamily protein; FUNCTIONS IN: protein serine/threonine kinase activity, protein kinase activity, kinase activity, ATP binding; INVOLVED IN: protein amino acid phosphorylation; LOCATED IN: cellular_component unknown; EXPRESSED IN: 12 plant structures; EXPRESSED DURING: L mature pollen stage, M germinated pollen stage, 4 anthesis, C globular stage, petal differentiation and expa…
Chr1	22866647	22867104	458	mergedPeak-1183	AT1G61870	upstream	3	PPR336	protein_coding	pentatricopeptide repeat 336		pentatricopeptide repeat 336 (PPR336); LOCATED IN: mitochondrion, membrane; EXPRESSED IN: 22 plant structures; EXPRESSED DURING: 13 growth stages; CONTAINS InterPro DOMAIN/s: Pentatricopeptide repeat (InterPro:IPR002885); BEST Arabidopsis thaliana protein match is: Tetratricopeptide repeat (TPR)-like superfamily protein (TAIR:AT1G11630.1); Has 31000 Blast hits to 9550 proteins in 270 species: Arc…
Chr1	22866647	22867104	458	mergedPeak-1183	AT1G61880	includeFeature	3	.	pre_trna	pre-tRNA		tRNA-Trp (anticodon: CCA)
Chr1	22866647	22867104	458	mergedPeak-1183	AT1G61890	downstream	3	.	protein_coding	MATE efflux family protein		MATE efflux family protein; FUNCTIONS IN: antiporter activity, drug transmembrane transporter activity, transporter activity; INVOLVED IN: response to karrikin; LOCATED IN: membrane; EXPRESSED IN: 22 plant structures; EXPRESSED DURING: 13 growth stages; CONTAINS InterPro DOMAIN/s: Multi antimicrobial extrusion protein MatE (InterPro:IPR002528); BEST Arabidopsis thaliana protein match is: MATE eff…
Chr1	23559117	23559504	388	mergedPeak-1189	AT1G63500	downstream	3	.	protein_coding	Protein kinase protein with tetratricopeptide repeat domain		Protein kinase protein with tetratricopeptide repeat domain; FUNCTIONS IN: protein serine/threonine kinase activity, binding, protein kinase activity, ATP binding; INVOLVED IN: protein amino acid phosphorylation; LOCATED IN: plasma membrane; EXPRESSED IN: 24 plant structures; EXPRESSED DURING: 14 growth stages; CONTAINS InterPro DOMAIN/s: Protein kinase, catalytic domain (InterPro:IPR000719), Tet…
Chr1	23559117	23559504	388	mergedPeak-1189	AT1G63510	includeFeature	3	.	pre_trna	pre-tRNA		tRNA-Cys (anticodon: GCA)
Chr1	23559117	23559504	388	mergedPeak-1189	AT1G63520	upstream	3	.	protein_coding	Protein of unknown function (DUF3527)		Protein of unknown function (DUF3527); CONTAINS InterPro DOMAIN/s: Protein of unknown function DUF3527 (InterPro:IPR021916); BEST Arabidopsis thaliana protein match is: Protein of unknown function (DUF3527) (TAIR:AT4G11450.1); Has 121 Blast hits to 121 proteins in 11 species: Archae - 0; Bacteria - 0; Metazoa - 0; Fungi - 0; Plants - 121; Viruses - 0; Other Eukaryotes - 0 (source: NCBI BLink).
Chr1	24554206	24554586	381	mergedPeak-1198	AT1G65960	inside	3	GAD2	protein_coding	glutamate decarboxylase 2	glutamate decarboxylase (GAD2)	glutamate decarboxylase 2 (GAD2); CONTAINS InterPro DOMAIN/s: Pyridoxal phosphate-dependent transferase, major domain (InterPro:IPR015424), Pyridoxal phosphate-dependent decarboxylase (InterPro:IPR002129), Glutamate decarboxylase (InterPro:IPR010107), Pyridoxal phosphate-dependent transferase, major region, subdomain 1 (InterPro:IPR015421); BEST Arabidopsis thaliana protein match is: glutamate de…
Chr1	24611345	24611852	508	mergedPeak-1201	AT1G66110	upstream	3	.	protein_coding	Family of unknown function (DUF577)		Family of unknown function (DUF577); CONTAINS InterPro DOMAIN/s: Protein of unknown function DUF577 (InterPro:IPR007598); BEST Arabidopsis thaliana protein match is: Family of unknown function (DUF577) (TAIR:AT5G37410.1); Has 76 Blast hits to 50 proteins in 3 species: Archae - 0; Bacteria - 0; Metazoa - 0; Fungi - 0; Plants - 76; Viruses - 0; Other Eukaryotes - 0 (source: NCBI BLink).
Chr1	24611345	24611852	508	mergedPeak-1201	AT1G66120	upstream	3	.	protein_coding	AMP-dependent synthetase and ligase family protein		AMP-dependent synthetase and ligase family protein; FUNCTIONS IN: catalytic activity; INVOLVED IN: metabolic process; EXPRESSED IN: embryo, sepal, male gametophyte, carpel, stamen; EXPRESSED DURING: 4 anthesis, C globular stage, petal differentiation and expansion stage; CONTAINS InterPro DOMAIN/s: AMP-dependent synthetase/ligase (InterPro:IPR000873); BEST Arabidopsis thaliana protein match is: a…
Chr1	25880011	25882281	2271	mergedPeak-1210	AT1G68840	includeFeature	3	RAV2, AtRAV2	protein_coding	related to ABI3/VP1 2	Rav2 is part of a complex that has been named `regulator of the (H+)-ATPase of the vacuolar and endosomal membranes' (RAVE)	related to ABI3/VP1 2 (RAV2); FUNCTIONS IN: transcription repressor activity, DNA binding, sequence-specific DNA binding transcription factor activity; INVOLVED IN: regulation of transcription, DNA-dependent; LOCATED IN: chloroplast; EXPRESSED IN: 11 plant structures; EXPRESSED DURING: 8 growth stages; CONTAINS InterPro DOMAIN/s: DNA-binding, integrase-type (InterPro:IPR016177), Transcriptional f…
Chr1	25880011	25882281	2271	mergedPeak-1210	AT1G68845	upstream	3	.	protein_coding			unknown protein; Has 2 Blast hits to 2 proteins in 1 species: Archae - 0; Bacteria - 0; Metazoa - 0; Fungi - 0; Plants - 2; Viruses - 0; Other Eukaryotes - 0 (source: NCBI BLink).
Chr1	26401045	26402443	1399	mergedPeak-1221	AT1G70090	inside	3	GATL9, LGT8	protein_coding	glucosyl transferase family 8	Encodes a protein with putative galacturonosyltransferase activity.	glucosyl transferase family 8 (LGT8); FUNCTIONS IN: transferase activity, transferring hexosyl groups, polygalacturonate 4-alpha-galacturonosyltransferase activity, transferase activity, transferring glycosyl groups; INVOLVED IN: carbohydrate biosynthetic process; LOCATED IN: endomembrane system; EXPRESSED IN: 22 plant structures; EXPRESSED DURING: 13 growth stages; CONTAINS InterPro DOMAIN/s: Gl…
Chr1	26401045	26402443	1399	mergedPeak-1221	AT1G70100	upstream	3	.	protein_coding			unknown protein; FUNCTIONS IN: molecular_function unknown; INVOLVED IN: biological_process unknown; LOCATED IN: cellular_component unknown; EXPRESSED IN: 22 plant structures; EXPRESSED DURING: 13 growth stages; BEST Arabidopsis thaliana protein match is: unknown protein (TAIR:AT1G24160.2); Has 3305 Blast hits to 2533 proteins in 359 species: Archae - 8; Bacteria - 641; Metazoa - 1288; Fungi - 248…
Chr1	26555024	26555383	360	mergedPeak-1222	AT1G70450	downstream	3	.	protein_coding	Protein kinase superfamily protein		Protein kinase superfamily protein; FUNCTIONS IN: protein serine/threonine kinase activity, protein kinase activity, kinase activity, ATP binding; INVOLVED IN: protein amino acid phosphorylation; LOCATED IN: cellular_component unknown; CONTAINS InterPro DOMAIN/s: Protein kinase, ATP binding site (InterPro:IPR017441), Protein kinase, catalytic domain (InterPro:IPR000719), Serine-threonine/tyrosine…
Chr1	26555024	26555383	360	mergedPeak-1222	AT1G70460	upstream	3	RHS10	protein_coding	root hair specific 10		root hair specific 10 (RHS10); FUNCTIONS IN: protein serine/threonine kinase activity, protein kinase activity, ATP binding; INVOLVED IN: protein amino acid phosphorylation; LOCATED IN: membrane; EXPRESSED IN: root hair, root; CONTAINS InterPro DOMAIN/s: Protein kinase, ATP binding site (InterPro:IPR017441), Protein kinase, catalytic domain (InterPro:IPR000719), Serine-threonine/tyrosine-protein …
Chr1	26837747	26838067	321	mergedPeak-1226	AT1G71190	upstream	3	SAG18	protein_coding	senescence associated gene 18	Senescence associated gene (SAG). Expression induced by ozone. Encodes a plant-specific protein of unknown function. Based on a personal communication from David Meinke (08/21/2007), this gene is not allelic to TTN4, even though this has been stated previously in a publication.	senescence associated gene 18 (SAG18); LOCATED IN: endomembrane system; EXPRESSED IN: 24 plant structures; EXPRESSED DURING: 14 growth stages; BEST Arabidopsis thaliana protein match is: Alkaline phytoceramidase (aPHC) (TAIR:AT5G11870.2).
Chr1	26837747	26838067	321	mergedPeak-1226	AT1G71200	upstream	3	bHLH160; CITF1	protein_coding	basic helix-loop-helix (bHLH) DNA-binding superfamily protein		basic helix-loop-helix (bHLH) DNA-binding superfamily protein; FUNCTIONS IN: DNA binding, sequence-specific DNA binding transcription factor activity; INVOLVED IN: regulation of transcription; LOCATED IN: nucleus; CONTAINS InterPro DOMAIN/s: Helix-loop-helix DNA-binding domain (InterPro:IPR001092), Helix-loop-helix DNA-binding (InterPro:IPR011598); BEST Arabidopsis thaliana protein match is: basi…
Chr1	26837747	26838067	321	mergedPeak-1226	AT1G71210	downstream	3	.	protein_coding	Pentatricopeptide repeat (PPR) superfamily protein		Pentatricopeptide repeat (PPR) superfamily protein; CONTAINS InterPro DOMAIN/s: Pentatricopeptide repeat (InterPro:IPR002885); BEST Arabidopsis thaliana protein match is: Tetratricopeptide repeat (TPR)-like superfamily protein (TAIR:AT3G06920.1); Has 23089 Blast hits to 6463 proteins in 161 species: Archae - 1; Bacteria - 0; Metazoa - 25; Fungi - 48; Plants - 22668; Viruses - 0; Other Eukaryotes …
Chr1	27393165	27393523	359	mergedPeak-1231	AT1G72770	overlapEnd	3	HAB1	protein_coding	homology to ABI1	mutant has ABA hypersensitive inhibition of seed germination; Protein Phosphatase 2C; regulates the activation of the Snf1-related kinase OST1 by abscisic acid.	homology to ABI1 (HAB1); FUNCTIONS IN: protein serine/threonine phosphatase activity; INVOLVED IN: protein amino acid dephosphorylation; LOCATED IN: protein serine/threonine phosphatase complex; EXPRESSED IN: 22 plant structures; EXPRESSED DURING: 15 growth stages; CONTAINS InterPro DOMAIN/s: Protein phosphatase 2C, manganese/magnesium aspartate binding site (InterPro:IPR000222), Protein phosphat…
Chr1	27393165	27393523	359	mergedPeak-1231	AT1G72780	includeFeature	3	.	pre_trna	pre-tRNA		tRNA-Ser (anticodon: AGA)
Chr1	27393165	27393523	359	mergedPeak-1231	AT1G72790	upstream	3	.	protein_coding	hydroxyproline-rich glycoprotein family protein		hydroxyproline-rich glycoprotein family protein; FUNCTIONS IN: molecular_function unknown; INVOLVED IN: biological_process unknown; LOCATED IN: cytosol, nucleus, plasma membrane; EXPRESSED IN: 14 plant structures; EXPRESSED DURING: 9 growth stages; BEST Arabidopsis thaliana protein match is: hydroxyproline-rich glycoprotein family protein (TAIR:AT5G57070.1); Has 16953 Blast hits to 10626 proteins…
Chr1	27982588	27984597	2010	mergedPeak-1244	AT1G74440	upstream	3	.	protein_coding	Protein of unknown function (DUF962)		Protein of unknown function (DUF962); CONTAINS InterPro DOMAIN/s: Protein of unknown function DUF962 (InterPro:IPR009305); BEST Arabidopsis thaliana protein match is: Protein of unknown function (DUF962) (TAIR:AT1G18720.1); Has 608 Blast hits to 608 proteins in 290 species: Archae - 0; Bacteria - 318; Metazoa - 3; Fungi - 143; Plants - 86; Viruses - 0; Other Eukaryotes - 58 (source: NCBI BLink).
Chr1	27982588	27984597	2010	mergedPeak-1244	AT1G74448	upstream	3	.	protein_coding			unknown protein; Has 30201 Blast hits to 17322 proteins in 780 species: Archae - 12; Bacteria - 1396; Metazoa - 17338; Fungi - 3422; Plants - 5037; Viruses - 0; Other Eukaryotes - 2996 (source: NCBI BLink).
Chr1	27982588	27984597	2010	mergedPeak-1244	AT1G74450	overlapEnd	3	.	protein_coding	Protein of unknown function (DUF793)		FUNCTIONS IN: molecular_function unknown; INVOLVED IN: biological_process unknown; EXPRESSED IN: 24 plant structures; EXPRESSED DURING: 14 growth stages; CONTAINS InterPro DOMAIN/s: Protein BYPASS related (InterPro:IPR008511); BEST Arabidopsis thaliana protein match is: Protein of unknown function (DUF793) (TAIR:AT1G18740.1); Has 215 Blast hits to 212 proteins in 19 species: Archae - 0; Bacteria …
Chr1	27982588	27984597	2010	mergedPeak-1244	AT1G74453	downstream	3	.	small_nucleolar_rna	snoRNA		snoRNA
Chr1	27982588	27984597	2010	mergedPeak-1244	AT1G74456	downstream	3	.	small_nucleolar_rna	snoRNA		snoRNA
Chr1	27982588	27984597	2010	mergedPeak-1244	AT1G74457	upstream	3
Chr1	27982588	27984597	2010	mergedPeak-1244	AT1G74458	upstream	3	.	protein_coding			unknown protein; LOCATED IN: endomembrane system; Has 9 Blast hits to 9 proteins in 4 species: Archae - 0; Bacteria - 0; Metazoa - 0; Fungi - 0; Plants - 9; Viruses - 0; Other Eukaryotes - 0 (source: NCBI BLink).
Chr1	28020356	28020679	324	mergedPeak-1245	AT1G74560	upstream	3	NRP1	protein_coding	NAP1-related protein 1	Double nrp1-1 nrp2-1 mutants show arrest of cell cycle progression at G2/M and disordered cellular organization occurred in root tips. Localize in the nucleus and can form homomeric and heteromeric protein complexes with NRP2. Bind histones Histone2A and Histone2B and associate with chromatin in vivo.	NAP1-related protein 1 (NRP1); FUNCTIONS IN: chromatin binding, histone binding, DNA binding; INVOLVED IN: cell proliferation, cell differentiation, nucleosome assembly, lateral root formation; LOCATED IN: nucleus, cytoplasm; EXPRESSED IN: 23 plant structures; EXPRESSED DURING: 14 growth stages; CONTAINS InterPro DOMAIN/s: Nucleosome assembly protein (NAP) (InterPro:IPR002164); BEST Arabidopsis t…
Chr1	28020356	28020679	324	mergedPeak-1245	AT1G74570	includeFeature	3	.	pre_trna	pre-tRNA		tRNA-Leu (anticodon: AAG)
Chr1	28020356	28020679	324	mergedPeak-1245	AT1G74580	upstream	3	.	protein_coding	Pentatricopeptide repeat (PPR) superfamily protein		Pentatricopeptide repeat (PPR) superfamily protein; CONTAINS InterPro DOMAIN/s: Pentatricopeptide repeat (InterPro:IPR002885); BEST Arabidopsis thaliana protein match is: Pentatricopeptide repeat (PPR) superfamily protein (TAIR:AT5G64320.1); Has 62554 Blast hits to 14470 proteins in 307 species: Archae - 5; Bacteria - 62; Metazoa - 860; Fungi - 1230; Plants - 58100; Viruses - 0; Other Eukaryotes …
Chr1	28184375	28184710	336	mergedPeak-1248	AT1G75060	upstream	3	.	protein_coding			unknown protein; FUNCTIONS IN: molecular_function unknown; INVOLVED IN: biological_process unknown; LOCATED IN: cellular_component unknown; BEST Arabidopsis thaliana protein match is: unknown protein (TAIR:AT1G19330.2); Has 104 Blast hits to 104 proteins in 22 species: Archae - 0; Bacteria - 0; Metazoa - 0; Fungi - 0; Plants - 104; Viruses - 0; Other Eukaryotes - 0 (source: NCBI BLink).
Chr1	28184375	28184710	336	mergedPeak-1248	AT1G75070	includeFeature	3	.	pre_trna	pre-tRNA		tRNA-Asp (anticodon: GTC)
Chr1	28184375	28184710	336	mergedPeak-1248	AT1G75080	upstream	3	BZR1	protein_coding	Brassinosteroid signalling positive regulator (BZR1) family protein	Encodes a positive regulator of the brassinosteroid (BR) signalling pathway that mediates both downstream BR responses and negative feedback regulation of BR biosynthesis. There is evidence for phosphorylation-dependent nucleocytoplasmic shuttling of BZR1. GSK3-like kinases (including BIN2), 14-3-3 proteins, and the phosphatase BSU1 seem to participate in this process. Phosphorylation also appear…	BRASSINAZOLE-RESISTANT 1 (BZR1); CONTAINS InterPro DOMAIN/s: BZR1, transcriptional repressor (InterPro:IPR008540); BEST Arabidopsis thaliana protein match is: Brassinosteroid signalling positive regulator (BZR1) family protein (TAIR:AT1G19350.3); Has 35333 Blast hits to 34131 proteins in 2444 species: Archae - 798; Bacteria - 22429; Metazoa - 974; Fungi - 991; Plants - 531; Viruses - 0; Other Euk…
Chr1	28440683	28441012	330	mergedPeak-1251	AT1G75730	upstream	3	.	protein_coding			unknown protein; FUNCTIONS IN: molecular_function unknown; INVOLVED IN: biological_process unknown; EXPRESSED IN: 22 plant structures; EXPRESSED DURING: 12 growth stages.
Chr1	28440683	28441012	330	mergedPeak-1251	AT1G75740	includeFeature	3	.	pre_trna	pre-tRNA		tRNA-Thr (anticodon: CGT)
Chr1	28440683	28441012	330	mergedPeak-1251	AT1G75750	downstream	3	GASA1	protein_coding	GAST1 protein homolog 1	GA-responsive GAST1 protein homolog regulated by BR and GA antagonistically. Possibly involved in cell elongation based on expression data	GAST1 protein homolog 1 (GASA1); CONTAINS InterPro DOMAIN/s: Gibberellin regulated protein (InterPro:IPR003854); BEST Arabidopsis thaliana protein match is: Gibberellin-regulated family protein (TAIR:AT2G18420.1).
Chr1	28634465	28634847	383	mergedPeak-1255	AT1G76320	downstream	3	FRS4	protein_coding	FAR1-related sequence 4		FAR1-related sequence 4 (FRS4); FUNCTIONS IN: zinc ion binding; INVOLVED IN: response to red or far red light; LOCATED IN: cellular_component unknown; EXPRESSED IN: 22 plant structures; EXPRESSED DURING: 13 growth stages; CONTAINS InterPro DOMAIN/s: MULE transposase, conserved domain (InterPro:IPR018289), Transcription factor, FAR1-related (InterPro:IPR004330), Zinc finger, PMZ-type (InterPro:IPR…
Chr1	28634465	28634847	383	mergedPeak-1255	AT1G76330	includeFeature	3	.	pre_trna	pre-tRNA		tRNA-Ser (anticodon: TGA)
Chr1	28634465	28634847	383	mergedPeak-1255	AT1G76340	downstream	3	GONST3	protein_coding	golgi nucleotide sugar transporter 3	Encodes a nucleotide-sugar transporter.	golgi nucleotide sugar transporter 3 (GONST3); CONTAINS InterPro DOMAIN/s: Protein of unknown function DUF250 (InterPro:IPR004853); BEST Arabidopsis thaliana protein match is: golgi nucleotide sugar transporter 4 (TAIR:AT5G19980.1); Has 1377 Blast hits to 1372 proteins in 233 species: Archae - 0; Bacteria - 8; Metazoa - 324; Fungi - 246; Plants - 675; Viruses - 0; Other Eukaryotes - 124 (source: …
Chr1	28732961	28733252	292	mergedPeak-1256	AT1G76580	upstream	3	.	protein_coding	Squamosa promoter-binding protein-like (SBP domain) transcription factor family protein		Squamosa promoter-binding protein-like (SBP domain) transcription factor family protein; FUNCTIONS IN: sequence-specific DNA binding transcription factor activity; INVOLVED IN: regulation of transcription; LOCATED IN: plasma membrane; EXPRESSED IN: 22 plant structures; EXPRESSED DURING: 13 growth stages; CONTAINS InterPro DOMAIN/s: Transcription factor, SBP-box (InterPro:IPR004333); BEST Arabidop…
Chr1	28947397	28947839	443	mergedPeak-1260	AT1G77020	upstream	3	.	protein_coding	DNAJ heat shock N-terminal domain-containing protein		DNAJ heat shock N-terminal domain-containing protein; FUNCTIONS IN: unfolded protein binding, heat shock protein binding; INVOLVED IN: protein folding; LOCATED IN: cellular_component unknown; EXPRESSED IN: 22 plant structures; EXPRESSED DURING: 12 growth stages; CONTAINS InterPro DOMAIN/s: Molecular chaperone, heat shock protein, Hsp40, DnaJ (InterPro:IPR015609), Heat shock protein DnaJ, N-termin…
Chr1	28947397	28947839	443	mergedPeak-1260	AT1G77030	overlapEnd	3	.	protein_coding	hydrolases, acting on acid anhydrides, in phosphorus-containing anhydrides;ATP-dependent helicases;nucleic acid binding;ATP binding;RNA binding;helicases		hydrolases, acting on acid anhydrides, in phosphorus-containing anhydrides;ATP-dependent helicases;nucleic acid binding;ATP binding;RNA binding;helicases; FUNCTIONS IN: in 6 functions; INVOLVED IN: biological_process unknown; LOCATED IN: nucleus; CONTAINS InterPro DOMAIN/s: RNA helicase, DEAD-box type, Q motif (InterPro:IPR014014), DNA/RNA helicase, DEAD/DEAH box type, N-terminal (InterPro:IPR011…
Chr1	28947397	28947839	443	mergedPeak-1260	AT1G77040	includeFeature	3	.	pre_trna	pre-tRNA		tRNA-Gln (anticodon: TTG)
Chr1	29443816	29444226	411	mergedPeak-1271	AT1G78250	includeFeature	3	.	pre_trna	pre-tRNA		tRNA-Met (anticodon: CAT)
Chr1	29443816	29444226	411	mergedPeak-1271	AT1G78260	upstream	3	.	protein_coding	RNA-binding (RRM/RBD/RNP motifs) family protein		RNA-binding (RRM/RBD/RNP motifs) family protein; FUNCTIONS IN: RNA binding, nucleotide binding, nucleic acid binding; INVOLVED IN: biological_process unknown; LOCATED IN: cellular_component unknown; EXPRESSED IN: 21 plant structures; EXPRESSED DURING: 11 growth stages; CONTAINS InterPro DOMAIN/s: RNA recognition motif, RNP-1 (InterPro:IPR000504), Nucleotide-binding, alpha-beta plait (InterPro:IPR…
Chr1	111792	112162	371	mergedPeak-949	AT1G01260	downstream	3	.	protein_coding	basic helix-loop-helix (bHLH) DNA-binding superfamily protein		basic helix-loop-helix (bHLH) DNA-binding superfamily protein; FUNCTIONS IN: DNA binding, sequence-specific DNA binding transcription factor activity; INVOLVED IN: regulation of transcription; LOCATED IN: nucleus; EXPRESSED IN: 24 plant structures; EXPRESSED DURING: 15 growth stages; CONTAINS InterPro DOMAIN/s: Helix-loop-helix DNA-binding domain (InterPro:IPR001092), Helix-loop-helix DNA-binding…
Chr1	111792	112162	371	mergedPeak-949	AT1G01270	includeFeature	3	.	pre_trna	pre-tRNA		tRNA-Gln (anticodon: CTG)
Chr1	111792	112162	371	mergedPeak-949	AT1G01280	upstream	3	CYP703A2, CYP703	protein_coding	cytochrome P450, family 703, subfamily A, polypeptide 2	member of CYP703A CYP703A2 is expressed specifically in anthers of land plants, catalyzing the in-chain hydroxylation at the C-7 position of medium-chain saturated fatty acids (lauric acid in-chain hydroxylase) which is involved in pollen development (sporopollenin synthesis).	cytochrome P450, family 703, subfamily A, polypeptide 2 (CYP703A2); FUNCTIONS IN: oxidoreductase activity, acting on paired donors, with incorporation or reduction of molecular oxygen, NADH or NADPH as one donor, and incorporation of one atom of oxygen, oxygen binding; INVOLVED IN: medium-chain fatty acid metabolic process, pollen wall assembly, medium-chain fatty acid biosynthetic process, sporo…
Chr1	111792	112162	371	mergedPeak-949	AT1G01290	upstream	3	CNX3	protein_coding	cofactor of nitrate reductase and xanthine dehydrogenase 3	COFACTOR OF NITRATE REDUCTASE AND XANTHINE DEHYDROGENASE 3. Encodes a protein involved in molybdenum cofactor biosynthesis. Homologous to E.coli MoaC. Expression is low in all tissues examined, except in roots. Appears to have targeting signals for chloroplast or mitochondria	cofactor of nitrate reductase and xanthine dehydrogenase 3 (CNX3); CONTAINS InterPro DOMAIN/s: Molybdopterin cofactor biosynthesis C (MoaC) domain (InterPro:IPR002820); Has 5242 Blast hits to 5240 proteins in 1916 species: Archae - 213; Bacteria - 3669; Metazoa - 104; Fungi - 75; Plants - 45; Viruses - 0; Other Eukaryotes - 1136 (source: NCBI BLink).
Chr1	306205	306529	325	mergedPeak-954	AT1G01860	overlapStart	3	PFC1	protein_coding	Ribosomal RNA adenine dimethylase family protein	dimethyladenosine transferase	PALEFACE 1 (PFC1); FUNCTIONS IN: mRNA (2'-O-methyladenosine-N6-)-methyltransferase activity; INVOLVED IN: response to cold; LOCATED IN: chloroplast; EXPRESSED IN: 22 plant structures; EXPRESSED DURING: 13 growth stages; CONTAINS InterPro DOMAIN/s: Ribosomal RNA adenine methylase transferase, N-terminal (InterPro:IPR020598), Ribosomal RNA adenine methylase transferase, conserved site (InterPro:IPR…
Chr1	306205	306529	325	mergedPeak-954	AT1G01870	includeFeature	3	.	pre_trna	pre-tRNA		tRNA-Val (anticodon: TAC)
Chr1	306205	306529	325	mergedPeak-954	AT1G01880	overlapEnd	3	.	protein_coding	5'-3' exonuclease family protein		5'-3' exonuclease family protein; FUNCTIONS IN: DNA binding, catalytic activity, nuclease activity; INVOLVED IN: DNA repair; LOCATED IN: cellular_component unknown; CONTAINS InterPro DOMAIN/s: XPG N-terminal (InterPro:IPR006085), DNA repair protein (XPGC)/yeast Rad (InterPro:IPR006084), 5'-3' exonuclease, C-terminal subdomain (InterPro:IPR020045), Helix-hairpin-helix motif, class 2 (InterPro:IPR0…
Chr1	309215	309514	300	mergedPeak-955	AT1G01860	upstream	3	PFC1	protein_coding	Ribosomal RNA adenine dimethylase family protein	dimethyladenosine transferase	PALEFACE 1 (PFC1); FUNCTIONS IN: mRNA (2'-O-methyladenosine-N6-)-methyltransferase activity; INVOLVED IN: response to cold; LOCATED IN: chloroplast; EXPRESSED IN: 22 plant structures; EXPRESSED DURING: 13 growth stages; CONTAINS InterPro DOMAIN/s: Ribosomal RNA adenine methylase transferase, N-terminal (InterPro:IPR020598), Ribosomal RNA adenine methylase transferase, conserved site (InterPro:IPR…
Chr1	309215	309514	300	mergedPeak-955	AT1G01880	upstream	3	.	protein_coding	5'-3' exonuclease family protein		5'-3' exonuclease family protein; FUNCTIONS IN: DNA binding, catalytic activity, nuclease activity; INVOLVED IN: DNA repair; LOCATED IN: cellular_component unknown; CONTAINS InterPro DOMAIN/s: XPG N-terminal (InterPro:IPR006085), DNA repair protein (XPGC)/yeast Rad (InterPro:IPR006084), 5'-3' exonuclease, C-terminal subdomain (InterPro:IPR020045), Helix-hairpin-helix motif, class 2 (InterPro:IPR0…
Chr1	309215	309514	300	mergedPeak-955	AT1G01890	includeFeature	3	.	pre_trna	pre-tRNA		tRNA-Lys (anticodon: CTT)
Chr1	309215	309514	300	mergedPeak-955	AT1G01900	upstream	3	ATSBT1.1, SBTI1.1	protein_coding	subtilase family protein	Encodes AtSBT1.1, a subtilisin-like serine protease. Cleaves the phytosulfokine AtPSK4, a growth promoting peptide.	SBTI1.1; FUNCTIONS IN: serine-type endopeptidase activity; INVOLVED IN: proteolysis, negative regulation of catalytic activity; LOCATED IN: extracellular matrix, apoplast, cell wall; EXPRESSED IN: 19 plant structures; EXPRESSED DURING: 11 growth stages; CONTAINS InterPro DOMAIN/s: Protease-associated PA (InterPro:IPR003137), Peptidase S8/S53, subtilisin/kexin/sedolisin (InterPro:IPR000209), Pepti…
Chr1	515283	515671	389	mergedPeak-956	AT1G02470	upstream	3	.	protein_coding	Polyketide cyclase/dehydrase and lipid transport superfamily protein		Polyketide cyclase/dehydrase and lipid transport superfamily protein; FUNCTIONS IN: molecular_function unknown; INVOLVED IN: biological_process unknown; LOCATED IN: chloroplast; EXPRESSED IN: 10 plant structures; EXPRESSED DURING: 4 anthesis, C globular stage, petal differentiation and expansion stage; CONTAINS InterPro DOMAIN/s: Streptomyces cyclase/dehydrase (InterPro:IPR005031); BEST Arabidops…
Chr1	515283	515671	389	mergedPeak-956	AT1G02475	overlapStart	3	.	protein_coding	Polyketide cyclase/dehydrase and lipid transport superfamily protein		Polyketide cyclase/dehydrase and lipid transport superfamily protein; FUNCTIONS IN: molecular_function unknown; INVOLVED IN: biological_process unknown; LOCATED IN: chloroplast; EXPRESSED IN: 22 plant structures; EXPRESSED DURING: 13 growth stages; CONTAINS InterPro DOMAIN/s: Streptomyces cyclase/dehydrase (InterPro:IPR005031); BEST Arabidopsis thaliana protein match is: Polyketide cyclase / dehy…
Chr1	515283	515671	389	mergedPeak-956	AT1G02480	includeFeature	3	.	pre_trna	pre-tRNA		tRNA-Phe (anticodon: GAA)
Chr1	515283	515671	389	mergedPeak-956	AT1G02490	upstream	3	.	protein_coding			unknown protein; Has 0 Blast hits to 0 proteins in 0 species (source: NCBI BLink).
Chr1	515283	515671	389	mergedPeak-956	AT1G02500	upstream	3	SAM1, SAM-1, MAT1, AtSAM1	protein_coding	S-adenosylmethionine synthetase 1	encodes a S-adenosylmethionine synthetase. SAM1 is regulated by protein S-nitrosylation. The covalent binding of nitric oxide (NO) to the Cys114 residue inhibits the enzyme activity.	S-adenosylmethionine synthetase 1 (SAM1); FUNCTIONS IN: methionine adenosyltransferase activity; INVOLVED IN: response to cadmium ion, response to salt stress, ethylene biosynthetic process, S-adenosylmethionine biosynthetic process; LOCATED IN: cell wall, plasma membrane, membrane; EXPRESSED IN: 30 plant structures; EXPRESSED DURING: 17 growth stages; CONTAINS InterPro DOMAIN/s: S-adenosylmethio…
Chr1	892301	892693	393	mergedPeak-961	AT1G03560	overlapStart	3	.	protein_coding	Pentatricopeptide repeat (PPR-like) superfamily protein		Pentatricopeptide repeat (PPR-like) superfamily protein; CONTAINS InterPro DOMAIN/s: Pentatricopeptide repeat (InterPro:IPR002885); BEST Arabidopsis thaliana protein match is: Tetratricopeptide repeat (TPR)-like superfamily protein (TAIR:AT5G39710.1); Has 53521 Blast hits to 15193 proteins in 316 species: Archae - 3; Bacteria - 91; Metazoa - 613; Fungi - 824; Plants - 50230; Viruses - 0; Other Eu…
Chr1	892301	892693	393	mergedPeak-961	AT1G03570	includeFeature	3	.	pre_trna	pre-tRNA		tRNA-Gln (anticodon: CTG)
Chr1	892301	892693	393	mergedPeak-961	AT1G03580	upstream	3
Chr1	1583733	1583973	241	mergedPeak-967	AT1G05385	upstream	3	LPA19, Psb27-H1	protein_coding	photosystem II 11 kDa protein-related	Encodes a Psb27 homolog involved in photosystem II biogenesis.	LOW PSII ACCUMULATION 19 (LPA19); FUNCTIONS IN: molecular_function unknown; INVOLVED IN: photosystem II assembly; LOCATED IN: chloroplast thylakoid lumen, chloroplast; EXPRESSED IN: 24 plant structures; EXPRESSED DURING: 15 growth stages; Has 214 Blast hits to 214 proteins in 55 species: Archae - 0; Bacteria - 73; Metazoa - 0; Fungi - 0; Plants - 72; Viruses - 0; Other Eukaryotes - 69 (source: NC…
Chr1	1583733	1583973	241	mergedPeak-967	AT1G05390	includeFeature	3	.	pre_trna	pre-tRNA		tRNA-Asn (anticodon: GTT)
Chr1	1583733	1583973	241	mergedPeak-967	AT1G05400	upstream	3	.	protein_coding			unknown protein; INVOLVED IN: biological_process unknown; LOCATED IN: cellular_component unknown; EXPRESSED IN: sperm cell; BEST Arabidopsis thaliana protein match is: unknown protein (TAIR:AT1G06810.1); Has 31 Blast hits to 31 proteins in 2 species: Archae - 0; Bacteria - 0; Metazoa - 0; Fungi - 0; Plants - 31; Viruses - 0; Other Eukaryotes - 0 (source: NCBI BLink).
Chr1	2334657	2334970	314	mergedPeak-977	AT1G07570	upstream	3	APK1A	protein_coding	Protein kinase superfamily protein	Protein kinase capable of phosphorylating tyrosine, serine, and threonine residues	APK1A; FUNCTIONS IN: protein serine/threonine kinase activity, kinase activity; INVOLVED IN: protein amino acid phosphorylation; EXPRESSED IN: 20 plant structures; EXPRESSED DURING: 8 growth stages; CONTAINS InterPro DOMAIN/s: Protein kinase, ATP binding site (InterPro:IPR017441), Serine/threonine-protein kinase domain (InterPro:IPR002290), Serine-threonine/tyrosine-protein kinase (InterPro:IPR00…
Chr1	2334657	2334970	314	mergedPeak-977	AT1G07580	includeFeature	3	.	pre_trna	pre-tRNA		tRNA-Ala (anticodon: AGC)
Chr1	2406761	2407130	370	mergedPeak-978	AT1G07750	upstream	3	.	protein_coding	RmlC-like cupins superfamily protein		RmlC-like cupins superfamily protein; FUNCTIONS IN: copper ion binding, zinc ion binding, nutrient reservoir activity; INVOLVED IN: biological_process unknown; LOCATED IN: cellular_component unknown; EXPRESSED IN: 26 plant structures; EXPRESSED DURING: 14 growth stages; CONTAINS InterPro DOMAIN/s: Cupin, RmlC-type (InterPro:IPR011051), Cupin 1 (InterPro:IPR006045), RmlC-like jelly roll fold (Inte…
Chr1	2406761	2407130	370	mergedPeak-978	AT1G07760	includeFeature	3	.	pre_trna	pre-tRNA		tRNA-His (anticodon: GTG)
Chr1	2588295	2588700	406	mergedPeak-980	AT1G08230	upstream	3	.	protein_coding	Transmembrane amino acid transporter family protein		Transmembrane amino acid transporter family protein; EXPRESSED IN: 22 plant structures; EXPRESSED DURING: 10 growth stages; CONTAINS InterPro DOMAIN/s: Amino acid transporter, transmembrane (InterPro:IPR013057); BEST Arabidopsis thaliana protein match is: Transmembrane amino acid transporter family protein (TAIR:AT5G41800.1); Has 2686 Blast hits to 2681 proteins in 218 species: Archae - 0; Bacter…
Chr1	2588295	2588700	406	mergedPeak-980	AT1G08240	includeFeature	3	.	pre_trna	pre-tRNA		tRNA-Gly (anticodon: TCC)
Chr1	2588295	2588700	406	mergedPeak-980	AT1G08250	downstream	3	ADT6	protein_coding	arogenate dehydratase 6	Encodes a plastid-localized arogenate dehydratase involved in phenylalanine biosynthesis. Although this enzyme has sequence similarity to prephenate dehydratases, it is 98 times more active with arogenate than prephenate in enzymatic assays.	arogenate dehydratase 6 (ADT6); FUNCTIONS IN: arogenate dehydratase activity, prephenate dehydratase activity; INVOLVED IN: L-phenylalanine biosynthetic process; LOCATED IN: chloroplast; EXPRESSED IN: 21 plant structures; EXPRESSED DURING: 13 growth stages; CONTAINS InterPro DOMAIN/s: Prephenate dehydratase (InterPro:IPR001086), Prephenate dehydratase, conserved site (InterPro:IPR018528); BEST Ar…
Chr1	2588295	2588700	406	mergedPeak-980	AT1G08260	upstream	3	EMB142, EMB2284, POL2A, TIL1, EMB529, ABO4, ESD7	protein_coding	DNA polymerase epsilon catalytic subunit	Similar to POL2A, DNA polymerase epsilon catalytic subunit. Essential for Arabidopsis growth. Null homozygotes are embryo lethal, partial loss of function alleles show embryo patterning defects such as root pole displacement. Delayed progression through cell cycle results in embryos with smaller numbers of larger cells.	TILTED 1 (TIL1); FUNCTIONS IN: DNA-directed DNA polymerase activity, DNA binding, nucleotide binding, zinc ion binding, nucleic acid binding; INVOLVED IN: positive regulation of S phase of mitotic cell cycle, negative regulation of long-day photoperiodism, flowering, embryo development ending in seed dormancy; LOCATED IN: apoplast, epsilon DNA polymerase complex; EXPRESSED IN: 19 plant structures…
Chr1	3676372	3676759	388	mergedPeak-989	AT1G11000	upstream	3	MLO4, ATMLO4	protein_coding	Seven transmembrane MLO family protein	A member of a large family of seven-transmembrane domain proteins specific to plants, homologs of the barley mildew resistance locus o (MLO) protein. The Arabidopsis genome contains 15 genes encoding MLO proteins, with localization in plasma membrane. Phylogenetic analysis revealed four clades of closely-related AtMLO genes. ATMLO4 belongs to the clade I, with AtMLO11 and AtMLO14. The gene is exp…	MILDEW RESISTANCE LOCUS O 4 (MLO4); FUNCTIONS IN: calmodulin binding; INVOLVED IN: cell death, defense response; LOCATED IN: integral to membrane, plasma membrane; EXPRESSED IN: 18 plant structures; EXPRESSED DURING: 7 growth stages; CONTAINS InterPro DOMAIN/s: Mlo-related protein (InterPro:IPR004326); BEST Arabidopsis thaliana protein match is: Seven transmembrane MLO family protein (TAIR:AT5G53…
Chr1	3676372	3676759	388	mergedPeak-989	AT1G11010	includeFeature	3	.	pre_trna	pre-tRNA		tRNA-Met (anticodon: CAT)
Chr1	3676372	3676759	388	mergedPeak-989	AT1G11020	overlapStart	3	.	protein_coding	RING/FYVE/PHD zinc finger superfamily protein		RING/FYVE/PHD zinc finger superfamily protein; FUNCTIONS IN: zinc ion binding; EXPRESSED IN: 24 plant structures; EXPRESSED DURING: 15 growth stages; CONTAINS InterPro DOMAIN/s: Zinc finger, C3HC4 RING-type (InterPro:IPR018957), Zinc finger, RING-CH-type (InterPro:IPR011016); BEST Arabidopsis thaliana protein match is: RING/FYVE/PHD zinc finger superfamily protein (TAIR:AT2G22120.2); Has 1259 Bla…
Chr1	3678700	3679051	352	mergedPeak-990	AT1G11000	upstream	3	MLO4, ATMLO4	protein_coding	Seven transmembrane MLO family protein	A member of a large family of seven-transmembrane domain proteins specific to plants, homologs of the barley mildew resistance locus o (MLO) protein. The Arabidopsis genome contains 15 genes encoding MLO proteins, with localization in plasma membrane. Phylogenetic analysis revealed four clades of closely-related AtMLO genes. ATMLO4 belongs to the clade I, with AtMLO11 and AtMLO14. The gene is exp…	MILDEW RESISTANCE LOCUS O 4 (MLO4); FUNCTIONS IN: calmodulin binding; INVOLVED IN: cell death, defense response; LOCATED IN: integral to membrane, plasma membrane; EXPRESSED IN: 18 plant structures; EXPRESSED DURING: 7 growth stages; CONTAINS InterPro DOMAIN/s: Mlo-related protein (InterPro:IPR004326); BEST Arabidopsis thaliana protein match is: Seven transmembrane MLO family protein (TAIR:AT5G53…
Chr1	3678700	3679051	352	mergedPeak-990	AT1G11020	downstream	3	.	protein_coding	RING/FYVE/PHD zinc finger superfamily protein		RING/FYVE/PHD zinc finger superfamily protein; FUNCTIONS IN: zinc ion binding; EXPRESSED IN: 24 plant structures; EXPRESSED DURING: 15 growth stages; CONTAINS InterPro DOMAIN/s: Zinc finger, C3HC4 RING-type (InterPro:IPR018957), Zinc finger, RING-CH-type (InterPro:IPR011016); BEST Arabidopsis thaliana protein match is: RING/FYVE/PHD zinc finger superfamily protein (TAIR:AT2G22120.2); Has 1259 Bla…
Chr1	3678700	3679051	352	mergedPeak-990	AT1G11030	includeFeature	3	.	pre_trna	pre-tRNA		tRNA-Arg (anticodon: TCG)
Chr1	3678700	3679051	352	mergedPeak-990	AT1G11040	downstream	3	.	protein_coding	HSP40/DnaJ peptide-binding protein		HSP40/DnaJ peptide-binding protein; FUNCTIONS IN: unfolded protein binding, heat shock protein binding; INVOLVED IN: protein folding; LOCATED IN: cellular_component unknown; EXPRESSED IN: petal, leaf whorl, male gametophyte, flower, pollen tube; EXPRESSED DURING: L mature pollen stage, M germinated pollen stage, 4 anthesis, petal differentiation and expansion stage; CONTAINS InterPro DOMAIN/s: Mo…
Chr1	3678700	3679051	352	mergedPeak-990	AT1G11050	upstream	3	.	protein_coding	Protein kinase superfamily protein		Protein kinase superfamily protein; FUNCTIONS IN: kinase activity; INVOLVED IN: protein amino acid phosphorylation; LOCATED IN: endomembrane system; EXPRESSED IN: 18 plant structures; EXPRESSED DURING: 10 growth stages; CONTAINS InterPro DOMAIN/s: Protein kinase, ATP binding site (InterPro:IPR017441), Protein kinase, catalytic domain (InterPro:IPR000719), Serine/threonine-protein kinase-like doma…
Chr1	3774332	3774712	381	mergedPeak-991	AT1G11260	upstream	3	STP1, ATSTP1	protein_coding	sugar transporter 1	Encodes a H+/hexose cotransporter.	sugar transporter 1 (STP1); FUNCTIONS IN: carbohydrate transmembrane transporter activity, sugar:hydrogen symporter activity; INVOLVED IN: transport, transmembrane transport; LOCATED IN: nucleus, plasma membrane, vacuole, membrane; EXPRESSED IN: 25 plant structures; EXPRESSED DURING: 13 growth stages; CONTAINS InterPro DOMAIN/s: Sugar transporter, conserved site (InterPro:IPR005829), Major facili…
Chr1	3777468	3780699	3232	mergedPeak-992	AT1G11260	overlapEnd	3	STP1, ATSTP1	protein_coding	sugar transporter 1	Encodes a H+/hexose cotransporter.	sugar transporter 1 (STP1); FUNCTIONS IN: carbohydrate transmembrane transporter activity, sugar:hydrogen symporter activity; INVOLVED IN: transport, transmembrane transport; LOCATED IN: nucleus, plasma membrane, vacuole, membrane; EXPRESSED IN: 25 plant structures; EXPRESSED DURING: 13 growth stages; CONTAINS InterPro DOMAIN/s: Sugar transporter, conserved site (InterPro:IPR005829), Major facili…
Chr1	3777468	3780699	3232	mergedPeak-992	AT1G11270	overlapEnd	3	.	protein_coding	F-box and associated interaction domains-containing protein		F-box and associated interaction domains-containing protein; CONTAINS InterPro DOMAIN/s: F-box domain, cyclin-like (InterPro:IPR001810), F-box domain, Skp2-like (InterPro:IPR022364); BEST Arabidopsis thaliana protein match is: F-box and associated interaction domains-containing protein (TAIR:AT2G34280.1); Has 35333 Blast hits to 34131 proteins in 2444 species: Archae - 798; Bacteria - 22429; Meta…
Chr2	2534	2779	246	mergedPeak-762	AT2G01008	inside	3	.	protein_coding			FUNCTIONS IN: molecular_function unknown; INVOLVED IN: biological_process unknown; LOCATED IN: cellular_component unknown; BEST Arabidopsis thaliana protein match is: maternal effect embryo arrest 38 (TAIR:AT3G43160.1).
Chr2	2534	2779	246	mergedPeak-762	AT2G01010	upstream	3	.	ribosomal_rna	rRNA		18SrRNA
Chr2	5588	5927	340	mergedPeak-764	AT2G01010	downstream	3	.	ribosomal_rna	rRNA		18SrRNA
Chr2	5588	5927	340	mergedPeak-764	AT2G01020	overlapStart	3	.	ribosomal_rna	rRNA		5SrRNA
Chr2	5588	5927	340	mergedPeak-764	AT2G01021	upstream	3	.	protein_coding			unknown protein; Has 30201 Blast hits to 17322 proteins in 780 species: Archae - 12; Bacteria - 1396; Metazoa - 17338; Fungi - 3422; Plants - 5037; Viruses - 0; Other Eukaryotes - 2996 (source: NCBI BLink).
Chr2	1054592	1055016	425	mergedPeak-773	AT2G03480	overlapEnd	3	QUL2	protein_coding	QUASIMODO2 LIKE 2	Encodes QUASIMODO2 LIKE2 (QUL2), a paralog of QUASIMODO2 (QUA2). AT1G78240 (QUA2), AT1G13860 (QUL1) and AT2G03480 (QUL2) form a clade with a possible role in plant vasculature development.	QUASIMODO2 LIKE 2 (QUL2); LOCATED IN: mitochondrion; EXPRESSED IN: male gametophyte, pollen tube; EXPRESSED DURING: L mature pollen stage, M germinated pollen stage; CONTAINS InterPro DOMAIN/s: Protein of unknown function DUF248, methyltransferase putative (InterPro:IPR004159); BEST Arabidopsis thaliana protein match is: QUASIMODO2 LIKE 1 (TAIR:AT1G13860.3); Has 35333 Blast hits to 34131 proteins…
Chr2	1054592	1055016	425	mergedPeak-773	AT2G03490	includeFeature	3	.	pre_trna	pre-tRNA		tRNA-Ala (anticodon: TGC)
Chr2	1113893	1114229	337	mergedPeak-774	AT2G03660	includeFeature	3	.	pre_trna	pre-tRNA		tRNA-Thr (anticodon: CGT)
Chr2	1113893	1114229	337	mergedPeak-774	AT2G03667	overlapStart	3	.	protein_coding	Asparagine synthase family protein		Asparagine synthase family protein; FUNCTIONS IN: asparagine synthase (glutamine-hydrolyzing) activity; INVOLVED IN: asparagine biosynthetic process; LOCATED IN: cellular_component unknown; CONTAINS InterPro DOMAIN/s: Rossmann-like alpha/beta/alpha sandwich fold (InterPro:IPR014729), Asparagine synthase (InterPro:IPR001962), Glutamine amidotransferase, type II (InterPro:IPR017932); Has 30201 Blas…
Chr2	7038891	7039297	407	mergedPeak-811	AT2G16230	upstream	3	.	protein_coding	O-Glycosyl hydrolases family 17 protein		O-Glycosyl hydrolases family 17 protein; FUNCTIONS IN: cation binding, hydrolase activity, hydrolyzing O-glycosyl compounds, catalytic activity; INVOLVED IN: carbohydrate metabolic process; LOCATED IN: endomembrane system; EXPRESSED IN: root; CONTAINS InterPro DOMAIN/s: X8 (InterPro:IPR012946), Glycoside hydrolase, catalytic core (InterPro:IPR017853), Glycoside hydrolase, family 17 (InterPro:IPR0…
Chr2	7038891	7039297	407	mergedPeak-811	AT2G16240	includeFeature	3	.	pre_trna	pre-tRNA		tRNA-Gln (anticodon: CTG)
Chr2	7038891	7039297	407	mergedPeak-811	AT2G16245	upstream	3	.	other_rna	other RNA	Potential natural antisense gene, locus overlaps with AT2G16250
Chr2	7038891	7039297	407	mergedPeak-811	AT2G16250	downstream	3	.	protein_coding	Leucine-rich repeat protein kinase family protein		Leucine-rich repeat protein kinase family protein; FUNCTIONS IN: protein serine/threonine kinase activity, protein kinase activity, ATP binding; INVOLVED IN: transmembrane receptor protein tyrosine kinase signaling pathway, protein amino acid phosphorylation; LOCATED IN: plasma membrane, plant-type cell wall; EXPRESSED IN: 21 plant structures; EXPRESSED DURING: 10 growth stages; CONTAINS InterPro…
Chr2	7755035	7757711	2677	mergedPeak-817	AT2G17830	overlapEnd	3	.	protein_coding	F-box and associated interaction domains-containing protein		F-box and associated interaction domains-containing protein; CONTAINS InterPro DOMAIN/s: F-box domain, cyclin-like (InterPro:IPR001810), F-box domain, Skp2-like (InterPro:IPR022364), F-box associated domain, type 1 (InterPro:IPR006527), F-box associated interaction domain (InterPro:IPR017451); BEST Arabidopsis thaliana protein match is: F-box and associated interaction domains-containing protein …
Chr2	7755035	7757711	2677	mergedPeak-817	AT2G17840	overlapEnd	3	ERD7	protein_coding	Senescence/dehydration-associated protein-related	Identified as drought-inducible gene by differential hybridization. Upregulated by high light, drought, cold and salt stress determined by microarray analysis.	EARLY-RESPONSIVE TO DEHYDRATION 7 (ERD7); FUNCTIONS IN: molecular_function unknown; INVOLVED IN: response to water deprivation, response to high light intensity, response to salt stress, response to cold; LOCATED IN: plasma membrane; EXPRESSED IN: 24 plant structures; EXPRESSED DURING: 14 growth stages; CONTAINS InterPro DOMAIN/s: Senescence/spartin-associated (InterPro:IPR009686); BEST Arabidops…
Chr2	7755035	7757711	2677	mergedPeak-817	AT2G17845	upstream	3	.	protein_coding	NAD(P)-binding Rossmann-fold superfamily protein		NAD(P)-binding Rossmann-fold superfamily protein; FUNCTIONS IN: oxidoreductase activity, binding, catalytic activity; INVOLVED IN: oxidation reduction, metabolic process; EXPRESSED IN: sepal, male gametophyte, carpel; EXPRESSED DURING: 4 anthesis, petal differentiation and expansion stage; CONTAINS InterPro DOMAIN/s: Short-chain dehydrogenase/reductase, conserved site (InterPro:IPR020904), NAD(P)…
Chr2	9213148	9213515	368	mergedPeak-828	AT2G21500	upstream	3	.	protein_coding	RING/U-box superfamily protein		RING/U-box superfamily protein; FUNCTIONS IN: zinc ion binding; LOCATED IN: plasma membrane; EXPRESSED IN: cultured cell; CONTAINS InterPro DOMAIN/s: Zinc finger, RING-type (InterPro:IPR001841); BEST Arabidopsis thaliana protein match is: RING/U-box superfamily protein (TAIR:AT4G39140.5); Has 279 Blast hits to 254 proteins in 46 species: Archae - 0; Bacteria - 2; Metazoa - 46; Fungi - 31; Plants …
Chr2	9213148	9213515	368	mergedPeak-828	AT2G21510	upstream	3	.	protein_coding	DNAJ heat shock N-terminal domain-containing protein		DNAJ heat shock N-terminal domain-containing protein; FUNCTIONS IN: unfolded protein binding, heat shock protein binding; INVOLVED IN: protein folding; LOCATED IN: cellular_component unknown; EXPRESSED IN: 8 plant structures; EXPRESSED DURING: 4 anthesis, petal differentiation and expansion stage; CONTAINS InterPro DOMAIN/s: Molecular chaperone, heat shock protein, Hsp40, DnaJ (InterPro:IPR015609…
Chr2	9213148	9213515	368	mergedPeak-828	AT2G21520	upstream	3	.	protein_coding	Sec14p-like phosphatidylinositol transfer family protein		Sec14p-like phosphatidylinositol transfer family protein; FUNCTIONS IN: transporter activity; INVOLVED IN: transport; LOCATED IN: intracellular; EXPRESSED IN: 23 plant structures; EXPRESSED DURING: 15 growth stages; CONTAINS InterPro DOMAIN/s: Cellular retinaldehyde-binding/triple function, C-terminal (InterPro:IPR001251), Cellular retinaldehyde-binding/triple function, N-terminal (InterPro:IPR00…
Chr2	9262738	9263044	307	mergedPeak-831	AT2G21655	upstream	3	.	protein_coding	Protein of unknown function (DUF784)		Protein of unknown function (DUF784); FUNCTIONS IN: molecular_function unknown; INVOLVED IN: biological_process unknown; LOCATED IN: endomembrane system; EXPRESSED IN: embryo, sepal, synergid; EXPRESSED DURING: 4 anthesis, C globular stage; CONTAINS InterPro DOMAIN/s: Protein of unknown function DUF784, Arabidopsis thaliana (InterPro:IPR008502); BEST Arabidopsis thaliana protein match is: Protein…
Chr2	9502092	9502472	381	mergedPeak-837	AT2G22370	overlapStart	3	.	protein_coding			unknown protein; Has 127 Blast hits to 127 proteins in 48 species: Archae - 0; Bacteria - 0; Metazoa - 87; Fungi - 0; Plants - 39; Viruses - 0; Other Eukaryotes - 1 (source: NCBI BLink).
Chr2	9502092	9502472	381	mergedPeak-837	AT2G22380	includeFeature	3	.	pre_trna	pre-tRNA		tRNA-Ile (anticodon: AAT)
Chr2	9502092	9502472	381	mergedPeak-837	AT2G22390	upstream	3
Chr2	11115609	11115936	328	mergedPeak-857	AT2G26080	upstream	3	AtGLDP2, GLDP2	protein_coding	glycine decarboxylase P-protein 2		glycine decarboxylase P-protein 2 (GLDP2); FUNCTIONS IN: glycine dehydrogenase (decarboxylating) activity, ATP binding; INVOLVED IN: oxidation reduction, glycine decarboxylation via glycine cleavage system, glycine metabolic process; LOCATED IN: mitochondrion, glycine cleavage complex, chloroplast, chloroplast envelope; EXPRESSED IN: 33 plant structures; EXPRESSED DURING: 16 growth stages; CONTAI…
Chr2	11115609	11115936	328	mergedPeak-857	AT2G26090	includeFeature	3	.	pre_trna	pre-tRNA		tRNA-Leu (anticodon: AAG)
Chr2	11115609	11115936	328	mergedPeak-857	AT2G26100	overlapEnd	3	.	protein_coding	Galactosyltransferase family protein		Galactosyltransferase family protein; FUNCTIONS IN: transferase activity, transferring hexosyl groups, transferase activity, transferring glycosyl groups; INVOLVED IN: protein amino acid glycosylation; LOCATED IN: chloroplast, membrane; CONTAINS InterPro DOMAIN/s: Glycosyl transferase, family 31 (InterPro:IPR002659); BEST Arabidopsis thaliana protein match is: Galactosyltransferase family protein…
Chr2	11864073	11864434	362	mergedPeak-866	AT2G27840	downstream	3	HDT4, HDA13, HDT04	protein_coding	histone deacetylase-related / HD-related	Belongs to the plant specific HD2 type proteins; similar to nucleolar Zea mays histone deacetylase; HD2-p39	HDT4; FUNCTIONS IN: histone deacetylase activity; INVOLVED IN: production of siRNA involved in RNA interference; LOCATED IN: nucleolus; EXPRESSED IN: 22 plant structures; EXPRESSED DURING: 13 growth stages; BEST Arabidopsis thaliana protein match is: histone deacetylase 2B (TAIR:AT5G22650.2); Has 725 Blast hits to 661 proteins in 171 species: Archae - 0; Bacteria - 166; Metazoa - 184; Fungi - 55;…
Chr2	11864073	11864434	362	mergedPeak-866	AT2G27850	includeFeature	3	.	pre_trna	pre-tRNA		tRNA-Gly (anticodon: TCC)
Chr2	11864073	11864434	362	mergedPeak-866	AT2G27860	overlapEnd	3	AXS1	protein_coding	UDP-D-apiose/UDP-D-xylose synthase 1	Encodes UDP-d-apiose/UDP-d-xylose synthase that requires NAD+ for enzymatic activity and is strongly inhibited by UDP-d-galacturonate.	UDP-D-apiose/UDP-D-xylose synthase 1 (AXS1); FUNCTIONS IN: NAD or NADH binding, UDP-glucuronate decarboxylase activity; INVOLVED IN: nucleotide-sugar biosynthetic process; LOCATED IN: cytoplasm; EXPRESSED IN: 9 plant structures; EXPRESSED DURING: L mature pollen stage, M germinated pollen stage, seed development stages; CONTAINS InterPro DOMAIN/s: NAD-dependent epimerase/dehydratase (InterPro:IPR…
Chr2	12471712	12472050	339	mergedPeak-871	AT2G29020	downstream	3	.	protein_coding	Rab5-interacting family protein		Rab5-interacting family protein; CONTAINS InterPro DOMAIN/s: Rab5-interacting (InterPro:IPR010742); BEST Arabidopsis thaliana protein match is: Rab5-interacting family protein (TAIR:AT5G59410.1); Has 196 Blast hits to 196 proteins in 85 species: Archae - 0; Bacteria - 0; Metazoa - 128; Fungi - 0; Plants - 50; Viruses - 0; Other Eukaryotes - 18 (source: NCBI BLink).
Chr2	12471712	12472050	339	mergedPeak-871	AT2G29030	includeFeature	3	.	pre_trna	pre-tRNA		tRNA-Gly (anticodon: TCC)
Chr2	12471712	12472050	339	mergedPeak-871	AT2G29040	downstream	3	.	protein_coding	Exostosin family protein		Exostosin family protein; FUNCTIONS IN: catalytic activity; INVOLVED IN: biological_process unknown; LOCATED IN: endomembrane system, membrane; EXPRESSED IN: male gametophyte, flower, pollen tube; EXPRESSED DURING: L mature pollen stage, M germinated pollen stage, 4 anthesis; CONTAINS InterPro DOMAIN/s: Exostosin-like (InterPro:IPR004263); BEST Arabidopsis thaliana protein match is: Exostosin fam…
Chr2	12638148	12638398	251	mergedPeak-872	AT2G29510	downstream	3	.	protein_coding	Protein of unknown function (DUF3527)		Protein of unknown function (DUF3527); CONTAINS InterPro DOMAIN/s: Protein of unknown function DUF3527 (InterPro:IPR021916); BEST Arabidopsis thaliana protein match is: Protein of unknown function (DUF3527) (TAIR:AT5G59020.1); Has 3861 Blast hits to 705 proteins in 135 species: Archae - 0; Bacteria - 66; Metazoa - 411; Fungi - 77; Plants - 149; Viruses - 10; Other Eukaryotes - 3148 (source: NCBI …
Chr2	12638148	12638398	251	mergedPeak-872	AT2G29520	includeFeature	3	.	pre_trna	pre-tRNA		tRNA-Val (anticodon: TAC)
Chr2	12638148	12638398	251	mergedPeak-872	AT2G29525	overlapStart	3	AtIPCS3	protein_coding	Arabidopsis Inositol phosphorylceramide synthase 3	Inositol phosphorylceramide synthase	Arabidopsis Inositol phosphorylceramide synthase 3 (AtIPCS3); FUNCTIONS IN: inositol phosphoceramide synthase activity; INVOLVED IN: sphingolipid biosynthetic process; LOCATED IN: cellular_component unknown; EXPRESSED IN: 6 plant structures; BEST Arabidopsis thaliana protein match is: Arabidopsis Inositol phosphorylceramide synthase 1 (TAIR:AT3G54020.1).
Chr2	12814411	12816553	2143	mergedPeak-873	AT2G30020	overlapEnd	3	.	protein_coding	Protein phosphatase 2C family protein	Encodes AP2C1. Belongs to the clade B of the PP2C-superfamily. Acts as a MAPK phosphatase that negatively regulates MPK4 and MPK6.	Protein phosphatase 2C family protein; CONTAINS InterPro DOMAIN/s: Protein phosphatase 2C, manganese/magnesium aspartate binding site (InterPro:IPR000222), Protein phosphatase 2C-related (InterPro:IPR001932), Protein phosphatase 2C (InterPro:IPR015655), Protein phosphatase 2C, N-terminal (InterPro:IPR014045); BEST Arabidopsis thaliana protein match is: Protein phosphatase 2C family protein (TAIR:…
Chr2	12881398	12881734	337	mergedPeak-875	AT2G30170	overlapStart	3	.	protein_coding	Protein phosphatase 2C family protein		Protein phosphatase 2C family protein; FUNCTIONS IN: phosphoprotein phosphatase activity, catalytic activity; INVOLVED IN: biological_process unknown; LOCATED IN: chloroplast; EXPRESSED IN: 21 plant structures; EXPRESSED DURING: 15 growth stages; CONTAINS InterPro DOMAIN/s: Protein phosphatase 2C-related (InterPro:IPR001932), Sporulation stage II, protein E C-terminal (InterPro:IPR010822); BEST A…
Chr2	12881398	12881734	337	mergedPeak-875	AT2G30180	includeFeature	3	.	pre_trna	pre-tRNA		tRNA-Gly (anticodon: GCC)
Chr2	12881398	12881734	337	mergedPeak-875	AT2G30190	upstream	3	.	pre_trna	pre-tRNA		tRNA-Gly (anticodon: GCC)
Chr2	13675989	13676365	377	mergedPeak-888	AT2G32180	upstream	3	PTAC18	protein_coding	plastid transcriptionally active 18		plastid transcriptionally active 18 (PTAC18); FUNCTIONS IN: molecular_function unknown; INVOLVED IN: biological_process unknown; LOCATED IN: plastid chromosome, nucleoid; CONTAINS InterPro DOMAIN/s: Cupin, RmlC-type (InterPro:IPR011051), Protein of unknown function DUF861, cupin-3 (InterPro:IPR008579), RmlC-like jelly roll fold (InterPro:IPR014710); BEST Arabidopsis thaliana protein match is: Rml…
Chr2	13675989	13676365	377	mergedPeak-888	AT2G32190	downstream	3	.	protein_coding			unknown protein; FUNCTIONS IN: molecular_function unknown; INVOLVED IN: biological_process unknown; BEST Arabidopsis thaliana protein match is: unknown protein (TAIR:AT2G32210.1); Has 74 Blast hits to 74 proteins in 7 species: Archae - 0; Bacteria - 0; Metazoa - 0; Fungi - 0; Plants - 74; Viruses - 0; Other Eukaryotes - 0 (source: NCBI BLink).
Chr2	13675989	13676365	377	mergedPeak-888	AT2G32200	upstream	3	.	protein_coding			unknown protein; BEST Arabidopsis thaliana protein match is: unknown protein (TAIR:AT2G32210.1); Has 131 Blast hits to 131 proteins in 14 species: Archae - 0; Bacteria - 0; Metazoa - 0; Fungi - 1; Plants - 130; Viruses - 0; Other Eukaryotes - 0 (source: NCBI BLink).
Chr2	13675989	13676365	377	mergedPeak-888	AT2G32210	upstream	3	.	protein_coding			unknown protein; BEST Arabidopsis thaliana protein match is: unknown protein (TAIR:AT2G32190.1); Has 214 Blast hits to 214 proteins in 21 species: Archae - 0; Bacteria - 0; Metazoa - 1; Fungi - 10; Plants - 203; Viruses - 0; Other Eukaryotes - 0 (source: NCBI BLink).
Chr2	13675989	13676365	377	mergedPeak-888	AT2G32220	upstream	3	.	protein_coding	Ribosomal L27e protein family		Ribosomal L27e protein family; FUNCTIONS IN: structural constituent of ribosome; INVOLVED IN: translation; LOCATED IN: ribosome, cytosolic large ribosomal subunit, intracellular, membrane; EXPRESSED IN: 20 plant structures; EXPRESSED DURING: 13 growth stages; CONTAINS InterPro DOMAIN/s: Ribosomal protein L27e, conserved site (InterPro:IPR018262), Ribosomal protein L27e (InterPro:IPR001141); BEST …
Chr2	15082524	15084442	1919	mergedPeak-907	AT2G35930	overlapEnd	3	PUB23	protein_coding	plant U-box 23	Encodes a cytoplasmically localized U-box domain containing E3 ubiquitin ligase that is involved in the response to water stress and acts as a negative regulator of PAMP-triggered immunity.	plant U-box 23 (PUB23); CONTAINS InterPro DOMAIN/s: U box domain (InterPro:IPR003613), Armadillo-like helical (InterPro:IPR011989), Armadillo-type fold (InterPro:IPR016024); BEST Arabidopsis thaliana protein match is: plant U-box 22 (TAIR:AT3G52450.1); Has 2501 Blast hits to 2466 proteins in 187 species: Archae - 0; Bacteria - 34; Metazoa - 243; Fungi - 89; Plants - 1910; Viruses - 3; Other Eukar…
Chr2	15168661	15168968	308	mergedPeak-908	AT2G36130	downstream	3	.	protein_coding	Cyclophilin-like peptidyl-prolyl cis-trans isomerase family protein		Cyclophilin-like peptidyl-prolyl cis-trans isomerase family protein; FUNCTIONS IN: peptidyl-prolyl cis-trans isomerase activity; INVOLVED IN: protein folding; LOCATED IN: cellular_component unknown; EXPRESSED IN: 24 plant structures; EXPRESSED DURING: 13 growth stages; CONTAINS InterPro DOMAIN/s: Cyclophilin-like (InterPro:IPR015891), Peptidyl-prolyl cis-trans isomerase, cyclophilin-type (InterPr…
Chr2	15168661	15168968	308	mergedPeak-908	AT2G36140	includeFeature	3	.	pre_trna	pre-tRNA		tRNA-Asn (anticodon: GTT)
Chr2	15168661	15168968	308	mergedPeak-908	AT2G36145	inside	3	.	protein_coding			unknown protein; FUNCTIONS IN: molecular_function unknown; INVOLVED IN: biological_process unknown; LOCATED IN: chloroplast thylakoid membrane, chloroplast stroma, chloroplast; EXPRESSED IN: 19 plant structures; EXPRESSED DURING: 13 growth stages; Has 49 Blast hits to 49 proteins in 17 species: Archae - 0; Bacteria - 0; Metazoa - 0; Fungi - 0; Plants - 49; Viruses - 0; Other Eukaryotes - 0 (sourc…
Chr2	15168661	15168968	308	mergedPeak-908	AT2G36150	upstream	3	.	pre_trna	pre-tRNA		tRNA-Leu (anticodon: TAG)
Chr2	15168661	15168968	308	mergedPeak-908	AT2G36160	upstream	3	.	protein_coding	Ribosomal protein S11 family protein		Ribosomal protein S11 family protein; FUNCTIONS IN: structural constituent of ribosome; INVOLVED IN: translation; LOCATED IN: cytosolic small ribosomal subunit, cytosolic ribosome, plasma membrane, chloroplast, membrane; EXPRESSED IN: 26 plant structures; EXPRESSED DURING: 13 growth stages; CONTAINS InterPro DOMAIN/s: Ribosomal protein S11 (InterPro:IPR001971), Ribosomal S11, conserved site (Inte…
Chr2	15470064	15470443	380	mergedPeak-914	AT2G36850	upstream	3	ATGSL08, GSL8, GSL08, ATGSL8, CHOR	protein_coding	glucan synthase-like 8	Encodes GSL8, a member of the Glucan Synthase-Like (GSL) family believed to be involved in the synthesis of the cell wall component callose. GSL8 is required for male gametophyte development and plant growth. Has a role in entry of microspores into mitosis. Also refer to GSL10 (At3g07160).	glucan synthase-like 8 (GSL8); FUNCTIONS IN: transferase activity, transferring glycosyl groups, 1,3-beta-glucan synthase activity; INVOLVED IN: microsporogenesis, 1,3-beta-glucan biosynthetic process, pollen development, developmental growth; LOCATED IN: 1,3-beta-glucan synthase complex, plasma membrane; EXPRESSED IN: 26 plant structures; EXPRESSED DURING: 13 growth stages; CONTAINS InterPro DOM…
Chr2	15470064	15470443	380	mergedPeak-914	AT2G36854	downstream	3	.	protein_coding			unknown protein; Has 30201 Blast hits to 17322 proteins in 780 species: Archae - 12; Bacteria - 1396; Metazoa - 17338; Fungi - 3422; Plants - 5037; Viruses - 0; Other Eukaryotes - 2996 (source: NCBI BLink).
Chr2	15470064	15470443	380	mergedPeak-914	AT2G36860	includeFeature	3	.	pre_trna	pre-tRNA		tRNA-Tyr (anticodon: GTA)
Chr2	15889414	15889785	372	mergedPeak-915	AT2G37960	upstream	3	.	protein_coding			unknown protein; FUNCTIONS IN: molecular_function unknown; INVOLVED IN: biological_process unknown; LOCATED IN: cellular_component unknown; BEST Arabidopsis thaliana protein match is: unknown protein (TAIR:AT3G54060.2); Has 30201 Blast hits to 17322 proteins in 780 species: Archae - 12; Bacteria - 1396; Metazoa - 17338; Fungi - 3422; Plants - 5037; Viruses - 0; Other Eukaryotes - 2996 (source: NC…
Chr2	15889414	15889785	372	mergedPeak-915	AT2G37970	upstream	3	SOUL-1	protein_coding	SOUL heme-binding family protein		SOUL-1; FUNCTIONS IN: binding; INVOLVED IN: N-terminal protein myristoylation, red or far-red light signaling pathway; LOCATED IN: plasma membrane, vacuole; EXPRESSED IN: 25 plant structures; EXPRESSED DURING: 15 growth stages; CONTAINS InterPro DOMAIN/s: SOUL haem-binding protein (InterPro:IPR006917); BEST Arabidopsis thaliana protein match is: SOUL heme-binding family protein (TAIR:AT3G10130.1)…
Chr2	16108529	16111116	2588	mergedPeak-917	AT2G38465	upstream	3	.	protein_coding			unknown protein; FUNCTIONS IN: molecular_function unknown; INVOLVED IN: biological_process unknown; LOCATED IN: plasma membrane; EXPRESSED IN: 21 plant structures; EXPRESSED DURING: 11 growth stages; Has 16 Blast hits to 16 proteins in 8 species: Archae - 0; Bacteria - 0; Metazoa - 0; Fungi - 0; Plants - 16; Viruses - 0; Other Eukaryotes - 0 (source: NCBI BLink).
Chr2	16108529	16111116	2588	mergedPeak-917	AT2G38470	overlapEnd	3	WRKY33, ATWRKY33	protein_coding	WRKY DNA-binding protein 33	Member of the plant WRKY transcription factor family. Regulates the antagonistic relationship between defense pathways mediating responses to P. syringae and necrotrophic fungal pathogens. Located in nucleus. Involved in response to various abiotic stresses - especially salt stress.	WRKY DNA-binding protein 33 (WRKY33); CONTAINS InterPro DOMAIN/s: DNA-binding WRKY (InterPro:IPR003657); BEST Arabidopsis thaliana protein match is: WRKY DNA-binding protein 4 (TAIR:AT1G13960.1); Has 7573 Blast hits to 4449 proteins in 326 species: Archae - 2; Bacteria - 120; Metazoa - 293; Fungi - 170; Plants - 5689; Viruses - 9; Other Eukaryotes - 1290 (source: NCBI BLink).
Chr2	16108529	16111116	2588	mergedPeak-917	AT2G38480	overlapEnd	3	.	protein_coding	Uncharacterised protein family (UPF0497)		Uncharacterised protein family (UPF0497); FUNCTIONS IN: molecular_function unknown; INVOLVED IN: biological_process unknown; LOCATED IN: plasma membrane, membrane; EXPRESSED IN: 24 plant structures; EXPRESSED DURING: 13 growth stages; CONTAINS InterPro DOMAIN/s: Uncharacterised protein family UPF0497, trans-membrane plant (InterPro:IPR006702); BEST Arabidopsis thaliana protein match is: Uncharact…
Chr2	16518448	16518897	450	mergedPeak-919	AT2G39590	upstream	3	.	protein_coding	Ribosomal protein S8 family protein		Ribosomal protein S8 family protein; CONTAINS InterPro DOMAIN/s: Ribosomal protein S8 (InterPro:IPR000630); BEST Arabidopsis thaliana protein match is: Ribosomal protein S8 family protein (TAIR:AT5G59850.1); Has 4287 Blast hits to 4287 proteins in 1592 species: Archae - 277; Bacteria - 2368; Metazoa - 435; Fungi - 223; Plants - 268; Viruses - 0; Other Eukaryotes - 716 (source: NCBI BLink).
Chr2	16518448	16518897	450	mergedPeak-919	AT2G39600	includeFeature	3	.	pre_trna	pre-tRNA		tRNA-Cys (anticodon: GCA)
Chr2	16518448	16518897	450	mergedPeak-919	AT2G39610	includeFeature	3	.	pre_trna	pre-tRNA		tRNA-Cys (anticodon: GCA)
Chr2	16518448	16518897	450	mergedPeak-919	AT2G39620	downstream	3	.	protein_coding	Pentatricopeptide repeat (PPR) superfamily protein		Pentatricopeptide repeat (PPR) superfamily protein; CONTAINS InterPro DOMAIN/s: Pentatricopeptide repeat (InterPro:IPR002885); BEST Arabidopsis thaliana protein match is: Pentatricopeptide repeat (PPR) superfamily protein (TAIR:AT3G09040.1); Has 57584 Blast hits to 13450 proteins in 210 species: Archae - 0; Bacteria - 3; Metazoa - 36; Fungi - 107; Plants - 56697; Viruses - 0; Other Eukaryotes - 7…
Chr2	16639773	16640048	276	mergedPeak-920	AT2G39855	downstream	3	.	protein_coding			unknown protein; FUNCTIONS IN: molecular_function unknown; INVOLVED IN: biological_process unknown; LOCATED IN: chloroplast; BEST Arabidopsis thaliana protein match is: unknown protein (TAIR:AT3G55646.1); Has 35333 Blast hits to 34131 proteins in 2444 species: Archae - 798; Bacteria - 22429; Metazoa - 974; Fungi - 991; Plants - 531; Viruses - 0; Other Eukaryotes - 9610 (source: NCBI BLink).
Chr2	16639773	16640048	276	mergedPeak-920	AT2G39860	includeFeature	3	.	pre_trna	pre-tRNA		tRNA-Asp (anticodon: GTC)
Chr2	17138157	17140095	1939	mergedPeak-926	AT2G41100	overlapEnd	3	TCH3	protein_coding	Calcium-binding EF hand family protein	encodes a calmodulin-like protein, with six potential calcium binding domains. Calcium binding shown by Ca(2+)-specific shift in electrophoretic mobility. Expression induced by touch and darkness. Expression may also be developmentally controlled. Expression in growing regions of roots, vascular tissue, root/shoot junctions, trichomes, branch points of the shoot, and regions of siliques and flowe…	TOUCH 3 (TCH3); CONTAINS InterPro DOMAIN/s: EF-Hand 1, calcium-binding site (InterPro:IPR018247), EF-HAND 2 (InterPro:IPR018249), EF-hand-like domain (InterPro:IPR011992), Calcium-binding EF-hand (InterPro:IPR002048), EF-hand (InterPro:IPR018248); BEST Arabidopsis thaliana protein match is: calmodulin 5 (TAIR:AT2G27030.3).
Chr2	17138157	17140095	1939	mergedPeak-926	AT2G41110	upstream	3	CAM2	protein_coding	calmodulin 2	Encodes a touch-inducible calmodulin that has higher affinity to kinesin-like calmodulin binding motor protein than CAM4 or CAM6.	calmodulin 2 (CAM2); CONTAINS InterPro DOMAIN/s: EF-Hand 1, calcium-binding site (InterPro:IPR018247), EF-HAND 2 (InterPro:IPR018249), EF-hand-like domain (InterPro:IPR011992), Calcium-binding EF-hand (InterPro:IPR002048), EF-hand (InterPro:IPR018248); BEST Arabidopsis thaliana protein match is: calmodulin 5 (TAIR:AT2G27030.3).
Chr2	19319306	19319862	557	mergedPeak-945	AT2G47010	overlapEnd	3	.	protein_coding			unknown protein; FUNCTIONS IN: molecular_function unknown; INVOLVED IN: biological_process unknown; LOCATED IN: endomembrane system; EXPRESSED IN: 17 plant structures; EXPRESSED DURING: 10 growth stages; BEST Arabidopsis thaliana protein match is: unknown protein (TAIR:AT1G17030.1); Has 72 Blast hits to 72 proteins in 13 species: Archae - 0; Bacteria - 0; Metazoa - 0; Fungi - 0; Plants - 71; Viru…
Chr2	19319306	19319862	557	mergedPeak-945	AT2G47015	overlapStart	3	.	mirna	MIR408; miRNA	Encodes a microRNA that targets both a Laccase and Plantacyanin-like family member. MicroRNAs are regulatory RNAs with a mature length of ~21-nucleotides that are processed from hairpin precursors by Dicer-like enzymes. MicroRNAs can negatively regulate gene expression by attenuating translation or by directing mRNA cleavage.Mature sequence: AUGCACUGCCUCUUCCCUGGC
Chr2	19319306	19319862	557	mergedPeak-945	AT2G47020	overlapEnd	3	.	protein_coding	Peptide chain release factor 1		Peptide chain release factor 1; FUNCTIONS IN: translation release factor activity, codon specific, translation release factor activity; INVOLVED IN: translational termination; LOCATED IN: cytoplasm; CONTAINS InterPro DOMAIN/s: Class I peptide chain release factor (InterPro:IPR000352), Peptide chain release factor (InterPro:IPR005139); BEST Arabidopsis thaliana protein match is: Peptide chain rele…
Chr3	476630	476955	326	mergedPeak-500	AT3G02330	upstream	3	.	protein_coding	Pentatricopeptide repeat (PPR) superfamily protein		Pentatricopeptide repeat (PPR) superfamily protein; FUNCTIONS IN: binding; INVOLVED IN: biological_process unknown; LOCATED IN: mitochondrion; CONTAINS InterPro DOMAIN/s: Pentatricopeptide repeat (InterPro:IPR002885), Tetratricopeptide-like helical (InterPro:IPR011990); BEST Arabidopsis thaliana protein match is: Tetratricopeptide repeat (TPR)-like superfamily protein (TAIR:AT4G39530.1); Has 5670…
Chr3	476630	476955	326	mergedPeak-500	AT3G02335	includeFeature	3	.	pre_trna	pre-tRNA		tRNA-Asp (anticodon: GTC)
Chr3	476630	476955	326	mergedPeak-500	AT3G02340	upstream	3	.	protein_coding	RING/U-box superfamily protein		RING/U-box superfamily protein; FUNCTIONS IN: zinc ion binding; EXPRESSED IN: 24 plant structures; EXPRESSED DURING: 15 growth stages; CONTAINS InterPro DOMAIN/s: Zinc finger, RING-type (InterPro:IPR001841); BEST Arabidopsis thaliana protein match is: RING/U-box superfamily protein (TAIR:AT5G15820.1); Has 9104 Blast hits to 9081 proteins in 277 species: Archae - 2; Bacteria - 2; Metazoa - 2595; F…
Chr3	476630	476955	326	mergedPeak-500	AT3G02350	upstream	3	GAUT9	protein_coding	galacturonosyltransferase 9	Encodes a protein with putative galacturonosyltransferase activity.	galacturonosyltransferase 9 (GAUT9); CONTAINS InterPro DOMAIN/s: Glycosyl transferase, family 8 (InterPro:IPR002495); BEST Arabidopsis thaliana protein match is: Nucleotide-diphospho-sugar transferases superfamily protein (TAIR:AT3G25140.1); Has 1426 Blast hits to 1422 proteins in 244 species: Archae - 0; Bacteria - 444; Metazoa - 141; Fungi - 7; Plants - 818; Viruses - 0; Other Eukaryotes - 16 (…
Chr3	1738602	1738987	386	mergedPeak-510	AT3G05820	upstream	3	INVH, At-A/N-InvH	protein_coding	invertase H	Encodes a putative plastid-targeted alkaline/neutral invertase.	invertase H (INVH); FUNCTIONS IN: catalytic activity, beta-fructofuranosidase activity; INVOLVED IN: biological_process unknown; EXPRESSED IN: 6 plant structures; EXPRESSED DURING: L mature pollen stage, M germinated pollen stage, 4 anthesis, petal differentiation and expansion stage; CONTAINS InterPro DOMAIN/s: Plant neutral invertase (InterPro:IPR006937), Six-hairpin glycosidase-like (InterPro:…
Chr3	1738602	1738987	386	mergedPeak-510	AT3G05830	overlapEnd	3	.	protein_coding		Encodes alpha-helical IF (intermediate filament)-like protein.	FUNCTIONS IN: molecular_function unknown; INVOLVED IN: biological_process unknown; LOCATED IN: cellular_component unknown; EXPRESSED IN: 21 plant structures; EXPRESSED DURING: 13 growth stages; BEST Arabidopsis thaliana protein match is: unknown protein (TAIR:AT5G26770.1).
Chr3	1738602	1738987	386	mergedPeak-510	AT3G05835	includeFeature	3	.	pre_trna	pre-tRNA		tRNA-Ile (anticodon: TAT)
Chr3	1738602	1738987	386	mergedPeak-510	AT3G05840	upstream	3	ATSK12	protein_coding	Protein kinase superfamily protein	encodes a SHAGGY-like kinase involved in meristem organization.	ATSK12; FUNCTIONS IN: protein serine/threonine kinase activity, protein kinase activity; INVOLVED IN: meristem structural organization, gynoecium development, phosphorylation; LOCATED IN: cytosol; EXPRESSED IN: 7 plant structures; EXPRESSED DURING: L mature pollen stage, M germinated pollen stage; CONTAINS InterPro DOMAIN/s: Protein kinase, ATP binding site (InterPro:IPR017441), Protein kinase, c…
Chr3	2222032	2222454	423	mergedPeak-517	AT3G07020	upstream	3	.	protein_coding	UDP-Glycosyltransferase superfamily protein		UDP-Glycosyltransferase superfamily protein; FUNCTIONS IN: transferase activity, transferring glycosyl groups; INVOLVED IN: lipid glycosylation, carbohydrate metabolic process, metabolic process; LOCATED IN: plasma membrane, membrane; EXPRESSED IN: 25 plant structures; EXPRESSED DURING: 15 growth stages; CONTAINS InterPro DOMAIN/s: Glycosyl transferase, family 28 (InterPro:IPR004276), UDP-glucuro…
Chr3	2222032	2222454	423	mergedPeak-517	AT3G07025	includeFeature	3	.	pre_trna	pre-tRNA		tRNA-Val (anticodon: TAC)
Chr3	2222032	2222454	423	mergedPeak-517	AT3G07030	downstream	3	.	protein_coding	Alba DNA/RNA-binding protein		Alba DNA/RNA-binding protein; FUNCTIONS IN: nucleic acid binding; EXPRESSED IN: 24 plant structures; EXPRESSED DURING: 15 growth stages; CONTAINS InterPro DOMAIN/s: Alba, DNA/RNA-binding protein (InterPro:IPR002775); BEST Arabidopsis thaliana protein match is: Alba DNA/RNA-binding protein (TAIR:AT1G76010.1); Has 449 Blast hits to 441 proteins in 135 species: Archae - 3; Bacteria - 20; Metazoa - 1…
Chr3	2285401	2285765	365	mergedPeak-520	AT3G07180	overlapStart	3	.	protein_coding	GPI transamidase component PIG-S-related		GPI transamidase component PIG-S-related; FUNCTIONS IN: molecular_function unknown; INVOLVED IN: biological_process unknown; LOCATED IN: endoplasmic reticulum; EXPRESSED IN: 21 plant structures; EXPRESSED DURING: 9 growth stages; CONTAINS InterPro DOMAIN/s: Phosphatidylinositol-glycan biosynthesis class S protein (InterPro:IPR019540).
Chr3	2285401	2285765	365	mergedPeak-520	AT3G07185	includeFeature	3	.	pre_trna	pre-tRNA		tRNA-Lys (anticodon: TTT)
Chr3	2285401	2285765	365	mergedPeak-520	AT3G07190	downstream	3	.	protein_coding	B-cell receptor-associated protein 31-like		B-cell receptor-associated protein 31-like ; FUNCTIONS IN: molecular_function unknown; INVOLVED IN: intracellular protein transport; LOCATED IN: endomembrane system, integral to membrane, endoplasmic reticulum; EXPRESSED IN: 21 plant structures; EXPRESSED DURING: 13 growth stages; CONTAINS InterPro DOMAIN/s: B-cell receptor-associated 31-like (InterPro:IPR008417); BEST Arabidopsis thaliana protei…
Chr3	2918329	2918702	374	mergedPeak-529	AT3G09500	downstream	3	.	protein_coding	Ribosomal L29 family protein		Ribosomal L29 family protein ; FUNCTIONS IN: structural constituent of ribosome; INVOLVED IN: translation, ribosome biogenesis; LOCATED IN: ribosome, cytosolic large ribosomal subunit, nucleolus; EXPRESSED IN: 22 plant structures; EXPRESSED DURING: 13 growth stages; CONTAINS InterPro DOMAIN/s: Ribosomal protein L29 (InterPro:IPR001854), Ribosomal protein L29, conserved site (InterPro:IPR018254); …
Chr3	2918329	2918702	374	mergedPeak-529	AT3G09505	includeFeature	3	.	pre_trna	pre-tRNA		tRNA-Arg (anticodon: TCG)
Chr3	3238276	3238682	407	mergedPeak-534	AT3G10405	upstream	3	.	protein_coding			unknown protein; FUNCTIONS IN: molecular_function unknown; INVOLVED IN: pollen development; LOCATED IN: chloroplast; Has 44 Blast hits to 44 proteins in 20 species: Archae - 0; Bacteria - 4; Metazoa - 0; Fungi - 0; Plants - 39; Viruses - 0; Other Eukaryotes - 1 (source: NCBI BLink).
Chr3	3238276	3238682	407	mergedPeak-534	AT3G10410	upstream	3	SCPL49, CPY	protein_coding	SERINE CARBOXYPEPTIDASE-LIKE 49		SERINE CARBOXYPEPTIDASE-LIKE 49 (SCPL49); FUNCTIONS IN: serine-type carboxypeptidase activity; INVOLVED IN: proteolysis; LOCATED IN: vacuole; EXPRESSED IN: 25 plant structures; EXPRESSED DURING: 15 growth stages; CONTAINS InterPro DOMAIN/s: Peptidase S10, serine carboxypeptidase (InterPro:IPR001563), Peptidase S10, serine carboxypeptidase, active site (InterPro:IPR018202); BEST Arabidopsis thalia…
Chr3	3238276	3238682	407	mergedPeak-534	AT3G10415	includeFeature	3	.	pre_trna	pre-tRNA		tRNA-Tyr (anticodon: GTA)
Chr3	3238276	3238682	407	mergedPeak-534	AT3G10420	upstream	3	SPD1	protein_coding	P-loop containing nucleoside triphosphate hydrolases superfamily protein		P-loop containing nucleoside triphosphate hydrolases superfamily protein; FUNCTIONS IN: nucleoside-triphosphatase activity, nucleotide binding; LOCATED IN: chloroplast; EXPRESSED IN: 20 plant structures; EXPRESSED DURING: 12 growth stages; CONTAINS InterPro DOMAIN/s: ATPase, AAA+ type, core (InterPro:IPR003593); BEST Arabidopsis thaliana protein match is: P-loop containing nucleoside triphosphate…
Chr3	3622588	3622991	404	mergedPeak-540	AT3G11500	overlapStart	3	.	protein_coding	Small nuclear ribonucleoprotein family protein		Small nuclear ribonucleoprotein family protein; FUNCTIONS IN: molecular_function unknown; LOCATED IN: nucleolus, nucleus, small nucleolar ribonucleoprotein complex; EXPRESSED IN: 22 plant structures; EXPRESSED DURING: 13 growth stages; CONTAINS InterPro DOMAIN/s: Like-Sm ribonucleoprotein (LSM) domain (InterPro:IPR001163), Like-Sm ribonucleoprotein (LSM) domain, eukaryotic/archaea-type (InterPro:…
Chr3	3622588	3622991	404	mergedPeak-540	AT3G11505	includeFeature	3	.	pre_trna	pre-tRNA		tRNA-Pro (anticodon: CGG)
Chr3	3622588	3622991	404	mergedPeak-540	AT3G11510	downstream	3	.	protein_coding	Ribosomal protein S11 family protein		Ribosomal protein S11 family protein; FUNCTIONS IN: structural constituent of ribosome; INVOLVED IN: translation; LOCATED IN: cytosolic small ribosomal subunit, cytosolic ribosome, nucleolus; EXPRESSED IN: 25 plant structures; EXPRESSED DURING: 13 growth stages; CONTAINS InterPro DOMAIN/s: Ribosomal protein S11 (InterPro:IPR001971), Ribosomal S11, conserved site (InterPro:IPR018102); BEST Arabido…
Chr3	5213093	5214598	1506	mergedPeak-551	AT3G15440	upstream	3	.	protein_coding			BEST Arabidopsis thaliana protein match is: RING/U-box superfamily protein (TAIR:AT3G15740.1); Has 12 Blast hits to 12 proteins in 2 species: Archae - 0; Bacteria - 0; Metazoa - 0; Fungi - 0; Plants - 12; Viruses - 0; Other Eukaryotes - 0 (source: NCBI BLink).
Chr3	5213093	5214598	1506	mergedPeak-551	AT3G15450	overlapEnd	3	.	protein_coding	Aluminium induced protein with YGL and LRDR motifs		Aluminium induced protein with YGL and LRDR motifs; FUNCTIONS IN: molecular_function unknown; EXPRESSED IN: 25 plant structures; EXPRESSED DURING: 13 growth stages; BEST Arabidopsis thaliana protein match is: Aluminium induced protein with YGL and LRDR motifs (TAIR:AT4G27450.1); Has 35333 Blast hits to 34131 proteins in 2444 species: Archae - 798; Bacteria - 22429; Metazoa - 974; Fungi - 991; Pla…
Chr3	5213093	5214598	1506	mergedPeak-551	AT3G15460	overlapEnd	3	.	protein_coding	Ribosomal RNA processing Brix domain protein		Ribosomal RNA processing Brix domain protein; CONTAINS InterPro DOMAIN/s: Brix domain (InterPro:IPR007109); BEST Arabidopsis thaliana protein match is: Ribosomal RNA processing Brix domain protein (TAIR:AT1G52930.1); Has 415 Blast hits to 413 proteins in 206 species: Archae - 0; Bacteria - 0; Metazoa - 124; Fungi - 138; Plants - 66; Viruses - 0; Other Eukaryotes - 87 (source: NCBI BLink).
Chr3	5574491	5574780	290	mergedPeak-556	AT3G16410	overlapEnd	3	NSP4	protein_coding	nitrile specifier protein 4	Encodes a nitrile-specifier protein NSP4. NSP4 is one out of five (At3g16400/NSP1, At2g33070/NSP2, At3g16390/NSP3, At3g16410/NSP4 and At5g48180/NSP5) A. thaliana epithiospecifier protein (ESP) homologues that promote simple nitrile, but not epithionitrile or thiocyanate formation.	nitrile specifier protein 4 (NSP4); CONTAINS InterPro DOMAIN/s: Galactose oxidase/kelch, beta-propeller (InterPro:IPR011043), Kelch repeat type 1 (InterPro:IPR006652), Mannose-binding lectin (InterPro:IPR001229), Kelch-type beta propeller (InterPro:IPR015915); BEST Arabidopsis thaliana protein match is: nitrile specifier protein 1 (TAIR:AT3G16400.2); Has 13279 Blast hits to 7146 proteins in 431 s…
Chr3	5574491	5574780	290	mergedPeak-556	AT3G16415	upstream	3
Chr3	5632646	5632997	352	mergedPeak-557	AT3G16550	upstream	3	DEGP12	protein_coding	DEGP protease 12	Encodes a putative DegP protease.	DEGP protease 12 (DEGP12); FUNCTIONS IN: serine-type peptidase activity, catalytic activity, serine-type endopeptidase activity; INVOLVED IN: proteolysis; CONTAINS InterPro DOMAIN/s: Serine endopeptidase DegP2 (InterPro:IPR015724), Serine/cysteine peptidase, trypsin-like (InterPro:IPR009003), Peptidase S1C, HrtA/DegP2/Q/S (InterPro:IPR001940), Peptidase S1/S6, chymotrypsin/Hap (InterPro:IPR001254…
Chr3	5632646	5632997	352	mergedPeak-557	AT3G16552	includeFeature	3	.	pre_trna	pre-tRNA		tRNA-Lys (anticodon: CTT)
Chr3	5632646	5632997	352	mergedPeak-557	AT3G16555	upstream	3	.	protein_coding	F-box family protein		F-box family protein; CONTAINS InterPro DOMAIN/s: F-box domain, cyclin-like (InterPro:IPR001810), F-box domain, Skp2-like (InterPro:IPR022364), F-box associated domain, type 1 (InterPro:IPR006527), F-box associated interaction domain (InterPro:IPR017451); BEST Arabidopsis thaliana protein match is: F-box and associated interaction domains-containing protein (TAIR:AT3G51171.1); Has 926 Blast hits …
Chr3	7319536	7319822	287	mergedPeak-584	AT3G20885	includeFeature	3	.	pre_trna	pre-tRNA		tRNA-Ser (anticodon: GCT)
Chr3	7319536	7319822	287	mergedPeak-584	AT3G20890	upstream	3	.	protein_coding	RNA-binding (RRM/RBD/RNP motifs) family protein		RNA-binding (RRM/RBD/RNP motifs) family protein; FUNCTIONS IN: RNA binding, nucleotide binding, nucleic acid binding; INVOLVED IN: biological_process unknown; LOCATED IN: cellular_component unknown; CONTAINS InterPro DOMAIN/s: RNA recognition motif, RNP-1 (InterPro:IPR000504), Nucleotide-binding, alpha-beta plait (InterPro:IPR012677); BEST Arabidopsis thaliana protein match is: RNA-binding (RRM/R…
Chr3	10324443	10324795	353	mergedPeak-609	AT3G27835	upstream	3	.	protein_coding	Gamma-thionin family protein	Encodes a defensin-like (DEFL) family protein.	Gamma-thionin family protein; INVOLVED IN: defense response; LOCATED IN: endomembrane system; CONTAINS InterPro DOMAIN/s: Gamma thionin (InterPro:IPR008176), Knottin (InterPro:IPR003614); BEST Arabidopsis thaliana protein match is: Gamma-thionin family protein (TAIR:AT3G27831.1); Has 35333 Blast hits to 34131 proteins in 2444 species: Archae - 798; Bacteria - 22429; Metazoa - 974; Fungi - 991; Pl…
Chr3	10324443	10324795	353	mergedPeak-609	AT3G27840	downstream	3	RPL12-B	protein_coding	ribosomal protein L12-B	50S ribosomal protein L12-B	ribosomal protein L12-B (RPL12-B); FUNCTIONS IN: structural constituent of ribosome; INVOLVED IN: translation; LOCATED IN: plastid large ribosomal subunit, large ribosomal subunit; EXPRESSED IN: petiole; CONTAINS InterPro DOMAIN/s: Ribosomal protein L12, chloroplast (InterPro:IPR015608), Ribosomal protein L7/L12, C-terminal/adaptor protein ClpS-like (InterPro:IPR014719), Ribosomal protein L7/L12,…
Chr3	10324443	10324795	353	mergedPeak-609	AT3G27845	includeFeature	3	.	pre_trna	pre-tRNA		tRNA-Pro (anticodon: TGG)
Chr3	10324443	10324795	353	mergedPeak-609	AT3G27850	upstream	3	RPL12-C	protein_coding	ribosomal protein L12-C	50S ribosomal protein L12-C	ribosomal protein L12-C (RPL12-C); FUNCTIONS IN: structural constituent of ribosome; INVOLVED IN: defense response to bacterium, translation; LOCATED IN: in 6 components; EXPRESSED IN: juvenile leaf, leaf; CONTAINS InterPro DOMAIN/s: Ribosomal protein L7/L12 (InterPro:IPR000206), Ribosomal protein L12, chloroplast (InterPro:IPR015608), Ribosomal protein L7/L12, oligomerisation (InterPro:IPR008932…
Chr3	10324443	10324795	353	mergedPeak-609	AT3G27860	upstream	3	.	protein_coding	Tudor/PWWP/MBT superfamily protein		Tudor/PWWP/MBT superfamily protein; FUNCTIONS IN: molecular_function unknown; INVOLVED IN: biological_process unknown; LOCATED IN: membrane; EXPRESSED IN: leaf; CONTAINS InterPro DOMAIN/s: PWWP (InterPro:IPR000313); BEST Arabidopsis thaliana protein match is: Tudor/PWWP/MBT superfamily protein (TAIR:AT5G40340.1); Has 273 Blast hits to 255 proteins in 49 species: Archae - 0; Bacteria - 5; Metazoa …
Chr3	10752182	10752603	422	mergedPeak-610	AT3G28680	upstream	3	.	protein_coding	Serine carboxypeptidase S28 family protein		Serine carboxypeptidase S28 family protein; FUNCTIONS IN: serine-type peptidase activity; INVOLVED IN: proteolysis; LOCATED IN: endomembrane system; EXPRESSED IN: flower, egg cell; EXPRESSED DURING: petal differentiation and expansion stage; CONTAINS InterPro DOMAIN/s: Peptidase S28 (InterPro:IPR008758); BEST Arabidopsis thaliana protein match is: Serine carboxypeptidase S28 family protein (TAIR:…
Chr3	10752182	10752603	422	mergedPeak-610	AT3G28685	includeFeature	3	.	pre_trna	pre-tRNA		tRNA-Ala (anticodon: AGC)
Chr3	10752182	10752603	422	mergedPeak-610	AT3G28690	upstream	3	.	protein_coding	Protein kinase superfamily protein		Protein kinase superfamily protein; FUNCTIONS IN: protein serine/threonine kinase activity, protein kinase activity, kinase activity, ATP binding; INVOLVED IN: protein amino acid phosphorylation; EXPRESSED IN: 22 plant structures; EXPRESSED DURING: 13 growth stages; CONTAINS InterPro DOMAIN/s: Protein kinase, ATP binding site (InterPro:IPR017441), Protein kinase, catalytic domain (InterPro:IPR000…
Chr3	10759366	10759673	308	mergedPeak-611	AT3G28695	includeFeature	3	.	pre_trna	pre-tRNA		tRNA-Ala (anticodon: AGC)
Chr3	10759366	10759673	308	mergedPeak-611	AT3G28700	overlapStart	3	.	protein_coding	Protein of unknown function (DUF185)		Protein of unknown function (DUF185); FUNCTIONS IN: zinc ion binding; INVOLVED IN: biological_process unknown; LOCATED IN: cellular_component unknown; EXPRESSED IN: 22 plant structures; EXPRESSED DURING: 13 growth stages; CONTAINS InterPro DOMAIN/s: Protein of unknown function DUF185 (InterPro:IPR003788).
Chr3	14198869	14199133	265	mergedPeak-635	AT3G41762	upstream	3	.	protein_coding			unknown protein.
Chr3	14198869	14199133	265	mergedPeak-635	AT3G41768	inside	3	.	ribosomal_rna	rRNA		18SrRNA
Chr3	14198869	14199133	265	mergedPeak-635	AT3G41979	upstream	3	.	ribosomal_rna	rRNA		5SrRNA
Chr3	16111943	16112321	379	mergedPeak-656	AT3G44510	upstream	3	.	protein_coding	alpha/beta-Hydrolases superfamily protein		alpha/beta-Hydrolases superfamily protein; FUNCTIONS IN: molecular_function unknown; INVOLVED IN: biological_process unknown; LOCATED IN: cellular_component unknown; EXPRESSED IN: inflorescence meristem, root; CONTAINS InterPro DOMAIN/s: Alpha/beta hydrolase fold-1 (InterPro:IPR000073); BEST Arabidopsis thaliana protein match is: alpha/beta-Hydrolases superfamily protein (TAIR:AT1G08310.1).
Chr3	16111943	16112321	379	mergedPeak-656	AT3G44516	upstream	3
Chr3	16539598	16539926	329	mergedPeak-660	AT3G45180	upstream	3	.	protein_coding	Ubiquitin-like superfamily protein		Ubiquitin-like superfamily protein; CONTAINS InterPro DOMAIN/s: Ubiquitin (InterPro:IPR000626), Ubiquitin supergroup (InterPro:IPR019955); BEST Arabidopsis thaliana protein match is: ubiquitin-like protein 5 (TAIR:AT5G42300.1); Has 399 Blast hits to 399 proteins in 174 species: Archae - 0; Bacteria - 0; Metazoa - 169; Fungi - 99; Plants - 81; Viruses - 0; Other Eukaryotes - 50 (source: NCBI BLink…
Chr3	17178144	17180010	1867	mergedPeak-669	AT3G46620	overlapEnd	3	.	protein_coding	zinc finger (C3HC4-type RING finger) family protein		zinc finger (C3HC4-type RING finger) family protein; FUNCTIONS IN: zinc ion binding; INVOLVED IN: response to chitin; EXPRESSED IN: 24 plant structures; EXPRESSED DURING: 15 growth stages; CONTAINS InterPro DOMAIN/s: Zinc finger, RING-type (InterPro:IPR001841), Zinc finger, C3HC4 RING-type (InterPro:IPR018957), Protein of unknown function DUF1117 (InterPro:IPR010543); BEST Arabidopsis thaliana pr…
Chr3	17178144	17180010	1867	mergedPeak-669	AT3G46630	downstream	3	.	protein_coding	Protein of unknown function (DUF3223)		Protein of unknown function (DUF3223); FUNCTIONS IN: molecular_function unknown; INVOLVED IN: biological_process unknown; LOCATED IN: chloroplast; EXPRESSED IN: 23 plant structures; EXPRESSED DURING: 15 growth stages; CONTAINS InterPro DOMAIN/s: Protein of unknown function DUF3223 (InterPro:IPR021602); BEST Arabidopsis thaliana protein match is: Protein of unknown function (DUF3223) (TAIR:AT1G452…
Chr3	17438059	17440651	2593	mergedPeak-671	AT3G47340	inside	3	ASN1, DIN6, AT-ASN1	protein_coding	glutamine-dependent asparagine synthase 1	encodes a glutamine-dependent asparagine synthetase, the predicted ASN1 peptide contains a purF-type glutamine-binding domain, and is expressed predominantly in shoot tissues, where light has a negative effect on its mRNA accumulation. Expression is induced within 3 hours of dark treatment, in senescing leaves and treatment with exogenous photosynthesis inhibitor. Induction of gene expression was…	glutamine-dependent asparagine synthase 1 (ASN1); CONTAINS InterPro DOMAIN/s: Rossmann-like alpha/beta/alpha sandwich fold (InterPro:IPR014729), Asparagine synthase (InterPro:IPR001962), Asparagine synthase, glutamine-hydrolyzing (InterPro:IPR006426), Glutamine amidotransferase, type II (InterPro:IPR017932); BEST Arabidopsis thaliana protein match is: asparagine synthetase 3 (TAIR:AT5G10240.1); H…
Chr3	17438059	17440651	2593	mergedPeak-671	AT3G47341	upstream	3	.	protein_coding			unknown protein; LOCATED IN: endomembrane system; Has 30201 Blast hits to 17322 proteins in 780 species: Archae - 12; Bacteria - 1396; Metazoa - 17338; Fungi - 3422; Plants - 5037; Viruses - 0; Other Eukaryotes - 2996 (source: NCBI BLink).
Chr3	17492888	17494806	1919	mergedPeak-672	AT3G47460	overlapEnd	3	ATSMC2	protein_coding	Structural maintenance of chromosomes (SMC) family protein	member of SMC subfamily	ATSMC2; FUNCTIONS IN: transporter activity; INVOLVED IN: chromosome organization; LOCATED IN: chromosome; EXPRESSED IN: 19 plant structures; EXPRESSED DURING: 10 growth stages; CONTAINS InterPro DOMAIN/s: SMCs flexible hinge (InterPro:IPR010935), RecF/RecN/SMC protein, N-terminal (InterPro:IPR003395); BEST Arabidopsis thaliana protein match is: structural maintenance of chromosomes 2 (TAIR:AT5G62…
Chr3	17492888	17494806	1919	mergedPeak-672	AT3G47470	overlapEnd	3	LHCA4, CAB4	protein_coding	light-harvesting chlorophyll-protein complex I subunit A4	Encodes a chlorophyll a/b-binding protein that is more similar to the PSI Cab proteins than the PSII cab proteins. The predicted protein is about 20 amino acids shorter than most known Cab proteins.	light-harvesting chlorophyll-protein complex I subunit A4 (LHCA4); FUNCTIONS IN: chlorophyll binding; INVOLVED IN: response to karrikin, photosynthesis; LOCATED IN: in 7 components; EXPRESSED IN: 24 plant structures; EXPRESSED DURING: 14 growth stages; CONTAINS InterPro DOMAIN/s: Chlorophyll A-B binding protein (InterPro:IPR001344); BEST Arabidopsis thaliana protein match is: photosystem I light …
Chr3	18917226	18917598	373	mergedPeak-695	AT3G50890	overlapEnd	3	AtHB28, HB28, ZHD7	protein_coding	homeobox protein 28		homeobox protein 28 (HB28); FUNCTIONS IN: DNA binding, sequence-specific DNA binding transcription factor activity; INVOLVED IN: regulation of transcription, DNA-dependent, regulation of transcription; EXPRESSED IN: 9 plant structures; EXPRESSED DURING: 6 growth stages; CONTAINS InterPro DOMAIN/s: Homeobox (InterPro:IPR001356), Homeobox domain, ZF-HD class (InterPro:IPR006455), ZF-HD homeobox pro…
Chr3	18917226	18917598	373	mergedPeak-695	AT3G50895	includeFeature	3	.	pre_trna	pre-tRNA		tRNA-Asn (anticodon: GTT)
Chr3	18917226	18917598	373	mergedPeak-695	AT3G50900	upstream	3	.	protein_coding			unknown protein; BEST Arabidopsis thaliana protein match is: unknown protein (TAIR:AT5G66490.1); Has 45 Blast hits to 45 proteins in 7 species: Archae - 0; Bacteria - 0; Metazoa - 0; Fungi - 0; Plants - 45; Viruses - 0; Other Eukaryotes - 0 (source: NCBI BLink).
Chr3	18917226	18917598	373	mergedPeak-695	AT3G50910	upstream	3	.	protein_coding			unknown protein; BEST Arabidopsis thaliana protein match is: unknown protein (TAIR:AT5G66480.1); Has 76 Blast hits to 75 proteins in 28 species: Archae - 0; Bacteria - 10; Metazoa - 7; Fungi - 2; Plants - 49; Viruses - 0; Other Eukaryotes - 8 (source: NCBI BLink).
Chr3	19500782	19501178	397	mergedPeak-705	AT3G52565	includeFeature	3	.	pre_trna	pre-tRNA		tRNA-Leu (anticodon: TAG)
Chr3	19500782	19501178	397	mergedPeak-705	AT3G52570	overlapStart	3	.	protein_coding	alpha/beta-Hydrolases superfamily protein		alpha/beta-Hydrolases superfamily protein; FUNCTIONS IN: ATP binding; INVOLVED IN: intracellular protein transport, GPI anchor metabolic process; LOCATED IN: mitochondrion; EXPRESSED IN: 22 plant structures; EXPRESSED DURING: 11 growth stages; CONTAINS InterPro DOMAIN/s: PGAP1-like (InterPro:IPR012908); BEST Arabidopsis thaliana protein match is: alpha/beta-Hydrolases superfamily protein (TAIR:AT…
Chr3	19500782	19501178	397	mergedPeak-705	AT3G52580	upstream	3	.	protein_coding	Ribosomal protein S11 family protein		Ribosomal protein S11 family protein; CONTAINS InterPro DOMAIN/s: Ribosomal protein S11 (InterPro:IPR001971), Ribosomal S11, conserved site (InterPro:IPR018102); BEST Arabidopsis thaliana protein match is: Ribosomal protein S11 family protein (TAIR:AT3G11510.1); Has 8774 Blast hits to 8774 proteins in 2899 species: Archae - 250; Bacteria - 4863; Metazoa - 589; Fungi - 162; Plants - 729; Viruses -…
Chr3	19554844	19555171	328	mergedPeak-706	AT3G52750	upstream	3	FTSZ2-2	protein_coding	Tubulin/FtsZ family protein	Nuclear gene that encodes a plastidial division protein (FtsZ2-2).	FTSZ2-2; FUNCTIONS IN: structural molecule activity, GTP binding, GTPase activity; INVOLVED IN: protein polymerization; LOCATED IN: chloroplast stroma, chloroplast, membrane; EXPRESSED IN: 22 plant structures; EXPRESSED DURING: 13 growth stages; CONTAINS InterPro DOMAIN/s: Cell division protein FtsZ, N-terminal (InterPro:IPR000158), Cell division protein FtsZ, conserved site (InterPro:IPR020805),…
Chr3	19554844	19555171	328	mergedPeak-706	AT3G52760	upstream	3	.	protein_coding	Integral membrane Yip1 family protein		Integral membrane Yip1 family protein; FUNCTIONS IN: molecular_function unknown; INVOLVED IN: biological_process unknown; LOCATED IN: chloroplast, membrane; EXPRESSED IN: 23 plant structures; EXPRESSED DURING: 13 growth stages; CONTAINS InterPro DOMAIN/s: Yip1 domain (InterPro:IPR006977); BEST Arabidopsis thaliana protein match is: Integral membrane Yip1 family protein (TAIR:AT2G36300.1); Has 535…
Chr3	19554844	19555171	328	mergedPeak-706	AT3G52765	includeFeature	3	.	pre_trna	pre-tRNA		tRNA-Asp (anticodon: GTC)
Chr3	19569686	19571033	1348	mergedPeak-707	AT3G52800	overlapEnd	3	.	protein_coding	A20/AN1-like zinc finger family protein		A20/AN1-like zinc finger family protein; FUNCTIONS IN: DNA binding, zinc ion binding; INVOLVED IN: response to chitin; LOCATED IN: cellular_component unknown; EXPRESSED IN: 23 plant structures; EXPRESSED DURING: 15 growth stages; CONTAINS InterPro DOMAIN/s: Zinc finger, AN1-type (InterPro:IPR000058), Zinc finger, A20-type (InterPro:IPR002653); BEST Arabidopsis thaliana protein match is: A20/AN1-l…
Chr3	19569686	19571033	1348	mergedPeak-707	AT3G52810	overlapEnd	3	ATPAP21, PAP21	protein_coding	purple acid phosphatase 21		purple acid phosphatase 21 (PAP21); FUNCTIONS IN: protein serine/threonine phosphatase activity, acid phosphatase activity; INVOLVED IN: biological_process unknown; LOCATED IN: endomembrane system; EXPRESSED IN: petal, leaf whorl, fruit, sepal, flower; EXPRESSED DURING: 4 anthesis, petal differentiation and expansion stage; CONTAINS InterPro DOMAIN/s: Metallophosphoesterase (InterPro:IPR004843), …
Chr3	19924169	19924516	348	mergedPeak-709	AT3G53760	upstream	3	GCP4, ATGCP4	protein_coding	GAMMA-TUBULIN COMPLEX PROTEIN 4	Encodes GCP4 (gamma-Tubulin Complex Protein 4), required for microtubule organization.	GAMMA-TUBULIN COMPLEX PROTEIN 4 (GCP4); CONTAINS InterPro DOMAIN/s: Spc97/Spc98 (InterPro:IPR007259); BEST Arabidopsis thaliana protein match is: spindle pole body component 98 (TAIR:AT5G06680.1); Has 1249 Blast hits to 1181 proteins in 191 species: Archae - 0; Bacteria - 0; Metazoa - 551; Fungi - 320; Plants - 155; Viruses - 0; Other Eukaryotes - 223 (source: NCBI BLink).
Chr3	19924169	19924516	348	mergedPeak-709	AT3G53770	downstream	3	.	protein_coding	late embryogenesis abundant 3 (LEA3) family protein		late embryogenesis abundant 3 (LEA3) family protein; FUNCTIONS IN: molecular_function unknown; INVOLVED IN: response to stress; EXPRESSED IN: flower; EXPRESSED DURING: petal differentiation and expansion stage; CONTAINS InterPro DOMAIN/s: Late embryogenesis abundant protein, group 3 (InterPro:IPR004926).
Chr3	19924169	19924516	348	mergedPeak-709	AT3G53775	includeFeature	3	.	pre_trna	pre-tRNA		tRNA-Lys (anticodon: TTT)
Chr3	19924169	19924516	348	mergedPeak-709	AT3G53780	downstream	3	ATRBL4, RBL4	protein_coding	RHOMBOID-like protein 4		RHOMBOID-like protein 4 (RBL4); FUNCTIONS IN: serine-type endopeptidase activity; LOCATED IN: plasma membrane; EXPRESSED IN: 22 plant structures; EXPRESSED DURING: 13 growth stages; CONTAINS InterPro DOMAIN/s: Peptidase S54, rhomboid (InterPro:IPR002610); BEST Arabidopsis thaliana protein match is: RHOMBOID-like 1 (TAIR:AT2G29050.1); Has 6556 Blast hits to 6555 proteins in 1887 species: Archae - …
Chr3	19984759	19985095	337	mergedPeak-710	AT3G53965	includeFeature	3	.	pre_trna	pre-tRNA		tRNA-Gly (anticodon: GCC)
Chr3	19984759	19985095	337	mergedPeak-710	AT3G53970	upstream	3	.	protein_coding	proteasome inhibitor-related		proteasome inhibitor-related; FUNCTIONS IN: molecular_function unknown; EXPRESSED IN: 24 plant structures; EXPRESSED DURING: 13 growth stages; CONTAINS InterPro DOMAIN/s: Proteasome Inhibitor PI31 (InterPro:IPR021625); BEST Arabidopsis thaliana protein match is: unknown protein (TAIR:AT1G48530.1); Has 35333 Blast hits to 34131 proteins in 2444 species: Archae - 798; Bacteria - 22429; Metazoa - 97…
Chr3	20753120	20753506	387	mergedPeak-720	AT3G55950	downstream	3	CCR3, ATCRR3	protein_coding	CRINKLY4 related 3		CRINKLY4 related 3 (CCR3); FUNCTIONS IN: kinase activity; INVOLVED IN: protein amino acid phosphorylation; LOCATED IN: endomembrane system; EXPRESSED IN: 23 plant structures; EXPRESSED DURING: 10 growth stages; CONTAINS InterPro DOMAIN/s: Protein kinase, ATP binding site (InterPro:IPR017441), Regulator of chromosome condensation/beta-lactamase-inhibitor protein II (InterPro:IPR009091), Protein ki…
Chr3	21487115	21487470	356	mergedPeak-737	AT3G58030	downstream	3	.	protein_coding	RING/U-box superfamily protein		RING/U-box superfamily protein; FUNCTIONS IN: zinc ion binding; CONTAINS InterPro DOMAIN/s: Zinc finger, RING-type, conserved site (InterPro:IPR017907), Zinc finger, RING-type (InterPro:IPR001841), Zinc finger, C3HC4 RING-type (InterPro:IPR018957); BEST Arabidopsis thaliana protein match is: RING/U-box superfamily protein (TAIR:AT2G42030.1).
Chr3	21487115	21487470	356	mergedPeak-737	AT3G58035	includeFeature	3	.	pre_trna	pre-tRNA		tRNA-Ser (anticodon: GCT)
Chr3	21487115	21487470	356	mergedPeak-737	AT3G58040	upstream	3	SINAT2	protein_coding	seven in absentia of Arabidopsis 2	Encodes a RING finger domain containing protein that interacts with AtRAP2.2.	seven in absentia of Arabidopsis 2 (SINAT2); FUNCTIONS IN: protein binding; INVOLVED IN: multicellular organismal development, protein ubiquitination, ubiquitin-dependent protein catabolic process; LOCATED IN: nucleus; EXPRESSED IN: 24 plant structures; EXPRESSED DURING: 15 growth stages; CONTAINS InterPro DOMAIN/s: TRAF-like (InterPro:IPR008974), Seven-in-absentia protein, TRAF-like domain (Inte…
Chr3	21542013	21542477	465	mergedPeak-738	AT3G58160	downstream	3	XIJ, ATXIJ, ATMYOS3, MYA3, XI-16	protein_coding	P-loop containing nucleoside triphosphate hydrolases superfamily protein	Class XI myosin gene expressed in flowers from 4-6 week old plants and leaves from 3 week old plants	XIJ; FUNCTIONS IN: motor activity; INVOLVED IN: actin filament-based movement; LOCATED IN: myosin complex, vacuole; EXPRESSED IN: leaf whorl, male gametophyte, flower, pollen tube; EXPRESSED DURING: L mature pollen stage, M germinated pollen stage, 4 anthesis; CONTAINS InterPro DOMAIN/s: Myosin, N-terminal, SH3-like (InterPro:IPR004009), Myosin head, motor domain (InterPro:IPR001609), IQ calmodul…
Chr3	21542013	21542477	465	mergedPeak-738	AT3G58165	includeFeature	3	.	pre_trna	pre-tRNA		tRNA-Gly (anticodon: GCC)
Chr3	21542013	21542477	465	mergedPeak-738	AT3G58170	overlapEnd	3	ATBS14A, ATBET11, BET11, BS14A	protein_coding	BET1P/SFT1P-like protein 14A	Encodes a Bet1/Sft1-like SNARE protein which fully suppresses the temperature-sensitive growth defect in <i>sft1-1</i> yeast cells; however, it cannot support the deletion of the yeast BET1 gene (<i>bet1&#916;</i>).	BET1P/SFT1P-like protein 14A (BS14A); FUNCTIONS IN: protein transporter activity, SNAP receptor activity; INVOLVED IN: ER to Golgi vesicle-mediated transport; LOCATED IN: nucleus, plasma membrane; EXPRESSED IN: 25 plant structures; EXPRESSED DURING: 15 growth stages; CONTAINS InterPro DOMAIN/s: Target SNARE coiled-coil domain (InterPro:IPR000727); BEST Arabidopsis thaliana protein match is: Targe…
Chr3	21542013	21542477	465	mergedPeak-738	AT3G58180	upstream	3	.	protein_coding	ARM repeat superfamily protein		ARM repeat superfamily protein; FUNCTIONS IN: lyase activity, binding; INVOLVED IN: biological_process unknown; LOCATED IN: phycobilisome; EXPRESSED IN: 22 plant structures; EXPRESSED DURING: 13 growth stages; CONTAINS InterPro DOMAIN/s: Armadillo-like helical (InterPro:IPR011989), Armadillo-type fold (InterPro:IPR016024), PBS lyase HEAT-like repeat (InterPro:IPR004155); BEST Arabidopsis thaliana…
Chr3	21959303	21959627	325	mergedPeak-740	AT3G59410	downstream	3	GCN2	protein_coding	protein kinase family protein		GCN2; FUNCTIONS IN: protein serine/threonine kinase activity, protein tyrosine kinase activity, protein kinase activity, aminoacyl-tRNA ligase activity, ATP binding; INVOLVED IN: protein amino acid phosphorylation, translation; EXPRESSED IN: 24 plant structures; EXPRESSED DURING: 15 growth stages; CONTAINS InterPro DOMAIN/s: Ubiquitin-conjugating enzyme/RWD-like (InterPro:IPR016135), Protein kina…
Chr3	21959303	21959627	325	mergedPeak-740	AT3G59415	includeFeature	3	.	pre_trna	pre-tRNA		tRNA-Thr (anticodon: TGT)
Chr3	21959303	21959627	325	mergedPeak-740	AT3G59420	downstream	3	ACR4, CR4	protein_coding	crinkly4	Encodes a membrane localized protein with similarity to receptor kinases which is involved in epidermal cell differentiation. Flowers of mutants have disorganized ovule integument growth and abnormal sepal margins. In the roots, mutants initiate more lateral roots but fewer laterals actually emerge due to defects in lateral root formation. Mutants also display disorganized columella. The root phe…	crinkly4 (CR4); CONTAINS InterPro DOMAIN/s: TNFR/CD27/30/40/95 cysteine-rich region (InterPro:IPR001368), Protein kinase, ATP binding site (InterPro:IPR017441), Serine-threonine/tyrosine-protein kinase (InterPro:IPR001245), Protein kinase-like domain (InterPro:IPR011009), Serine/threonine-protein kinase, active site (InterPro:IPR008271), Regulator of chromosome condensation/beta-lactamase-inhibit…
Chr3	22138520	22139059	540	mergedPeak-741	AT3G59920	downstream	3	ATGDI2, GDI2	protein_coding	RAB GDP dissociation inhibitor 2	RAB GDP DISSOCIATION INHIBITOR 2	RAB GDP dissociation inhibitor 2 (GDI2); FUNCTIONS IN: RAB GDP-dissociation inhibitor activity; INVOLVED IN: regulation of GTPase activity, protein transport; LOCATED IN: cellular_component unknown; EXPRESSED IN: 25 plant structures; EXPRESSED DURING: 15 growth stages; CONTAINS InterPro DOMAIN/s: Rab GTPase activator (InterPro:IPR002005), GDP dissociation inhibitor (InterPro:IPR018203), Rab GDI p…
Chr3	22138520	22139059	540	mergedPeak-741	AT3G59923	includeFeature	3	.	pre_trna	pre-tRNA		tRNA-Val (anticodon: AAC)
Chr3	22138520	22139059	540	mergedPeak-741	AT3G59926	includeFeature	3	.	pre_trna	pre-tRNA		tRNA-Asp (anticodon: GTC)
Chr3	22138520	22139059	540	mergedPeak-741	AT3G59930	downstream	3	.	protein_coding		Encodes a defensin-like (DEFL) family protein.	FUNCTIONS IN: molecular_function unknown; INVOLVED IN: biological_process unknown; LOCATED IN: endomembrane system; BEST Arabidopsis thaliana protein match is: Defensin-like (DEFL) family protein (TAIR:AT5G33355.1); Has 33 Blast hits to 33 proteins in 3 species: Archae - 0; Bacteria - 0; Metazoa - 0; Fungi - 0; Plants - 33; Viruses - 0; Other Eukaryotes - 0 (source: NCBI BLink).
Chr3	22470188	22470494	307	mergedPeak-745	AT3G60800	upstream	3	.	protein_coding	DHHC-type zinc finger family protein		DHHC-type zinc finger family protein; FUNCTIONS IN: zinc ion binding; INVOLVED IN: biological_process unknown; EXPRESSED IN: 23 plant structures; EXPRESSED DURING: 13 growth stages; CONTAINS InterPro DOMAIN/s: Zinc finger, DHHC-type (InterPro:IPR001594); BEST Arabidopsis thaliana protein match is: DHHC-type zinc finger family protein (TAIR:AT4G22750.1); Has 5091 Blast hits to 5089 proteins in 250…
Chr3	22470188	22470494	307	mergedPeak-745	AT3G60805	includeFeature	3	.	pre_trna	pre-tRNA		tRNA-Lys (anticodon: CTT)
Chr3	22470188	22470494	307	mergedPeak-745	AT3G60810	upstream	3	.	protein_coding			unknown protein; CONTAINS InterPro DOMAIN/s: Protein of unknown function DUF1499 (InterPro:IPR010865); Has 35333 Blast hits to 34131 proteins in 2444 species: Archae - 798; Bacteria - 22429; Metazoa - 974; Fungi - 991; Plants - 531; Viruses - 0; Other Eukaryotes - 9610 (source: NCBI BLink).
Chr3	22775736	22776101	366	mergedPeak-749	AT3G61530	upstream	3	PANB2	protein_coding	Phosphoenolpyruvate carboxylase family protein	Encodes a ketopentoate hydroxymethyltransferase that appears to localize to the mitochondria. This protein is expected to play a role in pantothenate (vitamin B5) biosynthesis.	PANB2; CONTAINS InterPro DOMAIN/s: Pyruvate/Phosphoenolpyruvate kinase, catalytic core (InterPro:IPR015813), Ketopantoate hydroxymethyltransferase (InterPro:IPR003700); BEST Arabidopsis thaliana protein match is: ketopantoate hydroxymethyltransferase 1 (TAIR:AT2G46110.1); Has 35333 Blast hits to 34131 proteins in 2444 species: Archae - 798; Bacteria - 22429; Metazoa - 974; Fungi - 991; Plants - 5…
Chr3	22775736	22776101	366	mergedPeak-749	AT3G61540	overlapEnd	3	.	protein_coding	alpha/beta-Hydrolases superfamily protein		alpha/beta-Hydrolases superfamily protein; FUNCTIONS IN: peptidase activity, aminopeptidase activity; INVOLVED IN: proteolysis; LOCATED IN: vacuole; EXPRESSED IN: 22 plant structures; EXPRESSED DURING: 13 growth stages; CONTAINS InterPro DOMAIN/s: Peptidase S33, prolyl aminopeptidase (InterPro:IPR002410), Alpha/beta hydrolase fold-1 (InterPro:IPR000073); Has 1602 Blast hits to 1599 proteins in 53…
Chr3	22775736	22776101	366	mergedPeak-749	AT3G61545	includeFeature	3	.	pre_trna	pre-tRNA		tRNA-Glu (anticodon: CTC)
Chr3	22775736	22776101	366	mergedPeak-749	AT3G61550	upstream	3	.	protein_coding	RING/U-box superfamily protein		RING/U-box superfamily protein; FUNCTIONS IN: zinc ion binding; EXPRESSED IN: 20 plant structures; EXPRESSED DURING: 13 growth stages; CONTAINS InterPro DOMAIN/s: Zinc finger, RING-type (InterPro:IPR001841), Zinc finger, C3HC4 RING-type (InterPro:IPR018957); BEST Arabidopsis thaliana protein match is: RING/U-box superfamily protein (TAIR:AT2G46160.1); Has 8101 Blast hits to 8077 proteins in 273 s…
Chr3	22775736	22776101	366	mergedPeak-749	AT3G61560	upstream	3	.	protein_coding	Reticulon family protein		Reticulon family protein; CONTAINS InterPro DOMAIN/s: Reticulon (InterPro:IPR003388); BEST Arabidopsis thaliana protein match is: Reticulon family protein (TAIR:AT2G46170.1); Has 35333 Blast hits to 34131 proteins in 2444 species: Archae - 798; Bacteria - 22429; Metazoa - 974; Fungi - 991; Plants - 531; Viruses - 0; Other Eukaryotes - 9610 (source: NCBI BLink).
Chr3	23210492	23210808	317	mergedPeak-758	AT3G62730	upstream	3	.	protein_coding			unknown protein; FUNCTIONS IN: molecular_function unknown; INVOLVED IN: biological_process unknown; LOCATED IN: endomembrane system; EXPRESSED IN: 13 plant structures; EXPRESSED DURING: LP.04 four leaves visible, 4 anthesis, LP.02 two leaves visible, petal differentiation and expansion stage; BEST Arabidopsis thaliana protein match is: unknown protein (TAIR:AT1G47980.1); Has 172 Blast hits to 172…
Chr3	23210492	23210808	317	mergedPeak-758	AT3G62735	includeFeature	3	.	pre_trna	pre-tRNA		tRNA-Gly (anticodon: CCC)
Chr3	23210492	23210808	317	mergedPeak-758	AT3G62740	upstream	3	BGLU7	protein_coding	beta glucosidase 7		beta glucosidase 7 (BGLU7); FUNCTIONS IN: cation binding, hydrolase activity, hydrolyzing O-glycosyl compounds, catalytic activity; INVOLVED IN: carbohydrate metabolic process; LOCATED IN: endomembrane system; EXPRESSED IN: 7 plant structures; EXPRESSED DURING: petal differentiation and expansion stage, E expanded cotyledon stage, D bilateral stage; CONTAINS InterPro DOMAIN/s: Glycoside hydrolase…
Chr4	424613	425052	440	mergedPeak-282	AT4G00980	upstream	3	.	protein_coding	zinc knuckle (CCHC-type) family protein		zinc knuckle (CCHC-type) family protein; FUNCTIONS IN: zinc ion binding, nucleic acid binding; INVOLVED IN: biological_process unknown; LOCATED IN: cellular_component unknown; EXPRESSED IN: 13 plant structures; EXPRESSED DURING: 7 growth stages; CONTAINS InterPro DOMAIN/s: Zinc finger, CCHC-type (InterPro:IPR001878), DEK, C-terminal (InterPro:IPR014876); BEST Arabidopsis thaliana protein match is…
Chr4	424613	425052	440	mergedPeak-282	AT4G00985	includeFeature	3	.	pre_trna	pre-tRNA		tRNA-Gln (anticodon: CTG)
Chr4	424613	425052	440	mergedPeak-282	AT4G00990	upstream	3	.	protein_coding	Transcription factor jumonji (jmjC) domain-containing protein		Transcription factor jumonji (jmjC) domain-containing protein; FUNCTIONS IN: sequence-specific DNA binding transcription factor activity, zinc ion binding; EXPRESSED IN: 20 plant structures; EXPRESSED DURING: 8 growth stages; CONTAINS InterPro DOMAIN/s: Transcription factor jumonji/aspartyl beta-hydroxylase (InterPro:IPR003347), Zinc finger, RING-type (InterPro:IPR001841), Transcription factor ju…
Chr4	808160	808589	430	mergedPeak-287	AT4G01860	upstream	3	.	protein_coding	Transducin family protein / WD-40 repeat family protein		Transducin family protein / WD-40 repeat family protein; CONTAINS InterPro DOMAIN/s: WD40 repeat 2 (InterPro:IPR019782), WD40 repeat-like-containing domain (InterPro:IPR011046), WD40 repeat, conserved site (InterPro:IPR019775), WD40-repeat-containing domain (InterPro:IPR017986), WD40/YVTN repeat-like-containing domain (InterPro:IPR015943), WD40 repeat (InterPro:IPR001680), WD40 repeat, subgroup (…
Chr4	808160	808589	430	mergedPeak-287	AT4G01865	includeFeature	3	.	pre_trna	pre-tRNA		tRNA-Phe (anticodon: GAA)
Chr4	808160	808589	430	mergedPeak-287	AT4G01870	overlapEnd	3	.	protein_coding	tolB protein-related		tolB protein-related; FUNCTIONS IN: molecular_function unknown; INVOLVED IN: response to cyclopentenone; LOCATED IN: membrane; EXPRESSED IN: 22 plant structures; EXPRESSED DURING: 13 growth stages; CONTAINS InterPro DOMAIN/s: WD40-like Beta Propeller (InterPro:IPR011659), Peptidase S9B, dipeptidylpeptidase IV N-terminal (InterPro:IPR002469), Six-bladed beta-propeller, TolB-like (InterPro:IPR01104…
Chr4	900993	901336	344	mergedPeak-289	AT4G02050	upstream	3	STP7	protein_coding	sugar transporter protein 7		sugar transporter protein 7 (STP7); FUNCTIONS IN: carbohydrate transmembrane transporter activity, sugar:hydrogen symporter activity; INVOLVED IN: transport, transmembrane transport; LOCATED IN: plasma membrane, membrane; EXPRESSED IN: 22 plant structures; EXPRESSED DURING: 13 growth stages; CONTAINS InterPro DOMAIN/s: Sugar transporter, conserved site (InterPro:IPR005829), Major facilitator supe…
Chr4	900993	901336	344	mergedPeak-289	AT4G02055	includeFeature	3	.	pre_trna	pre-tRNA		tRNA-His (anticodon: GTG)
Chr4	900993	901336	344	mergedPeak-289	AT4G02060	inside	3	PRL	protein_coding	Minichromosome maintenance (MCM2/3/5) family protein	Member of the minichromosome maintenance complex, involved in DNA replication initiation. Abundant in proliferating and endocycling tissues. Localized in the nucleus during G1, S and G2 phases of the cell cycle, and are released into the cytoplasmic compartment during mitosis. Binds chromatin.	PROLIFERA (PRL); CONTAINS InterPro DOMAIN/s: Nucleic acid-binding, OB-fold-like (InterPro:IPR016027), Nucleic acid-binding, OB-fold (InterPro:IPR012340), ATPase, AAA+ type, core (InterPro:IPR003593), DNA-dependent ATPase MCM (InterPro:IPR001208), DNA-dependent ATPase MCM, conserved site (InterPro:IPR018525), MCM protein 7 (InterPro:IPR008050); BEST Arabidopsis thaliana protein match is: minichrom…
Chr4	5709522	5709929	408	mergedPeak-320	AT4G08910	upstream	3	.	protein_coding			unknown protein; BEST Arabidopsis thaliana protein match is: unknown protein (TAIR:AT1G78170.1); Has 68 Blast hits to 68 proteins in 13 species: Archae - 0; Bacteria - 0; Metazoa - 0; Fungi - 0; Plants - 64; Viruses - 0; Other Eukaryotes - 4 (source: NCBI BLink).
Chr4	6905398	6905735	338	mergedPeak-333	AT4G11355	includeFeature	3	.	pre_trna	pre-tRNA		tRNA-Ala (anticodon: AGC)
Chr4	6905398	6905735	338	mergedPeak-333	AT4G11360	upstream	3	RHA1B	protein_coding	RING-H2 finger A1B	Encodes a putative RING-H2 finger protein RHA1b.	RING-H2 finger A1B (RHA1B); FUNCTIONS IN: zinc ion binding; INVOLVED IN: response to cadmium ion, response to chitin; EXPRESSED IN: 23 plant structures; EXPRESSED DURING: 13 growth stages; CONTAINS InterPro DOMAIN/s: Zinc finger, RING-type (InterPro:IPR001841), Zinc finger, C3HC4 RING-type (InterPro:IPR018957); BEST Arabidopsis thaliana protein match is: RING-H2 finger A1A (TAIR:AT4G11370.1); Has…
Chr4	6905398	6905735	338	mergedPeak-333	AT4G11370	upstream	3	RHA1A	protein_coding	RING-H2 finger A1A	Encodes a putative RING-H2 finger protein RHA1a.	RING-H2 finger A1A (RHA1A); FUNCTIONS IN: zinc ion binding; EXPRESSED IN: 21 plant structures; EXPRESSED DURING: 13 growth stages; CONTAINS InterPro DOMAIN/s: Zinc finger, RING-type (InterPro:IPR001841), Zinc finger, C3HC4 RING-type (InterPro:IPR018957); BEST Arabidopsis thaliana protein match is: RING-H2 finger A1B (TAIR:AT4G11360.1); Has 7373 Blast hits to 7354 proteins in 262 species: Archae -…
Chr4	7185568	7185851	284	mergedPeak-336	AT4G11980	overlapStart	3	ATNUDT14, ATNUDX14, NUDX14	protein_coding	nudix hydrolase homolog 14		nudix hydrolase homolog 14 (NUDX14); FUNCTIONS IN: hydrolase activity, ADP-sugar diphosphatase activity, ADP-ribose pyrophosphohydrolase activity, ADP-glucose pyrophosphohydrolase activity; INVOLVED IN: biological_process unknown; LOCATED IN: chloroplast; EXPRESSED IN: 22 plant structures; EXPRESSED DURING: 13 growth stages; CONTAINS InterPro DOMAIN/s: NUDIX hydrolase domain-like (InterPro:IPR015…
Chr4	7185568	7185851	284	mergedPeak-336	AT4G11985	includeFeature	3	.	pre_trna	pre-tRNA		tRNA-Val (anticodon: AAC)
Chr4	7185568	7185851	284	mergedPeak-336	AT4G11990	downstream	3	.	protein_coding	Cell cycle regulated microtubule associated protein		Cell cycle regulated microtubule associated protein; CONTAINS InterPro DOMAIN/s: Cell cycle regulated microtubule associated protein (InterPro:IPR022021); BEST Arabidopsis thaliana protein match is: Cell cycle regulated microtubule associated protein (TAIR:AT4G22860.1); Has 149 Blast hits to 137 proteins in 30 species: Archae - 0; Bacteria - 2; Metazoa - 50; Fungi - 0; Plants - 91; Viruses - 0; O…
Chr4	7341355	7341708	354	mergedPeak-338	AT4G12400	overlapStart	3	Hop3	protein_coding	stress-inducible protein, putative		stress-inducible protein, putative; FUNCTIONS IN: binding; INVOLVED IN: response to high light intensity, response to hydrogen peroxide, response to heat, response to stress; LOCATED IN: cellular_component unknown; EXPRESSED IN: 18 plant structures; EXPRESSED DURING: 7 growth stages; CONTAINS InterPro DOMAIN/s: Heat shock chaperonin-binding (InterPro:IPR006636), Tetratricopeptide TPR-1 (InterPro:…
Chr4	7341355	7341708	354	mergedPeak-338	AT4G12405	includeFeature	3	.	pre_trna	pre-tRNA		tRNA-Asn (anticodon: GTT)
Chr4	7878711	7879054	344	mergedPeak-345	AT4G13550	upstream	3	.	protein_coding	triglyceride lipases;triglyceride lipases		triglyceride lipases;triglyceride lipases; FUNCTIONS IN: triglyceride lipase activity; INVOLVED IN: lipid metabolic process; LOCATED IN: chloroplast; EXPRESSED IN: 20 plant structures; EXPRESSED DURING: 13 growth stages; CONTAINS InterPro DOMAIN/s: Lipase, class 3 (InterPro:IPR002921), C2 calcium/lipid-binding domain, CaLB (InterPro:IPR008973), C2 calcium-dependent membrane targeting (InterPro:IP…
Chr4	7878711	7879054	344	mergedPeak-345	AT4G13554	upstream	3	.	mirna	MIR857a; miRNA	Encodes a microRNA that targets a Laccase family member. MicroRNAs are regulatory RNAs with a mature length of ~21-nucleotides that are processed from hairpin precursors by Dicer-like enzymes. MicroRNAs can negatively regulate gene expression by attenuating translation or by directing mRNA cleavage. Mature sequence: UUUUGUAUGUUGAAGGUGUAU
Chr4	7878711	7879054	344	mergedPeak-345	AT4G13555	overlapStart	3	.	mirna	MIR397B; miRNA	Encodes a microRNA that targets several Laccase family members. MicroRNAs are regulatory RNAs with a mature length of ~21-nucleotides that are processed from hairpin precursors by Dicer-like enzymes. MicroRNAs can negatively regulate gene expression by attenuating translation or by directing mRNA cleavage.Mature sequence: UCAUUGAGUGCAUCGUUGAUG
Chr4	7878711	7879054	344	mergedPeak-345	AT4G13560	downstream	3	UNE15	protein_coding	Late embryogenesis abundant protein (LEA) family protein		unfertilized embryo sac 15 (UNE15); FUNCTIONS IN: molecular_function unknown; INVOLVED IN: double fertilization forming a zygote and endosperm, embryo development ending in seed dormancy; LOCATED IN: cellular_component unknown; EXPRESSED IN: 15 plant structures; EXPRESSED DURING: 11 growth stages; BEST Arabidopsis thaliana protein match is: Late embryogenesis abundant protein (LEA) family protein…
Chr4	8301669	8301977	309	mergedPeak-348	AT4G14403	upstream	3	.	protein_coding			unknown protein; Has 30201 Blast hits to 17322 proteins in 780 species: Archae - 12; Bacteria - 1396; Metazoa - 17338; Fungi - 3422; Plants - 5037; Viruses - 0; Other Eukaryotes - 2996 (source: NCBI BLink).
Chr4	8301669	8301977	309	mergedPeak-348	AT4G14410	downstream	3	bHLH104	protein_coding	basic helix-loop-helix (bHLH) DNA-binding superfamily protein		basic Helix-Loop-Helix 104 (bHLH104); FUNCTIONS IN: DNA binding, sequence-specific DNA binding transcription factor activity; INVOLVED IN: regulation of transcription; LOCATED IN: nucleus; EXPRESSED IN: 24 plant structures; EXPRESSED DURING: 15 growth stages; CONTAINS InterPro DOMAIN/s: Helix-loop-helix DNA-binding domain (InterPro:IPR001092), Helix-loop-helix DNA-binding (InterPro:IPR011598); BE…
Chr4	8301669	8301977	309	mergedPeak-348	AT4G14415	includeFeature	3	.	pre_trna	pre-tRNA		tRNA-Thr (anticodon: AGT)
Chr4	8301669	8301977	309	mergedPeak-348	AT4G14420	overlapEnd	3	.	protein_coding	HR-like lesion-inducing protein-related		HR-like lesion-inducing protein-related; LOCATED IN: endoplasmic reticulum; EXPRESSED IN: 23 plant structures; EXPRESSED DURING: 14 growth stages; CONTAINS InterPro DOMAIN/s: HR-like lesion-inducer (InterPro:IPR008637); BEST Arabidopsis thaliana protein match is: HR-like lesion-inducing protein-related (TAIR:AT1G04340.1); Has 163 Blast hits to 163 proteins in 27 species: Archae - 0; Bacteria - 10…
Chr4	8633529	8634289	761	mergedPeak-352	AT4G15110	upstream	3	CYP97B3	protein_coding	cytochrome P450, family 97, subfamily B, polypeptide 3	member of CYP97B	cytochrome P450, family 97, subfamily B, polypeptide 3 (CYP97B3); FUNCTIONS IN: electron carrier activity, monooxygenase activity, iron ion binding, oxygen binding, heme binding; INVOLVED IN: oxidation reduction; LOCATED IN: chloroplast, chloroplast stroma; EXPRESSED IN: 22 plant structures; EXPRESSED DURING: 13 growth stages; CONTAINS InterPro DOMAIN/s: Cytochrome P450 (InterPro:IPR001128), Cyto…
Chr4	8633529	8634289	761	mergedPeak-352	AT4G15120	upstream	3	.	protein_coding	VQ motif-containing protein		VQ motif-containing protein; CONTAINS InterPro DOMAIN/s: VQ (InterPro:IPR008889); BEST Arabidopsis thaliana protein match is: VQ motif-containing protein (TAIR:AT3G22160.1); Has 30201 Blast hits to 17322 proteins in 780 species: Archae - 12; Bacteria - 1396; Metazoa - 17338; Fungi - 3422; Plants - 5037; Viruses - 0; Other Eukaryotes - 2996 (source: NCBI BLink).
Chr4	9108133	9108438	306	mergedPeak-354	AT4G16100	overlapEnd	3	.	protein_coding	Protein of unknown function (DUF789)		Protein of unknown function (DUF789); CONTAINS InterPro DOMAIN/s: Protein of unknown function DUF789 (InterPro:IPR008507); BEST Arabidopsis thaliana protein match is: Protein of unknown function (DUF789) (TAIR:AT5G49220.1); Has 347 Blast hits to 341 proteins in 24 species: Archae - 0; Bacteria - 0; Metazoa - 4; Fungi - 2; Plants - 319; Viruses - 0; Other Eukaryotes - 22 (source: NCBI BLink).
Chr4	9108133	9108438	306	mergedPeak-354	AT4G16105	includeFeature	3	.	pre_trna	pre-tRNA		tRNA-Thr (anticodon: AGT)
Chr4	9289468	9289874	407	mergedPeak-356	AT4G16470	overlapStart	3	.	protein_coding	Tetratricopeptide repeat (TPR)-like superfamily protein		Tetratricopeptide repeat (TPR)-like superfamily protein; CONTAINS InterPro DOMAIN/s: Pentatricopeptide repeat (InterPro:IPR002885); BEST Arabidopsis thaliana protein match is: Pentatricopeptide repeat (PPR) superfamily protein (TAIR:AT1G11290.1); Has 33210 Blast hits to 13021 proteins in 214 species: Archae - 0; Bacteria - 0; Metazoa - 30; Fungi - 34; Plants - 32761; Viruses - 0; Other Eukaryotes…
Chr4	9289468	9289874	407	mergedPeak-356	AT4G16475	includeFeature	3	.	pre_trna	pre-tRNA		tRNA-Leu (anticodon: CAG)
Chr4	9289468	9289874	407	mergedPeak-356	AT4G16480	upstream	3	ATINT4, INT4	protein_coding	inositol transporter 4	Encodes a high affinity H+:<i>myo</i>-inositol symporter. The only other compound shown to be transported was pinitol, a methylated derivative of <i>myo</i>-inositol.	inositol transporter 4 (INT4); FUNCTIONS IN: carbohydrate transmembrane transporter activity, myo-inositol:hydrogen symporter activity, sugar:hydrogen symporter activity; INVOLVED IN: transport, transmembrane transport; LOCATED IN: plasma membrane, membrane; EXPRESSED IN: 22 plant structures; EXPRESSED DURING: 10 growth stages; CONTAINS InterPro DOMAIN/s: Sugar transporter, conserved site (InterP…
Chr4	9815188	9815452	265	mergedPeak-361	AT4G17610	upstream	3	.	protein_coding	tRNA/rRNA methyltransferase (SpoU) family protein		tRNA/rRNA methyltransferase (SpoU) family protein; FUNCTIONS IN: RNA binding, RNA methyltransferase activity; INVOLVED IN: RNA processing; LOCATED IN: endomembrane system; EXPRESSED IN: 17 plant structures; EXPRESSED DURING: 9 growth stages; CONTAINS InterPro DOMAIN/s: tRNA/rRNA methyltransferase, SpoU (InterPro:IPR001537); Has 6630 Blast hits to 6614 proteins in 1865 species: Archae - 7; Bacteri…
Chr4	9815188	9815452	265	mergedPeak-361	AT4G17612	includeFeature	3	.	pre_trna	pre-tRNA		tRNA-Trp (anticodon: CCA)
Chr4	9815188	9815452	265	mergedPeak-361	AT4G17615	upstream	3	CBL1, ATCBL1, SCABP5	protein_coding	calcineurin B-like protein 1	Member of AtCBL (Calcineurin B-like Calcium Sensor Proteins) family. Protein level is increased upon high salt, mannitol, and cold stresses. CBL1 interacts with CIPK23 and recruits the kinase to the plasma membrane where the substrate(s) of CIPK23 may reside. CBL1 localization is regulated by protein modification including myristolation and acylation.	calcineurin B-like protein 1 (CBL1); FUNCTIONS IN: calcium ion binding; INVOLVED IN: in 8 processes; LOCATED IN: plasma membrane, cytoplasm; EXPRESSED IN: 28 plant structures; EXPRESSED DURING: 14 growth stages; CONTAINS InterPro DOMAIN/s: EF-Hand 1, calcium-binding site (InterPro:IPR018247), Recoverin (InterPro:IPR001125), EF-HAND 2 (InterPro:IPR018249), Calcineurin B protein (InterPro:IPR015757…
Chr4	9978007	9978345	339	mergedPeak-365	AT4G17970	downstream	3	ALMT12, ATALMT12	protein_coding	aluminum-activated, malate transporter 12	Anion transporter involved in stomatal closure. Gene has 3 splicing variants.	aluminum-activated, malate transporter 12 (ALMT12); CONTAINS InterPro DOMAIN/s: Malate transporter, aliminium toerance (InterPro:IPR020966); BEST Arabidopsis thaliana protein match is: Aluminium activated malate transporter family protein (TAIR:AT5G46610.1); Has 747 Blast hits to 732 proteins in 202 species: Archae - 0; Bacteria - 352; Metazoa - 0; Fungi - 13; Plants - 354; Viruses - 0; Other Euk…
Chr4	9978007	9978345	339	mergedPeak-365	AT4G17975	includeFeature	3	.	pre_trna	pre-tRNA		tRNA-Cys (anticodon: GCA)
Chr4	9978007	9978345	339	mergedPeak-365	AT4G17980	downstream	3	anac071, NAC071	protein_coding	NAC domain containing protein 71		NAC domain containing protein 71 (NAC071); FUNCTIONS IN: sequence-specific DNA binding transcription factor activity; INVOLVED IN: multicellular organismal development, regulation of transcription; LOCATED IN: cellular_component unknown; CONTAINS InterPro DOMAIN/s: No apical meristem (NAM) protein (InterPro:IPR003441); BEST Arabidopsis thaliana protein match is: NAC domain containing protein 96 (…
Chr4	10092948	10093369	422	mergedPeak-370	AT4G18250	upstream	3	.	protein_coding	receptor serine/threonine kinase, putative		receptor serine/threonine kinase, putative; FUNCTIONS IN: transmembrane receptor protein serine/threonine kinase activity, kinase activity; INVOLVED IN: protein amino acid phosphorylation; EXPRESSED IN: 8 plant structures; EXPRESSED DURING: LP.06 six leaves visible, LP.04 four leaves visible, LP.10 ten leaves visible, LP.02 two leaves visible, LP.08 eight leaves visible; CONTAINS InterPro DOMAIN/…
Chr4	10092948	10093369	422	mergedPeak-370	AT4G18255	includeFeature	3	.	pre_trna	pre-tRNA		tRNA-Leu (anticodon: TAG)
Chr4	10092948	10093369	422	mergedPeak-370	AT4G18260	downstream	3	.	protein_coding	Cytochrome b561/ferric reductase transmembrane protein family		Cytochrome b561/ferric reductase transmembrane protein family; LOCATED IN: membrane; EXPRESSED IN: 20 plant structures; EXPRESSED DURING: 10 growth stages; CONTAINS InterPro DOMAIN/s: Cytochrome b561, eukaryote (InterPro:IPR004877), Cytochrome b561/ferric reductase transmembrane (InterPro:IPR006593); BEST Arabidopsis thaliana protein match is: Cytochrome b561/ferric reductase transmembrane protei…
Chr4	10180052	10180442	391	mergedPeak-371	AT4G18425	downstream	3	.	protein_coding	Protein of unknown function (DUF679)		Protein of unknown function (DUF679); CONTAINS InterPro DOMAIN/s: Protein of unknown function DUF679 (InterPro:IPR007770); BEST Arabidopsis thaliana protein match is: Protein of unknown function (DUF679) (TAIR:AT5G46090.1); Has 30201 Blast hits to 17322 proteins in 780 species: Archae - 12; Bacteria - 1396; Metazoa - 17338; Fungi - 3422; Plants - 5037; Viruses - 0; Other Eukaryotes - 2996 (source…
Chr4	10301758	10302183	426	mergedPeak-372	AT4G18710	downstream	3	BIN2	protein_coding	Protein kinase superfamily protein	ATSK (shaggy-like kinase) family member that encodes an AtSK protein involved in the cross-talk between auxin and brassinosteroid signaling pathways. BR-INSENSITIVE 2 mutant indicated that the BR-insensitive dwarf phenotype was due to a semidominant mutation in the BIN2. BIN2 is not allelic to BRI1. BIN2-mediated phosphorylation appears to promote BZR1 export from the nucleus.	BRASSINOSTEROID-INSENSITIVE 2 (BIN2); CONTAINS InterPro DOMAIN/s: Protein kinase, ATP binding site (InterPro:IPR017441), Serine/threonine-protein kinase domain (InterPro:IPR002290), Serine/threonine-protein kinase-like domain (InterPro:IPR017442), Protein kinase-like domain (InterPro:IPR011009), Serine/threonine-protein kinase, active site (InterPro:IPR008271), Protein kinase, catalytic domain (I…
Chr4	10301758	10302183	426	mergedPeak-372	AT4G18720	downstream	3	.	protein_coding	Transcription factor IIS protein		Transcription factor IIS protein; FUNCTIONS IN: zinc ion binding; INVOLVED IN: transcription; LOCATED IN: nucleus; CONTAINS InterPro DOMAIN/s: Transcription elongation factor S-IIM (InterPro:IPR017890), Transcription factor IIS, N-terminal (InterPro:IPR017923), Transcription elongation factor, TFIIS/CRSP70, N-terminal, sub-type (InterPro:IPR003617), Transcription elongation factor S-II, central d…
Chr4	10301758	10302183	426	mergedPeak-372	AT4G18725	includeFeature	3	.	pre_trna	pre-tRNA		tRNA-Glu (anticodon: CTC)
Chr4	10301758	10302183	426	mergedPeak-372	AT4G18730	overlapStart	3	RPL16B	protein_coding	ribosomal protein L16B	encodes a cytosolic ribosomal protein L16, which is a constituent of 60S large ribosomal complex. Gene is expressed in root and shoot apical meristems and in lateral root primordia. Expression in lateral root primordia is induced by auxin.	ribosomal protein L16B (RPL16B); FUNCTIONS IN: structural constituent of ribosome; INVOLVED IN: lateral root morphogenesis, cell cycle, translation; LOCATED IN: cytosolic large ribosomal subunit, vacuole, membrane; EXPRESSED IN: lateral root primordium, leaf; CONTAINS InterPro DOMAIN/s: Ribosomal protein L5 (InterPro:IPR002132), Ribosomal protein L5, conserved site (InterPro:IPR020929), Ribosomal…
Chr4	10301758	10302183	426	mergedPeak-372	AT4G18750	upstream	3	DOT4	protein_coding	Pentatricopeptide repeat (PPR) superfamily protein	Encodes a pentatricopeptide (PPR) protein involved in leaf and root development. dot4 mutants have an aberrant midgap venation pattern in juvenile leaves and cotyledons.	DEFECTIVELY ORGANIZED TRIBUTARIES 4 (DOT4); INVOLVED IN: cotyledon vascular tissue pattern formation, phloem or xylem histogenesis, leaf vascular tissue pattern formation, leaf development; LOCATED IN: chloroplast; EXPRESSED IN: 19 plant structures; EXPRESSED DURING: 11 growth stages; CONTAINS InterPro DOMAIN/s: Pentatricopeptide repeat (InterPro:IPR002885); BEST Arabidopsis thaliana protein matc…
Chr4	11774395	11774810	416	mergedPeak-388	AT4G22260	upstream	3	IM, IM1	protein_coding	Alternative oxidase family protein	Similar to mitochondrial alternative oxidase. im mutants have a variegated phenotype and fail to differentiate chloroplasts in the majority of their cells under high light intensity continuous illumination. The white tissues of immutans accumulate phytoene, a non-colored C40 carotenoid intermediate. This suggests that immutans controls, either directly or indirectly, the activity of phytoene desa…	IMMUTANS (IM); CONTAINS InterPro DOMAIN/s: Alternative oxidase (InterPro:IPR002680); BEST Arabidopsis thaliana protein match is: alternative oxidase 2 (TAIR:AT5G64210.1); Has 30201 Blast hits to 17322 proteins in 780 species: Archae - 12; Bacteria - 1396; Metazoa - 17338; Fungi - 3422; Plants - 5037; Viruses - 0; Other Eukaryotes - 2996 (source: NCBI BLink).
Chr4	11774395	11774810	416	mergedPeak-388	AT4G22265	includeFeature	3	.	pre_trna	pre-tRNA		tRNA-Tyr (anticodon: GTA)
Chr4	11774395	11774810	416	mergedPeak-388	AT4G22270	inside	3	MRB1, ATMRB1	protein_coding	Protein of unknown function (DUF3537)	Encodes a plasma membrane protein involved in the positive regulation of organ size development. Overexpression results in organ size enlargement.	MEMBRANE RELATED BIGGER1 (MRB1); FUNCTIONS IN: molecular_function unknown; INVOLVED IN: regulation of cell division, organ growth; LOCATED IN: plasma membrane; EXPRESSED IN: 24 plant structures; EXPRESSED DURING: 15 growth stages; CONTAINS InterPro DOMAIN/s: Protein of unknown function DUF3537 (InterPro:IPR021924); BEST Arabidopsis thaliana protein match is: Protein of unknown function (DUF3537) …
Chr4	13058782	13059112	331	mergedPeak-410	AT4G25580	overlapEnd	3	.	protein_coding	CAP160 protein		CAP160 protein; CONTAINS InterPro DOMAIN/s: CAP160 (InterPro:IPR012418); BEST Arabidopsis thaliana protein match is: CAP160 protein (TAIR:AT5G52300.1); Has 292 Blast hits to 249 proteins in 85 species: Archae - 0; Bacteria - 26; Metazoa - 66; Fungi - 33; Plants - 116; Viruses - 9; Other Eukaryotes - 42 (source: NCBI BLink).
Chr4	13058782	13059112	331	mergedPeak-410	AT4G25585	includeFeature	3	.	pre_trna	pre-tRNA		tRNA-Ser (anticodon: TGA)
Chr4	13058782	13059112	331	mergedPeak-410	AT4G25590	overlapEnd	3	ADF7	protein_coding	actin depolymerizing factor 7		actin depolymerizing factor 7 (ADF7); FUNCTIONS IN: actin binding; INVOLVED IN: biological_process unknown; LOCATED IN: intracellular; EXPRESSED IN: 8 plant structures; EXPRESSED DURING: L mature pollen stage, M germinated pollen stage, 4 anthesis, C globular stage, petal differentiation and expansion stage; CONTAINS InterPro DOMAIN/s: Actin-binding, cofilin/tropomyosin type (InterPro:IPR002108);…
Chr4	13058782	13059112	331	mergedPeak-410	AT4G25600	upstream	3	.	protein_coding	Oxoglutarate/iron-dependent oxygenase		Oxoglutarate/iron-dependent oxygenase; FUNCTIONS IN: oxidoreductase activity, acting on paired donors, with incorporation or reduction of molecular oxygen, iron ion binding, L-ascorbic acid binding; INVOLVED IN: oxidation reduction; CONTAINS InterPro DOMAIN/s: Prolyl 4-hydroxylase, alpha subunit (InterPro:IPR006620), Metridin-like ShK toxin (InterPro:IPR003582); BEST Arabidopsis thaliana protein …
Chr4	13076490	13076852	363	mergedPeak-411	AT4G25630	downstream	3	FIB2, ATFIB2	protein_coding	fibrillarin 2	encodes a fibrillarin, a key nucleolar protein in eukaryotes which associates with box C/D small nucleolar RNAs (snoRNAs) directing 2'-O-ribose methylation of the rRNA. This gene also encodes a novel box C/D snoRNA, U60.2f in its fifth intron that accumulates in seedlings and that their targeted residue on the 25 S rRNA is methylated.	fibrillarin 2 (FIB2); FUNCTIONS IN: snoRNA binding; INVOLVED IN: response to salt stress, RNA methylation, rRNA processing; LOCATED IN: nucleolus; EXPRESSED IN: 23 plant structures; EXPRESSED DURING: 13 growth stages; CONTAINS InterPro DOMAIN/s: Fibrillarin (InterPro:IPR000692); BEST Arabidopsis thaliana protein match is: fibrillarin 1 (TAIR:AT5G52470.1); Has 30201 Blast hits to 17322 proteins in…
Chr4	13076490	13076852	363	mergedPeak-411	AT4G25631	downstream	3	.	small_nucleolar_rna	U60.2F; snoRNA	Encodes a novel C/D box snoRNA (U60.2f) encoded within the 5th intron of FIB2. Gb: AF228365
Chr4	13076490	13076852	363	mergedPeak-411	AT4G25635	includeFeature	3	.	pre_trna	pre-tRNA		tRNA-Leu (anticodon: CAA)
Chr4	13076490	13076852	363	mergedPeak-411	AT4G25640	inside	3	DTX35	protein_coding	detoxifying efflux carrier 35	Encodes a multidrug and toxin efflux family transporter. Involved in flavonoid metabolism, affecting Root growth, seed development and germination, and pollen development, release and viability.	detoxifying efflux carrier 35 (DTX35); FUNCTIONS IN: antiporter activity, drug transmembrane transporter activity; INVOLVED IN: anther dehiscence, flavonoid metabolic process, pollen development; LOCATED IN: membrane; EXPRESSED IN: 24 plant structures; EXPRESSED DURING: 13 growth stages; CONTAINS InterPro DOMAIN/s: Multi antimicrobial extrusion protein MatE (InterPro:IPR002528); BEST Arabidopsis …
Chr4	13341348	13341750	403	mergedPeak-416	AT4G26380	overlapEnd	3	.	protein_coding	Cysteine/Histidine-rich C1 domain family protein		Cysteine/Histidine-rich C1 domain family protein; FUNCTIONS IN: zinc ion binding; INVOLVED IN: intracellular signaling pathway; LOCATED IN: cellular_component unknown; EXPRESSED IN: stem, root; CONTAINS InterPro DOMAIN/s: Protein kinase C-like, phorbol ester/diacylglycerol binding (InterPro:IPR002219), Zinc finger, RING-type (InterPro:IPR001841), DC1 (InterPro:IPR004146), Zinc finger, PHD-type (I…
Chr4	13341348	13341750	403	mergedPeak-416	AT4G26385	includeFeature	3	.	pre_trna	pre-tRNA		tRNA-Ile (anticodon: AAT)
Chr4	13341348	13341750	403	mergedPeak-416	AT4G26390	upstream	3	.	protein_coding	Pyruvate kinase family protein		Pyruvate kinase family protein; FUNCTIONS IN: pyruvate kinase activity, potassium ion binding, magnesium ion binding, catalytic activity; INVOLVED IN: glycolysis; LOCATED IN: cellular_component unknown; EXPRESSED IN: leaf whorl, sperm cell, flower; EXPRESSED DURING: 4 anthesis; CONTAINS InterPro DOMAIN/s: Pyruvate kinase, C-terminal-like (InterPro:IPR015795), Pyruvate kinase, active site (InterPr…
Chr4	13454364	13454725	362	mergedPeak-417	AT4G26670	downstream	3	.	protein_coding	Mitochondrial import inner membrane translocase subunit Tim17/Tim22/Tim23 family protein		Mitochondrial import inner membrane translocase subunit Tim17/Tim22/Tim23 family protein; FUNCTIONS IN: protein transporter activity, P-P-bond-hydrolysis-driven protein transmembrane transporter activity; INVOLVED IN: protein transport; LOCATED IN: chloroplast, mitochondrial inner membrane presequence translocase complex, chloroplast envelope; EXPRESSED IN: 22 plant structures; EXPRESSED DURING: …
Chr4	13454364	13454725	362	mergedPeak-417	AT4G26675	includeFeature	3	.	pre_trna	pre-tRNA		tRNA-Ala (anticodon: AGC)
Chr4	13454364	13454725	362	mergedPeak-417	AT4G26680	upstream	3	.	protein_coding	Tetratricopeptide repeat (TPR)-like superfamily protein		Tetratricopeptide repeat (TPR)-like superfamily protein; FUNCTIONS IN: molecular_function unknown; INVOLVED IN: biological_process unknown; LOCATED IN: mitochondrion; EXPRESSED IN: seed; EXPRESSED DURING: E expanded cotyledon stage; CONTAINS InterPro DOMAIN/s: Pentatricopeptide repeat (InterPro:IPR002885); BEST Arabidopsis thaliana protein match is: Pentatricopeptide repeat (PPR-like) superfamily…
Chr4	13704618	13704954	337	mergedPeak-420	AT4G27390	overlapStart	3	.	protein_coding			unknown protein; INVOLVED IN: biological_process unknown; LOCATED IN: chloroplast; EXPRESSED IN: 22 plant structures; EXPRESSED DURING: 13 growth stages; Has 30201 Blast hits to 17322 proteins in 780 species: Archae - 12; Bacteria - 1396; Metazoa - 17338; Fungi - 3422; Plants - 5037; Viruses - 0; Other Eukaryotes - 2996 (source: NCBI BLink).
Chr4	13704618	13704954	337	mergedPeak-420	AT4G27395	includeFeature	3	.	pre_trna	pre-tRNA		tRNA-Phe (anticodon: GAA)
Chr4	13704618	13704954	337	mergedPeak-420	AT4G27400	upstream	3	.	protein_coding	Late embryogenesis abundant (LEA) protein-related		Late embryogenesis abundant (LEA) protein-related; INVOLVED IN: response to salt stress; LOCATED IN: endomembrane system; EXPRESSED IN: sepal, root; EXPRESSED DURING: petal differentiation and expansion stage; CONTAINS InterPro DOMAIN/s: Root cap (InterPro:IPR009646); BEST Arabidopsis thaliana protein match is: Late embryogenesis abundant (LEA) protein-related (TAIR:AT5G54370.1); Has 154 Blast hi…
Chr4	14217705	14218044	340	mergedPeak-430	AT4G28780	downstream	3	.	protein_coding	GDSL-like Lipase/Acylhydrolase superfamily protein		GDSL-like Lipase/Acylhydrolase superfamily protein; FUNCTIONS IN: hydrolase activity, acting on ester bonds, carboxylesterase activity; INVOLVED IN: lipid metabolic process; LOCATED IN: endomembrane system; EXPRESSED IN: 17 plant structures; EXPRESSED DURING: 13 growth stages; CONTAINS InterPro DOMAIN/s: Lipase, GDSL (InterPro:IPR001087); BEST Arabidopsis thaliana protein match is: Li-tolerant li…
Chr4	14217705	14218044	340	mergedPeak-430	AT4G28790	upstream	3	bHLH023; CITF2	protein_coding	basic helix-loop-helix (bHLH) DNA-binding superfamily protein		basic helix-loop-helix (bHLH) DNA-binding superfamily protein; FUNCTIONS IN: sequence-specific DNA binding transcription factor activity; INVOLVED IN: regulation of transcription; LOCATED IN: nucleus; CONTAINS InterPro DOMAIN/s: Helix-loop-helix DNA-binding domain (InterPro:IPR001092), Helix-loop-helix DNA-binding (InterPro:IPR011598); BEST Arabidopsis thaliana protein match is: basic helix-loop-…
Chr4	14470067	14470419	353	mergedPeak-432	AT4G29410	overlapStart	3	.	protein_coding	Ribosomal L28e protein family		Ribosomal L28e protein family; FUNCTIONS IN: structural constituent of ribosome; INVOLVED IN: translation, ribosome biogenesis; LOCATED IN: ribosome, cytosolic large ribosomal subunit, plasma membrane; EXPRESSED IN: 23 plant structures; EXPRESSED DURING: 13 growth stages; CONTAINS InterPro DOMAIN/s: Ribosomal protein L28e (InterPro:IPR002672); BEST Arabidopsis thaliana protein match is: Ribosomal…
Chr4	14470067	14470419	353	mergedPeak-432	AT4G29415	includeFeature	3	.	pre_trna	pre-tRNA		tRNA-Pro (anticodon: TGG)
Chr4	14470067	14470419	353	mergedPeak-432	AT4G29420	downstream	3	.	protein_coding	F-box/RNI-like superfamily protein		F-box/RNI-like superfamily protein; CONTAINS InterPro DOMAIN/s: F-box domain, cyclin-like (InterPro:IPR001810), F-box domain, Skp2-like (InterPro:IPR022364); Has 59 Blast hits to 57 proteins in 11 species: Archae - 0; Bacteria - 0; Metazoa - 0; Fungi - 0; Plants - 58; Viruses - 0; Other Eukaryotes - 1 (source: NCBI BLink).
Chr4	14470067	14470419	353	mergedPeak-432	AT4G29430	upstream	3	rps15ae	protein_coding	ribosomal protein S15A E		ribosomal protein S15A E (rps15ae); FUNCTIONS IN: structural constituent of ribosome; INVOLVED IN: translation; LOCATED IN: mitochondrion, cytosolic small ribosomal subunit, cytosolic ribosome, vacuole; EXPRESSED IN: 21 plant structures; EXPRESSED DURING: 13 growth stages; CONTAINS InterPro DOMAIN/s: Ribosomal protein S8 (InterPro:IPR000630); BEST Arabidopsis thaliana protein match is: ribosomal …
Chr4	14825311	14826901	1591	mergedPeak-439	AT4G30280	overlapEnd	3	ATXTH18, XTH18	protein_coding	xyloglucan endotransglucosylase/hydrolase 18	Encodes a xyloglucan endotransglucosylase/hydrolase with only only the endotransglucosylase (XET; EC 2.4.1.207) activity towards xyloglucan and non-detectable endohydrolytic (XEH; EC 3.2.1.151) activity. Expressed in the mature or basal regions of both the main and lateral roots, but not in the tip of these roots where cell division occurs.	xyloglucan endotransglucosylase/hydrolase 18 (XTH18); FUNCTIONS IN: hydrolase activity, acting on glycosyl bonds, xyloglucan endotransglucosylase activity; INVOLVED IN: xyloglucan metabolic process; LOCATED IN: endomembrane system, apoplast, cell wall; EXPRESSED IN: 13 plant structures; EXPRESSED DURING: 7 growth stages; CONTAINS InterPro DOMAIN/s: Xyloglucan endotransglucosylase/hydrolase (Inter…
Chr4	15120447	15120811	365	mergedPeak-442	AT4G31070	overlapStart	3	.	protein_coding	Tetratricopeptide repeat (TPR)-like superfamily protein		Tetratricopeptide repeat (TPR)-like superfamily protein; CONTAINS InterPro DOMAIN/s: Pentatricopeptide repeat (InterPro:IPR002885); BEST Arabidopsis thaliana protein match is: Tetratricopeptide repeat (TPR)-like superfamily protein (TAIR:AT4G33990.1); Has 38861 Blast hits to 13091 proteins in 208 species: Archae - 0; Bacteria - 0; Metazoa - 105; Fungi - 61; Plants - 38225; Viruses - 0; Other Euka…
Chr4	15120447	15120811	365	mergedPeak-442	AT4G31075	includeFeature	3	.	pre_trna	pre-tRNA		tRNA-Arg (anticodon: TCT)
Chr4	15120447	15120811	365	mergedPeak-442	AT4G31080	upstream	3	.	protein_coding	Protein of unknown function (DUF2296)		Protein of unknown function (DUF2296); FUNCTIONS IN: molecular_function unknown; INVOLVED IN: biological_process unknown; LOCATED IN: cellular_component unknown; EXPRESSED IN: 24 plant structures; EXPRESSED DURING: 15 growth stages; CONTAINS InterPro DOMAIN/s: Protein of unknown function DUF2296 (InterPro:IPR019273); BEST Arabidopsis thaliana protein match is: Protein of unknown function (DUF2296…
Chr4	15120447	15120811	365	mergedPeak-442	AT4G31100	upstream	3	.	protein_coding	wall-associated kinase, putative		wall-associated kinase, putative; FUNCTIONS IN: kinase activity; INVOLVED IN: protein amino acid phosphorylation; LOCATED IN: plasma membrane; EXPRESSED IN: hypocotyl, root; CONTAINS InterPro DOMAIN/s: Wall-associated kinase (InterPro:IPR013695), EGF-like calcium-binding, conserved site (InterPro:IPR018097), Protein kinase, catalytic domain (InterPro:IPR000719), EGF calcium-binding (InterPro:IPR0…
Chr4	15182866	15183306	441	mergedPeak-443	AT4G31250	upstream	3	.	protein_coding	Leucine-rich repeat protein kinase family protein		Leucine-rich repeat protein kinase family protein; FUNCTIONS IN: protein serine/threonine kinase activity, kinase activity, ATP binding; INVOLVED IN: transmembrane receptor protein tyrosine kinase signaling pathway, protein amino acid phosphorylation; LOCATED IN: endomembrane system; EXPRESSED IN: shoot apex, embryo, leaf whorl, sepal, flower; EXPRESSED DURING: petal differentiation and expansion…
Chr4	15182866	15183306	441	mergedPeak-443	AT4G31260	upstream	3	.	protein_coding			unknown protein; Has 2 Blast hits to 2 proteins in 1 species: Archae - 0; Bacteria - 0; Metazoa - 0; Fungi - 0; Plants - 2; Viruses - 0; Other Eukaryotes - 0 (source: NCBI BLink).
Chr4	15182866	15183306	441	mergedPeak-443	AT4G31265	includeFeature	3	.	pre_trna	pre-tRNA		tRNA-Arg (anticodon: ACG)
Chr4	15182866	15183306	441	mergedPeak-443	AT4G31270	overlapEnd	3	.	protein_coding	sequence-specific DNA binding transcription factors		sequence-specific DNA binding transcription factors; BEST Arabidopsis thaliana protein match is: Homeodomain-like superfamily protein (TAIR:AT2G33550.1); Has 462 Blast hits to 461 proteins in 32 species: Archae - 0; Bacteria - 0; Metazoa - 14; Fungi - 2; Plants - 436; Viruses - 0; Other Eukaryotes - 10 (source: NCBI BLink).
Chr4	15182866	15183306	441	mergedPeak-443	AT4G31290	upstream	3	.	protein_coding	ChaC-like family protein		ChaC-like family protein; CONTAINS InterPro DOMAIN/s: ChaC-like protein (InterPro:IPR006840); BEST Arabidopsis thaliana protein match is: ChaC-like family protein (TAIR:AT5G26220.1); Has 30201 Blast hits to 17322 proteins in 780 species: Archae - 12; Bacteria - 1396; Metazoa - 17338; Fungi - 3422; Plants - 5037; Viruses - 0; Other Eukaryotes - 2996 (source: NCBI BLink).
Chr4	15430152	15430494	343	mergedPeak-451	AT4G31890	upstream	3	.	protein_coding	ARM repeat superfamily protein		ARM repeat superfamily protein; FUNCTIONS IN: binding; INVOLVED IN: biological_process unknown; LOCATED IN: chloroplast; EXPRESSED IN: 15 plant structures; EXPRESSED DURING: 9 growth stages; CONTAINS InterPro DOMAIN/s: Armadillo-like helical (InterPro:IPR011989), Armadillo (InterPro:IPR000225), Armadillo-type fold (InterPro:IPR016024); BEST Arabidopsis thaliana protein match is: ARM repeat superf…
Chr4	15430152	15430494	343	mergedPeak-451	AT4G31895	includeFeature	3	.	pre_trna	pre-tRNA		tRNA-Thr (anticodon: AGT)
Chr4	15430152	15430494	343	mergedPeak-451	AT4G31900	upstream	3	PKR2	protein_coding	chromatin remodeling factor, putative		PICKLE RELATED 2 (PKR2); FUNCTIONS IN: in 6 functions; INVOLVED IN: chromatin assembly or disassembly; LOCATED IN: chromatin, nucleus; CONTAINS InterPro DOMAIN/s: Protein of unknown function DUF1087 (InterPro:IPR009463), DEAD-like helicase, N-terminal (InterPro:IPR014001), Protein of unknown function DUF1086 (InterPro:IPR009462), DNA/RNA helicase, C-terminal (InterPro:IPR001650), Helicase, superf…
Chr4	15443900	15444185	286	mergedPeak-452	AT4G31910	overlapEnd	3	.	protein_coding	HXXXD-type acyl-transferase family protein		HXXXD-type acyl-transferase family protein; FUNCTIONS IN: transferase activity, transferring acyl groups other than amino-acyl groups, transferase activity; INVOLVED IN: biological_process unknown; LOCATED IN: nucleus; EXPRESSED IN: 9 plant structures; EXPRESSED DURING: 6 growth stages; CONTAINS InterPro DOMAIN/s: Transferase (InterPro:IPR003480); BEST Arabidopsis thaliana protein match is: HXXXD…
Chr4	15443900	15444185	286	mergedPeak-452	AT4G31920	overlapEnd	3	ARR10, RR10	protein_coding	response regulator 10	Encodes an Arabidopsis response regulator (ARR) protein that acts in concert with other type-B ARRs in the cytokinin signaling pathway.	response regulator 10 (RR10); CONTAINS InterPro DOMAIN/s: Response regulator, plant B-type (InterPro:IPR017053), Myb-like DNA-binding domain, SHAQKYF class (InterPro:IPR006447), CheY-like (InterPro:IPR011006), Homeodomain-like (InterPro:IPR009057), Myb, DNA-binding (InterPro:IPR014778), Signal transduction response regulator, receiver domain (InterPro:IPR001789), HTH transcriptional regulator, My…
Chr4	15804342	15804707	366	mergedPeak-459	AT4G32760	downstream	3	.	protein_coding	ENTH/VHS/GAT family protein		ENTH/VHS/GAT family protein; FUNCTIONS IN: protein transporter activity; INVOLVED IN: intracellular protein transport, intra-Golgi vesicle-mediated transport; LOCATED IN: Golgi stack; EXPRESSED IN: 24 plant structures; EXPRESSED DURING: 15 growth stages; CONTAINS InterPro DOMAIN/s: VHS (InterPro:IPR002014), GAT (InterPro:IPR004152), VHS subgroup (InterPro:IPR018205), ENTH/VHS (InterPro:IPR008942)…
Chr4	15804342	15804707	366	mergedPeak-459	AT4G32765	includeFeature	3	.	pre_trna	pre-tRNA		tRNA-Ser (anticodon: CGA)
Chr4	15804342	15804707	366	mergedPeak-459	AT4G32770	upstream	3	VTE1, ATSDX1	protein_coding	tocopherol cyclase, chloroplast / vitamin E deficient 1 (VTE1) / sucrose export defective 1 (SXD1)	Tocopherol cyclase involved in tocopherol (vitamin E)synthesis. VTE1 over-expressing plants have increased tocopherol indicating VTE1 is a major limiting factor in tocopherol synthesis. Mutants defective in this gene accumulate high amounts of zeaxanthin in conditions of high light or low temperature. Plays a role in the adaptation to low temperature stress, notably phloem loading.	VITAMIN E DEFICIENT 1 (VTE1); FUNCTIONS IN: tocopherol cyclase activity; INVOLVED IN: in 9 processes; LOCATED IN: chloroplast, plastoglobule, chloroplast inner membrane; EXPRESSED IN: 23 plant structures; EXPRESSED DURING: 13 growth stages; Has 30201 Blast hits to 17322 proteins in 780 species: Archae - 12; Bacteria - 1396; Metazoa - 17338; Fungi - 3422; Plants - 5037; Viruses - 0; Other Eukaryot…
Chr4	16260854	16263244	2391	mergedPeak-462	AT4G33910	upstream	3	.	protein_coding	2-oxoglutarate (2OG) and Fe(II)-dependent oxygenase superfamily protein		2-oxoglutarate (2OG) and Fe(II)-dependent oxygenase superfamily protein; FUNCTIONS IN: oxidoreductase activity, acting on paired donors, with incorporation or reduction of molecular oxygen, 2-oxoglutarate as one donor, and incorporation of one atom each of oxygen into both donors, oxidoreductase activity, oxidoreductase activity, acting on paired donors, with incorporation or reduction of molecul…
Chr4	16260854	16263244	2391	mergedPeak-462	AT4G33920	overlapEnd	3	.	protein_coding	Protein phosphatase 2C family protein		Protein phosphatase 2C family protein; FUNCTIONS IN: protein serine/threonine phosphatase activity, catalytic activity; INVOLVED IN: protein amino acid dephosphorylation; LOCATED IN: mitochondrion, protein serine/threonine phosphatase complex; EXPRESSED IN: 23 plant structures; EXPRESSED DURING: 13 growth stages; CONTAINS InterPro DOMAIN/s: Protein phosphatase 2C, manganese/magnesium aspartate bi…
Chr4	16260854	16263244	2391	mergedPeak-462	AT4G33925	overlapStart	3	.	protein_coding			unknown protein; FUNCTIONS IN: molecular_function unknown; INVOLVED IN: biological_process unknown; LOCATED IN: cellular_component unknown; EXPRESSED IN: 7 plant structures; EXPRESSED DURING: 6 growth stages; Has 106 Blast hits to 106 proteins in 53 species: Archae - 8; Bacteria - 0; Metazoa - 47; Fungi - 2; Plants - 36; Viruses - 0; Other Eukaryotes - 13 (source: NCBI BLink).
Chr4	16260854	16263244	2391	mergedPeak-462	AT4G33940	upstream	3	.	protein_coding	RING/U-box superfamily protein		RING/U-box superfamily protein; FUNCTIONS IN: zinc ion binding; INVOLVED IN: response to chitin; EXPRESSED IN: 22 plant structures; EXPRESSED DURING: 14 growth stages; CONTAINS InterPro DOMAIN/s: Zinc finger, RING-type, conserved site (InterPro:IPR017907), Zinc finger, RING-type (InterPro:IPR001841); BEST Arabidopsis thaliana protein match is: RING/U-box protein with domain of unknown function (D…
Chr4	16303859	16304282	424	mergedPeak-463	AT4G34020	upstream	3	.	protein_coding	Class I glutamine amidotransferase-like superfamily protein		Class I glutamine amidotransferase-like superfamily protein; INVOLVED IN: biological_process unknown; LOCATED IN: chloroplast; EXPRESSED IN: 20 plant structures; EXPRESSED DURING: 12 growth stages; CONTAINS InterPro DOMAIN/s: DJ-1 (InterPro:IPR006287), ThiJ/PfpI (InterPro:IPR002818); BEST Arabidopsis thaliana protein match is: Class I glutamine amidotransferase-like superfamily protein (TAIR:AT1G…
Chr4	16303859	16304282	424	mergedPeak-463	AT4G34030	overlapEnd	3	MCCB	protein_coding	3-methylcrotonyl-CoA carboxylase	MCC-B is involved in leucine degradation in mitochondria. The active protein is a dimer of MCC-A and MCC-B. MCC-A is biotinylated whereas MCC-B is not.	3-methylcrotonyl-CoA carboxylase (MCCB); FUNCTIONS IN: biotin carboxylase activity, cobalt ion binding, methylcrotonoyl-CoA carboxylase activity, zinc ion binding; INVOLVED IN: leucine catabolic process; LOCATED IN: mitochondrion, mitochondrial matrix; EXPRESSED IN: 23 plant structures; EXPRESSED DURING: 13 growth stages; CONTAINS InterPro DOMAIN/s: Acetyl-coenzyme A carboxyltransferase, N-termin…
Chr4	16303859	16304282	424	mergedPeak-463	AT4G34035	includeFeature	3	.	pre_trna	pre-tRNA		tRNA-Arg (anticodon: TCT)
Chr4	16303859	16304282	424	mergedPeak-463	AT4G34040	overlapEnd	3	.	protein_coding	RING/U-box superfamily protein		RING/U-box superfamily protein; FUNCTIONS IN: zinc ion binding; EXPRESSED IN: 24 plant structures; EXPRESSED DURING: 14 growth stages; CONTAINS InterPro DOMAIN/s: Zinc finger, RING-type (InterPro:IPR001841), Zinc finger, C3HC4 RING-type (InterPro:IPR018957); BEST Arabidopsis thaliana protein match is: RING/U-box superfamily protein (TAIR:AT2G15530.3); Has 8873 Blast hits to 7809 proteins in 315 s…
Chr4	16451936	16453550	1615	mergedPeak-465	AT4G34410	overlapEnd	3	RRTF1	protein_coding	redox responsive transcription factor 1	encodes a member of the ERF (ethylene response factor) subfamily B-3 of ERF/AP2 transcription factor family. The protein contains one AP2 domain. There are 18 members in this subfamily including ATERF-1, ATERF-2, AND ATERF-5.	redox responsive transcription factor 1 (RRTF1); CONTAINS InterPro DOMAIN/s: DNA-binding, integrase-type (InterPro:IPR016177), Pathogenesis-related transcriptional factor/ERF, DNA-binding (InterPro:IPR001471); BEST Arabidopsis thaliana protein match is: Integrase-type DNA-binding superfamily protein (TAIR:AT5G61890.1); Has 6148 Blast hits to 5821 proteins in 258 species: Archae - 0; Bacteria - 2;…
Chr4	16451936	16453550	1615	mergedPeak-465	AT4G34412	overlapEnd	3	.	protein_coding			CONTAINS InterPro DOMAIN/s: Kinase binding protein CGI-121 (InterPro:IPR013926); Has 275 Blast hits to 275 proteins in 139 species: Archae - 0; Bacteria - 5; Metazoa - 98; Fungi - 109; Plants - 42; Viruses - 0; Other Eukaryotes - 21 (source: NCBI BLink).
Chr4	16451936	16453550	1615	mergedPeak-465	AT4G34419	upstream	3	.	protein_coding			unknown protein; BEST Arabidopsis thaliana protein match is: unknown protein (TAIR:AT3G19200.1).
Chr4	16556420	16556742	323	mergedPeak-468	AT4G34690	upstream	3	.	protein_coding			unknown protein; Has 9 Blast hits to 9 proteins in 3 species: Archae - 0; Bacteria - 0; Metazoa - 0; Fungi - 0; Plants - 8; Viruses - 0; Other Eukaryotes - 1 (source: NCBI BLink).
Chr4	16556420	16556742	323	mergedPeak-468	AT4G34695	includeFeature	3	.	pre_trna	pre-tRNA		tRNA-Glu (anticodon: CTC)
Chr4	16556420	16556742	323	mergedPeak-468	AT4G34700	upstream	3	CIB22, AtCIB22	protein_coding	LYR family of Fe/S cluster biogenesis protein		LYR family of Fe/S cluster biogenesis protein; FUNCTIONS IN: catalytic activity; INVOLVED IN: photorespiration; LOCATED IN: mitochondrial membrane, plasma membrane, respiratory chain complex I; EXPRESSED IN: 25 plant structures; EXPRESSED DURING: 15 growth stages; Has 30201 Blast hits to 17322 proteins in 780 species: Archae - 12; Bacteria - 1396; Metazoa - 17338; Fungi - 3422; Plants - 5037; Vir…
Chr4	17500717	17501106	390	mergedPeak-479	AT4G37170	upstream	3	.	protein_coding	Pentatricopeptide repeat (PPR) superfamily protein		Pentatricopeptide repeat (PPR) superfamily protein; CONTAINS InterPro DOMAIN/s: Pentatricopeptide repeat (InterPro:IPR002885); BEST Arabidopsis thaliana protein match is: pentatricopeptide (PPR) repeat-containing protein (TAIR:AT2G22070.1); Has 43848 Blast hits to 14238 proteins in 253 species: Archae - 0; Bacteria - 12; Metazoa - 20; Fungi - 118; Plants - 43065; Viruses - 0; Other Eukaryotes - 6…
Chr4	17500717	17501106	390	mergedPeak-479	AT4G37175	includeFeature	3	.	pre_trna	pre-tRNA		tRNA-Glu (anticodon: TTC)
Chr4	18254912	18255289	378	mergedPeak-489	AT4G39190	upstream	3	.	protein_coding			unknown protein; BEST Arabidopsis thaliana protein match is: unknown protein (TAIR:AT2G21560.1); Has 5536 Blast hits to 3562 proteins in 401 species: Archae - 12; Bacteria - 497; Metazoa - 1363; Fungi - 374; Plants - 149; Viruses - 22; Other Eukaryotes - 3119 (source: NCBI BLink).
Chr4	18254912	18255289	378	mergedPeak-489	AT4G39195	includeFeature	3	.	pre_trna	pre-tRNA		tRNA-Tyr (anticodon: GTA)
Chr4	18254912	18255289	378	mergedPeak-489	AT4G39200	upstream	3	.	protein_coding	Ribosomal protein S25 family protein		Ribosomal protein S25 family protein; FUNCTIONS IN: structural constituent of ribosome; INVOLVED IN: translation; LOCATED IN: cytosolic ribosome, cytosolic small ribosomal subunit, ribosome; EXPRESSED IN: 23 plant structures; EXPRESSED DURING: 13 growth stages; CONTAINS InterPro DOMAIN/s: Ribosomal protein S25 (InterPro:IPR004977); BEST Arabidopsis thaliana protein match is: Ribosomal protein S25…
Chr5	9096753	9099465	2713	mergedPeak-103	AT5G26030	overlapEnd	3	FC1, FC-I, ATFC-I	protein_coding	ferrochelatase 1	encodes ferrochelatase I located in plastids. Involved in heme biosynthesis in non-photosynthetic tissues and induced by oxidative stress in photosynthetic tissues to supply heme for defensive hemoproteins	ferrochelatase 1 (FC1); FUNCTIONS IN: ferrochelatase activity; INVOLVED IN: response to oxidative stress, heme biosynthetic process, tetrapyrrole biosynthetic process; LOCATED IN: mitochondrion, chloroplast, plastid; EXPRESSED IN: 24 plant structures; EXPRESSED DURING: 14 growth stages; CONTAINS InterPro DOMAIN/s: Ferrochelatase, active site (InterPro:IPR019772), Ferrochelatase (InterPro:IPR00101…
Chr5	9096753	9099465	2713	mergedPeak-103	AT5G26038	includeFeature	3	.	mirna	MIR860a; miRNA	Encodes a microRNA of unknown function. MicroRNAs are regulatory RNAs with a mature length of ~21-nucleotides that are processed from hairpin precursors by Dicer-like enzymes. MicroRNAs can negatively regulate gene expression by attenuating translation or by directing mRNA cleavage. Mature sequence: UCAAUAGAUUGGACUAUGUAU
Chr5	9096753	9099465	2713	mergedPeak-103	AT5G26040	overlapEnd	3	HDA2	protein_coding	histone deacetylase 2	Class III RPD3 type protein. Encodes HDA2, a member of the histone deacetylase family proteins.	histone deacetylase 2 (HDA2); CONTAINS InterPro DOMAIN/s: Histone deacetylase superfamily (InterPro:IPR000286); BEST Arabidopsis thaliana protein match is: histone deacetylase 6 (TAIR:AT5G63110.1); Has 8459 Blast hits to 8281 proteins in 1419 species: Archae - 213; Bacteria - 3093; Metazoa - 1435; Fungi - 484; Plants - 429; Viruses - 0; Other Eukaryotes - 2805 (source: NCBI BLink).
Chr5	14994084	14994429	346	mergedPeak-127	AT5G37740	downstream	3	.	protein_coding	Calcium-dependent lipid-binding (CaLB domain) family protein		Calcium-dependent lipid-binding (CaLB domain) family protein; FUNCTIONS IN: molecular_function unknown; INVOLVED IN: biological_process unknown; EXPRESSED IN: 22 plant structures; EXPRESSED DURING: 13 growth stages; CONTAINS InterPro DOMAIN/s: C2 membrane targeting protein (InterPro:IPR018029), C2 calcium/lipid-binding domain, CaLB (InterPro:IPR008973), C2 calcium-dependent membrane targeting (In…
Chr5	14994084	14994429	346	mergedPeak-127	AT5G37750	upstream	3	.	protein_coding	Chaperone DnaJ-domain superfamily protein		Chaperone DnaJ-domain superfamily protein; FUNCTIONS IN: unfolded protein binding, heat shock protein binding; INVOLVED IN: protein folding; LOCATED IN: cellular_component unknown; CONTAINS InterPro DOMAIN/s: Molecular chaperone, heat shock protein, Hsp40, DnaJ (InterPro:IPR015609), Heat shock protein DnaJ, N-terminal (InterPro:IPR001623), Heat shock protein DnaJ (InterPro:IPR003095); BEST Arabid…
Chr5	14994084	14994429	346	mergedPeak-127	AT5G37760	upstream	3	.	protein_coding	Chaperone DnaJ-domain superfamily protein		Chaperone DnaJ-domain superfamily protein; FUNCTIONS IN: unfolded protein binding, heat shock protein binding; INVOLVED IN: protein folding; LOCATED IN: cellular_component unknown; CONTAINS InterPro DOMAIN/s: Molecular chaperone, heat shock protein, Hsp40, DnaJ (InterPro:IPR015609), Heat shock protein DnaJ, N-terminal (InterPro:IPR001623), Heat shock protein DnaJ (InterPro:IPR003095); BEST Arabid…
Chr5	16637976	16638306	331	mergedPeak-140	AT5G41600	downstream	3	BTI3, RTNLB4	protein_coding	VIRB2-interacting protein 3		VIRB2-interacting protein 3 (BTI3); INVOLVED IN: biological_process unknown; LOCATED IN: endoplasmic reticulum, plasma membrane, endoplasmic reticulum membrane; EXPRESSED IN: 23 plant structures; EXPRESSED DURING: 13 growth stages; CONTAINS InterPro DOMAIN/s: Reticulon (InterPro:IPR003388); BEST Arabidopsis thaliana protein match is: Reticulan like protein B3 (TAIR:AT1G64090.1); Has 1807 Blast hi…
Chr5	16637976	16638306	331	mergedPeak-140	AT5G41605	includeFeature	3	.	pre_trna	pre-tRNA		tRNA-Leu (anticodon: CAA)
Chr5	16637976	16638306	331	mergedPeak-140	AT5G41610	downstream	3	ATCHX18, CHX18	protein_coding	cation/H+ exchanger 18	member of Putative Na+/H+ antiporter family	ARABIDOPSIS THALIANA CATION/H+ EXCHANGER 18 (ATCHX18); FUNCTIONS IN: monovalent cation:hydrogen antiporter activity, sodium:hydrogen antiporter activity; INVOLVED IN: cation transport; LOCATED IN: integral to membrane; EXPRESSED IN: 10 plant structures; EXPRESSED DURING: 6 growth stages; CONTAINS InterPro DOMAIN/s: Cation/H+ exchanger (InterPro:IPR006153); BEST Arabidopsis thaliana protein match …
Chr5	16637976	16638306	331	mergedPeak-140	AT5G41612	upstream	3	.	other_rna	other RNA	Potential natural antisense gene, locus overlaps with AT5G41610
Chr5	642346	642679	334	mergedPeak-14	AT5G02810	upstream	3	PRR7, APRR7	protein_coding	pseudo-response regulator 7	PRR7 and PRR9 are partially redundant essential components of a temperature-sensitive circadian system. CCA1 and LHY had a positive effect on PRR7 expression levels. Acts as transcriptional repressor of CCA1 and LHY.	pseudo-response regulator 7 (PRR7); CONTAINS InterPro DOMAIN/s: CheY-like (InterPro:IPR011006), Signal transduction response regulator, receiver domain (InterPro:IPR001789), CCT domain (InterPro:IPR010402); BEST Arabidopsis thaliana protein match is: pseudo-response regulator 3 (TAIR:AT5G60100.3); Has 30201 Blast hits to 17322 proteins in 780 species: Archae - 12; Bacteria - 1396; Metazoa - 17338…
[truncated: 1,091 more rows]

## Sheet: Genes_peaks_controlCu
Schulten et al., Supplemental Data (2022). SPL7-dependent utilization of sugar. Plant Cell.
[truncated: 1,903 more rows]

## Sheet: Gene_peaks_both_lowCu&controlCu
Schulten et al., Supplemental Data (2022). SPL7-dependent utilization of sugar. Plant Cell.
[truncated: 1,750 more rows]

[truncated: 7 more sheets: Comparison_w_DAP-seq_lowCu, Comparison_w_DAP-seq_controlCu, Genes_peaks_WT_lowCu, Genes_peaks_WT_controlCu, Genes_peaks_both_WT&SPL7_lowCu, Genes_peaks_both_WT&SPL7_conCu, Genes_peaks_WT&SPL7_bothCu]
