# Supplementary material for: Energy status-promoted growth and development of Arabidopsis require copper deficiency response transcriptional regulator SPL7
Source: Plant Cell. 2022 Jul 22;34(10):3873–98. doi: 10.1093/plcell/koac215 (PMC9516184; doi:10.1093/plcell/koac215)
Supplement: koac215_Supplementary_Data [file koac215_supplementary_data.zip › koac215_Supplementary_Data/TPC2021RA00796R2 Suppl DS3.xlsx]

## Sheet: UNIVERSAL_DATA_SET
Schulten et al., Supplemental Data (2022). SPL7-dependent utilization of sugar. Plant Cell.
Supplemental Data Set 3. Universal RNA-seq data.
			Raw Counts												Transcripts per Million (TPM)												Counts per Million (CPM)												DESeq2
(NA: not expressed)			WT						spl7						WT						spl7						WT						spl7
			Control Cu			Low Cu			Control Cu			Low Cu			Control Cu			Low Cu			Control Cu			Low Cu			Control Cu			Low Cu			Control Cu			Low Cu			Low Cu vs. Control Cu (WT)				Low Cu vs. Control Cu (spl7)				spl7 vs. WT (control Cu)
AGI identifier	Type	Short name	WTwCu_R1_Raw	WTwCu_R2_Raw	WTwCu_R3_Raw	WTwoCu_R1_Raw	WTwoCu_R2_Raw	WTwoCu_R3_Raw	MTwCu_R1_Raw	MTwCu_R2_Raw	MTwCu_R3_Raw	MTwoCu_R1_Raw	MTwoCu_R2_Raw	MTwoCu_R3_Raw	WTwCu_R1_TPM	WTwCu_R2_TPM	WTwCu_R3_TPM	WTwoCu_R1_TPM	WTwoCu_R2_TPM	WTwoCu_R3_TPM	MTwCu_R1_TPM	MTwCu_R2_TPM	MTwCu_R3_TPM	MTwoCu_R1_TPM	MTwoCu_R2_TPM	MTwoCu_R3_TPM	WTwCu_R1_CPM	WTwCu_R2_CPM	WTwCu_R3_CPM	WTwoCu_R1_CPM	WTwoCu_R2_CPM	WTwoCu_R3_CPM	MTwCu_R1_CPM	MTwCu_R2_CPM	MTwCu_R3_CPM	MTwoCu_R1_CPM	MTwoCu_R2_CPM	MTwoCu_R3_CPM	WTwoCu_vs_WTwCu_log2FoldChange	WTwoCu_vs_WTwCu_lfcSE	WTwoCu_vs_WTwCu_pvalue	WTwoCu_vs_WTwCu_padj	MTwoCu_vs_MTwCu_log2FoldChange	MTwoCu_vs_MTwCu_lfcSE	MTwoCu_vs_MTwCu_pvalue	MTwoCu_vs_MTwCu_padj	MTwCu_vs_WTwCu_log2FoldChange	MTwCu_vs_WTwCu_lfcSE	MTwCu_vs_WTwCu_pvalue
AT1G01010	protein_coding	NAC001	74	75	53	56	55	40	47	110	75	342	291	372	3.34783	2.71199	2.07352	2.52708	2.5403	1.6813	2.34934	4.55642	2.94881	15.9988	14.0413	18.0383	3.70526	3.03003	2.30609	2.83083	2.85742	1.88581	2.63951	5.0336	3.30957	17.0527	15.0259	19.1442	-0.184856	0.239972	0.441107	0.996544	1.92387	0.211652	9.92283e-20	1.47026e-18	0.248588	0.230274	0.280352
AT1G01020	protein_coding	ARV1	210	281	285	172	186	185	160	230	227	206	183	210	12.067	12.9057	14.162	9.8584	10.9114	9.87655	10.1582	12.1006	11.336	12.2399	11.2154	12.9336	10.5149	11.3525	12.4007	8.69468	9.66329	8.72186	8.98556	10.5248	10.017	10.2715	9.4493	10.8072	-0.273481	0.122574	0.0256715	0.592279	-0.249152	0.124082	0.0446469	0.077216	-0.258949	0.120884	0.0321826
AT1G01030	protein_coding	NGA3	60	91	85	58	52	94	77	38	67	30	65	58	2.40525	2.91572	2.94665	2.31919	2.12815	3.50099	3.41049	1.39474	2.3342	1.24354	2.77911	2.49206	3.00427	3.67644	3.69845	2.93193	2.70156	4.43165	4.3243	1.73888	2.95655	1.49585	3.35631	2.98485	0.034473	0.37036	0.92584	0.996993	-0.516476	0.377859	0.171673	0.246661	-0.232563	0.371637	0.531459
AT1G01040	protein_coding	DCL1	1235	1310	1246	1082	1080	1130	1013	1360	1315	1349	1399	1294	15.0275	12.7405	13.1111	13.1325	13.4164	12.7748	13.6191	15.1516	13.906	16.9732	18.1561	16.8763	61.8378	52.9245	54.2149	54.6956	56.1094	53.2741	56.8898	62.2336	58.0277	67.2635	72.2381	66.5931	0.0319912	0.0724364	0.658746	0.996544	-0.077794	0.0717845	0.27849	0.368772	0.032085	0.0720279	0.655993
AT1G01050	protein_coding	PPA1	936	927	937	909	854	827	789	1053	1006	1280	1213	1197	71.9107	56.9237	62.2526	69.6595	66.9832	59.0306	66.9747	74.0706	67.1692	101.685	99.3945	98.5673	46.8666	37.4512	40.77	45.9504	44.368	38.9891	44.3101	48.1853	44.3923	63.8231	62.6339	61.6012	0.120792	0.0784859	0.123797	0.887472	0.161925	0.0769317	0.0353098	0.0628665	0.0953564	0.0780869	0.222027
AT1G01060	protein_coding	LHY	1572	1193	561	1144	844	462	801	1155	545	1875	1586	911	44.331	26.89	13.681	32.1796	24.299	12.1046	24.9577	29.822	13.3569	54.6747	47.7027	27.5356	78.7118	48.1977	24.4098	57.8298	43.8485	21.7811	44.984	52.8528	24.0495	93.4908	81.8939	46.8828	-0.225996	0.51369	0.659977	0.996544	0.570263	0.513531	0.266795	0.356354	-0.328249	0.513672	0.522808
AT1G01070	protein_coding		182	120	75	155	152	56	75	171	190	291	401	322	8.21438	4.32893	2.92729	6.97805	7.00386	2.34826	3.74008	7.06642	7.45266	13.5808	19.3033	15.5769	9.11294	4.84805	3.26334	7.83533	7.89688	2.64013	4.21198	7.82496	8.38423	14.5098	20.7058	16.5711	0.161218	0.468336	0.730668	0.996544	1.06175	0.463949	0.0221076	0.0414859	0.210149	0.467604	0.65313
AT1G01080	protein_coding		1433	2210	2161	1724	1625	1966	1754	1800	2072	947	908	891	64.9457	80.0556	84.6953	77.9364	75.1879	82.7832	87.8315	74.6924	81.6109	44.3797	43.8909	43.2816	71.7519	89.2849	94.0277	87.149	84.4239	92.6874	98.5042	82.368	91.4323	47.2191	46.885	45.8535	0.119775	0.133416	0.369315	0.996544	-1.26384	0.13482	6.96891e-21	1.13945e-19	0.0570688	0.133345	0.668666
AT1G01090	protein_coding	PDH-E1	3606	4733	3918	3615	3564	3516	3216	3682	3730	2567	2355	2199	145.242	152.369	136.468	145.236	146.553	131.574	143.119	135.784	130.566	106.911	101.167	94.9318	180.556	191.215	170.477	182.74	185.161	165.762	180.61	168.488	164.596	127.995	121.602	113.167	0.0460314	0.0954123	0.629488	0.996544	-0.802801	0.0960627	6.4306e-17	7.36897e-16	-0.112425	0.0954292	0.238757
AT1G01100	protein_coding	RPP1A	4589	5615	4467	4860	4269	3683	3694	4571	5128	4497	4012	4515	597.013	583.863	502.553	630.669	566.999	445.166	530.981	544.474	579.787	604.949	556.687	629.571	229.776	226.848	194.364	245.675	221.788	173.636	207.454	209.169	226.286	224.228	207.162	232.355	0.0433572	0.101109	0.668056	0.996544	-0.253608	0.101175	0.0121887	0.0243657	-0.0541324	0.101089	0.592308
AT1G01110	protein_coding	IQD18	72	73	65	71	79	94	57	74	100	22	26	18	2.69002	2.17992	2.10008	2.64594	3.01329	3.26291	2.35296	2.53136	3.24696	0.849915	1.03605	0.720803	3.60512	2.94923	2.82823	3.58908	4.1043	4.43165	3.20111	3.38624	4.41275	1.09696	1.34252	0.926334	0.452369	0.217539	0.0375732	0.679139	-2.0064	0.263762	2.80858e-14	2.54796e-13	0.198274	0.219038	0.365358
AT1G01120	protein_coding	KCS1	961	1446	1436	912	1016	1192	854	1107	1099	418	458	365	35.7643	43.0121	46.2148	33.8548	38.6021	41.2152	35.1157	37.7202	35.545	16.0854	18.1793	14.5593	48.1183	58.419	62.4821	46.102	52.7844	56.1971	47.9604	50.6563	48.4962	20.8422	23.6491	18.784	-0.0529382	0.137884	0.701029	0.996544	-1.51342	0.142005	1.60959e-26	4.28232e-25	-0.243074	0.137977	0.0781196
AT1G01130	protein_coding		8	9	4	7	4	5	4	3	7	5	2	2	1.62916	1.46491	0.704422	1.4219	0.831617	0.946013	0.900014	0.559363	1.23887	1.05286	0.434397	0.43654	0.400569	0.363604	0.174045	0.353853	0.207813	0.235726	0.224639	0.13728	0.308893	0.249309	0.103271	0.102926	-0.15824	0.674993	0.814649	0.996544	-0.848505	0.77936	0.276277	0.366455	-0.512941	0.689276	0.456772
AT1G01140	protein_coding	CIPK9	1805	1662	2009	1388	1354	1538	1072	1497	1367	2181	1936	1889	74.9956	55.1931	72.1836	57.5237	57.4338	59.3703	49.2118	56.9482	49.3607	93.701	85.7922	84.1224	90.3784	67.1455	87.414	70.1641	70.3446	72.5093	60.2033	68.5027	60.3223	108.749	99.9663	97.2136	-0.125166	0.106795	0.241186	0.985299	0.398466	0.106887	0.000193064	0.000548767	-0.409536	0.10704	0.000130238
AT1G01150	protein_coding		3	2	0	2	1	1	3	8	2	4	1	0	0.165774	0.0883327	0	0.110236	0.0564139	0.0513393	0.183161	0.404749	0.0960462	0.228552	0.0589359	0	0.150213	0.0808008	0	0.101101	0.0519532	0.0471452	0.168479	0.36608	0.0882551	0.199447	0.0516355	0	-0.101559	1.29366	0.937426	NA	-1.58162	1.14851	0.168481	0.242867	1.42893	1.14681	0.212763
AT1G01160	protein_coding	GIF2	524	558	575	483	446	474	424	505	618	654	575	644	38.2929	32.5925	36.3376	35.2074	33.2746	32.1825	34.235	33.7893	39.2492	49.4192	44.8167	50.4423	26.2373	22.5434	25.0189	24.4159	23.1711	22.3468	23.8117	23.1088	27.2708	32.6096	29.6904	33.1422	-0.0046968	0.0892435	0.958028	0.998747	0.0656511	0.0877437	0.454331	0.548477	-0.0286345	0.0885676	0.746463
AT1G01170	protein_coding		1029	1271	1454	1011	927	1260	931	984	1445	996	986	1119	152.585	150.639	186.45	149.536	140.335	173.589	152.533	133.595	186.217	152.717	155.94	177.848	51.5232	51.3489	63.2653	51.1065	48.1606	59.4029	52.2847	45.0278	63.7643	49.6623	50.9126	57.5871	0.00770683	0.146789	0.958128	0.998747	-0.327548	0.147112	0.0259798	0.0478854	-0.0835993	0.146723	0.568829
AT1G01180	protein_coding		225	257	258	246	193	259	169	223	237	254	238	212	11.8012	10.7739	11.7021	12.8699	10.3345	12.6211	9.79368	10.709	10.803	13.7755	13.3139	11.9179	11.266	10.3829	11.2259	12.4354	10.027	12.2106	9.491	10.2045	10.4582	12.6649	12.2893	10.9102	0.151389	0.124756	0.224948	0.976714	-0.0447985	0.126757	0.723774	0.787026	-0.163613	0.126216	0.194874
AT1G01190	protein_coding	CYP78A8	145	189	196	195	121	177	96	91	259	85	96	121	6.63461	6.91202	7.7554	8.89982	5.65228	7.52446	4.85328	3.81232	10.2992	4.02158	4.68493	5.93409	7.26031	7.63568	8.52819	9.85734	6.28633	8.3447	5.39134	4.16416	11.429	4.23825	4.95701	6.22702	0.131754	0.296408	0.65668	0.996544	-0.742613	0.302369	0.01405	0.0276759	-0.202867	0.297455	0.495232
AT1G01200	protein_coding	RABA3	28	32	26	22	14	20	26	36	56	10	15	21	1.77155	1.61824	1.42256	1.38841	0.904306	1.17566	1.81755	2.08545	3.07921	0.654224	1.01221	1.42409	1.40199	1.29281	1.13129	1.11211	0.727344	0.942904	1.46015	1.64736	2.47114	0.498618	0.774533	1.08072	-0.384003	0.358703	0.284379	0.996509	-1.55052	0.361319	1.77643e-05	5.95097e-05	0.510314	0.33096	0.123093
AT1G01210	protein_coding		217	273	293	226	189	222	173	162	216	327	282	333	26.557	26.7041	31.009	27.5884	23.6141	25.2422	23.3928	18.1524	22.9735	41.3806	36.8089	43.6802	10.8654	11.0293	12.7488	11.4244	9.81915	10.4662	9.71564	7.41312	9.53155	16.3048	14.5612	17.1372	-0.0592645	0.143757	0.680154	0.996544	0.550256	0.143994	0.000132712	0.000387366	-0.41974	0.145572	0.00393433
AT1G01220	protein_coding	FKGP	682	893	661	652	702	644	644	857	874	522	515	527	14.4833	15.1576	12.1391	13.8112	15.2199	12.7065	15.1108	16.6635	16.1306	11.4626	11.6648	11.9954	34.1485	36.0776	28.7609	32.9589	36.4711	30.3615	36.1669	39.2163	38.5675	26.0278	26.5923	27.121	0.0804393	0.0912499	0.378033	0.996544	-0.812124	0.0925832	1.75797e-18	2.32103e-17	0.163515	0.0904247	0.0705598
AT1G01225	protein_coding		51	71	54	74	53	67	50	53	61	37	43	46	3.61625	4.02385	3.31118	5.23382	3.83667	4.41385	3.91719	3.44084	3.759	2.71281	3.25193	3.49597	2.55363	2.86843	2.3496	3.74074	2.75352	3.15873	2.80799	2.42528	2.69178	1.84489	2.22033	2.3673	0.379803	0.222411	0.0876986	0.822749	-0.596527	0.236882	0.0117939	0.0236445	-0.0183463	0.226882	0.935551
AT1G01230	protein_coding		430	504	462	362	407	418	336	504	464	552	428	456	37.4859	35.1177	34.8291	31.478	36.223	33.8556	32.3635	40.2282	35.1538	49.7587	39.7949	42.6075	21.5306	20.3618	20.1022	18.2993	21.1449	19.7067	18.8697	23.063	20.4752	27.5237	22.1	23.4671	0.00557738	0.106962	0.958414	0.998826	-0.0670467	0.106159	0.52767	0.616292	-0.0298651	0.106368	0.778886
AT1G01240	protein_coding		735	888	806	638	696	830	575	802	815	702	754	818	37.4947	36.2068	35.5564	32.464	36.2478	39.3382	32.4091	37.459	36.1322	37.0296	41.024	44.7256	36.8023	35.8756	35.07	32.2512	36.1594	39.1305	32.2919	36.6995	35.9639	35.003	38.9332	42.0967	0.0735378	0.0993577	0.45922	0.996544	-0.152977	0.099671	0.124827	0.188604	-0.0775342	0.0993938	0.435349
AT1G01250	protein_coding	ERF023	107	106	78	67	84	60	76	132	81	79	87	69	9.17086	7.26152	5.78124	5.72796	7.35015	4.77784	7.19708	10.3586	6.03345	7.00137	7.95298	6.33864	5.35761	4.28244	3.39387	3.38688	4.36407	2.82871	4.26814	6.04032	3.57433	3.93908	4.49229	3.55095	-0.227707	0.244105	0.35091	0.996544	-0.504748	0.242399	0.0373147	0.0659086	0.0572422	0.238876	0.810616
AT1G01260	protein_coding	BHLH013;Myc7E;JAM2	309	387	357	315	339	317	273	387	390	393	379	382	8.7107	8.7197	8.70289	8.85737	9.7563	8.3025	8.50304	9.98863	9.55463	11.4556	11.3951	11.542	15.472	15.635	15.5335	15.9234	17.6121	14.945	15.3316	17.7091	17.2097	19.5957	19.5699	19.6589	0.123145	0.092117	0.181279	0.948334	-0.0694562	0.0903984	0.442288	0.537138	0.066401	0.0913815	0.46745
AT1G01270	pre_trna		0	0	0	0	0	0	0	0	0	0	0	0	0	0	0	0	0	0	0	0	0	0	0	0	0	0	0	0	0	0	0	0	0	0	0	0	NA	NA	NA	NA	NA	NA	NA	NA	NA	NA	NA
AT1G01280	protein_coding	CYP703A2	0	0	0	0	0	0	0	0	0	0	0	0	0	0	0	0	0	0	0	0	0	0	0	0	0	0	0	0	0	0	0	0	0	0	0	0	NA	NA	NA	NA	NA	NA	NA	NA	NA	NA	NA
AT1G01290	protein_coding	CNX3	296	349	376	224	223	251	208	292	337	381	348	390	11.1848	10.5404	12.2864	8.44277	8.60266	8.81182	8.68395	10.1023	11.0668	14.8865	14.0249	15.7951	14.8211	14.0997	16.3602	11.3233	11.5856	11.8334	11.6812	13.3619	14.871	18.9973	17.9692	20.0706	-0.310388	0.110073	0.00480493	0.301372	0.216324	0.107149	0.0434974	0.0754101	-0.221261	0.107998	0.0404856
AT1G01300	protein_coding	APF2	985	1254	966	857	866	723	754	1314	1367	660	696	729	36.4797	37.12	30.938	31.6589	32.7434	24.8776	30.8534	44.5565	43.9985	25.2749	27.4921	28.9377	49.3201	50.6621	42.0318	43.3218	44.9914	34.086	42.3445	60.1286	60.3223	32.9088	35.9383	37.5165	-0.147949	0.115593	0.200575	0.964433	-0.905909	0.116123	6.12805e-15	5.88329e-14	0.152471	0.114627	0.183469
AT1G01305	protein_coding		0	0	0	0	0	0	0	0	0	0	0	0	0	0	0	0	0	0	0	0	0	0	0	0	0	0	0	0	0	0	0	0	0	0	0	0	NA	NA	NA	NA	NA	NA	NA	NA	NA	NA	NA
AT1G01310	protein_coding		0	1	4	0	1	0	1	1	2	0	1	4	0	0.0624748	0.270377	0	0.0797994	0	0.0863626	0.0715664	0.135861	0	0.0833669	0.335112	0	0.0404004	0.174045	0	0.0519532	0	0.0561598	0.04576	0.0882551	0	0.0516355	0.205852	-1.96789	1.79061	0.271766	NA	0.113733	1.53172	0.94081	0.956341	-0.246264	1.53242	0.872328
AT1G01320	protein_coding		12419	16696	16808	12636	11641	14534	11431	13161	13779	11527	10825	11898	157.672	169.425	184.538	160.021	150.886	171.438	160.35	152.988	152.034	151.326	146.582	161.906	621.833	674.525	731.336	638.756	604.787	685.208	641.962	602.247	608.033	574.757	558.954	612.306	-0.000563136	0.113018	0.996024	1	-0.38845	0.11309	0.000592848	0.00154692	-0.167038	0.113023	0.139433
AT1G01335	NA	NA	0	0	0	0	0	0	0	0	0	0	0	0	0	0	0	0	0	0	0	0	0	0	0	0	0	0	0	0	0	0	0	0	0	0	0	0	NA	NA	NA	NA	NA	NA	NA	NA	NA	NA	NA
AT1G01340	protein_coding	CNGC10	115	107	45	85	90	67	62	143	81	645	544	513	3.64254	2.70886	1.23259	2.6855	2.91031	1.97168	2.16978	4.14708	2.2297	21.125	18.3776	17.4159	5.75818	4.32284	1.958	4.29679	4.67578	3.15873	3.48191	6.54368	3.57433	32.1608	28.0897	26.4005	0.0893337	0.299985	0.76586	0.996544	2.38326	0.286977	1.00074e-16	1.1287e-15	0.14411	0.298175	0.628878
AT1G01350	protein_coding		322	388	393	267	276	317	294	344	359	440	397	418	17.1479	16.5151	18.0987	14.1829	15.0056	15.6844	17.2989	16.7731	16.6151	24.2291	22.5491	23.859	16.1229	15.6754	17.0999	13.497	14.3391	14.945	16.511	15.7414	15.8418	21.9392	20.4993	21.5115	-0.119892	0.106754	0.26141	0.989861	0.115423	0.104154	0.267775	0.357356	-0.0654847	0.105268	0.533893
AT1G01355	protein_coding		1	0	8	2	1	1	0	2	6	4	6	3	0.0955778	0	0.661222	0.190672	0.097577	0.0887997	0	0.17502	0.498382	0.395319	0.611635	0.307326	0.0500711	0	0.348089	0.101101	0.0519532	0.0471452	0	0.09152	0.264765	0.199447	0.309813	0.154389	-0.946382	1.28559	0.461641	NA	0.588447	1.15772	0.611256	0.692656	-0.197421	1.18795	0.86801
AT1G01360	protein_coding	PYL9	278	291	365	235	257	309	237	285	283	270	268	250	18.0067	15.0653	20.4448	15.183	16.9947	18.5953	16.9611	16.9019	15.9306	18.0836	18.5144	17.3561	13.9198	11.7565	15.8816	11.8794	13.352	14.5679	13.3099	13.0416	12.4881	13.4627	13.8383	12.8657	0.014486	0.142368	0.918955	0.99695	-0.24819	0.143849	0.0844643	0.134944	-0.135768	0.142417	0.340431
AT1G01370	protein_coding	HTR12	62	77	46	51	69	30	53	78	82	58	27	46	3.44094	3.41564	2.20772	2.82329	3.90953	1.5469	3.24996	3.96351	3.95507	3.32846	1.59821	2.7363	3.10441	3.11083	2.00151	2.57807	3.58477	1.41436	2.97647	3.56928	3.61846	2.89198	1.39416	2.3673	-0.0576054	0.324116	0.858934	0.996544	-0.907417	0.325382	0.0052908	0.0114933	0.269419	0.318153	0.397096
AT1G01380	protein_coding	ETC1	19	14	9	19	9	10	16	10	19	15	18	17	1.93462	1.13937	0.792475	1.92972	0.935569	0.946013	1.80003	0.932272	1.68132	1.5793	1.95479	1.85529	0.951351	0.565606	0.391601	0.960459	0.467578	0.471452	0.898556	0.4576	0.838423	0.747927	0.929439	0.874871	0.0772685	0.481101	0.872402	0.996544	-0.0773617	0.463561	0.86746	0.901666	0.182687	0.471788	0.698591
AT1G01390	protein_coding		163	195	196	170	138	243	179	118	146	101	77	53	6.95795	6.6531	7.23519	7.23838	6.014	9.63728	8.44234	4.61185	5.41628	4.45805	3.50565	2.42488	8.16159	7.87808	8.52819	8.59358	7.16954	11.4563	10.0526	5.39968	6.44262	5.03604	3.97593	2.72754	0.228684	0.280515	0.414941	0.996544	-1.20604	0.291099	3.42714e-05	0.000109568	-0.190617	0.281967	0.499024
AT1G01400	protein_coding		0	0	0	0	0	0	0	0	0	0	1	0	0	0	0	0	0	0	0	0	0	0	0.0711349	0	0	0	0	0	0	0	0	0	0	0	0.0516355	0	0	4.40746	1	NA	0.738138	4.40736	0.866994	NA	0	4.40736	1
AT1G01410	protein_coding	APUM22	0	0	0	0	0	0	0	0	0	0	0	0	0	0	0	0	0	0	0	0	0	0	0	0	0	0	0	0	0	0	0	0	0	0	0	0	NA	NA	NA	NA	NA	NA	NA	NA	NA	NA	NA
AT1G01420	protein_coding	UGT72B3	437	377	391	348	321	274	293	464	312	440	496	383	21.9554	15.139	16.9878	17.4397	16.4648	12.7898	16.2646	21.3441	13.6229	22.8583	26.5782	20.6243	21.8811	15.231	17.0129	17.5916	16.677	12.9178	16.4548	21.2326	13.7678	21.9392	25.6112	19.7103	-0.125886	0.17129	0.462384	0.996544	0.0932128	0.170191	0.583901	0.668138	-0.10603	0.170621	0.534311
AT1G01430	protein_coding	TBL25	1787	1835	1978	1362	1433	1698	1223	1306	1538	478	614	519	63.949	52.4857	61.2119	48.6167	52.3536	56.4549	48.3562	42.791	47.8322	17.6875	23.4348	19.9066	89.4771	74.1348	86.0651	68.8498	74.4489	80.0525	68.6834	59.7626	67.8682	23.8339	31.7042	26.7093	-0.0831768	0.129233	0.519824	0.996544	-1.55641	0.132941	1.16632e-31	4.77087e-30	-0.378834	0.129444	0.00342663
AT1G01440	protein_coding		488	460	474	398	372	407	358	455	403	520	479	558	13.1685	9.92135	11.061	10.7127	10.2483	10.2039	10.6737	11.2416	9.45098	14.5094	13.786	16.1389	24.4347	18.5842	20.6243	20.1191	19.3266	19.1881	20.1052	20.8208	17.7834	25.9281	24.7334	28.7163	-0.040921	0.107083	0.702355	0.996544	0.137639	0.106305	0.195402	0.274758	-0.150222	0.106886	0.15989
AT1G01448	other_rna		145	150	168	119	106	132	98	122	148	154	131	161	4.64089	3.83725	4.64989	3.79909	3.46362	3.9252	3.46558	3.57514	4.1167	5.09664	4.47187	5.52307	7.26031	6.06006	7.30988	6.01551	5.50704	6.22316	5.50366	5.58272	6.53088	7.67871	6.76425	8.28554	-0.140305	0.151779	0.355275	0.996544	0.0692087	0.151996	0.648869	0.724032	-0.263681	0.151422	0.0816187
AT1G01450	protein_coding		6	8	5	4	0	6	7	5	4	5	6	4	0.324275	0.345579	0.233686	0.215636	0	0.301278	0.418	0.247418	0.187878	0.279423	0.345857	0.231709	0.300427	0.323203	0.217556	0.202202	0	0.282871	0.393118	0.2288	0.17651	0.249309	0.309813	0.205852	-0.691975	0.770757	0.3693	0.996544	-0.340822	0.735608	0.643135	0.720018	-0.13103	0.715976	0.854791
AT1G01453	protein_coding		0	2	0	1	1	0	0	2	0	19	23	13	0	0.0898938	0	0.0560923	0.0574109	0	0	0.102976	0	1.10481	1.37948	0.783553	0	0.0808008	0	0.0505505	0.0519532	0	0	0.09152	0	0.947374	1.18762	0.669019	0.25383	1.56843	0.871435	0.996544	4.59568	1.20824	0.000142607	0.000414504	0.0703805	1.57314	0.964315
AT1G01460	protein_coding	PIP5K10	0	0	0	0	0	0	0	0	0	1	1	0	0	0	0	0	0	0	0	0	0	0.0429858	0.0443383	0	0	0	0	0	0	0	0	0	0	0.0498618	0.0516355	0	0	4.40746	1	NA	1.64647	4.36683	0.706143	NA	0	4.40736	1
AT1G01470	protein_coding	LEA14	1194	1228	1167	1059	914	1104	790	1269	1229	2220	2005	1891	67.6423	55.6043	57.1722	59.8424	52.8629	58.1082	49.449	65.8227	60.509	130.046	121.147	114.822	59.7849	49.6117	50.7776	53.533	47.4852	52.0483	44.3662	58.0694	54.2327	110.693	103.529	97.3165	0.010572	0.094042	0.910492	0.996544	0.699006	0.0926144	4.43708e-14	3.93497e-13	-0.0702899	0.0939007	0.454125
AT1G01480	protein_coding	ACS2	9	22	8	15	5	3	7	30	2	357	339	436	0.343307	0.670746	0.263894	0.570729	0.194715	0.10632	0.295022	1.04776	0.0663016	14.0811	13.7919	17.8257	0.45064	0.888809	0.348089	0.758257	0.259766	0.141436	0.393118	1.3728	0.0882551	17.8007	17.5044	22.4379	-0.510457	0.860429	0.553008	0.996544	4.67696	0.807353	6.91615e-09	3.5854e-08	0.0696255	0.839343	0.933889
AT1G01490	protein_coding		2271	2443	2657	1811	1747	2156	1558	2219	1964	2891	2562	2505	111.03	95.4645	112.335	88.3162	87.198	97.9323	84.1602	99.3299	83.4485	146.151	133.594	131.266	113.712	98.6982	115.609	91.5469	90.7622	101.645	87.4969	101.541	86.6665	144.15	132.29	128.915	-0.132212	0.101356	0.192087	0.95694	0.260054	0.101278	0.0102366	0.0208361	-0.288853	0.101383	0.0043837
AT1G01500	protein_coding		378	449	502	311	324	380	316	443	403	464	426	450	16.2812	15.4574	18.6982	13.3615	14.2472	15.2066	15.0383	17.4702	15.0853	20.6654	19.5699	20.7744	18.9269	18.1398	21.8426	15.7212	16.8328	17.9152	17.7465	20.2717	17.7834	23.1359	21.9967	23.1583	-0.149922	0.111833	0.180056	0.946684	-0.00480941	0.110711	0.96535	0.974625	-0.119907	0.110788	0.279113
AT1G01510	protein_coding	AN	723	838	775	745	686	626	604	800	898	690	735	692	20.9378	19.3969	19.4087	21.5203	20.2819	16.8431	19.3262	21.2121	22.6008	20.662	22.7021	21.4793	36.2014	33.8555	33.7212	37.6601	35.6399	29.5129	33.9205	36.608	39.6265	34.4046	37.9521	35.6124	0.0540066	0.0806354	0.503009	0.996544	-0.325636	0.0806182	5.36243e-05	0.000166604	0.0478612	0.0800625	0.549974
AT1G01520	protein_coding		104	141	179	158	100	144	94	174	133	261	244	215	5.88742	6.37979	8.76285	8.92171	5.7794	7.57371	5.87944	9.01864	6.54332	15.2779	14.7321	13.0452	5.2074	5.69646	7.7885	7.98698	5.19532	6.78891	5.27902	7.96224	5.86896	13.0139	12.5991	11.0645	0.160333	0.208288	0.441438	0.996544	0.648554	0.203629	0.00144768	0.00352	-0.0166947	0.208593	0.936209
AT1G01530	protein_coding	AGL28	0	0	1	0	0	1	0	0	0	1	3	2	0	0	0.0871235	0	0	0.0936029	0	0	0	0.104175	0.322359	0.215966	0	0	0.0435112	0	0	0.0471452	0	0	0	0.0498618	0.154907	0.102926	0.235381	2.30122	0.91853	NA	3.22767	2.06224	0.117553	NA	-0.877398	2.3012	0.702997
AT1G01540	protein_coding		1355	1751	1749	1416	1378	1650	1253	1432	1579	1018	1068	957	54.2331	56.0154	60.5363	56.5312	56.3074	61.357	55.4106	52.4769	54.924	42.1312	45.5912	41.0543	67.8464	70.7411	76.1011	71.5795	71.5915	77.7895	70.3682	65.5283	69.6774	50.7593	55.1467	49.2501	0.113686	0.10338	0.271469	0.991312	-0.705256	0.104716	1.64031e-11	1.12972e-10	-0.100414	0.103505	0.331977
AT1G01550	protein_coding	BPS1	2460	2925	3000	2148	2218	2377	1953	2651	2741	3079	3209	3253	119.505	113.572	126.03	104.084	110.003	107.284	104.826	117.913	115.722	154.665	166.267	169.378	123.175	118.171	130.534	108.582	115.232	112.064	109.68	121.31	120.954	153.524	165.698	167.409	-0.0750253	0.0712222	0.292159	0.996544	0.170429	0.0708681	0.0161779	0.0314137	-0.119498	0.071087	0.0927615
AT1G01560	protein_coding	MPK11	53	34	14	38	32	21	46	88	21	381	334	422	2.36692	1.21362	0.540675	1.69274	1.45898	0.871328	2.26977	3.59824	0.815045	17.5939	15.9088	20.1995	2.65377	1.37361	0.609157	1.92092	1.6625	0.990049	2.58335	4.02688	0.926678	18.9973	17.2463	21.7174	0.0618472	0.587669	0.916184	0.996562	2.64429	0.563457	2.69259e-06	1.01546e-05	0.685187	0.57964	0.23717
AT1G01570	protein_coding		22	32	36	21	15	21	33	52	44	44	65	44	1.16915	1.35923	1.65444	1.11318	0.813821	1.03686	1.93766	2.53017	2.03214	2.41785	3.68421	2.50623	1.10156	1.29281	1.5664	1.06156	0.779297	0.990049	1.85327	2.37952	1.94161	2.19392	3.35631	2.26437	-0.419105	0.332199	0.207089	0.97267	0.0455331	0.283747	0.87251	0.905682	0.591395	0.300298	0.0489116
AT1G01580	protein_coding	FRO2	39	38	42	44	29	35	39	87	62	309	581	270	1.13028	0.880243	1.05262	1.27196	0.858048	0.942423	1.24883	2.30857	1.5616	9.26002	17.9591	8.38703	1.95277	1.53522	1.82747	2.22422	1.50664	1.65008	2.19023	3.98112	2.73591	15.4073	30.0002	13.895	0.0900742	0.338883	0.790395	0.996544	2.45057	0.302081	4.96742e-16	5.268e-15	0.705125	0.327042	0.0310781
AT1G01590	protein_coding	FRO1	30	17	50	23	17	29	17	11	12	15	16	6	0.873094	0.395444	1.25838	0.667678	0.505102	0.784138	0.546645	0.293111	0.303512	0.4514	0.496643	0.18716	1.50213	0.686807	2.17556	1.16266	0.883204	1.36721	0.954716	0.50336	0.52953	0.747927	0.826168	0.308778	-0.271758	0.48338	0.573976	0.996544	-0.363905	0.5378	0.498625	0.589705	-1.17365	0.504439	0.0199846
AT1G01600	protein_coding	CYP86A4	78	116	93	84	87	93	143	116	98	74	62	62	2.56418	3.04795	2.64386	2.75444	2.91988	2.84048	5.19406	3.49151	2.79985	2.51545	2.17385	2.18458	3.90555	4.68645	4.04654	4.24624	4.51993	4.3845	8.03085	5.30816	4.3245	3.68977	3.2014	3.1907	0.125026	0.248924	0.615481	0.996544	-1.11256	0.251021	9.32949e-06	3.26675e-05	0.44682	0.244545	0.0676778
AT1G01610	protein_coding	GPAT4	1069	1376	1387	980	1072	1178	1038	1239	1305	718	647	621	42.6075	43.8351	47.8063	38.9613	43.6208	43.6223	45.7112	45.2147	45.2036	29.5912	27.5041	26.529	53.526	55.591	60.35	49.5395	55.6938	55.537	58.2938	56.6966	57.5864	35.8008	33.4082	31.9585	-0.00409476	0.102386	0.968098	0.999224	-1.06894	0.104546	1.53897e-24	3.48697e-23	-0.0126509	0.102117	0.901405
AT1G01620	protein_coding	PIP1-3	5534	6853	6829	5687	5618	6290	4811	4742	7207	2525	2989	2484	272.83	270.04	291.145	279.663	282.764	288.11	262.062	214.049	308.789	128.719	157.167	131.258	277.094	276.864	297.138	287.481	291.873	296.543	270.185	216.994	318.027	125.901	154.339	127.834	0.113257	0.143064	0.428563	0.996544	-1.28038	0.143619	4.87364e-19	6.74565e-18	-0.11544	0.143093	0.419812
AT1G01630	protein_coding		1267	1537	1359	1049	1219	1230	1150	1361	1428	924	1017	865	65.4203	63.4315	60.6814	54.0269	64.2584	59.0059	65.607	64.3419	64.0794	49.333	56.0068	47.871	63.4401	62.0954	59.1317	53.0275	63.3309	57.9886	64.5837	62.2794	63.0141	46.0723	52.5133	44.5155	-0.00951536	0.102603	0.92611	0.996993	-0.706412	0.103475	8.67689e-12	6.12705e-11	0.00431115	0.102315	0.96639
AT1G01640	protein_coding		13	14	24	9	9	8	14	27	21	58	74	79	0.881675	0.758908	1.40759	0.608846	0.623159	0.504092	1.04908	1.6766	1.23777	4.06746	5.3528	5.74267	0.650925	0.565606	1.04427	0.454954	0.467578	0.377161	0.786237	1.23552	0.926678	2.89198	3.82103	4.06558	-0.735231	0.427336	0.0853415	0.8175	1.56904	0.325132	1.39415e-06	5.46847e-06	0.342671	0.369721	0.354012
AT1G01650	protein_coding	SPPL4	618	750	618	589	589	592	505	794	703	1512	1286	1556	21.173	20.5376	18.3098	20.1284	20.6015	18.8439	19.1162	24.9066	20.9317	53.5643	46.9915	57.1379	30.944	30.3003	26.8899	29.7742	30.6004	27.9099	28.3607	36.3334	31.0217	75.391	66.4033	80.0764	0.0734274	0.089732	0.413188	0.996544	0.915977	0.0858108	1.34153e-26	3.61111e-25	0.0792232	0.0890875	0.373856
AT1G01660	protein_coding		24	24	31	28	22	27	31	79	45	51	47	68	1.0737	0.858178	1.19931	1.24947	1.00481	1.12225	1.53232	3.23592	1.74959	2.35923	2.2426	3.26062	1.20171	0.96961	1.34885	1.41541	1.14297	1.27292	1.74095	3.61504	1.98574	2.54295	2.42687	3.49948	0.196502	0.340305	0.56365	0.996544	-0.0907215	0.297983	0.760784	0.816993	1.02	0.320281	0.00144907
AT1G01670	protein_coding	PUB56	52	66	58	31	32	43	21	52	53	86	78	80	2.47111	2.50685	2.38351	1.46943	1.55249	1.8985	1.10261	2.26251	2.18886	4.22587	3.95336	4.07473	2.6037	2.66643	2.52365	1.56707	1.6625	2.02724	1.17936	2.37952	2.33876	4.28811	4.02757	4.11704	-0.491515	0.254243	0.0532056	0.740108	0.769913	0.242182	0.00147748	0.00358524	-0.433621	0.248971	0.0815697
AT1G01680	protein_coding	PUB54	72	19	6	30	38	6	46	73	20	319	156	225	4.63218	0.977018	0.333814	1.92519	2.4959	0.35864	3.26985	4.30008	1.11825	21.2214	10.7044	15.5152	3.60512	0.767608	0.261067	1.51651	1.97422	0.282871	2.58335	3.34048	0.882551	15.9059	8.05514	11.5792	-0.209871	0.930423	0.82154	0.996544	2.08059	0.913772	0.022791	0.0426601	0.563909	0.923363	0.54139
AT1G01690	protein_coding	ATPRD3	76	100	58	69	62	48	48	90	87	76	52	82	3.3014	3.47201	2.17878	2.98974	2.74959	1.93723	2.30379	3.57954	3.28442	3.41373	2.4092	3.81786	3.80541	4.04004	2.52365	3.48798	3.2211	2.26297	2.69567	4.1184	3.8391	3.78949	2.68505	4.21996	-0.145337	0.249738	0.560595	0.996544	-0.292918	0.247482	0.236573	0.321996	0.000112198	0.245458	0.999635
AT1G01695	protein_coding		9	16	8	10	3	6	8	8	20	4	2	9	0.414536	0.589027	0.318647	0.459429	0.141069	0.256759	0.407123	0.337372	0.800578	0.190506	0.0982502	0.444307	0.45064	0.646407	0.348089	0.505505	0.155859	0.282871	0.449278	0.36608	0.882551	0.199447	0.103271	0.463167	-0.554847	0.63998	0.385956	0.996544	-1.45918	0.659217	0.0268633	0.0493075	0.189605	0.599057	0.751619
AT1G01700	protein_coding	ATROPGEF2	27	43	34	25	37	19	20	39	44	20	28	29	1.12121	1.4272	1.22096	1.03553	1.56861	0.733044	0.917632	1.48281	1.58792	0.858781	1.24012	1.29075	1.35192	1.73722	1.47938	1.26376	1.92227	0.895758	1.1232	1.78464	1.94161	0.997235	1.44579	1.49243	-0.111385	0.335142	0.739623	0.996544	-0.603679	0.33817	0.0742398	0.120602	0.0416101	0.32788	0.899015
AT1G01710	protein_coding		660	687	607	585	492	572	455	689	652	771	783	805	29.6308	24.652	23.5662	26.1972	22.5504	23.8589	22.5698	28.3217	25.4391	35.7918	37.4926	38.7362	33.0469	27.7551	26.4113	29.572	25.561	26.967	25.5527	31.5286	28.7712	38.4434	40.4306	41.4277	-0.0111352	0.0863337	0.897375	0.996544	0.190188	0.0847757	0.0248692	0.0460612	-0.0578032	0.0858513	0.50076
AT1G01715	NA	NA	13	18	11	15	14	11	5	19	14	23	17	17	1.12304	1.24285	0.821759	1.29253	1.23472	0.882874	0.477241	1.50281	1.05108	2.05452	1.56634	1.57406	0.650925	0.727207	0.478623	0.758257	0.727344	0.518597	0.280799	0.86944	0.617786	1.14682	0.877804	0.874871	0.171025	0.443571	0.69982	0.996544	0.405647	0.433506	0.349409	0.444933	-0.0989821	0.448507	0.825332
AT1G01720	protein_coding	NAC002	630	467	973	249	162	430	200	379	357	1121	992	1266	29.1053	17.2442	38.8727	11.4744	7.64076	18.4567	10.2089	16.0314	14.3335	53.5509	48.8795	62.6882	31.5448	18.867	42.3364	12.5871	8.41641	20.2724	11.232	17.343	15.7535	55.895	51.2224	65.1521	-1.07929	0.379314	0.00443614	0.293702	1.66765	0.378588	1.05822e-05	3.67672e-05	-1.11275	0.379093	0.0033322
AT1G01725	protein_coding		168	125	222	110	111	146	134	130	166	243	201	241	23.8912	14.2081	27.3013	15.6035	16.1155	19.2902	21.0548	16.9267	20.516	35.7327	30.4867	36.734	8.41195	5.05005	9.65948	5.56055	5.7668	6.8832	7.52541	5.9488	7.32517	12.1164	10.3787	12.4026	-0.26243	0.222407	0.238019	0.982534	0.444923	0.218375	0.0416072	0.072523	-0.183765	0.220603	0.404837
AT1G01730	protein_coding		310	285	244	275	262	204	197	329	257	645	587	632	19.7775	14.5328	13.4617	17.5001	17.0648	12.0919	13.8865	19.2179	14.2494	42.55	39.9422	43.2163	15.522	11.5141	10.6167	13.9014	13.6117	9.61762	11.0635	15.055	11.3408	32.1608	30.31	32.5246	0.0517895	0.14973	0.729429	0.996544	1.04743	0.144792	4.68884e-13	3.74894e-12	-0.0401478	0.14941	0.788154
AT1G01740	protein_coding	BSK4	149	152	132	116	111	114	88	148	149	110	102	122	6.90451	5.62971	5.28958	5.36172	5.25122	4.90802	4.50553	6.27926	6.0005	5.27071	5.04117	6.05937	7.4606	6.14086	5.74348	5.86386	5.7668	5.37455	4.94206	6.77248	6.575	5.4848	5.26682	6.27848	-0.10951	0.152439	0.472522	0.996544	-0.403525	0.15514	0.00929406	0.0190951	-0.111259	0.150467	0.459648
AT1G01750	protein_coding	ADF11	1	4	2	6	8	7	1	4	6	15	14	10	0.0806406	0.257816	0.139471	0.482619	0.658619	0.524453	0.0890985	0.295334	0.420494	1.25076	1.20411	0.864321	0.0500711	0.161602	0.0870224	0.303303	0.415625	0.330016	0.0561598	0.18304	0.264765	0.747927	0.722897	0.51463	1.83475	0.760926	0.0159	0.494932	1.64813	0.654162	0.0117537	0.0235784	0.704746	0.821113	0.390737
AT1G01760	protein_coding		57	68	65	47	58	49	38	61	79	53	60	41	3.31776	3.16355	3.27178	2.72877	3.44658	2.64985	2.44383	3.25087	3.99624	3.18989	3.72482	2.55785	2.85405	2.74723	2.82823	2.37587	3.01328	2.31011	2.13407	2.79136	3.48608	2.64267	3.09813	2.10998	-0.0626397	0.239828	0.793949	0.996544	-0.397835	0.241882	0.100023	0.156056	-0.0388192	0.236638	0.869696
AT1G01770	protein_coding		434	544	628	364	372	478	365	495	551	579	699	799	13.9433	13.9691	17.4476	11.6647	12.2014	14.2678	12.9564	14.5606	15.3844	19.2346	23.9517	27.5133	21.7309	21.9778	27.325	18.4004	19.3266	22.5354	20.4983	22.6512	24.3143	28.87	36.0932	41.1189	-0.163242	0.148083	0.270302	0.991312	0.354052	0.146366	0.0155657	0.0303381	-0.117303	0.147388	0.426103
AT1G01780	protein_coding	PLIM2B	139	209	203	114	146	153	108	187	170	194	217	221	11.3045	13.5856	14.2769	9.24788	12.1222	11.5607	9.70462	13.9245	12.0155	16.3144	18.8227	19.2642	6.95989	8.44369	8.83277	5.76276	7.58516	7.21321	6.06525	8.55712	7.50168	9.67318	11.2049	11.3733	-0.169367	0.168022	0.31345	0.996544	0.246912	0.165129	0.134845	0.201271	-0.178687	0.166672	0.283683
AT1G01790	protein_coding	KEA1	5616	6665	5803	6036	5701	6698	5075	5596	5254	3090	3554	2574	100.699	95.5195	89.9807	107.955	104.361	111.582	100.542	91.8701	81.873	57.2908	67.967	49.4682	281.199	269.269	252.495	305.123	296.185	315.778	285.011	256.073	231.846	154.073	183.513	132.466	0.266064	0.141339	0.0597742	0.765623	-1.01919	0.141791	6.57494e-13	5.19173e-12	-0.0846334	0.141403	0.54949
AT1G01800	protein_coding		1193	1222	1237	1029	974	1057	833	1169	1143	1483	1288	1497	73.7099	60.3465	66.093	63.4162	61.4377	60.6757	56.8652	66.1302	61.3742	94.7451	84.8761	99.1353	59.7348	49.3693	53.8233	52.0164	50.6024	49.8325	46.7811	53.4934	50.4378	73.945	66.5065	77.0401	-0.0210297	0.0715336	0.768771	0.996544	0.231891	0.0709086	0.00107441	0.0026848	-0.14863	0.0714841	0.0375992
AT1G01810	protein_coding		4	16	21	3	4	6	9	11	13	7	9	11	0.46779	1.49557	2.12378	0.349954	0.477575	0.651923	1.16292	1.17783	1.32126	0.846484	1.12258	1.37881	0.200284	0.646407	0.913735	0.151651	0.207813	0.282871	0.505438	0.50336	0.573658	0.349032	0.46472	0.566093	-1.39988	0.636212	0.027783	0.60701	-0.49843	0.578109	0.388593	0.484435	-0.222787	0.555557	0.688408
AT1G01820	protein_coding	PEX11C	743	844	963	644	661	832	533	809	916	1220	1113	1248	44.9607	40.8209	50.3931	38.8713	40.8354	46.7759	35.6359	44.8222	48.172	76.3369	71.833	80.9432	37.2028	34.0979	41.9013	32.5545	34.341	39.2248	29.9332	37.0198	40.4208	60.8314	57.4703	64.2258	-0.0172709	0.117638	0.883279	0.996544	0.470442	0.116523	5.40645e-05	0.000167881	-0.118987	0.117535	0.311369
AT1G01830	protein_coding		425	444	410	347	343	373	301	551	424	832	722	702	14.6197	12.2076	12.1965	11.9064	12.0458	11.921	11.4402	17.3541	12.6757	29.594	26.4894	25.8827	21.2802	17.9378	17.8396	17.541	17.8199	17.5852	16.9041	25.2138	18.7101	41.485	37.2808	36.127	-0.0318578	0.123269	0.796066	0.996544	0.624899	0.119181	1.57756e-07	6.94543e-07	0.0539338	0.122106	0.658709
AT1G01840	protein_coding		17	22	23	16	10	17	11	12	24	4	11	3	1.57936	1.63362	1.84782	1.48269	0.948468	1.46736	1.12912	1.02074	1.93775	0.384257	1.08996	0.298727	0.851209	0.888809	1.00076	0.808808	0.519532	0.801468	0.617757	0.54912	1.05906	0.199447	0.567991	0.154389	-0.290927	0.456803	0.524205	0.996544	-1.5735	0.535502	0.00329951	0.00747152	-0.338218	0.453194	0.455487
AT1G01860	protein_coding	PFC1	246	336	375	259	254	250	244	262	260	150	177	191	13.6826	14.9372	18.037	14.3692	14.4231	12.919	14.9948	13.3424	12.5679	8.6269	10.5	11.3864	12.3175	13.5745	16.3167	13.0926	13.1961	11.7863	13.703	11.9891	11.4732	7.47927	9.13949	9.82943	-0.0844418	0.151667	0.577692	0.996544	-0.791643	0.157581	5.06819e-07	2.09827e-06	-0.225894	0.151665	0.136376
AT1G01870	pre_trna		0	0	0	0	0	0	0	0	0	0	0	0	0	0	0	0	0	0	0	0	0	0	0	0	0	0	0	0	0	0	0	0	0	0	0	0	NA	NA	NA	NA	NA	NA	NA	NA	NA	NA	NA
AT1G01880	protein_coding	GEN1	24	34	39	34	23	42	27	27	45	25	26	37	0.869862	0.984949	1.22237	1.22919	0.851055	1.41431	1.08123	0.89599	1.41745	0.936935	1.00507	1.43735	1.20171	1.37361	1.69694	1.71872	1.19492	1.9801	1.51631	1.23552	1.98574	1.24654	1.34252	1.90413	0.268234	0.326545	0.411402	0.996544	-0.379087	0.33014	0.25086	0.338485	0.104043	0.326913	0.750289
AT1G01890	pre_trna		0	0	0	0	0	0	0	0	0	0	0	0	0	0	0	0	0	0	0	0	0	0	0	0	0	0	0	0	0	0	0	0	0	0	0	0	NA	NA	NA	NA	NA	NA	NA	NA	NA	NA	NA
AT1G01900	protein_coding	SBTI1.1	116	187	129	163	152	136	117	174	124	97	87	85	3.39798	4.37825	3.26778	4.76266	4.54566	3.70132	3.78674	4.66672	3.15674	2.93809	2.71811	2.66872	5.80825	7.55488	5.61294	8.23973	7.89688	6.41174	6.57069	7.96224	5.47181	4.83659	4.49229	4.37435	0.308669	0.181329	0.0887061	0.826112	-0.839948	0.190299	1.01552e-05	3.53803e-05	0.028669	0.18258	0.875228
AT1G01910	protein_coding		1079	1271	1245	941	984	1006	838	1076	1166	1220	1059	1178	59.3657	55.8928	59.2358	51.642	55.2713	51.4241	50.9419	54.2034	55.7529	69.4072	62.1433	69.4674	54.0267	51.3489	54.1714	47.568	51.1219	47.428	47.0619	49.2378	51.4527	60.8314	54.682	60.6234	-0.0555628	0.0695541	0.424382	0.996544	-0.0437889	0.0695408	0.5289	0.617444	-0.150011	0.0693834	0.0306139
AT1G01920	protein_coding		262	365	304	309	253	240	192	298	325	370	360	371	10.6824	11.8947	10.7186	12.5668	10.5312	9.09142	8.64936	11.1245	11.5161	15.599	15.655	16.2129	13.1186	14.7462	13.2274	15.6201	13.1442	11.3148	10.7827	13.6365	14.3414	18.4489	18.5888	19.0928	0.0257851	0.116867	0.825375	0.996544	0.236304	0.115371	0.0405388	0.0708872	-0.126559	0.116909	0.279014
AT1G01930	protein_coding		282	326	392	264	253	327	238	336	334	325	300	391	10.2501	9.4709	12.3215	9.57152	9.38834	11.0428	9.55809	11.1819	10.5506	12.2149	11.6301	15.2327	14.1201	13.1705	17.0564	13.3453	13.1442	15.4165	13.366	15.3754	14.7386	16.2051	15.4907	20.122	-0.00726405	0.138304	0.958112	0.998747	-0.0459032	0.137697	0.738859	0.799407	-0.070008	0.137825	0.61149
AT1G01940	protein_coding	CYP18-1	142	153	142	152	120	124	122	173	193	213	188	177	12.365	10.6486	10.6928	13.2022	10.6678	10.0318	11.7376	13.7927	14.6055	19.1785	17.4601	16.5196	7.1101	6.18126	6.17859	7.68367	6.23438	5.846	6.85149	7.91648	8.51661	10.6206	9.70748	9.10895	0.0928944	0.144041	0.518982	0.996544	0.0416306	0.136574	0.760502	0.816768	0.223759	0.140779	0.111962
AT1G01950	protein_coding	ARK2	424	531	464	413	395	438	339	440	493	398	409	393	10.5884	10.5988	10.0204	10.2876	10.0706	10.1624	9.35368	10.0605	10.6996	10.2773	10.8937	10.5191	21.2302	21.4526	20.1892	20.8774	20.5215	20.6496	19.0382	20.1344	21.7549	19.845	21.1189	20.2249	0.0518591	0.0856208	0.544725	0.996544	-0.290655	0.0870618	0.000842341	0.00214514	-0.0857041	0.0855418	0.316393
AT1G01960	protein_coding	BIG3	2415	2805	2413	2255	2355	2355	2071	2630	2713	2477	2617	2570	31.661	29.3925	27.3568	29.4886	31.5202	28.6849	29.9988	31.5692	30.9109	33.5787	36.5928	36.1129	120.922	113.323	104.992	113.991	122.35	111.027	116.307	120.349	119.718	123.508	135.13	132.26	0.106789	0.069086	0.122166	0.883295	-0.164797	0.0689745	0.0168833	0.0326422	0.0348592	0.0689898	0.613362
AT1G01970	protein_coding		679	1043	885	763	768	803	821	808	780	486	476	440	30.3234	37.2295	34.1784	33.9885	35.0154	33.3179	40.5105	33.0384	30.2731	22.4426	22.6725	21.0611	33.9983	42.1376	38.5074	38.57	39.9	37.8576	46.1072	36.9741	34.4195	24.2328	24.5785	22.6437	0.0881012	0.141895	0.534673	0.996544	-1.02245	0.14416	1.31725e-12	1.01052e-11	0.00100948	0.14179	0.994319
AT1G01980	protein_coding	SEC1A	3	2	0	0	0	0	0	1	0	1	0	3	0.11852	0.0631535	0	0	0	0	0	0.036172	0	0.0408509	0	0.127032	0.150213	0.0808008	0	0	0	0	0	0.04576	0	0.0498618	0	0.154389	-2.96444	2.15279	0.168504	NA	1.65402	2.17957	0.447928	0.542692	-2.15364	2.15277	0.317115
AT1G01990	protein_coding		438	501	507	420	390	486	320	391	392	460	393	421	22.5547	20.6204	22.5773	21.573	20.503	23.2516	18.2066	18.4348	17.543	24.4935	21.5844	23.2362	21.9311	20.2406	22.0602	21.2312	20.2617	22.9126	17.9711	17.8922	17.298	22.9364	20.2928	21.6659	0.0789958	0.100552	0.43209	0.996544	-0.0079943	0.102961	0.938111	0.954353	-0.312588	0.102024	0.0021849
AT1G02000	protein_coding	GAE2	332	357	343	291	317	330	259	287	329	270	286	289	12.1426	10.4361	10.8485	10.6161	11.8365	11.2135	10.4662	9.61071	10.4574	10.211	11.1564	11.329	16.6236	14.4229	14.9243	14.7102	16.4692	15.5579	14.5454	13.1331	14.518	13.4627	14.7678	14.8728	0.0992539	0.10853	0.360439	0.996544	-0.265828	0.111366	0.0169875	0.0328299	-0.160719	0.109356	0.141648
AT1G02010	protein_coding	SEC1A	368	394	413	337	305	326	246	352	304	304	342	299	10.026	8.57971	9.73041	9.15819	8.48342	8.25188	7.40513	8.78059	7.19795	8.56415	9.93782	8.73118	18.4262	15.9178	17.9701	17.0355	15.8457	15.3693	13.8153	16.1075	13.4148	15.158	17.6593	15.3874	-0.0442667	0.10677	0.678436	0.996544	-0.141289	0.109596	0.197336	0.277001	-0.310168	0.10763	0.00395416
AT1G02020	protein_coding		385	599	519	431	440	551	401	507	502	412	377	376	12.1092	15.0584	14.1164	13.5217	14.1286	16.1013	13.9353	14.6003	13.7219	13.3993	12.6468	12.6755	19.2774	24.1998	22.5823	21.7873	22.8594	25.977	22.5201	23.2003	22.152	20.5431	19.4666	19.3501	0.166911	0.125576	0.183795	0.949367	-0.490615	0.127246	0.000115432	0.000340441	-0.00509894	0.125706	0.967645
AT1G02030	protein_coding	ZAT1	3	4	0	11	1	4	3	6	8	21	15	32	0.107307	0.114357	0	0.392462	0.0365171	0.132929	0.118562	0.196498	0.248685	0.776704	0.572244	1.22681	0.150213	0.161602	0	0.556055	0.0519532	0.188581	0.168479	0.27456	0.35302	1.0471	0.774533	1.64682	1.42011	0.859853	0.0986208	0.850481	1.81134	0.683022	0.00800291	0.0167034	1.32871	0.85683	0.120966
AT1G02040	protein_coding		0	0	0	0	0	0	0	0	0	1	0	1	0	0	0	0	0	0	0	0	0	0.0673187	0	0.0697794	0	0	0	0	0	0	0	0	0	0.0498618	0	0.051463	0	4.40746	1	NA	1.61378	4.36954	0.711885	NA	0	4.40736	1
AT1G02050	protein_coding	PKSA	110	112	113	86	65	70	77	84	96	175	134	139	5.45476	4.43912	4.84576	4.25384	3.29069	3.22504	4.21881	3.81384	4.13722	8.97328	7.08716	7.38787	5.50782	4.52485	4.91676	4.34734	3.37696	3.30016	4.3243	3.84384	4.23624	8.72581	6.91916	7.15335	-0.366769	0.183677	0.0458447	0.714147	0.585252	0.175759	0.000868908	0.00220764	-0.306484	0.180155	0.0889006
AT1G02060	protein_coding		145	156	178	122	120	152	92	117	151	218	212	264	4.9767	4.27951	5.28317	4.1767	4.2048	4.84699	3.48882	3.67671	4.50407	7.73678	7.76058	9.71178	7.26031	6.30246	7.74499	6.16716	6.23438	7.16607	5.1667	5.35392	6.66326	10.8699	10.9467	13.5862	-0.0457452	0.159707	0.774547	0.996544	0.742162	0.157313	2.38472e-06	9.07422e-06	-0.346995	0.161541	0.031711
AT1G02065	protein_coding	SPL8	36	45	31	35	46	19	38	31	56	24	23	28	1.60584	1.60438	1.19581	1.55728	2.09483	0.787423	1.87284	1.26608	2.17091	1.10698	1.09424	1.33869	1.80256	1.81802	1.34885	1.76927	2.38985	0.895758	2.13407	1.41856	2.47114	1.19668	1.18762	1.44096	0.0805282	0.349079	0.817557	0.996544	-0.95655	0.35638	0.00727305	0.0153425	0.242467	0.343353	0.48008
AT1G02067	NA	NA	0	0	0	0	0	0	0	0	0	0	0	0	0	0	0	0	0	0	0	0	0	0	0	0	0	0	0	0	0	0	0	0	0	0	0	0	NA	NA	NA	NA	NA	NA	NA	NA	NA	NA	NA
AT1G02070	protein_coding		1	4	1	3	2	2	4	2	2	9	3	7	0.0967892	0.309444	0.0837004	0.289633	0.197628	0.17985	0.427763	0.177238	0.168233	0.90074	0.309694	0.726183	0.0500711	0.161602	0.0435112	0.151651	0.103906	0.0942904	0.224639	0.09152	0.0882551	0.448756	0.154907	0.360241	0.475295	1.0071	0.636966	NA	0.987743	0.854072	0.247472	0.334623	0.548613	0.985296	0.577664
AT1G02080	protein_coding		3159	3500	3288	2902	2612	2841	2391	3287	3230	3795	3951	3926	32.3338	28.6332	29.1031	29.6281	27.2942	27.0167	27.0398	30.804	28.7319	40.1651	43.1318	43.0703	158.175	141.401	143.065	146.698	135.702	133.939	134.278	150.413	142.532	189.225	204.012	202.044	-0.016018	0.0557217	0.773757	0.996544	0.181774	0.0553379	0.00102054	0.00256023	-0.0885436	0.0556212	0.111406
AT1G02090	protein_coding	CSN7	551	751	628	557	541	505	520	704	599	730	689	663	34.3494	37.42	33.8554	34.6356	34.4315	29.2492	35.8169	40.1828	32.4526	47.0566	45.8112	44.2999	27.5892	30.3407	27.325	28.1566	28.1067	23.8083	29.2031	32.215	26.4324	36.3991	35.5769	34.12	-0.0251444	0.0994904	0.800476	0.996544	-0.0236415	0.0983361	0.810009	0.857833	0.00128872	0.0987693	0.98959
AT1G02100	protein_coding	LCMT1	549	605	651	514	517	542	419	581	664	1111	1055	1160	29.2979	25.8057	30.0432	27.3607	28.1673	26.8731	24.7056	28.3884	30.7955	61.3068	60.0483	66.3504	27.489	24.4422	28.3258	25.9829	26.8598	25.5527	23.5309	26.5866	29.3007	55.3964	54.4755	59.6971	0.0384702	0.0832292	0.643924	0.996544	0.796137	0.0796782	1.65371e-23	3.40969e-22	-0.0528466	0.0829302	0.523968
AT1G02110	protein_coding		500	596	578	492	428	479	445	594	615	463	487	504	16.501	15.7211	16.4956	16.1959	14.4203	14.6869	16.2262	17.9485	17.6388	15.7998	17.1417	17.8276	25.0356	24.0786	25.1495	24.8708	22.236	22.5825	24.9911	27.1814	27.1384	23.086	25.1465	25.9373	-0.0212873	0.0788138	0.787086	0.996544	-0.393834	0.0786255	5.47166e-07	2.25877e-06	0.054611	0.0774407	0.480687
AT1G02120	protein_coding	VAD1	1839	1967	1992	1685	1592	1717	1345	2104	1765	2876	2497	2732	65.3201	55.8426	61.1864	59.6986	57.7297	56.6618	52.7842	68.4244	54.4834	105.629	94.595	104.008	92.0808	79.4676	86.6743	85.1776	82.7094	80.9483	75.5349	96.279	77.8851	143.402	128.934	140.597	0.0196123	0.0817125	0.810318	0.996544	0.43031	0.0810292	1.09295e-07	4.91292e-07	-0.0874946	0.081659	0.283961
AT1G02130	protein_coding	RABD2A	865	966	1016	768	740	863	702	907	888	734	857	841	59.511	53.1195	60.447	52.7037	51.976	55.1628	53.3623	57.1332	53.0943	52.2164	62.8848	62.0152	43.3115	39.0268	44.2074	38.8228	38.4453	40.6863	39.4242	41.5043	39.1853	36.5985	44.2516	43.2804	-0.0273501	0.0938022	0.770614	0.996544	-0.250666	0.094281	0.00784402	0.0164064	-0.113228	0.0936291	0.226539
AT1G02136	pseudogene		0	0	0	0	0	0	0	0	0	0	0	0	0	0	0	0	0	0	0	0	0	0	0	0	0	0	0	0	0	0	0	0	0	0	0	0	NA	NA	NA	NA	NA	NA	NA	NA	NA	NA	NA
AT1G02140	protein_coding	MEE63	2132	2675	2497	1917	1903	2087	1812	2142	2216	2048	2064	2134	186.073	186.602	188.458	166.885	169.561	169.228	174.731	171.165	168.082	184.823	192.128	199.623	106.752	108.071	108.647	96.9053	98.8669	98.392	101.761	98.0179	97.7866	102.117	106.576	109.822	-0.0655541	0.0760936	0.388967	0.996544	-0.202065	0.0763294	0.00811434	0.0169177	-0.157665	0.076022	0.0380843
AT1G02145	protein_coding	ALG12	346	396	423	326	287	306	273	340	421	337	328	361	16.0821	14.7115	17.0023	15.1141	13.6188	13.2142	14.0199	14.4692	17.006	16.1967	16.2601	17.9843	17.3246	15.9986	18.4052	16.4795	14.9106	14.4264	15.3316	15.5584	18.5777	16.8034	16.9364	18.5781	-0.105448	0.102993	0.305914	0.996544	-0.2176	0.10307	0.0347568	0.0619784	-0.10316	0.101904	0.311386
AT1G02150	protein_coding		1997	2936	2838	2467	2428	2875	2216	2247	2766	1631	1515	1570	77.0613	90.5545	94.7046	94.9569	95.6527	103.074	94.481	79.3892	92.7608	65.0792	62.3527	64.935	99.992	118.616	123.485	124.708	126.142	135.542	124.45	102.823	122.057	81.3246	78.2278	80.7969	0.245724	0.126383	0.0518609	0.738593	-0.843176	0.127148	3.32389e-11	2.22113e-10	-0.00643334	0.126473	0.959431
AT1G02160	protein_coding		447	426	602	372	354	358	281	391	523	424	512	449	65.1448	49.6224	75.8699	54.0773	52.6704	48.4741	45.2476	52.1734	66.2413	63.8952	79.5842	70.1358	22.3818	17.2106	26.1937	18.8048	18.3914	16.878	15.7809	17.8922	23.0787	21.1414	26.4374	23.1069	-0.212362	0.156966	0.176083	0.945271	0.0226804	0.156855	0.885031	0.915443	-0.253454	0.156567	0.105485
AT1G02170	protein_coding	AMC1	442	504	434	405	388	410	359	546	531	860	768	814	23.2626	21.2013	19.7527	21.2613	20.8477	20.0482	20.876	26.3105	24.2876	46.8021	43.1104	45.9179	22.1314	20.3618	18.8839	20.4729	20.1578	19.3295	20.1614	24.985	23.4317	42.8811	39.6561	41.8909	0.0394491	0.0829391	0.634332	0.996544	0.562367	0.0772144	3.26009e-13	2.64538e-12	0.123506	0.0813652	0.129035
AT1G02180	protein_coding		59	67	81	43	62	72	66	81	99	28	48	62	4.8868	4.43551	5.80174	3.55255	5.2427	5.54064	6.03995	6.14268	7.12627	2.39807	4.24032	5.50409	2.9542	2.70683	3.52441	2.17367	3.2211	3.39445	3.70654	3.70656	4.36863	1.39613	2.4785	3.1907	0.0145947	0.280578	0.958515	0.998826	-1.04134	0.283911	0.000244589	0.000684856	0.319248	0.274956	0.245607
AT1G02190	protein_coding		13	5	0	0	2	2	7	0	8	9	2	4	0.452285	0.139038	0	0	0.0710379	0.0646478	0.269082	0	0.241888	0.323774	0.0742136	0.149159	0.650925	0.202002	0	0	0.103906	0.0942904	0.393118	0	0.35302	0.448756	0.103271	0.205852	-1.9684	1.34881	0.144466	0.911745	-0.290905	1.21022	0.81004	0.857833	-0.165709	1.19882	0.890061
AT1G02205	protein_coding	CER1	508	605	497	473	871	456	621	661	928	581	404	669	16.4592	15.6673	13.9252	15.2864	28.8106	13.7266	22.2307	19.6086	26.1304	19.4648	13.9608	23.2323	25.4361	24.4422	21.6251	23.9104	45.2512	21.4982	34.8752	30.2474	40.9504	28.9697	20.8607	34.4287	0.409859	0.296207	0.166453	0.937625	-0.637363	0.29583	0.0312016	0.056274	0.534785	0.295888	0.0707022
AT1G02210	protein_coding		0	0	0	0	0	0	0	0	0	0	0	0	0	0	0	0	0	0	0	0	0	0	0	0	0	0	0	0	0	0	0	0	0	0	0	0	NA	NA	NA	NA	NA	NA	NA	NA	NA	NA	NA
AT1G02220	protein_coding	NAC003	107	139	156	110	49	68	57	159	103	1589	1333	1796	5.13914	5.33602	6.47935	5.26985	2.40267	3.03438	3.02481	6.99204	4.29931	78.9152	68.2843	92.4558	5.35761	5.61566	6.78774	5.56055	2.54571	3.20587	3.20111	7.27584	4.54514	79.2304	68.8301	92.4275	-0.591262	0.251839	0.0188859	0.530596	3.70826	0.23714	4.04759e-55	9.36548e-53	-0.292146	0.246978	0.236856
AT1G02228	transposable_element_gene		0	0	0	0	0	0	0	0	0	0	0	0	0	0	0	0	0	0	0	0	0	0	0	0	0	0	0	0	0	0	0	0	0	0	0	0	NA	NA	NA	NA	NA	NA	NA	NA	NA	NA	NA
AT1G02230	protein_coding	NAC004	27	37	26	7	13	20	18	36	25	213	155	212	1.43586	1.5727	1.1957	0.371319	0.705803	0.988175	1.05764	1.75288	1.15543	11.7128	8.79155	12.0839	1.35192	1.49482	1.13129	0.353853	0.675391	0.942904	1.01088	1.64736	1.10319	10.6206	8.0035	10.9102	-0.927013	0.347802	0.00769093	0.388893	2.67278	0.275902	3.40961e-22	6.2835e-21	-0.121586	0.30943	0.694368
AT1G02250	protein_coding	NAC005	0	0	0	0	0	3	1	0	0	0	2	3	0	0	0	0	0	0.180384	0.0715053	0	0	0	0.13805	0.208096	0	0	0	0	0	0.141436	0.0561598	0	0	0	0.103271	0.154389	2.67516	2.50465	0.285486	NA	1.99611	2.4482	0.41488	0.51051	1.04618	2.63921	0.69181
AT1G02260	protein_coding		223	239	246	226	182	254	155	318	351	583	532	631	6.86131	5.87754	6.54542	6.93601	5.71695	7.2609	5.26927	8.95837	9.38563	18.5482	17.4581	20.8091	11.1659	9.6557	10.7038	11.4244	9.45548	11.9749	8.70476	14.5517	15.4888	29.0694	27.4701	32.4731	0.136768	0.16167	0.397571	0.996544	0.906151	0.154493	4.48257e-09	2.37635e-08	0.255707	0.160057	0.110133
AT1G02270	protein_coding		549	634	606	451	477	523	448	643	587	600	581	468	24.1366	22.2787	23.0397	19.7779	21.4098	21.3629	21.762	25.883	22.4283	27.2763	27.2436	22.0532	27.489	25.6139	26.3678	22.7983	24.7817	24.6569	25.1596	29.4237	25.9029	29.9171	30.0002	24.0847	-0.0635187	0.109541	0.562006	0.996544	-0.231904	0.109188	0.0336784	0.0602382	-0.0208407	0.108755	0.848033
AT1G02280	protein_coding	TOC33	1079	1538	1360	1261	1239	1197	1117	1090	1520	1327	1187	1340	67.8745	77.3281	73.9817	79.1224	79.5696	69.9574	77.6345	62.7786	83.0966	86.315	79.638	90.3465	54.0267	62.1358	59.1752	63.7442	64.37	56.4328	62.7305	49.8784	67.0739	66.1666	61.2914	68.9604	0.13976	0.120258	0.245166	0.985349	-0.174744	0.12032	0.146411	0.215709	-0.00161246	0.120266	0.989303
AT1G02290	protein_coding		193	213	196	152	152	169	152	192	213	175	161	184	8.34112	7.35771	7.32527	6.55255	6.70659	6.78592	7.25818	7.59746	8.00021	7.82052	7.42126	8.52327	9.66373	8.60529	8.52819	7.68367	7.89688	7.96754	8.53628	8.78592	9.39917	8.72581	8.31332	9.46919	-0.110845	0.12321	0.368311	0.996544	-0.308407	0.122874	0.012075	0.0241574	-0.041122	0.120644	0.733214
AT1G02300	protein_coding	CATHB1	322	350	453	291	280	349	260	422	453	461	448	499	16.7965	14.5924	20.4344	15.141	14.9112	16.9139	14.9849	20.1547	20.536	24.8653	24.9244	27.8987	16.1229	14.1401	19.7106	14.7102	14.5469	16.4537	14.6015	19.3107	19.9898	22.9863	23.1327	25.68	-0.0543725	0.137901	0.693369	0.996544	0.118002	0.135156	0.38262	0.478656	0.0666032	0.136533	0.625679
AT1G02305	protein_coding	CATHB2	1066	1201	1100	945	881	1017	866	1353	1274	2428	2367	2523	57.8585	52.1013	51.6301	51.1612	48.8176	51.2844	51.9331	67.2369	60.0943	136.266	137.023	146.774	53.3758	48.5209	47.8623	47.7702	45.7707	47.9466	48.6344	61.9133	56.2185	121.064	122.221	129.841	-0.00737481	0.0700254	0.916125	0.996562	0.865672	0.0666706	1.50176e-38	1.00882e-36	0.116598	0.0691375	0.0917068
AT1G02310	protein_coding	MAN1	4	2	0	3	4	6	2	6	5	70	73	136	0.21976	0.0878243	0	0.164403	0.224357	0.306263	0.121405	0.301815	0.238734	3.97665	4.27756	8.00846	0.200284	0.0808008	0	0.151651	0.207813	0.282871	0.11232	0.27456	0.220638	3.49032	3.76939	6.99896	1.34725	0.800701	0.0924539	0.834235	4.22691	0.55317	2.15105e-14	1.96939e-13	1.16371	0.80246	0.147007
AT1G02320	protein_coding		0	0	0	0	0	0	0	0	0	0	0	0	0	0	0	0	0	0	0	0	0	0	0	0	0	0	0	0	0	0	0	0	0	0	0	0	NA	NA	NA	NA	NA	NA	NA	NA	NA	NA	NA
AT1G02330	protein_coding	CSU2	498	576	497	443	400	424	410	571	532	635	602	606	31.8781	29.4701	27.5119	28.2857	26.1405	25.2164	28.9977	33.4657	29.5958	42.0308	41.1002	41.5774	24.9354	23.2706	21.6251	22.3939	20.7813	19.9896	23.0255	26.129	23.4759	31.6622	31.0846	31.1866	-0.072915	0.0807429	0.366499	0.996544	0.0757074	0.0779056	0.331158	0.425979	0.0179615	0.0791674	0.820517
AT1G02335	protein_coding	GL22	254	421	286	256	240	317	238	369	407	370	394	420	19.5931	25.9565	19.0781	19.6974	18.9004	22.7186	20.2844	26.0612	27.2846	29.5121	32.4152	34.7247	12.7181	17.0086	12.4442	12.9409	12.4688	14.945	13.366	16.8854	17.9599	18.4489	20.3444	21.6145	0.00706808	0.151034	0.962674	0.998946	0.0295018	0.148087	0.842091	0.883162	0.146033	0.149535	0.328777
AT1G02340	protein_coding	BHLH026;HFR1;FBI1;REP1;RSF1	86	103	205	54	59	158	82	91	218	92	104	115	4.72145	4.5197	9.73265	2.95712	3.30689	8.05913	4.97402	4.57423	10.4013	5.22269	6.08968	6.76699	4.30612	4.16124	8.91979	2.72973	3.06524	7.44894	4.6051	4.16416	9.6198	4.58728	5.37009	5.91824	-0.301624	0.421285	0.474015	0.996544	-0.505775	0.420417	0.228964	0.313583	0.0286461	0.418761	0.945462
AT1G02350	protein_coding		1	1	3	1	3	0	0	2	2	2	1	0	0.180536	0.144298	0.468366	0.180079	0.552937	0	0	0.330593	0.313796	0.373356	0.192552	0	0.0500711	0.0404004	0.130534	0.0505505	0.155859	0	0	0.09152	0.0882551	0.0997235	0.0516355	0	-0.0750197	1.38688	0.956861	NA	-0.558783	1.49429	0.708444	0.774437	-0.315906	1.39862	0.821303
AT1G02360	protein_coding		17	28	10	26	18	14	17	67	26	337	322	271	1.16121	1.52868	0.590694	1.77147	1.25524	0.888474	1.283	4.19022	1.54344	23.8025	23.4586	19.8405	0.851209	1.13121	0.435112	1.31431	0.935157	0.660032	0.954716	3.06592	1.14732	16.8034	16.6266	13.9465	0.321078	0.426419	0.451471	0.996544	2.91052	0.360096	6.33883e-16	6.66071e-15	1.04359	0.40695	0.010335
AT1G02370	protein_coding		199	212	183	148	156	104	123	174	210	299	238	285	7.65205	6.51563	6.08522	5.67656	6.12406	3.71546	5.22572	6.12596	7.01776	11.8885	9.76081	11.746	9.96415	8.56489	7.96255	7.48147	8.10469	4.9031	6.90765	7.96224	9.26678	14.9087	12.2893	14.6669	-0.305171	0.163277	0.0616179	0.771808	0.496475	0.157431	0.0016127	0.00388128	-0.168739	0.160488	0.293069
AT1G02380	protein_coding		25	58	62	22	43	47	39	46	47	54	63	60	1.44963	2.68808	3.10892	1.27245	2.54552	2.53204	2.49861	2.44217	2.36848	3.23774	3.89621	3.72898	1.25178	2.34322	2.69769	1.11211	2.23399	2.21582	2.19023	2.10496	2.07399	2.69254	3.25304	3.08778	-0.114321	0.336663	0.73418	0.996544	0.206761	0.328548	0.529142	0.617633	-0.0393323	0.332774	0.905913
AT1G02390	protein_coding	GPAT2	25	40	41	32	32	46	39	103	42	295	318	438	0.920524	1.1772	1.30551	1.17529	1.20292	1.57365	1.58663	3.47242	1.344	11.2317	12.4884	17.2858	1.25178	1.61602	1.78396	1.61762	1.6625	2.16868	2.19023	4.71328	1.85336	14.7092	16.4201	22.5408	0.298158	0.335124	0.37363	0.996544	2.32087	0.295354	3.90517e-15	3.82944e-14	0.856809	0.324079	0.00819747
AT1G02400	protein_coding	GA2OX6	48	19	9	43	19	12	13	54	28	157	201	207	2.59236	0.82017	0.420337	2.31645	1.04761	0.60213	0.775737	2.67023	1.31422	8.76767	11.578	11.9825	2.40341	0.767608	0.391601	2.17367	0.98711	0.565742	0.730077	2.47104	1.23557	7.8283	10.3787	10.6528	0.149348	0.557765	0.788883	0.996544	2.41878	0.531896	5.42953e-06	1.95958e-05	0.300115	0.553128	0.587421
AT1G02405	protein_coding		7	5	8	1	2	1	2	4	2	6	6	8	0.708974	0.404761	0.700685	0.101026	0.206801	0.0940994	0.22381	0.37093	0.176042	0.628368	0.648139	0.868448	0.350498	0.202002	0.348089	0.0505505	0.103906	0.0471452	0.11232	0.18304	0.0882551	0.299171	0.309813	0.411704	-2.09058	0.920593	0.0231523	0.572833	1.11459	0.768378	0.146897	0.216288	-1.26095	0.768049	0.100639
AT1G02410	protein_coding	COX11	412	483	472	360	335	356	362	467	496	670	662	695	24.619	23.0683	24.3902	21.4573	20.4366	19.7641	23.9	25.5499	25.7578	41.3979	42.1906	44.5122	20.6293	19.5134	20.5373	18.1982	17.4043	16.7837	20.3298	21.3699	21.8873	33.4074	34.1827	35.7668	-0.14147	0.081213	0.0815156	0.812754	0.404492	0.0755155	8.48895e-08	3.86133e-07	0.0272596	0.0787477	0.72922
AT1G02420	protein_coding		19	18	23	14	26	16	13	15	14	15	11	13	0.954583	0.722817	0.999283	0.701597	1.3336	0.746852	0.721639	0.690004	0.611284	0.779259	0.589437	0.700043	0.951351	0.727207	1.00076	0.707707	1.35078	0.754323	0.730077	0.6864	0.617786	0.747927	0.567991	0.669019	0.139596	0.390909	0.721012	0.996544	-0.324968	0.429238	0.449	0.543647	-0.438339	0.406807	0.281252
AT1G02430	protein_coding	ATARFD1B	1	3	0	1	0	0	4	0	0	7	10	8	0.0788912	0.189167	0	0.0786915	0	0	0.348662	0	0	0.571027	0.84142	0.676456	0.0500711	0.121201	0	0.0505505	0	0	0.224639	0	0	0.349032	0.516355	0.411704	-1.6346	1.69223	0.334071	NA	2.27243	1.22378	0.0633271	0.104966	0.262147	1.39439	0.850876
AT1G02440	protein_coding	ATARFD1A	2	1	1	2	4	4	2	2	0	19	13	9	0.235336	0.0940491	0.101756	0.234741	0.480518	0.437294	0.260019	0.215471	0	2.31176	1.6315	1.13507	0.100142	0.0404004	0.0435112	0.101101	0.207813	0.188581	0.11232	0.09152	0	0.947374	0.671262	0.463167	1.55614	1.00469	0.121413	0.881319	3.12565	0.920874	0.000688234	0.00177725	0.088461	1.14693	0.938521
AT1G02450	protein_coding	NIMIN-1	17	19	1	22	16	6	30	67	15	194	101	188	2.08384	1.86151	0.106003	2.68991	2.00229	0.683316	4.06306	7.51953	1.59794	24.5894	13.2045	24.6999	0.851209	0.767608	0.0435112	1.11211	0.831251	0.282871	1.68479	3.06592	0.661913	9.67318	5.21519	9.67504	0.483151	0.853987	0.571558	0.996544	1.8851	0.805427	0.019258	0.0367344	1.67538	0.837115	0.0453523
AT1G02460	protein_coding		17	43	22	21	13	13	31	60	30	209	169	200	0.624451	1.26245	0.698831	0.769428	0.48751	0.443657	1.25814	2.0179	0.95769	7.93827	6.62095	7.87409	0.851209	1.73722	0.957246	1.06156	0.675391	0.612887	1.74095	2.7456	1.32383	10.4211	8.7264	10.2926	-0.551083	0.37077	0.137194	0.902404	2.04706	0.297382	5.83654e-12	4.18197e-11	0.648372	0.332511	0.0511849
AT1G02470	protein_coding		17	23	11	21	8	9	8	45	22	641	456	518	1.34951	1.45933	0.75513	1.66283	0.64835	0.663783	0.701674	3.2707	1.51777	52.6159	38.608	44.0737	0.851209	0.929209	0.478623	1.06156	0.415625	0.424307	0.449278	2.0592	0.970806	31.9614	23.5458	26.6578	-0.188937	0.432685	0.662357	0.996544	4.26388	0.348621	2.13147e-34	1.03225e-32	0.585494	0.401552	0.144819
AT1G02475	protein_coding		1212	1280	1400	1110	1006	1262	888	1170	1158	1288	1250	1178	84.8363	71.6118	84.7437	77.4999	71.8899	82.0716	68.6766	74.9834	70.4437	93.2234	93.3197	88.3783	60.6862	51.7125	60.9157	56.111	52.2649	59.4972	49.8699	53.5392	51.0997	64.222	64.5444	60.6234	0.0297424	0.091924	0.746276	0.996544	-0.00286898	0.092282	0.975198	0.981583	-0.202835	0.092149	0.0277247
AT1G02480	pre_trna		0	0	0	0	0	0	0	0	0	0	0	0	0	0	0	0	0	0	0	0	0	0	0	0	0	0	0	0	0	0	0	0	0	0	0	0	NA	NA	NA	NA	NA	NA	NA	NA	NA	NA	NA
AT1G02490	protein_coding		1	0	1	5	0	0	0	0	1	1	0	1	0.256264	0	0.221609	1.27808	0	0	0	0	0.222711	0.264983	0	0.274668	0.0500711	0	0.0435112	0.252752	0	0	0	0	0.0441275	0.0498618	0	0.051463	1.4971	1.99285	0.452512	NA	0.659783	2.22808	0.767138	0.822082	-0.841781	2.22124	0.70471
AT1G02500	protein_coding	SAM1	5380	6199	4859	5445	4790	4819	3866	5437	5187	10198	9470	9584	235.042	216.461	183.573	237.279	213.643	195.602	186.613	217.481	196.94	460.689	441.262	448.777	269.383	250.442	211.421	275.247	248.856	227.193	217.114	248.797	228.89	508.49	488.988	493.221	0.109616	0.0830385	0.186814	0.951576	0.804941	0.0827523	2.31069e-22	4.31806e-21	-0.110473	0.0830893	0.183662
AT1G02510	protein_coding	TPK4	0	0	0	0	0	0	0	0	0	0	0	0	0	0	0	0	0	0	0	0	0	0	0	0	0	0	0	0	0	0	0	0	0	0	0	0	NA	NA	NA	NA	NA	NA	NA	NA	NA	NA	NA
AT1G02520	protein_coding	ABCB11	24	19	25	26	24	14	18	66	41	771	671	575	0.425244	0.269077	0.38306	0.459514	0.434139	0.230467	0.352384	1.07071	0.631342	14.1257	12.6804	10.9198	1.20171	0.767608	1.08778	1.31431	1.24688	0.660032	1.01088	3.02016	1.80923	38.4434	34.6474	29.5912	0.14432	0.334938	0.666552	0.996544	3.83918	0.259663	1.82449e-49	2.6121e-47	0.909544	0.311329	0.00348367
AT1G02530	protein_coding	ABCB12	3	12	3	3	6	8	5	4	10	15	10	18	0.0556879	0.17804	0.0481572	0.0555469	0.113705	0.13797	0.102548	0.0679829	0.161322	0.287913	0.197981	0.358124	0.150213	0.484805	0.130534	0.151651	0.311719	0.377161	0.280799	0.18304	0.441275	0.747927	0.516355	0.926334	0.183776	0.689817	0.789922	0.996544	0.969721	0.628877	0.123077	0.186253	0.170019	0.681746	0.803061
AT1G02540	protein_coding		0	0	0	0	0	0	0	0	0	0	0	0	0	0	0	0	0	0	0	0	0	0	0	0	0	0	0	0	0	0	0	0	0	0	0	0	NA	NA	NA	NA	NA	NA	NA	NA	NA	NA	NA
AT1G02550	protein_coding		0	0	0	0	0	0	0	0	0	0	2	0	0	0	0	0	0	0	0	0	0	0	0.223455	0	0	0	0	0	0	0	0	0	0	0	0.103271	0	0	4.40746	1	NA	1.67479	4.36454	0.701181	NA	0	4.40736	1
AT1G02560	protein_coding	CLPP5	4320	5446	5307	4594	4385	5095	4122	4904	5193	5165	4994	4607	223.059	224.755	236.966	236.606	231.151	244.419	235.158	231.839	233.028	275.763	275.023	254.962	216.307	220.021	230.914	232.229	227.815	240.205	231.491	224.407	229.154	257.536	257.868	237.09	0.141558	0.0909935	0.119782	0.877962	-0.16387	0.0910081	0.0717637	0.117111	0.00127753	0.0909968	0.988799
AT1G02570	protein_coding		0	0	0	0	0	2	0	0	0	0	1	5	0	0	0	0	0	0.140497	0	0	0	0	0.080643	0.405204	0	0	0	0	0	0.0942904	0	0	0	0	0.0516355	0.257315	2.09013	3.05118	0.493329	NA	3.20551	2.93543	0.27483	NA	0	3.1071	1
AT1G02575	protein_coding		0	0	0	0	0	0	0	1	0	0	1	0	0	0	0	0	0	0	0	0.0667817	0	0	0.0777932	0	0	0	0	0	0	0	0	0.04576	0	0	0.0516355	0	0	4.40746	1	NA	-0.223612	4.40736	0.959536	NA	1.04616	4.40736	0.812373
AT1G02580	protein_coding	MEA	2	7	0	3	0	1	1	8	4	66	65	75	0.0652428	0.182514	0	0.0976164	0	0.030308	0.0360428	0.238942	0.113401	2.22626	2.26152	2.62231	0.100142	0.282803	0	0.151651	0	0.0471452	0.0561598	0.36608	0.17651	3.29088	3.35631	3.85972	-0.92198	0.956662	0.335173	0.996544	3.80588	0.578009	4.56552e-11	3.00783e-10	0.587457	0.746831	0.431516
AT1G02590	protein_coding		0	0	0	0	0	0	0	0	0	0	0	0	0	0	0	0	0	0	0	0	0	0	0	0	0	0	0	0	0	0	0	0	0	0	0	0	NA	NA	NA	NA	NA	NA	NA	NA	NA	NA	NA
AT1G02600	pre_trna		0	0	0	0	0	0	0	0	0	0	0	0	0	0	0	0	0	0	0	0	0	0	0	0	0	0	0	0	0	0	0	0	0	0	0	0	NA	NA	NA	NA	NA	NA	NA	NA	NA	NA	NA
AT1G02610	protein_coding		119	116	148	55	65	95	58	63	96	100	103	140	8.07072	6.2881	8.68016	3.72072	4.50059	5.98609	4.3462	3.91206	5.65837	7.01287	7.45053	10.1769	5.95846	4.68645	6.43966	2.78028	3.37696	4.47879	3.25727	2.88288	4.23624	4.98618	5.31846	7.20482	-0.598707	0.24178	0.0132771	0.462799	0.452492	0.243271	0.0628803	0.104313	-0.754972	0.241942	0.00180567
AT1G02620	protein_coding		12	20	21	5	11	18	1	2	14	4	8	3	0.662617	0.882688	1.00277	0.275392	0.620105	0.92344	0.0610096	0.101114	0.671837	0.228387	0.471146	0.177551	0.600853	0.808008	0.913735	0.252752	0.571485	0.848613	0.0561598	0.09152	0.617786	0.199447	0.413084	0.154389	-0.387931	0.682576	0.569808	0.996544	-0.312058	0.795771	0.694951	0.763293	-1.62789	0.731379	0.0260289
AT1G02630	protein_coding	ETN8	27	16	3	23	17	3	0	16	20	2	3	1	1.15642	0.547732	0.111115	0.982606	0.743348	0.119379	0	0.62744	0.744452	0.0885753	0.137043	0.0459064	1.35192	0.646407	0.130534	1.16266	0.883204	0.141436	0	0.73216	0.882551	0.0997235	0.154907	0.051463	0.107129	0.940395	0.909302	0.996544	-2.66346	1.09586	0.015079	0.0294998	-0.435419	0.948701	0.64626
AT1G02640	protein_coding	BXL2	266	284	285	283	299	321	191	200	399	80	117	122	7.32547	6.25127	6.78733	7.77391	8.40651	8.21322	5.81171	5.04294	9.54952	2.27811	3.43656	3.6011	13.3189	11.4737	12.4007	14.3058	15.534	15.1336	10.7265	9.152	17.6069	3.98894	6.04135	6.27848	0.349169	0.209379	0.0953865	0.843856	-1.50004	0.219714	8.65661e-12	6.11462e-11	-0.0259783	0.210361	0.901716
AT1G02650	protein_coding		19	21	17	12	13	16	9	11	17	12	18	12	0.795486	0.702739	0.6155	0.50114	0.555665	0.622377	0.41633	0.421669	0.618561	0.519506	0.803777	0.538495	0.951351	0.848409	0.73969	0.606606	0.675391	0.754323	0.505438	0.50336	0.750168	0.598341	0.929439	0.617556	-0.237864	0.406712	0.55865	0.996544	-0.015709	0.429577	0.970829	0.978595	-0.55943	0.414298	0.176917
AT1G02660	protein_coding	PLIP2	153	146	218	157	153	229	124	215	212	457	448	721	4.11122	3.13566	5.06567	4.20803	4.19722	5.71702	3.68144	5.28954	4.95074	12.6977	12.8393	20.7652	7.66088	5.89846	9.48544	7.93643	7.94883	10.7962	6.96381	9.8384	9.35504	22.7868	23.1327	37.1048	0.292318	0.225906	0.195672	0.95967	1.36713	0.219842	5.01286e-10	2.95192e-09	0.139886	0.225987	0.535916
AT1G02670	protein_coding		24	31	17	18	15	15	11	24	42	24	33	35	0.848126	0.875601	0.519515	0.634484	0.541167	0.492487	0.429495	0.776534	1.28989	0.876981	1.24379	1.32568	1.20171	1.25241	0.73969	0.909909	0.779297	0.707178	0.617757	1.09824	1.85336	1.19668	1.70397	1.8012	-0.345133	0.411403	0.401515	0.996544	0.0918203	0.384245	0.811134	0.858824	0.129278	0.392519	0.741887
AT1G02680	protein_coding	TAF13	209	249	258	181	165	175	136	242	230	277	236	254	17.5972	16.7568	18.7852	15.2011	14.1831	13.6895	12.6518	18.6557	16.8298	24.1161	21.193	22.9219	10.4649	10.0597	11.2259	9.14964	8.57227	8.25041	7.63773	11.0739	10.1493	13.8117	12.186	13.0716	-0.220733	0.125893	0.0795437	0.809306	0.138497	0.123076	0.260461	0.349402	-0.176172	0.123882	0.154999
AT1G02681	pseudogene		0	2	4	1	0	0	0	1	0	4	1	0	0	0.196263	0.424692	0.122465	0	0	0	0.112412	0	0.507813	0.130948	0	0	0.0808008	0.174045	0.0505505	0	0	0	0.04576	0	0.199447	0.0516355	0	-2.21756	1.96146	0.258239	NA	1.99033	1.97755	0.314192	0.407773	-2.36855	1.96145	0.227221
AT1G02690	protein_coding	IMPA-6	230	251	190	237	160	104	160	247	277	256	191	256	8.09043	7.05689	5.7796	8.31556	5.74585	3.39885	6.21843	7.95502	8.46795	9.31138	7.16575	9.65173	11.5164	10.1405	8.26713	11.9805	8.31251	4.9031	8.98556	11.3027	12.2233	12.7646	9.86238	13.1745	-0.190007	0.226833	0.402227	0.996544	-0.156573	0.224241	0.48503	0.577025	0.0816693	0.224552	0.716083
AT1G02700	protein_coding		7	12	8	7	8	10	5	13	8	12	26	21	0.394223	0.540158	0.389614	0.393225	0.459965	0.523237	0.311122	0.670328	0.391551	0.698804	1.56171	1.26761	0.350498	0.484805	0.348089	0.353853	0.415625	0.471452	0.280799	0.59488	0.35302	0.598341	1.34252	1.08072	0.134504	0.54137	0.803785	0.996544	0.994077	0.499106	0.0464025	0.0799084	0.00854783	0.539933	0.987369
AT1G02705	NA	NA	10	15	12	8	4	7	12	14	7	6	9	8	1.79264	2.14922	1.86027	1.43049	0.732057	1.16586	2.3768	2.29785	1.09055	1.11218	1.72076	1.53711	0.500711	0.606006	0.522134	0.404404	0.207813	0.330016	0.673917	0.64064	0.308893	0.299171	0.46472	0.411704	-0.721799	0.546846	0.186858	0.951576	-0.752451	0.53454	0.159232	0.231633	-0.0633739	0.501899	0.89952
AT1G02710	protein_coding		0	0	0	0	0	0	0	0	0	0	0	0	0	0	0	0	0	0	0	0	0	0	0	0	0	0	0	0	0	0	0	0	0	0	0	0	NA	NA	NA	NA	NA	NA	NA	NA	NA	NA	NA
AT1G02720	protein_coding	GATL5	189	226	185	164	181	154	157	215	232	201	152	133	7.4131	7.08504	6.27495	6.41625	7.24781	5.61194	6.80384	7.72105	7.90825	8.152	6.35866	5.59127	9.46344	9.13049	8.04957	8.29028	9.40352	7.26036	8.81708	9.8384	10.2376	10.0222	7.8486	6.84458	-0.0258134	0.154072	0.866944	0.996544	-0.518923	0.154536	0.000785271	0.00200806	0.078821	0.151913	0.60386
AT1G02730	protein_coding	CSLD5	535	665	381	673	538	313	515	832	843	493	484	511	10.4092	10.3415	6.41047	13.0611	10.6865	5.658	11.071	14.8213	14.2543	9.91839	10.0437	10.6563	26.788	26.8663	16.5778	34.0205	27.9508	14.7564	28.9223	38.0723	37.1995	24.5819	24.9916	26.2976	0.185486	0.218435	0.395793	0.996544	-0.750181	0.217724	0.000569876	0.00149224	0.528673	0.21755	0.0150939
AT1G02740	protein_coding	MRG2	198	241	238	164	193	166	151	169	181	218	185	204	9.65555	9.39344	10.0367	7.97729	9.6086	7.52098	8.1359	7.54569	7.67088	10.9926	9.62206	10.6626	9.91408	9.7365	10.3557	8.29028	10.027	7.8261	8.48012	7.73344	7.98708	10.8699	9.55257	10.4984	-0.131777	0.132409	0.319628	0.996544	0.0593299	0.134476	0.659074	0.732737	-0.353327	0.133177	0.00797668
AT1G02750	protein_coding	DI19-2	175	210	257	137	144	185	115	147	203	405	327	356	12.1162	11.621	15.3873	9.46124	10.1784	11.9002	8.79716	9.31849	12.2146	28.9944	24.1468	26.418	8.76245	8.48409	11.1824	6.92542	7.48126	8.72186	6.45837	6.72672	8.95789	20.194	16.8848	18.3208	-0.223083	0.172212	0.195183	0.95967	1.02549	0.168606	1.18547e-09	6.70293e-09	-0.401765	0.172527	0.0198748
AT1G02760	pre_trna		0	0	0	0	0	0	0	0	0	0	0	0	0	0	0	0	0	0	0	0	0	0	0	0	0	0	0	0	0	0	0	0	0	0	0	0	NA	NA	NA	NA	NA	NA	NA	NA	NA	NA	NA
AT1G02770	protein_coding		21	15	22	16	3	12	11	22	22	85	57	79	1.30065	0.742553	1.17832	0.988462	0.189694	0.69052	0.752749	1.24757	1.18418	5.44364	3.7653	5.24432	1.05149	0.606006	0.957246	0.808808	0.155859	0.565742	0.617757	1.00672	0.970806	4.23825	2.94322	4.06558	-0.681942	0.435764	0.117599	0.873417	1.81249	0.367267	8.01191e-07	3.24428e-06	-0.0321866	0.401463	0.936099
AT1G02780	protein_coding	RPL19A	11692	13614	11151	12125	10755	9137	9539	11512	12815	12171	10818	11899	805.121	749.297	664.028	832.824	756.09	584.562	725.758	725.81	766.912	866.62	794.518	878.221	585.432	550.011	485.193	612.925	558.756	430.765	535.708	526.789	565.494	606.868	558.593	612.358	0.0497525	0.106288	0.639719	0.996544	-0.173392	0.106288	0.102818	0.159656	-0.0277167	0.106276	0.794247
AT1G02790	protein_coding	PGA3	0	0	0	0	0	0	0	0	0	0	0	0	0	0	0	0	0	0	0	0	0	0	0	0	0	0	0	0	0	0	0	0	0	0	0	0	NA	NA	NA	NA	NA	NA	NA	NA	NA	NA	NA
AT1G02800	protein_coding	CEL2	63	61	18	48	46	17	49	63	82	9	23	27	2.63911	2.04241	0.652064	2.00566	1.96728	0.661638	2.26793	2.41634	2.98528	0.389843	1.02761	1.21228	3.15448	2.46443	0.783201	2.42642	2.38985	0.801468	2.75183	2.88288	3.61846	0.448756	1.18762	1.3895	-0.124075	0.487847	0.79924	0.996544	-1.91523	0.500863	0.000131385	0.000383783	0.506217	0.479858	0.291458
AT1G02810	protein_coding	PME7	16	9	12	10	5	8	3	9	12	16	14	8	0.573108	0.257665	0.371705	0.357286	0.182843	0.266233	0.118728	0.295161	0.373553	0.592607	0.534846	0.307134	0.801138	0.363604	0.522134	0.505505	0.259766	0.377161	0.168479	0.41184	0.52953	0.797788	0.722897	0.411704	-0.467513	0.551042	0.396206	0.996544	0.491034	0.549063	0.371155	0.467094	-0.602468	0.550047	0.273384
AT1G02813	protein_coding		0	0	0	0	0	0	0	0	0	0	0	0	0	0	0	0	0	0	0	0	0	0	0	0	0	0	0	0	0	0	0	0	0	0	0	0	NA	NA	NA	NA	NA	NA	NA	NA	NA	NA	NA
AT1G02816	protein_coding		269	245	327	214	147	207	165	216	271	420	440	432	12.8231	9.33476	13.48	10.1755	7.154	9.16782	8.69044	9.42747	11.227	20.7024	22.3706	22.0722	13.4691	9.8981	14.2282	10.8178	7.63712	9.75905	9.26636	9.88416	11.9586	20.9419	22.7196	22.232	-0.338247	0.158139	0.0324421	0.642827	0.785741	0.154059	3.39212e-07	1.43311e-06	-0.308793	0.156827	0.0489533
AT1G02820	protein_coding	LEA2	665	608	901	760	422	754	464	457	313	510	474	400	62.2351	45.4792	72.9187	70.9458	40.3196	65.5601	47.9787	39.1589	25.4573	49.353	47.3125	40.1231	33.2973	24.5635	39.2036	38.4184	21.9242	35.5475	26.0581	20.9123	13.8119	25.4295	24.4752	20.5852	0.055997	0.316296	0.859477	0.996544	-0.0961742	0.318072	0.762373	0.818201	-0.698234	0.317211	0.0277245
AT1G02830	protein_coding	RPL22A	0	0	0	2	0	0	0	0	0	0	0	0	0	0	0	0.342352	0	0	0	0	0	0	0	0	0	0	0	0.101101	0	0	0	0	0	0	0	0	2.05763	4.37093	0.637816	NA	0	4.40736	1	NA	0	4.40736	1
AT1G02840	protein_coding	SR34	2311	2830	2867	2085	1992	2226	1782	2260	2511	3372	2839	3409	116.337	113.868	124.809	104.694	102.376	104.111	99.1157	104.166	109.855	175.524	152.429	183.936	115.714	114.333	124.747	105.398	103.491	104.945	100.077	103.418	110.804	168.134	146.593	175.437	-0.105967	0.0805986	0.188595	0.953446	0.341937	0.0802826	2.05193e-05	6.81112e-05	-0.214345	0.0805587	0.00779706
AT1G02850	protein_coding	BGLU11	151	125	267	44	30	59	39	153	50	2043	1527	1904	5.93483	3.92678	9.07492	1.72498	1.20377	2.15446	1.69361	5.50583	1.70787	83.0289	64.011	80.2083	7.56074	5.05005	11.6175	2.22422	1.55859	2.78157	2.19023	7.00128	2.20638	101.868	78.8474	97.9855	-1.80493	0.494497	0.000262198	0.0572357	4.33267	0.4842	3.61668e-19	5.09203e-18	-1.14821	0.487741	0.0185654
AT1G02860	protein_coding	BAH1	114	116	176	97	83	138	85	135	166	188	192	247	5.73883	4.66737	7.66181	4.87068	4.26567	6.45434	4.72774	6.22232	7.26241	9.78602	10.3087	13.3271	5.70811	4.68645	7.65797	4.9034	4.31211	6.50603	4.77358	6.1776	7.32517	9.37401	9.91402	12.7114	-0.11951	0.230652	0.60436	0.996544	0.509987	0.224514	0.0231161	0.043198	-0.0247175	0.228501	0.913859
AT1G02870	protein_coding		320	349	291	291	258	196	211	243	303	359	330	399	28.8516	25.1502	22.6889	26.1705	23.7482	16.4184	21.0194	20.0598	23.742	33.4692	31.7335	38.558	16.0228	14.0997	12.6618	14.7102	13.4039	9.24045	11.8497	11.1197	13.3706	17.9004	17.0397	20.5337	-0.13039	0.143088	0.36216	0.996544	0.310635	0.142166	0.0288879	0.0526348	-0.269998	0.143065	0.0591287
AT1G02880	protein_coding	TPK1	217	208	195	172	155	146	181	304	219	421	398	399	12.176	9.32835	9.46195	9.62661	8.87908	7.6112	11.2212	15.6178	10.6793	24.4263	23.8184	23.9961	10.8654	8.40329	8.48468	8.69468	8.05274	6.8832	10.1649	13.911	9.66393	20.9918	20.5509	20.5337	-0.157895	0.146372	0.280713	0.996385	0.585138	0.135589	1.59223e-05	5.37874e-05	0.247604	0.141526	0.0801991
AT1G02890	protein_coding		2063	2286	2468	1767	1663	2199	1567	2077	2263	2187	2127	2291	37.2181	32.9631	38.5036	31.7974	30.6294	36.8583	31.235	34.3077	35.4809	40.7976	40.9268	44.2998	103.297	92.3553	107.386	89.3227	86.3981	103.672	88.0024	95.0435	99.8606	109.048	109.829	117.902	-0.0404667	0.0986409	0.681628	0.996544	-0.0461828	0.0986384	0.639639	0.71684	-0.137993	0.0985917	0.16162
AT1G02900	protein_coding	RALF1	58	56	30	81	35	37	68	80	54	185	220	218	5.18649	4.00248	2.31989	7.22487	3.19525	3.07399	6.71849	6.54992	4.19657	17.106	20.9823	20.8941	2.90412	2.26242	1.30534	4.09459	1.81836	1.74437	3.81886	3.6608	2.38289	9.22443	11.3598	11.2189	0.31077	0.338244	0.358214	0.996544	1.38869	0.316074	1.11507e-05	3.85903e-05	0.583485	0.333169	0.079891
AT1G02910	protein_coding	LPA1	1201	1591	1599	1316	1248	1492	1016	1232	1371	1079	900	935	56.13	59.4316	64.625	61.3489	59.5466	64.7851	52.4641	52.7184	55.6857	52.1439	44.862	46.8365	60.1354	64.2771	69.5744	66.5244	64.8376	70.3406	57.0583	56.3763	60.4989	53.8009	46.472	48.1179	0.127214	0.100069	0.203637	0.968443	-0.527263	0.101602	2.10883e-07	9.13521e-07	-0.197705	0.100425	0.048989
AT1G02920	protein_coding	GSTF7	866	518	153	635	562	233	539	1920	678	14778	13207	12533	54.5206	26.0656	8.32981	39.8764	36.1218	13.6287	37.4928	110.674	37.096	962.03	886.812	845.706	43.3616	20.9274	6.65721	32.0996	29.1977	10.9848	30.2701	87.8592	29.9185	736.857	681.95	644.985	0.101364	0.638604	0.873884	0.996544	3.52638	0.637008	3.09734e-08	1.49025e-07	1.02556	0.638011	0.107959
AT1G02930	protein_coding	GSTF6	1326	842	217	1283	1015	380	953	2873	1058	15757	14380	12720	85.3813	43.3338	12.0831	82.4034	66.723	22.733	67.7998	169.377	59.2051	1049.11	987.557	877.864	66.3943	34.0171	9.44193	64.8563	52.7325	17.9152	53.5203	131.468	46.6869	785.672	742.519	654.609	0.373115	0.635079	0.556861	0.996544	2.95755	0.634178	3.10728e-06	1.16305e-05	1.04461	0.634816	0.09986
AT1G02940	protein_coding	ATGSTF5	3	8	6	3	7	3	9	22	10	33	36	40	0.276357	0.589027	0.47797	0.275657	0.658321	0.256759	0.916027	1.85555	0.800578	3.14335	3.53701	3.94939	0.150213	0.323203	0.261067	0.151651	0.363672	0.141436	0.505438	1.00672	0.441275	1.64544	1.85888	2.05852	-0.136431	0.635262	0.829952	0.996544	1.21283	0.437423	0.00555999	0.0120369	1.34017	0.543679	0.0137008
AT1G02950	protein_coding	ATGSTF4	63	95	63	48	50	81	46	87	74	36	43	46	5.11819	6.16872	4.42606	3.8897	4.14702	6.11386	4.12905	6.47136	5.22471	3.02419	3.72588	4.00548	3.15448	3.83804	2.7412	2.42642	2.59766	3.81876	2.58335	3.98112	3.26544	1.79502	2.22033	2.3673	-0.0587537	0.257586	0.819574	0.996544	-0.920493	0.268692	0.000612914	0.00159419	-0.0306052	0.255025	0.904476
AT1G02952	other_rna		0	1	0	0	0	1	0	1	0	0	1	0	0	0.14464	0	0	0	0.16813	0	0.165688	0	0	0.193008	0	0	0.0404004	0	0	0	0.0471452	0	0.04576	0	0	0.0516355	0	0.235381	2.95613	0.936536	NA	-0.223625	2.9561	0.939699	NA	0.0843816	2.9561	0.977228
AT1G02960	protein_coding		354	339	437	321	298	360	272	376	433	428	420	452	15.6265	11.9606	16.6817	14.1339	13.4296	14.7644	13.2661	15.1966	16.6112	19.5358	19.7739	21.3854	17.7252	13.6957	19.0144	16.2267	15.482	16.9723	15.2755	17.2058	19.1072	21.3408	21.6869	23.2613	0.02546	0.122889	0.83587	0.996544	0.0642898	0.121252	0.59596	0.67927	-0.00404894	0.122234	0.973575
AT1G02965	protein_coding		0	0	0	0	0	0	0	0	0	0	0	0	0	0	0	0	0	0	0	0	0	0	0	0	0	0	0	0	0	0	0	0	0	0	0	0	NA	NA	NA	NA	NA	NA	NA	NA	NA	NA	NA
AT1G02970	protein_coding	WEE1	67	79	54	54	57	43	33	80	69	46	19	41	2.69719	2.5419	1.87988	2.16835	2.34262	1.60827	1.4678	2.94867	2.41402	1.9148	0.815782	1.76906	3.35476	3.19163	2.3496	2.72973	2.96133	2.02724	1.85327	3.6608	3.0448	2.29364	0.981075	2.10998	-0.1374	0.300304	0.647285	0.996544	-0.962999	0.312794	0.00207904	0.00489462	-0.0953102	0.297585	0.748757
AT1G02980	protein_coding	CUL2	1	0	0	0	0	0	0	1	0	0	1	2	0.0312466	0	0	0	0	0	0	0.028609	0	0	0.0333263	0.0669813	0.0500711	0	0	0	0	0	0	0.04576	0	0	0.0516355	0.102926	-0.726412	2.8766	0.800635	NA	1.25514	2.75354	0.648513	NA	0.0843835	2.87657	0.976598
AT1G02990	protein_coding		571	651	523	521	495	522	437	645	570	648	627	694	9.85209	8.97778	7.80359	8.96663	8.71943	8.36792	8.33087	10.1895	8.54716	11.5611	11.5384	12.8343	28.5906	26.3007	22.7564	26.3368	25.7168	24.6098	24.5418	29.5152	25.1527	32.3104	32.3755	35.7153	0.0551555	0.0885681	0.533451	0.996544	0.0452711	0.0873623	0.604319	0.686629	-0.00862122	0.088148	0.922088
AT1G03000	protein_coding	PEX6	760	859	912	702	657	817	537	740	776	606	681	649	17.6142	15.9125	18.2786	16.2287	15.5455	17.5924	13.7512	15.7029	15.6302	14.5228	16.8337	16.1218	38.0541	34.704	39.6822	35.4864	34.1332	38.5176	30.1578	33.8624	34.243	30.2162	35.1638	33.3995	0.0185871	0.09455	0.844152	0.996544	-0.289056	0.096261	0.00267478	0.00615667	-0.233828	0.0949537	0.0137956
AT1G03010	protein_coding		13	12	5	5	24	13	10	11	10	44	25	33	0.395367	0.291698	0.131501	0.151679	0.745176	0.367329	0.336027	0.306302	0.264309	1.38369	0.810926	1.0757	0.650925	0.484805	0.217556	0.252752	1.24688	0.612887	0.561598	0.50336	0.441275	2.19392	1.29089	1.69828	0.730475	0.553168	0.186658	0.951576	1.49031	0.524735	0.00450963	0.00993768	0.128641	0.569327	0.821238
AT1G03020	protein_coding	GRXS1	40	25	13	21	23	10	12	13	18	6	13	5	4.53888	2.26738	1.27565	2.37688	2.66445	1.05425	1.50448	1.35062	1.77507	0.703996	1.57332	0.608107	2.00284	1.01001	0.565645	1.06156	1.19492	0.471452	0.673917	0.59488	0.794296	0.299171	0.671262	0.257315	-0.31229	0.510498	0.540713	0.996544	-1.04393	0.575375	0.0696243	0.114083	-0.807161	0.520727	0.121126
AT1G03030	protein_coding		203	215	291	228	166	225	185	276	292	426	418	407	10.6327	9.00079	13.1807	11.9119	8.87657	10.9492	10.7062	13.236	13.2918	23.072	23.3511	22.8487	10.1644	8.68609	12.6618	11.5255	8.62423	10.6077	10.3896	12.6298	12.8852	21.2411	21.5836	20.9454	0.0369712	0.150145	0.805499	0.996544	0.533104	0.143964	0.000213028	0.000601928	0.147592	0.148327	0.319717
AT1G03040	protein_coding	BHLH007;	651	656	615	563	529	553	481	753	744	1008	922	955	31.605	25.4551	25.8197	27.2636	26.2193	24.9434	25.801	33.4711	31.3908	50.6018	47.7409	49.6935	32.5963	26.5027	26.7594	28.4599	27.4832	26.0713	27.0128	34.4573	32.8309	50.2607	47.6079	49.1471	0.0095882	0.0822502	0.907198	0.996544	0.344318	0.0788182	1.25097e-05	4.29754e-05	0.101113	0.0810776	0.212357
AT1G03050	protein_coding		0	0	4	0	0	0	0	0	0	15	10	11	0	0	0.118883	0	0	0	0	0	0	0.533066	0.366559	0.405204	0	0	0.174045	0	0	0	0	0	0	0.747927	0.516355	0.566093	-2.62045	3.00068	0.382507	NA	5.80101	2.92233	0.0471373	0.0810277	-2.7714	3.00064	0.355693
AT1G03055	protein_coding	D27	220	313	276	183	193	262	189	160	198	177	132	165	17.2669	19.635	18.7327	14.3265	15.4646	19.105	16.3896	11.4977	13.5055	14.3646	11.0497	13.8802	11.0156	12.6453	12.0091	9.25074	10.027	12.352	10.6142	7.3216	8.73725	8.82553	6.81589	8.49139	-0.0978612	0.189179	0.604952	0.996544	-0.447443	0.195266	0.0219376	0.0411973	-0.456753	0.190582	0.0165471
AT1G03060	protein_coding	SPI	1511	1856	1593	1621	1439	1388	1242	1890	1799	2379	2357	2476	10.2079	10.0218	9.30653	10.9233	9.92483	8.71196	9.27064	11.6905	10.5623	16.6187	16.983	17.9285	75.6575	74.9832	69.3133	81.9423	74.7606	65.4375	69.7504	86.4864	79.3854	118.621	121.705	127.422	0.0816232	0.0686982	0.234778	0.979948	0.346431	0.0674551	2.81064e-07	1.20051e-06	0.0586635	0.0684322	0.391306
AT1G03070	protein_coding	LFG4	8	16	19	4	13	25	7	13	26	26	33	37	0.539694	0.862726	1.10844	0.269164	0.895347	1.56694	0.521761	0.802973	1.52435	1.81368	2.37441	2.67535	0.400569	0.646407	0.826713	0.202202	0.675391	1.17863	0.393118	0.59488	1.14732	1.29641	1.70397	1.90413	0.220326	0.564307	0.696213	0.996544	0.897889	0.537795	0.0950032	0.149467	0.135638	0.562535	0.809462
AT1G03080	protein_coding	NET1D	1456	1625	1295	1302	1257	1262	1150	2052	1733	3557	3454	3618	18.5162	16.5173	14.2417	16.5159	16.3199	14.9109	16.1587	23.8929	19.1533	46.774	46.8487	49.3152	72.9035	65.6507	56.347	65.8167	65.3051	59.4972	64.5837	93.8995	76.473	177.358	178.349	186.193	0.0409528	0.100654	0.684105	0.996544	0.913517	0.0986945	2.12237e-20	3.35059e-19	0.228656	0.100108	0.0223658
AT1G03090	protein_coding	MCCA	418	493	487	462	390	551	386	560	597	862	750	1294	12.5329	11.8146	12.6271	13.8171	11.938	15.349	12.7873	15.3732	15.5562	26.7247	23.9839	41.5844	20.9297	19.9174	21.1899	23.3543	20.2617	25.977	21.6777	25.6256	26.3441	42.9808	38.7266	66.5931	0.241769	0.166936	0.147539	0.916474	0.708098	0.16429	1.63223e-05	5.50251e-05	0.206299	0.166633	0.2157
AT1G03100	protein_coding		19	38	24	35	34	25	25	35	33	36	33	45	0.559139	0.893811	0.610771	1.02739	1.02149	0.683535	0.812874	0.94305	0.843985	1.09547	1.03577	1.41938	0.951351	1.53522	1.04427	1.76927	1.76641	1.17863	1.40399	1.6016	1.45621	1.79502	1.70397	2.31583	0.462664	0.309479	0.13492	0.901592	0.0838711	0.297698	0.778149	0.831354	0.280621	0.310259	0.365745
AT1G03103	protein_coding		0	0	0	0	0	0	0	0	0	0	0	0	0	0	0	0	0	0	0	0	0	0	0	0	0	0	0	0	0	0	0	0	0	0	0	0	NA	NA	NA	NA	NA	NA	NA	NA	NA	NA	NA
AT1G03106	protein_coding		0	1	1	0	0	0	0	0	1	1	2	13	0	0.0653511	0.0707062	0	0	0	0	0	0.0710577	0.0845448	0.17441	1.13926	0	0.0404004	0.0435112	0	0	0	0	0	0.0441275	0.0498618	0.103271	0.669019	-1.59663	2.0467	0.435333	NA	3.65715	1.80589	0.0428549	0.0744282	-0.785827	2.04669	0.701015
AT1G03110	protein_coding	TRM82	275	329	219	245	235	177	199	239	274	176	190	189	13.317	12.734	9.171	11.8342	11.618	7.96343	10.6474	10.5967	11.5313	8.81282	9.81319	9.80969	13.7696	13.2917	9.52895	12.3849	12.209	8.3447	11.1758	10.9366	12.0909	8.77567	9.81075	9.7265	-0.0858172	0.157132	0.584964	0.996544	-0.57082	0.160308	0.000369769	0.00100122	-0.132523	0.156486	0.397071
AT1G03120	protein_coding	ATRAB28	2	3	7	7	2	3	1	5	9	3	2	5	0.242819	0.291119	0.73494	0.847716	0.247898	0.338399	0.134144	0.555806	0.949621	0.376621	0.258981	0.650645	0.100142	0.121201	0.304578	0.353853	0.103906	0.141436	0.0561598	0.2288	0.397148	0.149585	0.103271	0.257315	0.231655	0.85977	0.787593	0.996544	-0.737603	0.863646	0.393074	0.488877	0.335703	0.843295	0.690567
AT1G03130	protein_coding	PSAD2	22429	38047	33358	23757	27844	33773	27844	28816	30543	8082	8530	6768	1791.66	2429.19	2304.34	1892.94	2270.74	2506.51	2457.5	2107.56	2120.37	667.567	726.74	579.465	1123.05	1537.11	1451.45	1200.93	1446.58	1592.23	1563.71	1318.62	1347.79	402.983	440.451	348.301	0.116951	0.1863	0.530164	0.996544	-2.13092	0.186478	3.05705e-30	1.11687e-28	0.00548948	0.1863	0.976493
AT1G03140	protein_coding		981	1138	1025	879	873	1020	749	975	1054	1325	1173	1307	48.2393	44.7271	43.587	43.1142	43.8265	46.6001	40.694	43.8972	45.043	67.3718	61.5198	68.8857	49.1198	45.9757	44.599	44.4339	45.3551	48.0881	42.0637	44.616	46.5104	66.0668	60.5685	67.2621	0.0563785	0.0753403	0.454269	0.996544	0.244326	0.0746347	0.00106177	0.00265524	-0.106715	0.0754106	0.157035
AT1G03150	protein_coding	NAA20	282	344	331	239	257	334	227	285	382	299	246	333	26.6198	25.9543	27.0199	22.5036	24.7673	29.2925	23.6754	24.632	31.3381	29.1848	24.7671	33.6915	14.1201	13.8977	14.4022	12.0816	13.352	15.7465	12.7483	13.0416	16.8567	14.9087	12.7023	17.1372	0.0346976	0.1504	0.817546	0.996544	-0.230146	0.15062	0.126515	0.190813	-0.0320964	0.149982	0.830545
AT1G03160	protein_coding	FZL	1377	1701	1672	1310	1394	1691	1152	1558	1627	1043	1078	1002	35.7677	35.3148	37.5572	33.9412	36.9666	40.8089	33.0617	37.0531	36.7281	28.0137	29.8648	27.8962	68.9479	68.7211	72.7507	66.2211	72.4227	79.7225	64.6961	71.2941	71.7955	52.0058	55.6631	51.5659	0.128753	0.0976015	0.187111	0.951867	-0.679942	0.0988368	6.00851e-12	4.30116e-11	-0.0585892	0.0976878	0.548666
AT1G03165	NA	NA	0	0	0	0	0	0	0	0	0	0	0	0	0	0	0	0	0	0	0	0	0	0	0	0	0	0	0	0	0	0	0	0	0	0	0	0	NA	NA	NA	NA	NA	NA	NA	NA	NA	NA	NA
AT1G03170	protein_coding	FAF2	8	9	11	11	4	5	8	10	10	18	28	13	0.264588	0.237913	0.31461	0.362887	0.135061	0.15364	0.292339	0.302817	0.287432	0.615577	0.987693	0.460834	0.400569	0.363604	0.478623	0.556055	0.207813	0.235726	0.449278	0.4576	0.441275	0.897512	1.44579	0.669019	-0.253763	0.566119	0.653972	0.996544	0.870438	0.501587	0.0826756	0.132585	0.07456	0.539366	0.890054
AT1G03180	protein_coding		51	60	34	54	44	41	36	60	58	73	39	34	3.34022	3.14089	1.92568	3.52775	2.94204	2.49485	2.6051	3.59796	3.30132	4.94377	2.7243	2.38674	2.55363	2.42402	1.47938	2.72973	2.28594	1.93295	2.02175	2.7456	2.5594	3.63991	2.01378	1.74974	0.175951	0.311721	0.572448	0.996544	-0.275278	0.309681	0.374053	0.470096	0.14703	0.309874	0.635156
AT1G03190	protein_coding	XPD	232	249	264	198	188	205	210	247	236	298	260	295	6.82739	5.85682	6.71848	5.81207	5.64826	5.60499	6.82814	6.65524	6.03577	9.06803	8.16064	9.30486	11.6165	10.0597	11.487	10.009	9.7672	9.66476	11.7936	11.3027	10.4141	14.8588	13.4252	15.1816	-0.0980509	0.119545	0.4121	0.996544	0.0809866	0.115905	0.484719	0.576773	-0.025	0.117425	0.831404
AT1G03200	protein_coding		14	14	12	5	8	8	6	11	13	17	10	9	2.45214	1.95993	1.8176	0.873548	1.43053	1.30185	1.16114	1.76405	1.97886	3.07891	1.86811	1.68959	0.700996	0.565606	0.522134	0.252752	0.415625	0.377161	0.336959	0.50336	0.573658	0.84765	0.516355	0.463167	-0.692448	0.512057	0.176283	0.945271	0.0691326	0.489736	0.887741	0.917377	-0.361931	0.483737	0.454341
AT1G03210	protein_coding		193	160	95	174	138	114	110	259	229	449	385	417	14.5784	9.65981	6.2055	13.11	10.642	8.00041	9.18041	17.9123	15.0329	35.0695	31.0168	33.7606	9.66373	6.46407	4.13356	8.79578	7.16954	5.37455	6.17757	11.8518	10.1052	22.3879	19.8797	21.4601	0.150712	0.252522	0.550623	0.996544	0.892558	0.244051	0.000254924	0.000710839	0.438821	0.250033	0.0792504
AT1G03220	protein_coding		1245	1396	1026	1040	945	911	1053	1713	1219	3125	4316	4081	50.2784	45.0602	35.8311	41.8933	38.9614	34.181	46.9848	63.3388	42.7829	130.495	185.899	176.644	62.3385	56.399	44.6425	52.5725	49.0957	42.9493	59.1362	78.3869	53.7915	155.818	222.859	210.02	-0.104583	0.156644	0.504359	0.996544	1.32589	0.154801	1.0793e-17	1.32494e-16	0.190784	0.156051	0.221491
AT1G03230	protein_coding		329	336	221	243	279	221	231	337	374	353	382	383	13.4356	10.9672	7.80468	9.89846	11.6321	8.38512	10.423	12.6006	13.2736	14.9062	16.6383	16.7642	16.4734	13.5745	9.61597	12.2838	14.4949	10.4191	12.9729	15.4211	16.5037	17.6012	19.7248	19.7103	-0.0180605	0.160931	0.910645	0.996544	0.0494065	0.15773	0.754103	0.811683	0.146024	0.159271	0.359234
AT1G03240	protein_coding		0	0	0	1	0	1	0	1	3	1	0	0	0	0	0	0.139257	0	0.129709	0	0.127825	0.363992	0.14436	0	0	0	0	0	0.0505505	0	0.0471452	0	0.04576	0.132383	0.0498618	0	0	2.08006	2.34779	0.375635	NA	-1.99676	2.24313	0.373375	NA	2.81931	2.24313	0.208802
AT1G03250	protein_coding		587	709	665	531	532	570	465	595	609	656	657	657	36.0928	34.8437	35.3594	32.5669	33.3952	32.562	31.5902	33.4965	32.5427	41.7077	43.0856	43.2981	29.3917	28.6439	28.9349	26.8423	27.6391	26.8728	26.1143	27.2272	26.8737	32.7093	33.9245	33.8112	-0.0250906	0.0742452	0.735407	0.996544	0.0287767	0.0740933	0.697731	0.765686	-0.15775	0.0741466	0.0333747
AT1G03260	protein_coding		147	189	109	141	172	150	158	167	161	197	160	159	7.77956	7.99457	4.98844	7.44313	9.29301	7.37536	9.23871	8.09197	7.40488	10.7804	9.03112	9.01895	7.36045	7.63568	4.74272	7.12762	8.93594	7.07178	8.87324	7.64192	7.10453	9.82277	8.26168	8.18261	0.30109	0.196757	0.125951	0.891715	-0.144754	0.194553	0.456857	0.550946	0.224365	0.196255	0.252943
AT1G03270	protein_coding	CBSDUF4	84	93	67	67	64	51	87	76	92	36	41	43	3.63445	3.21616	2.50688	2.89157	2.82703	2.05014	4.15906	3.01074	3.45941	1.61061	1.89203	1.99411	4.20597	3.75724	2.91525	3.38688	3.325	2.4044	4.8859	3.47776	4.05973	1.79502	2.11706	2.21291	-0.186124	0.232937	0.424272	0.996544	-1.31895	0.244481	6.85522e-08	3.1539e-07	0.157594	0.225772	0.485162
AT1G03280	protein_coding		935	966	1001	670	765	807	667	882	894	1043	947	1084	36.3188	29.9912	33.6244	25.9594	30.337	29.1238	28.6261	31.3682	30.1795	41.8924	39.2333	45.1306	46.8165	39.0268	43.5547	33.8688	39.7442	38.0462	37.4586	40.3603	39.45	52.0058	48.8988	55.7859	-0.136173	0.0896264	0.128677	0.89727	0.120048	0.0890587	0.177671	0.253719	-0.178237	0.0892827	0.0458992
AT1G03290	protein_coding		638	604	560	535	470	517	496	1073	769	2144	1841	2014	11.1085	8.40558	8.43187	9.29155	8.35456	8.36335	9.54187	17.1055	11.6363	38.6002	34.188	37.5851	31.9454	24.4018	24.3663	27.0445	24.418	24.3741	27.8552	49.1005	33.9341	106.904	95.061	103.646	-0.013777	0.14721	0.925436	0.996993	1.17387	0.142898	2.12678e-16	2.33101e-15	0.416451	0.145691	0.00425727
AT1G03300	protein_coding	DUF1	0	0	0	0	0	0	0	0	0	0	0	0	0	0	0	0	0	0	0	0	0	0	0	0	0	0	0	0	0	0	0	0	0	0	0	0	NA	NA	NA	NA	NA	NA	NA	NA	NA	NA	NA
AT1G03310	protein_coding	ISA2	1389	1660	1780	1286	1458	1849	1500	1947	2044	1292	1385	1415	34.744	33.188	38.5033	32.0861	37.2328	42.9703	41.4558	44.5906	44.4337	33.4172	36.9497	37.9363	69.5488	67.0647	77.4499	65.0079	75.7477	87.1714	84.2396	89.0947	90.1967	64.4214	71.5152	72.8201	0.168121	0.122542	0.170083	0.940923	-0.634622	0.122582	2.25321e-07	9.73488e-07	0.260595	0.122273	0.0330677
AT1G03320	protein_coding		0	7	3	3	0	4	4	6	4	2	1	2	0	0.609508	0.282623	0.325992	0	0.404856	0.481462	0.598463	0.378704	0.225292	0.11619	0.233527	0	0.282803	0.130534	0.151651	0	0.188581	0.224639	0.27456	0.17651	0.0997235	0.0516355	0.102926	-0.244396	1.03889	0.814018	NA	-1.70436	1.06431	0.109294	0.168263	0.605604	0.964412	0.530036
AT1G03325	NA	NA	0	0	0	0	0	0	0	0	0	0	0	0	0	0	0	0	0	0	0	0	0	0	0	0	0	0	0	0	0	0	0	0	0	0	0	0	NA	NA	NA	NA	NA	NA	NA	NA	NA	NA	NA
AT1G03330	protein_coding	LSM2	483	520	526	438	445	349	392	501	546	552	508	541	47.5937	40.9545	44.8217	43.0502	44.7665	31.9508	42.6781	45.2002	46.7573	56.2434	53.3888	57.1374	24.1844	21.0082	22.8869	22.1411	23.1192	16.4537	22.0146	22.9258	24.0936	27.5237	26.2308	27.8415	-0.0749665	0.10023	0.454494	0.996544	-0.0559432	0.098807	0.571267	0.656467	-0.0168028	0.0991222	0.865391
AT1G03340	protein_coding		40	66	68	61	55	69	55	71	69	89	115	118	2.02699	2.67319	2.97989	3.08333	2.8454	3.24858	3.07943	3.29419	3.03874	4.66349	6.21545	6.40905	2.00284	2.66643	2.95876	3.08358	2.85742	3.25302	3.08879	3.24896	3.0448	4.4377	5.93808	6.07263	0.331832	0.226974	0.143746	0.910897	0.512858	0.213213	0.0161558	0.0313815	0.245713	0.225914	0.276754
AT1G03350	protein_coding		756	851	813	696	737	709	632	865	792	904	876	900	31.5654	28.3998	29.3549	28.9867	31.4158	27.5037	29.1557	33.0679	28.7389	39.0291	39.0102	40.2767	37.8538	34.3808	35.3746	35.1831	38.2895	33.4259	35.493	39.5824	34.949	45.075	45.2327	46.3167	0.0619387	0.0736422	0.400305	0.996544	0.0164114	0.0727161	0.821442	0.866413	-0.00663714	0.0732984	0.927851
AT1G03360	protein_coding	RRP4	170	213	161	166	149	115	151	161	192	193	180	200	9.79799	9.81213	8.02443	9.54323	8.76728	6.15801	9.61571	8.49599	9.61709	11.5021	11.0648	12.3549	8.51209	8.60529	7.0053	8.39138	7.74102	5.4217	8.48012	7.36736	8.47249	9.62332	9.29439	10.2926	-0.09977	0.157645	0.526812	0.996544	-0.0332479	0.154806	0.829946	0.873292	-0.0270736	0.155472	0.861757
AT1G03365	protein_coding	RF4	397	519	540	333	367	407	340	448	471	405	394	400	10.4833	10.9539	12.331	8.771	9.89378	9.98515	9.91976	10.8314	10.8089	11.0584	11.0965	11.3211	19.8782	20.9678	23.496	16.8333	19.0668	19.1881	19.0943	20.5005	20.7841	20.194	20.3444	20.5852	-0.15341	0.106948	0.151449	0.920823	-0.279086	0.107412	0.00936914	0.0192311	-0.134728	0.106008	0.203754
AT1G03370	protein_coding		727	727	512	699	623	591	664	1033	811	1824	1485	1695	14.2501	11.3898	8.67871	13.6666	12.467	10.7628	14.3804	18.539	13.8153	36.9692	31.0453	35.6103	36.4017	29.3711	22.2777	35.3348	32.3668	27.8628	37.2901	47.2701	35.7874	90.9479	76.6787	87.2297	0.192208	0.143773	0.181261	0.948334	0.786259	0.140668	2.27791e-08	1.11187e-07	0.417625	0.142931	0.00347949
AT1G03380	protein_coding	ATG18G	1333	1370	1451	1139	1113	1370	958	1513	1293	1890	1777	2011	24.3358	19.9909	22.9078	20.7414	20.7444	23.2376	19.324	25.2904	20.5149	35.6786	34.6009	39.3504	66.7448	55.3486	63.1347	57.577	57.8239	64.5889	53.8011	69.2349	57.0569	94.2388	91.7563	103.492	0.0361906	0.0997982	0.716876	0.996544	0.388822	0.0990791	8.696e-05	0.000261657	-0.0795302	0.0997555	0.425305
AT1G03390	protein_coding		0	3	3	1	1	1	2	0	1	3	0	3	0	0.132117	0.142943	0.0549591	0.0562511	0.0511912	0.121755	0	0.0478845	0.17092	0	0.177167	0	0.121201	0.130534	0.0505505	0.0519532	0.0471452	0.11232	0	0.0441275	0.149585	0	0.154389	-0.732184	1.42599	0.607632	NA	0.702453	1.41379	0.619288	0.699716	-0.822573	1.41547	0.561153
AT1G03395	NA	NA	0	0	0	0	0	0	0	0	0	0	0	0	0	0	0	0	0	0	0	0	0	0	0	0	0	0	0	0	0	0	0	0	0	0	0	0	NA	NA	NA	NA	NA	NA	NA	NA	NA	NA	NA
AT1G03400	protein_coding		731	688	889	739	664	930	671	900	896	1436	1025	1209	40.3062	30.3206	42.3893	40.6441	37.3777	47.6422	40.8783	45.4356	42.9355	81.8726	60.2785	71.4499	36.602	27.7955	38.6814	37.3568	34.4969	43.845	37.6832	41.184	39.5383	71.6015	52.9264	62.2187	0.245746	0.14578	0.0918482	0.831875	0.359618	0.144523	0.0128349	0.0255149	0.16343	0.145668	0.261892
AT1G03410	protein_coding	2A6	73	109	153	87	110	156	47	81	121	52	32	44	2.1021	2.50872	3.80998	2.4989	3.2338	4.17359	1.49536	2.13558	3.0281	1.54833	0.982799	1.35801	3.65519	4.40364	6.65721	4.39789	5.71485	7.35465	2.63951	3.70656	5.33943	2.59281	1.65234	2.26437	0.32197	0.304286	0.290002	0.996544	-1.13671	0.324764	0.000465069	0.0012367	-0.385294	0.308914	0.212304
AT1G03420	transposable_element_gene		24	20	19	12	16	10	12	15	8	11	10	10	1.70335	1.13453	1.16613	0.849517	1.15932	0.659396	0.940999	0.974727	0.493442	0.807262	0.756965	0.760699	1.20171	0.808008	0.826713	0.606606	0.831251	0.471452	0.673917	0.6864	0.35302	0.54848	0.516355	0.51463	-0.496468	0.425466	0.243259	0.985349	-0.400086	0.4689	0.393524	0.489331	-0.767238	0.430879	0.074972
AT1G03430	protein_coding	AHP5	359	401	448	303	282	408	264	393	448	409	357	363	22.3619	19.9643	24.1319	18.8259	17.933	23.6117	18.1691	22.4133	24.2519	26.3431	23.7173	24.2349	17.9755	16.2006	19.493	15.3168	14.6508	19.2352	14.8262	17.9837	19.7691	20.3935	18.4339	18.6811	-0.0466688	0.138382	0.735931	0.996544	-0.165496	0.138217	0.231164	0.316068	-0.070356	0.137791	0.609631
AT1G03440	protein_coding		683	912	842	840	752	829	560	646	756	398	304	255	24.2936	25.9276	25.8991	29.8023	27.3074	27.3956	22.0078	21.038	23.3694	14.6381	11.5327	9.7215	34.1986	36.8452	36.6364	42.4624	39.0688	39.0834	31.4495	29.561	33.3604	19.845	15.6972	13.1231	0.231962	0.127845	0.0696159	0.783199	-1.25123	0.133703	8.10595e-21	1.31877e-19	-0.229482	0.128688	0.0745474
AT1G03445	protein_coding	BSU1	3	0	0	1	2	0	2	1	1	2	2	0	0.0840117	0	0	0.027933	0.0571794	0	0.0618821	0.02564	0.0243373	0.0579134	0.0597356	0	0.150213	0	0	0.0505505	0.103906	0	0.11232	0.04576	0.0441275	0.0997235	0.103271	0	0.187582	1.65291	0.909645	NA	-0.26389	1.54799	0.864638	0.899345	0.491766	1.59569	0.757943
AT1G03457	protein_coding		129	216	152	147	135	115	131	141	140	118	112	120	4.9504	6.62522	5.04423	5.62688	5.28902	4.10018	5.55442	4.95416	4.6691	4.68234	4.58409	4.93575	6.45917	8.72649	6.6137	7.43092	7.01368	5.4217	7.35693	6.45216	6.17786	5.88369	5.78318	6.17556	-0.0766253	0.175996	0.663287	0.996544	-0.460527	0.180333	0.0106569	0.0216096	-0.172477	0.175497	0.325709
AT1G03470	protein_coding	NET3A	44	51	60	56	62	26	39	79	97	81	100	109	2.4725	2.29061	2.91565	3.13886	3.55686	1.35741	2.42139	4.06454	4.73708	4.70652	5.99334	6.56496	2.20313	2.06042	2.61067	2.83083	3.2211	1.22577	2.19023	3.61504	4.28037	4.0388	5.16355	5.60946	0.133832	0.313191	0.669147	0.996544	0.259229	0.295736	0.380728	0.476941	0.508434	0.306183	0.0968029
AT1G03475	protein_coding	CPX1	2486	3709	3610	2945	3154	3615	3103	3924	4142	3289	3079	3117	108.92	129.885	136.777	128.704	141.078	147.153	150.212	157.411	157.714	149.005	143.88	146.374	124.477	149.845	157.075	148.871	163.86	170.43	174.264	179.562	182.776	163.995	158.986	160.41	0.233976	0.114491	0.0409922	0.696981	-0.449229	0.114408	8.61772e-05	0.000259472	0.272985	0.114386	0.0170079
AT1G03490	protein_coding	NAC006	1	0	0	0	0	0	0	0	0	0	0	2	0.0902679	0	0	0	0	0	0	0	0	0	0	0.193502	0.0500711	0	0	0	0	0	0	0	0	0	0	0.102926	-0.726408	4.40746	0.869091	NA	1.60983	4.36987	0.71258	NA	-0.877363	4.40736	0.84221
AT1G03495	protein_coding		218	280	273	219	210	225	139	298	250	433	398	464	12.6987	13.0363	13.7519	12.7246	12.4885	12.1769	8.94607	15.8934	12.656	26.0807	24.7268	28.9695	10.9155	11.3121	11.8786	11.0706	10.9102	10.6077	7.80621	13.6365	11.0319	21.5901	20.5509	23.8788	0.00288922	0.139258	0.983447	0.999777	0.726877	0.135015	7.29808e-08	3.3489e-07	-0.11404	0.139039	0.412099
AT1G03502	small_nucleolar_rna		0	0	0	0	0	0	0	0	0	0	0	0	0	0	0	0	0	0	0	0	0	0	0	0	0	0	0	0	0	0	0	0	0	0	0	0	NA	NA	NA	NA	NA	NA	NA	NA	NA	NA	NA
AT1G03506	small_nucleolar_rna		0	0	0	0	0	0	0	0	0	0	0	0	0	0	0	0	0	0	0	0	0	0	0	0	0	0	0	0	0	0	0	0	0	0	0	0	NA	NA	NA	NA	NA	NA	NA	NA	NA	NA	NA
AT1G03510	protein_coding	PCMP-E3	21	31	27	28	17	30	11	24	27	28	23	37	1.09095	1.28719	1.21297	1.45092	0.901625	1.44798	0.631387	1.14156	1.219	1.50409	1.27438	2.0602	1.05149	1.25241	1.1748	1.41541	0.883204	1.41436	0.617757	1.09824	1.19144	1.39613	1.18762	1.90413	0.164384	0.344608	0.633351	0.996544	0.316327	0.350128	0.366281	0.462306	-0.295523	0.354083	0.403934
AT1G03515	pre_trna		0	0	0	0	0	0	0	0	0	0	0	0	0	0	0	0	0	0	0	0	0	0	0	0	0	0	0	0	0	0	0	0	0	0	0	0	NA	NA	NA	NA	NA	NA	NA	NA	NA	NA	NA
AT1G03520	protein_coding		196	258	239	220	200	224	134	184	201	195	199	176	7.00415	7.3691	7.3858	7.8419	7.29659	7.43707	5.29079	6.02029	6.24237	7.2055	7.58467	6.74114	9.81394	10.4233	10.3992	11.1211	10.3906	10.5605	7.52541	8.41984	8.86964	9.72305	10.2755	9.05748	0.134103	0.117668	0.254425	0.985349	-0.0691213	0.123722	0.576377	0.661278	-0.346149	0.121128	0.00426727
AT1G03530	protein_coding	ATNAF1	444	570	481	371	326	341	336	397	386	654	491	564	11.6079	11.9109	10.8747	9.67488	8.70123	8.28288	9.70573	9.50305	8.77029	17.6799	13.6911	15.8042	22.2316	23.0282	20.9289	18.7542	16.9367	16.0765	18.8697	18.1667	17.0332	32.6096	25.353	29.0251	-0.286434	0.112479	0.0108795	0.441301	0.389276	0.111087	0.000457903	0.00121925	-0.332016	0.111891	0.00300403
AT1G03540	protein_coding	PCMP-E4	62	49	45	48	41	35	47	42	58	32	42	58	2.4545	1.55047	1.54058	1.89545	1.65709	1.28734	2.05582	1.52237	1.99551	1.30994	1.77339	2.46105	3.10441	1.97962	1.958	2.42642	2.13008	1.65008	2.63951	1.92192	2.5594	1.59558	2.16869	2.98485	-0.104398	0.2928	0.721428	0.996544	-0.37999	0.292649	0.194132	0.273442	-0.00877182	0.288349	0.975731
AT1G03545	other_rna		31	43	36	44	23	38	25	44	36	60	49	54	1.9357	2.14606	1.94393	2.7405	1.46621	2.20453	1.72478	2.51553	1.95359	3.87399	3.26331	3.61403	1.5522	1.73722	1.5664	2.22422	1.19492	1.79152	1.40399	2.01344	1.58859	2.99171	2.53014	2.779	0.170092	0.280651	0.544473	0.996544	0.432276	0.269798	0.109107	0.167988	0.000773732	0.281093	0.997804
AT1G03550	protein_coding	SCAMP2	48	57	44	41	34	31	40	61	63	120	97	115	2.91383	2.76563	2.30981	2.4826	2.10714	1.74839	2.68287	3.39042	3.32367	7.53242	6.28028	7.48242	2.40341	2.30282	1.91449	2.07257	1.76641	1.4615	2.24639	2.79136	2.78003	5.98341	5.00864	5.91824	-0.253657	0.23512	0.280658	0.996385	0.813749	0.201938	5.58513e-05	0.000172937	0.204454	0.220225	0.353206
AT1G03560	protein_coding		172	233	237	155	178	215	134	197	212	182	175	212	5.61808	6.0829	6.69435	5.04999	5.93567	6.52458	4.83594	5.8915	6.01796	6.14697	6.09651	7.42192	8.61223	9.4133	10.3122	7.83533	9.24766	10.1362	7.52541	9.01472	9.35504	9.07484	9.03621	10.9102	0.0144747	0.150323	0.923289	0.996993	-0.134417	0.152031	0.37662	0.472751	-0.173795	0.150702	0.248816
AT1G03570	pre_trna		0	0	0	0	0	0	0	0	0	0	0	0	0	0	0	0	0	0	0	0	0	0	0	0	0	0	0	0	0	0	0	0	0	0	0	0	NA	NA	NA	NA	NA	NA	NA	NA	NA	NA	NA
AT1G03580	pseudogene		9	12	22	10	9	13	7	5	12	6	14	10	0.658964	0.702258	1.39297	0.730329	0.672748	0.884336	0.566284	0.335189	0.763581	0.454256	1.09328	0.784767	0.45064	0.484805	0.957246	0.505505	0.467578	0.612887	0.393118	0.2288	0.52953	0.299171	0.722897	0.51463	-0.18714	0.526549	0.722284	0.996544	0.115945	0.565853	0.837648	0.879538	-0.765233	0.547374	0.162111
AT1G03590	protein_coding	PPC6-6	418	420	481	465	400	483	335	450	536	687	645	655	14.3854	11.5529	14.315	15.9624	14.0539	15.4436	12.7382	14.1794	16.0312	24.4474	23.675	24.1607	20.9297	16.9682	20.9289	23.506	20.7813	22.7711	18.8135	20.592	23.6524	34.255	33.3049	33.7082	0.264483	0.102696	0.0100124	0.431255	0.386461	0.100384	0.000118201	0.000347846	0.0643283	0.102992	0.532238
AT1G03600	protein_coding	PSB27-1	9128	13135	12510	10031	10263	12198	9675	9647	11272	4198	4504	4405	530.095	609.683	628.255	581.061	608.475	658.144	620.791	512.945	568.897	252.087	278.972	274.186	457.049	530.659	544.325	507.072	533.195	575.077	543.346	441.447	497.406	209.32	232.566	226.694	0.148072	0.13761	0.281914	0.996509	-1.4543	0.137982	5.66574e-26	1.44688e-24	-0.0814446	0.137626	0.553995
AT1G03610	protein_coding		748	819	877	758	595	872	538	671	774	630	668	657	30.1119	26.3522	30.5307	30.4372	24.4537	32.6143	23.9296	24.732	27.079	26.2245	28.6812	28.348	37.4532	33.0879	38.1593	38.3173	30.9121	41.1106	30.214	30.705	34.1547	31.4129	34.4925	33.8112	0.0981166	0.115937	0.397391	0.996544	-0.228928	0.117407	0.0511921	0.0870699	-0.230851	0.116505	0.0475393
AT1G03620	protein_coding		46	34	29	39	32	30	30	74	103	47	97	74	0.488985	0.288876	0.266585	0.413525	0.347279	0.296287	0.352351	0.720227	0.951545	0.516613	1.09975	0.843122	2.30327	1.37361	1.26182	1.97147	1.6625	1.41436	1.68479	3.38624	4.54514	2.3435	5.00864	3.80826	0.113133	0.379968	0.765898	0.996544	-0.0728679	0.353433	0.836657	0.878618	0.929394	0.36658	0.0112348
AT1G03630	protein_coding	PORC	3775	5528	5143	4560	4607	5287	4947	5142	5760	2513	2763	2437	161.323	188.818	190.062	194.376	200.996	209.915	233.581	201.192	213.922	111.046	125.934	111.624	189.018	223.333	223.778	230.51	239.348	249.257	277.822	235.298	254.175	125.303	142.669	125.415	0.247206	0.12985	0.0569395	0.759518	-1.26727	0.130283	2.31106e-22	4.31806e-21	0.235476	0.129806	0.0696677
AT1G03640	pre_trna		0	0	0	0	0	0	0	0	0	0	0	0	0	0	0	0	0	0	0	0	0	0	0	0	0	0	0	0	0	0	0	0	0	0	0	0	NA	NA	NA	NA	NA	NA	NA	NA	NA	NA	NA
AT1G03650	protein_coding		38	63	47	23	39	23	25	35	36	86	79	80	3.25329	4.31097	3.47966	1.96411	3.40874	1.82945	2.36481	2.74351	2.67853	7.61321	7.21357	7.34091	1.9027	2.54523	2.04503	1.16266	2.02617	1.08434	1.40399	1.6016	1.58859	4.28811	4.07921	4.11704	-0.550745	0.277737	0.0473706	0.718153	1.14566	0.262625	1.28683e-05	4.41345e-05	-0.547673	0.273208	0.0450053
AT1G03660	protein_coding		6	10	2	10	7	3	6	12	7	237	135	136	0.449656	0.598998	0.129616	0.74753	0.535573	0.208884	0.496818	0.8234	0.455913	18.3657	10.7907	10.9242	0.300427	0.404004	0.0870224	0.505505	0.363672	0.141436	0.336959	0.54912	0.308893	11.8172	6.97079	6.99896	0.394111	0.571229	0.490236	0.996544	4.13809	0.440618	5.91137e-21	9.74887e-20	0.546838	0.553422	0.323102
AT1G03670	protein_coding		0	0	0	0	0	0	0	0	0	0	0	0	0	0	0	0	0	0	0	0	0	0	0	0	0	0	0	0	0	0	0	0	0	0	0	0	NA	NA	NA	NA	NA	NA	NA	NA	NA	NA	NA
AT1G03680	protein_coding	ATHM1	4953	6313	7102	5196	5025	6527	4760	5480	5992	2805	3028	2697	395.239	402.646	490.087	413.581	409.372	483.905	419.677	400.38	415.545	231.449	257.71	230.672	248.002	255.048	309.016	262.66	261.065	307.717	267.32	250.765	264.412	139.862	156.352	138.796	0.107557	0.132596	0.417271	0.996544	-1.14735	0.133106	6.70685e-18	8.39529e-17	-0.0908486	0.132618	0.493318
AT1G03687	protein_coding		223	305	206	210	216	188	171	221	236	242	181	252	11.7043	12.7949	9.34993	10.9941	11.574	9.16755	9.91639	10.6202	10.7648	13.1337	10.1322	14.1763	11.1659	12.3221	8.9633	10.6156	11.2219	8.86329	9.60332	10.113	10.4141	12.0665	9.34603	12.9687	-0.0140435	0.147945	0.924375	0.996993	-0.108241	0.14866	0.466542	0.560367	-0.147451	0.147859	0.31865
AT1G03700	protein_coding		2	0	0	5	3	2	0	2	2	6	3	7	0.182477	0	0	0.455038	0.279441	0.169536	0	0.167074	0.158585	0.566056	0.291933	0.684538	0.100142	0	0	0.252752	0.155859	0.0942904	0	0.09152	0.0882551	0.299171	0.154907	0.360241	2.53469	1.30438	0.05199	NA	1.82501	1.06547	0.0867364	0.138198	1.0106	1.42499	0.478202
AT1G03710	protein_coding		5	3	12	6	6	9	11	11	17	2	5	13	0.382982	0.183665	0.794859	0.458415	0.469192	0.64048	0.930932	0.771439	1.13165	0.158405	0.408473	1.06727	0.250356	0.121201	0.522134	0.303303	0.311719	0.424307	0.617757	0.50336	0.750168	0.0997235	0.258178	0.669019	0.299495	0.68934	0.66395	0.996544	-1.17933	0.656431	0.0724029	0.117995	1.0295	0.655868	0.116491
AT1G03720	protein_coding		0	0	0	0	0	0	0	1	1	0	0	0	0	0	0	0	0	0	0	0.084752	0.080446	0	0	0	0	0	0	0	0	0	0	0.04576	0.0441275	0	0	0	0	4.40746	1	NA	-1.95117	4.37907	0.655909	NA	1.81193	4.37907	0.679042
AT1G03730	protein_coding		129	197	159	108	126	87	81	169	144	236	166	198	7.75083	9.46063	8.26144	6.47264	7.72893	4.8566	5.37725	9.29705	7.51926	14.6622	10.6378	12.751	6.45917	7.95888	6.91828	5.45945	6.5461	4.10163	4.54894	7.73344	6.35437	11.7674	8.57149	10.1897	-0.347453	0.201912	0.085284	0.8175	0.418154	0.197218	0.0339837	0.0607227	-0.242633	0.199365	0.223592
AT1G03740	protein_coding		856	781	844	624	604	745	594	963	870	1259	1267	1163	21.1896	15.4524	18.0672	15.4075	15.2643	17.134	16.2462	21.826	18.7164	32.2259	33.451	30.8567	42.8609	31.5527	36.7234	31.5435	31.3797	35.1232	33.3589	44.0669	38.391	62.776	65.4222	59.8514	-0.100408	0.113426	0.376033	0.996544	0.406322	0.111432	0.000265985	0.000739701	0.0228332	0.112652	0.839379
AT1G03743	small_nucleolar_rna		0	0	0	0	0	0	0	0	0	0	0	0	0	0	0	0	0	0	0	0	0	0	0	0	0	0	0	0	0	0	0	0	0	0	0	0	NA	NA	NA	NA	NA	NA	NA	NA	NA	NA	NA
AT1G03746	small_nucleolar_rna		0	0	0	0	0	0	0	0	0	0	0	0	0	0	0	0	0	0	0	0	0	0	0	0	0	0	0	0	0	0	0	0	0	0	0	0	NA	NA	NA	NA	NA	NA	NA	NA	NA	NA	NA
AT1G03750	protein_coding	SWI2	113	150	128	107	112	114	90	161	118	213	213	194	3.10747	3.29697	3.04396	2.93502	3.14439	2.91264	2.73456	4.05372	2.8201	6.05672	6.24729	5.71809	5.65804	6.06006	5.56943	5.4089	5.81875	5.37455	5.05438	7.36736	5.20705	10.6206	10.9984	9.98382	0.00969872	0.162272	0.95234	0.998747	0.547149	0.154356	0.000393009	0.00105939	-0.0149632	0.160672	0.925801
AT1G03760	protein_coding		152	158	150	124	119	58	80	152	112	298	231	283	8.39923	6.97828	7.16783	6.83466	6.71326	2.97768	4.8843	7.69023	5.37859	17.0272	13.6142	16.7611	7.61081	6.38327	6.52668	6.26826	6.18243	2.73442	4.49278	6.95552	4.94228	14.8588	11.9278	14.564	-0.376843	0.234565	0.10815	0.866406	1.04061	0.228817	5.42148e-06	1.95698e-05	-0.363365	0.23306	0.118972
AT1G03770	protein_coding	RING1B	85	99	95	83	70	59	55	115	122	137	179	208	3.5764	3.32934	3.45662	3.48341	3.00688	2.3064	2.55686	4.43022	4.4611	5.96043	8.03275	9.38019	4.25605	3.99964	4.13356	4.19569	3.63672	2.78157	3.08879	5.2624	5.38356	6.83106	9.24276	10.7043	-0.159333	0.224703	0.478272	0.996544	0.663659	0.211036	0.00166219	0.00399033	0.109392	0.21919	0.617727
AT1G03780	protein_coding	TPX2	114	130	99	152	115	51	122	199	219	133	100	122	3.47676	3.1689	2.61099	4.62394	3.58062	1.44509	4.11099	5.55677	5.80454	4.19422	3.25277	3.98796	5.70811	5.25205	4.30761	7.68367	5.97461	2.4044	6.85149	9.10624	9.66393	6.63162	5.16355	6.27848	0.12546	0.282861	0.657376	0.996544	-0.796524	0.277899	0.00415393	0.00922124	0.70639	0.278278	0.011135
AT1G03790	protein_coding	SOM	0	1	1	2	1	0	0	5	0	41	41	55	0	0.0329045	0.0356008	0.0821276	0.0420291	0	0	0.188465	0	1.74532	1.80023	2.42685	0	0.0404004	0.0435112	0.101101	0.0519532	0	0	0.2288	0	2.04433	2.11706	2.83046	0.825794	1.39526	0.553948	0.996544	4.58807	0.804525	1.17836e-08	5.95337e-08	1.37588	1.29474	0.287931
AT1G03800	protein_coding	ERF10	9	17	7	6	17	7	8	11	9	31	58	43	0.536953	0.81066	0.361154	0.357063	1.03546	0.388013	0.527352	0.600878	0.46665	1.91243	3.69068	2.74969	0.45064	0.686807	0.304578	0.303303	0.883204	0.330016	0.449278	0.50336	0.397148	1.54571	2.99486	2.21291	0.120123	0.529333	0.820476	0.996544	2.03054	0.487964	3.16504e-05	0.0001017	-0.149862	0.534882	0.779342
AT1G03810	protein_coding		0	0	0	0	0	0	0	0	0	0	0	0	0	0	0	0	0	0	0	0	0	0	0	0	0	0	0	0	0	0	0	0	0	0	0	0	NA	NA	NA	NA	NA	NA	NA	NA	NA	NA	NA
AT1G03820	protein_coding		170	193	100	177	114	106	144	264	232	242	221	297	11.5194	10.4528	5.85977	11.9633	7.88634	6.6733	10.781	16.3789	13.6623	16.9561	15.9719	21.5704	8.51209	7.79728	4.35112	8.94744	5.92266	4.99739	8.08701	12.0806	10.2376	12.0665	11.4114	15.2845	0.0107113	0.237809	0.964074	0.998965	0.0553461	0.229975	0.809817	0.857746	0.519824	0.233778	0.0261764
AT1G03830	protein_coding		203	233	158	205	199	143	163	254	240	231	212	228	4.91672	4.51057	3.30931	4.9526	4.92066	3.21788	4.36198	5.63266	5.05179	5.78525	5.47646	5.91883	10.1644	9.4133	6.87477	10.3628	10.3387	6.74176	9.15404	11.623	10.5906	11.5181	10.9467	11.7336	0.119128	0.162107	0.462418	0.996544	-0.171265	0.159065	0.281616	0.371921	0.209674	0.160347	0.190999
AT1G03840	protein_coding	MGP	24	18	22	14	12	12	11	8	13	9	14	14	0.953094	0.571338	0.755523	0.554564	0.486515	0.442752	0.482652	0.29088	0.448665	0.36957	0.592976	0.595901	1.20171	0.727207	0.957246	0.707707	0.623438	0.565742	0.617757	0.36608	0.573658	0.448756	0.722897	0.720482	-0.524001	0.417529	0.209477	0.97273	-0.0102228	0.45645	0.982132	0.986914	-0.924861	0.429563	0.0313165
AT1G03850	protein_coding		98	86	77	58	63	52	69	148	64	774	743	828	6.77892	4.75476	4.60602	4.00186	4.44904	3.34189	5.27352	9.37339	3.84742	55.3612	54.8161	61.3884	4.90697	3.47444	3.35036	2.93193	3.27305	2.45155	3.87502	6.77248	2.82416	38.593	38.3652	42.6113	-0.361991	0.248189	0.144694	0.912183	2.85662	0.223747	2.501e-37	1.51162e-35	0.165652	0.239015	0.488271
AT1G03860	protein_coding	PHB2	950	1262	1131	1063	1089	967	835	1086	1268	1383	1249	1475	51.8944	55.1	53.4269	57.9201	60.7317	49.077	50.3964	54.3158	60.1964	78.1176	72.7685	86.3594	47.5676	50.9853	49.2112	53.7352	56.577	45.5894	46.8934	49.6954	55.9537	68.9588	64.4928	75.9079	0.142752	0.0861243	0.0974159	0.849582	0.158403	0.0854271	0.0637042	0.105478	0.00450338	0.0861203	0.958296
AT1G03870	protein_coding	FLA9	1528	1621	2133	1175	1612	1939	1356	1228	1846	608	693	521	100.248	85.0021	121.016	76.8932	107.971	118.191	98.294	73.7648	105.254	41.2463	48.4918	36.6361	76.5087	65.4891	92.8094	59.3968	83.7485	91.4145	76.1526	56.1933	81.4594	30.316	35.7834	26.8122	0.0783437	0.203305	0.699977	0.996544	-1.5038	0.205215	2.33736e-13	1.92554e-12	-0.167678	0.203392	0.409709
AT1G03880	protein_coding	CRB	0	0	0	0	0	0	0	0	0	0	0	0	0	0	0	0	0	0	0	0	0	0	0	0	0	0	0	0	0	0	0	0	0	0	0	0	NA	NA	NA	NA	NA	NA	NA	NA	NA	NA	NA
AT1G03890	protein_coding	CRD	0	0	0	0	0	0	0	0	0	0	0	0	0	0	0	0	0	0	0	0	0	0	0	0	0	0	0	0	0	0	0	0	0	0	0	0	NA	NA	NA	NA	NA	NA	NA	NA	NA	NA	NA
AT1G03900	protein_coding	ATNAP4	1219	1347	1260	1084	1124	1095	950	1390	1426	2446	2121	2560	75.1339	66.3584	67.1589	66.644	70.7277	62.7049	64.6953	78.4418	76.3847	155.89	139.43	169.119	61.0367	54.4194	54.8241	54.7967	58.3954	51.624	53.3518	63.6064	62.9259	121.962	109.519	131.745	0.0252025	0.0725113	0.728166	0.996544	0.716399	0.0702871	2.14256e-24	4.78359e-23	0.0411391	0.0720617	0.568076
AT1G03905	protein_coding	ABCI19	59	37	47	42	23	23	37	63	48	119	124	127	3.34742	1.67786	2.30599	2.37688	1.33222	1.21239	2.31941	3.27265	2.36676	6.98129	7.50351	7.72296	2.9542	1.49482	2.04503	2.12312	1.19492	1.08434	2.07791	2.88288	2.11812	5.93355	6.4028	6.5358	-0.480721	0.293657	0.101627	0.857069	1.11881	0.260753	1.78131e-05	5.9647e-05	0.102397	0.277155	0.711788
AT1G03910	protein_coding	CTN	1045	1189	1171	940	927	898	806	1109	1045	1367	1275	1365	31.1123	28.294	30.1491	27.9154	28.1765	24.8398	26.5136	30.2307	27.0388	42.0838	40.4866	43.5582	52.3243	48.0361	50.9516	47.5175	48.1606	42.3364	45.2648	50.7478	46.1133	68.161	65.8353	70.247	-0.0627716	0.0632205	0.320759	0.996544	0.226809	0.0621582	0.000263371	0.000733055	-0.129569	0.0629014	0.0394111
AT1G03920	protein_coding		35	47	38	34	32	36	29	39	64	32	36	40	1.19483	1.28242	1.12182	1.15775	1.11527	1.14181	1.09384	1.219	1.89877	1.12958	1.31076	1.46359	1.75249	1.89882	1.65343	1.71872	1.6625	1.69723	1.62863	1.78464	2.82416	1.59558	1.85888	2.05852	0.00616778	0.280219	0.98244	0.999375	-0.482385	0.275857	0.0803471	0.129264	0.196699	0.272469	0.470348
AT1G03930	protein_coding	CKL9	1021	1268	1209	797	929	897	815	1064	1058	666	728	704	32.2325	31.9951	33.0061	25.0972	29.9415	26.3096	28.4277	30.7546	29.0274	21.7406	24.5123	23.8211	51.1226	51.2277	52.605	40.2887	48.2645	42.2892	45.7702	48.6886	46.6869	33.2079	37.5907	36.2299	-0.173309	0.0880979	0.0491559	0.729027	-0.696718	0.089902	9.20734e-15	8.7019e-14	-0.174464	0.0876843	0.0466253
AT1G03935	small_nucleolar_rna		0	0	0	0	0	0	0	0	0	0	0	0	0	0	0	0	0	0	0	0	0	0	0	0	0	0	0	0	0	0	0	0	0	0	0	0	NA	NA	NA	NA	NA	NA	NA	NA	NA	NA	NA
AT1G03940	protein_coding	3AT1	279	265	194	306	247	173	214	400	234	873	894	727	11.1086	8.43329	6.67971	12.1528	10.0402	6.39964	9.41425	14.5819	8.09703	35.9418	37.9644	31.0249	13.9698	10.7061	8.44117	15.4684	12.8324	8.15612	12.0182	18.304	10.3258	43.5293	46.1621	37.4136	0.20503	0.226936	0.366276	0.996544	1.35448	0.221718	1.0025e-09	5.70824e-09	0.260788	0.226144	0.248831
AT1G03950	protein_coding	VPS2.3	134	184	204	174	132	200	149	186	163	303	264	271	10.0031	10.9785	13.1692	12.9562	10.0599	13.8712	12.2894	12.7128	10.5748	23.3884	21.0192	21.683	6.70953	7.43368	8.87628	8.79578	6.85782	9.42904	8.36781	8.51136	7.19279	15.1081	13.6318	13.9465	0.194522	0.169684	0.25164	0.985349	0.530573	0.165409	0.00133826	0.00327796	0.0190698	0.169953	0.91066
AT1G03960	protein_coding	B''EPSILON	191	194	228	213	181	190	151	247	212	214	263	273	6.02231	4.88908	6.21677	6.69898	5.82638	5.56593	5.26045	7.13061	5.80925	6.97708	8.84443	9.226	9.56358	7.83768	9.92055	10.7673	9.40352	8.95758	8.48012	11.3027	9.35504	10.6704	13.5801	14.0494	0.163641	0.144133	0.256231	0.985458	0.0969869	0.141639	0.493504	0.584978	0.0550642	0.14382	0.701817
AT1G03970	protein_coding	GBF4	305	301	376	264	287	298	207	380	337	470	441	469	20.2891	16.0038	21.6297	17.5172	19.491	18.4176	15.2142	23.1444	19.4826	32.3288	31.2885	33.4392	15.2717	12.1605	16.3602	13.3453	14.9106	14.0493	11.6251	17.3888	14.871	23.435	22.7713	24.1361	0.0248078	0.131511	0.850378	0.996544	0.385647	0.128645	0.00271957	0.00625474	-0.0360954	0.130995	0.782896
AT1G03980	protein_coding	ATPCS2	0	5	4	6	7	3	6	8	1	2	12	10	0	0.257327	0.22273	0.385363	0.460159	0.179471	0.426861	0.471638	0.0559595	0.133162	0.824109	0.690145	0	0.202002	0.174045	0.303303	0.363672	0.141436	0.336959	0.36608	0.0441275	0.0997235	0.619626	0.51463	1.10124	0.953398	0.248062	0.985349	0.430111	0.874594	0.622872	0.702677	0.88671	0.95673	0.354024
AT1G03982	protein_coding	RIC8	0	0	0	0	0	0	0	0	0	0	0	0	0	0	0	0	0	0	0	0	0	0	0	0	0	0	0	0	0	0	0	0	0	0	0	0	NA	NA	NA	NA	NA	NA	NA	NA	NA	NA	NA
AT1G03987	NA	NA	2	0	0	0	0	0	0	0	3	0	0	0	0.56152	0	0	0	0	0	0	0	0.731999	0	0	0	0.100142	0	0	0	0	0	0	0	0.132383	0	0	0	-1.72052	4.05702	0.671504	NA	-2.50735	4.03331	0.534165	NA	0.412206	3.98167	0.917546
AT1G03990	protein_coding	FAO1	33	51	81	34	51	61	36	59	50	39	51	45	1.05709	1.30576	2.24379	1.08636	1.66786	1.81544	1.27414	1.73041	1.39194	1.29179	1.74242	1.54501	1.65235	2.06042	3.52441	1.71872	2.64961	2.87586	2.02175	2.69984	2.20638	1.94461	2.63341	2.31583	0.0706299	0.322092	0.826428	0.996544	-0.302604	0.326906	0.354623	0.450371	-0.115572	0.322757	0.720285
AT1G03993	NA	NA	0	0	0	0	0	0	0	0	0	0	0	0	0	0	0	0	0	0	0	0	0	0	0	0	0	0	0	0	0	0	0	0	0	0	0	0	NA	NA	NA	NA	NA	NA	NA	NA	NA	NA	NA
AT1G03997	NA	NA	0	0	0	0	0	0	0	0	0	0	0	0	0	0	0	0	0	0	0	0	0	0	0	0	0	0	0	0	0	0	0	0	0	0	0	0	NA	NA	NA	NA	NA	NA	NA	NA	NA	NA	NA
AT1G04000	protein_coding		213	255	257	181	162	202	148	184	197	100	122	105	12.8383	12.2847	13.3956	10.8819	9.96857	11.3118	9.85611	10.1542	10.3192	6.23243	7.8428	6.78325	10.6651	10.3021	11.1824	9.14964	8.41641	9.52333	8.31165	8.41984	8.69313	4.98618	6.29953	5.40361	-0.173866	0.130492	0.182733	0.949367	-0.903564	0.143745	3.25974e-10	1.95065e-09	-0.379833	0.13108	0.00375885
AT1G04003	NA	NA	0	0	0	0	0	0	0	0	0	0	0	0	0	0	0	0	0	0	0	0	0	0	0	0	0	0	0	0	0	0	0	0	0	0	0	0	NA	NA	NA	NA	NA	NA	NA	NA	NA	NA	NA
AT1G04007	NA	NA	31	30	26	19	18	22	29	25	26	46	33	25	5.1131	3.95494	3.70849	3.1259	3.031	3.37132	5.28491	3.7754	3.72693	7.84532	5.80525	4.41961	1.5522	1.21201	1.13129	0.960459	0.935157	1.03719	1.62863	1.144	1.14732	2.29364	1.70397	1.28657	-0.326629	0.351925	0.353345	0.996544	0.145528	0.332485	0.661606	0.7352	-0.0285591	0.338293	0.932721
AT1G04010	protein_coding	PSAT	176	171	160	176	165	156	162	205	244	200	211	175	5.03579	3.91063	3.95891	5.02305	4.81981	4.147	5.12138	5.37043	6.06736	5.91719	6.43905	5.36679	8.81252	6.90847	6.96179	8.89689	8.57227	7.35465	9.09788	9.3808	10.7671	9.97235	10.8951	9.00602	0.2051	0.140213	0.143529	0.910897	-0.265265	0.135548	0.0503495	0.0858726	0.335131	0.137578	0.0148538
AT1G04013	NA	NA	0	1	3	0	2	1	3	0	4	0	3	3	0	0.245132	0.795658	0	0.626217	0.284944	1.01658	0	1.06615	0	0.981319	0.986159	0	0.0404004	0.130534	0	0.103906	0.0471452	0.168479	0	0.17651	0	0.154907	0.154389	-0.150279	1.57992	0.924221	NA	-0.471724	1.3857	0.733538	0.795159	0.939506	1.44946	0.516871
AT1G04017	NA	NA	0	0	0	0	0	0	0	0	0	0	0	0	0	0	0	0	0	0	0	0	0	0	0	0	0	0	0	0	0	0	0	0	0	0	0	0	NA	NA	NA	NA	NA	NA	NA	NA	NA	NA	NA
AT1G04020	protein_coding	ATBARD1	209	241	197	211	158	129	178	222	286	131	121	124	6.44614	5.94109	5.25436	6.49135	4.97509	3.69656	6.06582	6.26911	7.66609	4.17787	3.98036	4.09917	10.4649	9.7365	8.5717	10.6662	8.2086	6.08173	9.99644	10.1587	12.6205	6.53189	6.2479	6.38141	-0.142322	0.164699	0.387514	0.996544	-1.07161	0.168361	1.95321e-10	1.20049e-09	0.151552	0.161351	0.347592
AT1G04023	NA	NA	0	0	0	0	0	0	0	0	0	1	0	0	0	0	0	0	0	0	0	0	0	0.239287	0	0	0	0	0	0	0	0	0	0	0	0.0498618	0	0	0	4.40746	1	NA	0.738138	4.40736	0.866994	NA	0	4.40736	1
AT1G04030	protein_coding		52	45	42	36	31	41	40	49	71	67	61	87	2.14189	1.4815	1.49604	1.47909	1.30361	1.56903	1.82042	1.84795	2.5416	2.85364	2.67984	3.84091	2.6037	1.81802	1.82747	1.81982	1.61055	1.93295	2.24639	2.24224	3.13306	3.34074	3.14977	4.47728	-0.133171	0.265874	0.616454	0.996544	0.222569	0.243707	0.361104	0.456879	0.261643	0.254238	0.30342
AT1G04033	NA	NA	0	0	0	0	0	0	0	0	0	0	0	0	0	0	0	0	0	0	0	0	0	0	0	0	0	0	0	0	0	0	0	0	0	0	0	0	NA	NA	NA	NA	NA	NA	NA	NA	NA	NA	NA
AT1G04037	NA	NA	0	0	0	0	0	0	0	0	0	0	0	1	0	0	0	0	0	0	0	0	0	0	0	0.331381	0	0	0	0	0	0	0	0	0	0	0	0.051463	0	4.40746	1	NA	0.738138	4.40736	0.866994	NA	0	4.40736	1
AT1G04040	protein_coding		1076	1264	1210	816	1212	977	1256	1279	1614	476	449	318	75.6635	71.0423	73.58	57.2352	87.0096	63.8297	97.5844	82.3464	98.6352	34.6108	33.6748	23.9675	53.8765	51.0661	52.6485	41.2492	62.9672	46.0608	70.5367	58.527	71.2218	23.7342	23.1843	16.3652	0.00370654	0.172686	0.982876	0.999557	-1.96101	0.175274	4.65662e-29	1.56178e-27	0.313368	0.172156	0.0687204
AT1G04043	NA	NA	0	0	0	0	0	0	0	0	0	0	0	0	0	0	0	0	0	0	0	0	0	0	0	0	0	0	0	0	0	0	0	0	0	0	0	0	NA	NA	NA	NA	NA	NA	NA	NA	NA	NA	NA
AT1G04047	NA	NA	3	11	8	11	3	3	3	12	9	8	6	9	0.507982	1.48873	1.17143	1.85789	0.518608	0.471958	0.561261	1.86041	1.32442	1.40071	1.08358	1.63339	0.150213	0.444405	0.348089	0.556055	0.155859	0.141436	0.168479	0.54912	0.397148	0.398894	0.309813	0.463167	-0.123317	0.691033	0.858368	0.996544	-0.231671	0.662692	0.726646	0.789301	0.176498	0.666803	0.791246
AT1G04050	protein_coding	SUVR1	92	86	68	94	79	46	59	120	127	105	76	117	2.46085	1.83862	1.57292	2.50798	2.15732	1.14317	1.74368	2.93886	2.95227	2.90414	2.16818	3.35432	4.60654	3.47444	2.95876	4.75175	4.1043	2.16868	3.31343	5.4912	5.6042	5.23549	3.9243	6.02117	0.0623842	0.274335	0.820111	0.996544	-0.219823	0.267171	0.410634	0.50621	0.34908	0.269854	0.195808
AT1G04053	NA	NA	6	3	4	5	3	7	5	4	11	5	5	7	0.792734	0.316806	0.457021	0.658939	0.404658	0.859268	0.729899	0.483878	1.26306	0.683087	0.70458	0.991277	0.300427	0.121201	0.174045	0.252752	0.155859	0.330016	0.280799	0.18304	0.485403	0.249309	0.258178	0.360241	0.429201	0.717098	0.54949	0.996544	-0.436145	0.666759	0.513031	0.602914	0.672604	0.693519	0.332126
AT1G04057	NA	NA	0	0	0	0	0	0	0	0	0	0	0	0	0	0	0	0	0	0	0	0	0	0	0	0	0	0	0	0	0	0	0	0	0	0	0	0	NA	NA	NA	NA	NA	NA	NA	NA	NA	NA	NA
AT1G04063	NA	NA	0	0	0	0	0	0	0	0	0	0	0	0	0	0	0	0	0	0	0	0	0	0	0	0	0	0	0	0	0	0	0	0	0	0	0	0	NA	NA	NA	NA	NA	NA	NA	NA	NA	NA	NA
AT1G04067	NA	NA	0	0	1	0	0	0	0	0	1	1	0	0	0	0	0.128232	0	0	0	0	0	0.12887	0.15333	0	0	0	0	0.0435112	0	0	0	0	0	0.0441275	0.0498618	0	0	-0.72641	3.7982	0.848329	NA	-0.223621	3.79813	0.95305	NA	0.0843781	3.79813	0.982276
AT1G04070	protein_coding	TOM9-1	125	122	130	119	88	86	77	138	130	179	177	207	13.8345	10.7922	12.4422	13.1371	9.94324	8.84317	9.4159	13.9841	12.5041	20.4851	20.8936	24.5554	6.25889	4.92885	5.65645	6.01551	4.57188	4.05449	4.3243	6.31488	5.73658	8.92526	9.13949	10.6528	-0.131572	0.170781	0.441053	0.996544	0.510245	0.162462	0.00168542	0.00403933	-0.0728915	0.167968	0.664317
AT1G04073	NA	NA	1	1	0	0	0	0	1	0	0	2	0	1	0.327754	0.261965	0	0	0	0	0.36213	0	0	0.67781	0	0.351293	0.0500711	0.0404004	0	0	0	0	0.0561598	0	0	0.0997235	0	0.051463	-1.62398	2.40515	0.499542	NA	1.2422	2.33362	0.594516	NA	-0.813182	2.40513	0.735285
AT1G04077	NA	NA	0	0	0	0	0	0	0	0	0	0	0	0	0	0	0	0	0	0	0	0	0	0	0	0	0	0	0	0	0	0	0	0	0	0	0	0	NA	NA	NA	NA	NA	NA	NA	NA	NA	NA	NA
AT1G04080	protein_coding	PRP39	1940	2255	2025	1943	1732	1762	1563	1993	2073	2032	2046	2040	53.6975	49.8878	48.4705	53.6444	48.943	45.3119	47.8	50.5079	49.8662	58.1575	60.4007	60.5206	97.138	91.1029	88.1102	98.2196	89.9829	83.0698	87.7777	91.1997	91.4764	101.319	105.646	104.984	0.0430396	0.0577571	0.456161	0.996544	-0.0913572	0.0577289	0.113531	0.173852	-0.068717	0.0576896	0.233594
AT1G04083	NA	NA	2	1	0	2	0	1	1	0	0	0	1	2	0.555394	0.221956	0	0.553988	0	0.258004	0.306823	0	0	0	0.29618	0.595281	0.100142	0.0404004	0	0.101101	0	0.0471452	0.0561598	0	0	0	0.0516355	0.102926	0.19941	1.73606	0.908553	NA	1.2557	1.92639	0.514505	0.604305	-1.4174	1.92363	0.461222
AT1G04087	NA	NA	0	0	0	0	0	0	0	0	0	0	0	0	0	0	0	0	0	0	0	0	0	0	0	0	0	0	0	0	0	0	0	0	0	0	0	0	NA	NA	NA	NA	NA	NA	NA	NA	NA	NA	NA
AT1G04090	protein_coding		7	20	7	6	16	16	7	11	10	3	11	3	0.253349	0.578558	0.219089	0.216607	0.591197	0.538017	0.279921	0.364514	0.31454	0.112272	0.424618	0.116376	0.350498	0.808008	0.304578	0.303303	0.831251	0.754323	0.393118	0.50336	0.441275	0.149585	0.567991	0.154389	0.430899	0.61542	0.483821	0.996544	-0.911398	0.677468	0.178529	0.254753	-0.189227	0.632383	0.764766
AT1G04093	NA	NA	0	0	0	3	1	0	0	0	1	0	0	0	0	0	0	0.457956	0.156241	0	0	0	0.133002	0	0	0	0	0	0	0.151651	0.0519532	0	0	0	0.0441275	0	0	0	3.07675	3.07811	0.317525	NA	-1.18542	3.21492	0.712333	NA	1.04617	3.21492	0.744869
AT1G04097	NA	NA	3	3	2	0	0	0	0	1	1	3	0	0	0.718182	0.574024	0.414041	0	0	0	0	0.219186	0.20805	0.742616	0	0	0.150213	0.121201	0.0870224	0	0	0	0	0.04576	0.0441275	0.149585	0	0	-3.62412	1.78964	0.0428612	NA	0.422199	1.82865	0.817408	0.8632	-1.98798	1.70458	0.243509
AT1G04100	protein_coding	IAA10	105	106	90	85	65	105	68	108	110	115	113	88	6.13035	4.9465	4.54401	4.9501	3.87436	5.69561	4.38653	5.77324	5.5814	6.94263	7.03653	5.50681	5.25747	4.28244	3.91601	4.29679	3.37696	4.95024	3.81886	4.94208	4.85403	5.7341	5.83481	4.52874	-0.00688563	0.204109	0.973088	0.999224	-0.0528447	0.201447	0.793071	0.844382	-0.0155128	0.202277	0.93887
AT1G04103	NA	NA	0	0	0	0	1	0	0	0	0	2	3	2	0	0	0	0	0.0904455	0	0	0	0	0.183213	0.283467	0.18991	0	0	0	0	0.0519532	0	0	0	0	0.0997235	0.154907	0.102926	1.19717	2.44359	0.624187	NA	3.44722	2.209	0.118634	NA	0	2.44357	1
AT1G04105	NA	NA	0	0	0	0	0	0	0	0	0	0	0	0	0	0	0	0	0	0	0	0	0	0	0	0	0	0	0	0	0	0	0	0	0	0	0	0	NA	NA	NA	NA	NA	NA	NA	NA	NA	NA	NA
AT1G04110	protein_coding	SBT1.2	46	136	76	92	88	70	133	114	135	73	76	64	1.39788	3.30328	1.99722	2.78868	2.73014	1.97635	4.4656	3.17188	3.56533	2.29385	2.46325	2.08455	2.30327	5.49446	3.30685	4.65064	4.57188	3.30016	7.46925	5.21664	5.95722	3.63991	3.9243	3.29363	0.219627	0.295679	0.457609	0.996544	-1.08361	0.293331	0.000220613	0.000621826	0.699179	0.290734	0.0161779
AT1G04117	NA	NA	16	24	15	16	12	19	16	16	19	28	27	28	0.792905	0.950623	0.642825	0.790898	0.607118	0.874801	0.876068	0.725974	0.818294	1.43479	1.42708	1.48724	0.801138	0.96961	0.652668	0.808808	0.623438	0.895758	0.898556	0.73216	0.838423	1.39613	1.39416	1.44096	0.0142591	0.375878	0.969739	0.999224	0.486244	0.353469	0.168935	0.243415	-0.0247564	0.371328	0.946844
AT1G04120	protein_coding	ABCC5	1589	1729	1449	1504	1242	1196	1349	2092	1813	4117	3602	3784	21.5919	18.7784	17.0269	20.3852	17.2298	15.0992	20.2533	26.0273	21.4102	57.8467	52.203	55.1112	79.563	69.8523	63.0477	76.0279	64.5258	56.3856	75.7595	95.7299	80.0032	205.281	185.991	194.736	-0.0403368	0.0999447	0.686513	0.996544	0.925584	0.0980282	3.65677e-21	6.15019e-20	0.205589	0.0993272	0.0384695
AT1G04123	NA	NA	0	0	0	0	0	0	0	0	0	0	0	0	0	0	0	0	0	0	0	0	0	0	0	0	0	0	0	0	0	0	0	0	0	0	0	0	NA	NA	NA	NA	NA	NA	NA	NA	NA	NA	NA
AT1G04127	NA	NA	0	0	0	0	0	0	0	0	0	0	0	0	0	0	0	0	0	0	0	0	0	0	0	0	0	0	0	0	0	0	0	0	0	0	0	0	NA	NA	NA	NA	NA	NA	NA	NA	NA	NA	NA
AT1G04130	protein_coding	TPR2	145	161	149	118	135	111	141	149	190	245	199	243	7.54303	6.69421	6.70293	6.12293	7.16972	5.36482	8.10426	7.09683	8.58986	13.1787	11.0412	13.5489	7.26031	6.50447	6.48317	5.96496	7.01368	5.23311	7.91853	6.81824	8.38423	12.2161	10.2755	12.5055	-0.0835968	0.154257	0.587864	0.996544	0.300742	0.144595	0.0375362	0.0662386	0.154295	0.149852	0.303175
AT1G04133	NA	NA	1	0	2	1	0	3	0	0	0	0	0	0	0.180964	0	0.312984	0.180506	0	0.504391	0	0	0	0	0	0	0.0500711	0	0.0870224	0.0505505	0	0.141436	0	0	0	0	0	0	0.612286	2.35073	0.794504	NA	0	2.66374	1	NA	-2.38608	2.52768	0.345182
AT1G04137	NA	NA	0	0	0	0	2	0	0	0	0	0	0	0	0	0	0	0	0.301602	0	0	0	0	0	0	0	0	0	0	0	0.103906	0	0	0	0	0	0	0	2.13222	4.36477	0.62519	NA	0	4.40736	1	NA	0	4.40736	1
AT1G04140	protein_coding		1782	2069	2194	1683	1686	1929	1456	2141	2056	2470	2427	2442	43.5752	40.4378	46.3948	41.0502	42.0901	43.8247	39.3378	47.9345	43.6928	62.4538	63.2974	64.0028	89.2267	83.5885	95.4635	85.0765	87.593	90.943	81.7686	97.9722	90.7262	123.159	125.319	125.673	0.047904	0.0789045	0.543775	0.996544	0.172702	0.078409	0.0276241	0.0505257	-0.0292955	0.0788023	0.710072
AT1G04143	NA	NA	0	0	0	0	0	0	0	0	0	0	0	0	0	0	0	0	0	0	0	0	0	0	0	0	0	0	0	0	0	0	0	0	0	0	0	0	NA	NA	NA	NA	NA	NA	NA	NA	NA	NA	NA
AT1G04147	NA	NA	1	0	1	0	0	0	0	1	2	0	3	1	0.2747	0	0.237552	0	0	0	0	0.251512	0.477467	0	0.878951	0.294429	0.0500711	0	0.0435112	0	0	0	0	0.04576	0.0882551	0	0.154907	0.051463	-1.65106	2.16454	0.445598	NA	0.311469	1.88065	0.868458	0.902457	0.539582	2.01085	0.788442
AT1G04150	protein_coding		4	2	0	0	4	0	3	4	4	4	6	7	0.0896322	0.0358204	0	0	0.0915071	0	0.0742749	0.0820662	0.0778966	0.0926818	0.143397	0.168122	0.200284	0.0808008	0	0	0.207813	0	0.168479	0.18304	0.17651	0.199447	0.309813	0.360241	-0.351012	1.18758	0.767558	NA	0.419414	0.930862	0.652303	0.727084	0.927837	1.04258	0.373496
AT1G04153	NA	NA	7	1	6	0	0	0	1	2	2	6	5	5	1.1621	0.132691	0.861386	0	0	0	0.183427	0.304002	0.288556	1.02998	0.88532	0.889687	0.350498	0.0404004	0.261067	0	0	0	0.0561598	0.09152	0.0882551	0.299171	0.258178	0.257315	-4.45951	1.42137	0.00170411	NA	1.48199	1.01989	0.146199	0.215451	-1.45905	1.02748	0.155602
AT1G04157	NA	NA	0	0	0	0	0	0	0	0	0	0	0	0	0	0	0	0	0	0	0	0	0	0	0	0	0	0	0	0	0	0	0	0	0	0	0	0	NA	NA	NA	NA	NA	NA	NA	NA	NA	NA	NA
AT1G04160	protein_coding	XI-B	304	403	292	317	319	244	291	403	337	130	152	120	4.47139	4.73773	3.71409	4.6508	4.79016	3.33437	4.7291	5.42718	4.30778	1.97716	2.3845	1.89178	15.2216	16.2814	12.7053	16.0245	16.5731	11.5034	16.3425	18.4413	14.871	6.48203	7.8486	6.17556	0.0599622	0.151023	0.691338	0.996544	-1.57165	0.159889	8.39117e-23	1.62895e-21	0.128221	0.149968	0.392556
AT1G04163	NA	NA	0	0	0	0	0	0	0	0	0	0	0	0	0	0	0	0	0	0	0	0	0	0	0	0	0	0	0	0	0	0	0	0	0	0	0	0	NA	NA	NA	NA	NA	NA	NA	NA	NA	NA	NA
AT1G04167	NA	NA	0	0	0	0	0	0	0	0	0	0	0	0	0	0	0	0	0	0	0	0	0	0	0	0	0	0	0	0	0	0	0	0	0	0	0	0	NA	NA	NA	NA	NA	NA	NA	NA	NA	NA	NA
AT1G04170	protein_coding	EIF2	1456	2113	1768	1666	1636	1260	1372	1831	1990	1898	1732	1703	59.7795	69.3404	62.7731	68.2284	68.5748	48.0636	62.2389	68.8302	71.0066	80.5781	75.8443	74.9422	72.9035	85.3661	76.9278	84.2171	84.9954	59.4029	77.0512	83.7866	87.8138	94.6376	89.4327	87.6414	0.0198	0.11301	0.860919	0.996544	-0.168046	0.112793	0.136258	0.203009	0.0379833	0.112806	0.736333
AT1G04173	NA	NA	0	0	0	0	0	0	0	0	0	0	0	0	0	0	0	0	0	0	0	0	0	0	0	0	0	0	0	0	0	0	0	0	0	0	0	0	NA	NA	NA	NA	NA	NA	NA	NA	NA	NA	NA
AT1G04177	NA	NA	0	0	0	0	0	0	0	0	0	0	0	0	0	0	0	0	0	0	0	0	0	0	0	0	0	0	0	0	0	0	0	0	0	0	0	0	NA	NA	NA	NA	NA	NA	NA	NA	NA	NA	NA
AT1G04180	protein_coding	YUC9	2	2	7	0	1	5	2	0	2	5	1	2	0.0926218	0.0740302	0.280338	0	0.0472796	0.215133	0.102336	0	0.0804948	0.239433	0.0493932	0.0992737	0.100142	0.0808008	0.304578	0	0.0519532	0.235726	0.11232	0	0.0882551	0.249309	0.0516355	0.102926	-0.636806	1.178	0.588796	NA	0.738592	1.27378	0.562019	0.648279	-1.34501	1.2451	0.280034
AT1G04183	NA	NA	11	13	25	18	9	9	9	16	14	16	4	18	0.418552	0.395363	0.822616	0.683169	0.349615	0.318166	0.378369	0.557412	0.462955	0.629516	0.162331	0.734091	0.550782	0.525205	1.08778	0.909909	0.467578	0.424307	0.505438	0.73216	0.617786	0.797788	0.206542	0.926334	-0.212815	0.538703	0.692806	0.996544	-0.244224	0.547035	0.655273	0.729436	-0.269101	0.535424	0.615249
AT1G04187	NA	NA	0	0	0	0	0	0	0	0	0	0	0	0	0	0	0	0	0	0	0	0	0	0	0	0	0	0	0	0	0	0	0	0	0	0	0	0	NA	NA	NA	NA	NA	NA	NA	NA	NA	NA	NA
AT1G04190	protein_coding	TPR3	464	523	468	401	384	307	384	493	556	460	432	463	24.9888	22.5126	21.7959	21.5413	21.113	15.361	22.8494	24.3094	26.023	25.6162	24.8139	26.7257	23.233	21.1294	20.3632	20.2707	19.95	14.4736	21.5654	22.5597	24.5349	22.9364	22.3065	23.8274	-0.176803	0.101161	0.0805083	0.810371	-0.288831	0.09953	0.00370848	0.0083185	0.0482635	0.0990101	0.625932
AT1G04193	NA	NA	0	0	0	0	0	0	0	0	0	0	0	0	0	0	0	0	0	0	0	0	0	0	0	0	0	0	0	0	0	0	0	0	0	0	0	0	NA	NA	NA	NA	NA	NA	NA	NA	NA	NA	NA
AT1G04197	NA	NA	0	0	0	0	0	0	0	0	0	0	0	0	0	0	0	0	0	0	0	0	0	0	0	0	0	0	0	0	0	0	0	0	0	0	0	0	NA	NA	NA	NA	NA	NA	NA	NA	NA	NA	NA
AT1G04200	protein_coding		528	615	419	515	495	397	512	670	564	675	629	576	14.6093	13.6008	10.0256	14.2135	13.9827	10.2056	15.6524	16.9734	13.5621	19.3121	18.5622	17.082	26.4376	24.8463	18.2312	26.0335	25.7168	18.7166	28.7538	30.6592	24.8879	33.6567	32.4787	29.6427	0.0875584	0.145552	0.547466	0.996544	-0.113357	0.143811	0.430562	0.525936	0.244909	0.14461	0.090344
AT1G04203	NA	NA	0	0	0	0	0	0	0	0	0	0	0	0	0	0	0	0	0	0	0	0	0	0	0	0	0	0	0	0	0	0	0	0	0	0	0	0	NA	NA	NA	NA	NA	NA	NA	NA	NA	NA	NA
AT1G04207	NA	NA	0	0	0	0	0	0	0	0	0	0	0	0	0	0	0	0	0	0	0	0	0	0	0	0	0	0	0	0	0	0	0	0	0	0	0	0	NA	NA	NA	NA	NA	NA	NA	NA	NA	NA	NA
AT1G04210	protein_coding		1142	1449	1371	1152	1030	1115	959	1188	1230	1267	1148	1381	21.7158	22.0229	22.5449	21.8505	19.9958	19.6988	20.1486	20.6836	20.3268	24.9125	23.2829	28.1465	57.1812	58.5402	59.6538	58.2342	53.5118	52.5669	53.8572	54.3629	54.2769	63.1749	59.2776	71.0704	-0.0254227	0.0755574	0.736517	0.996544	-0.0472243	0.0756495	0.532463	0.62075	-0.150088	0.0755099	0.0468488
AT1G04213	NA	NA	0	0	0	0	0	0	0	0	0	0	0	0	0	0	0	0	0	0	0	0	0	0	0	0	0	0	0	0	0	0	0	0	0	0	0	0	NA	NA	NA	NA	NA	NA	NA	NA	NA	NA	NA
AT1G04217	NA	NA	0	0	0	0	0	0	0	0	0	0	0	0	0	0	0	0	0	0	0	0	0	0	0	0	0	0	0	0	0	0	0	0	0	0	0	0	NA	NA	NA	NA	NA	NA	NA	NA	NA	NA	NA
AT1G04220	protein_coding	KCS2	26	17	7	20	15	11	35	49	31	242	191	171	0.971396	0.507654	0.226163	0.745336	0.572143	0.38183	1.4448	1.67617	1.00656	9.34907	7.61098	6.84763	1.30185	0.686807	0.304578	1.01101	0.779297	0.518597	1.96559	2.24224	1.36795	12.0665	9.86238	8.80017	0.103081	0.408743	0.800894	0.996544	2.17049	0.319493	1.09423e-11	7.66532e-11	1.27442	0.374118	0.000658131
AT1G04223	NA	NA	0	0	0	0	0	0	0	0	0	0	0	0	0	0	0	0	0	0	0	0	0	0	0	0	0	0	0	0	0	0	0	0	0	0	0	0	NA	NA	NA	NA	NA	NA	NA	NA	NA	NA	NA
AT1G04227	NA	NA	0	0	0	0	0	0	0	0	0	0	0	0	0	0	0	0	0	0	0	0	0	0	0	0	0	0	0	0	0	0	0	0	0	0	0	0	NA	NA	NA	NA	NA	NA	NA	NA	NA	NA	NA
AT1G04230	protein_coding		220	239	287	187	159	217	158	225	230	341	285	302	8.40453	7.29768	9.48142	7.12577	6.20124	7.70203	6.66906	7.86998	7.63613	13.4702	11.6124	12.3657	11.0156	9.6557	12.4877	9.45294	8.26055	10.2305	8.87324	10.296	10.1493	17.0029	14.7161	15.5418	-0.17101	0.13795	0.215104	0.975281	0.392653	0.135027	0.00363787	0.00817629	-0.216912	0.137046	0.113474
AT1G04233	NA	NA	0	0	0	0	0	0	0	0	0	0	0	0	0	0	0	0	0	0	0	0	0	0	0	0	0	0	0	0	0	0	0	0	0	0	0	0	NA	NA	NA	NA	NA	NA	NA	NA	NA	NA	NA
AT1G04237	NA	NA	0	2	2	0	0	1	1	2	1	0	0	0	0	0.40965	0.443219	0	0	0.238091	0.283142	0.469264	0.222711	0	0	0	0	0.0808008	0.0870224	0	0	0.0471452	0.0561598	0.09152	0.0441275	0	0	0	-1.62546	1.93357	0.400541	NA	-3.06263	1.93235	0.112984	0.173167	0.100748	1.69701	0.952659
AT1G04240	protein_coding	SHY2	805	986	656	618	795	735	562	691	740	173	137	103	51.7032	50.6168	36.4356	39.5922	52.129	43.8595	39.8818	40.635	41.3055	11.4894	9.38484	7.09056	40.3073	39.8348	28.5433	31.2402	41.3028	34.6517	31.5618	31.6202	32.6544	8.62609	7.07406	5.30069	0.0556267	0.163621	0.733877	0.996544	-2.4849	0.17621	3.69743e-45	3.99515e-43	-0.215777	0.163911	0.188032
AT1G04243	NA	NA	0	0	0	0	0	0	0	0	0	0	0	0	0	0	0	0	0	0	0	0	0	0	0	0	0	0	0	0	0	0	0	0	0	0	0	0	NA	NA	NA	NA	NA	NA	NA	NA	NA	NA	NA
AT1G04247	NA	NA	3	6	3	8	8	1	12	14	11	75	73	77	0.0995221	0.159091	0.0860637	0.264721	0.270944	0.0308214	0.439842	0.425233	0.317136	2.5727	2.58289	2.73785	0.150213	0.242402	0.130534	0.404404	0.415625	0.0471452	0.673917	0.64064	0.485403	3.73963	3.76939	3.96265	0.744813	0.610574	0.222519	0.976714	2.38527	0.376703	2.42067e-10	1.472e-09	1.71079	0.553802	0.00200718
AT1G04250	protein_coding	IAA17	1334	1589	1324	1511	1367	1388	1375	1497	1331	326	366	255	77.3524	73.644	66.3906	87.394	80.924	74.776	88.0922	79.4767	67.0734	19.5464	22.6352	15.8482	66.7949	64.1963	57.6088	76.3818	71.02	65.4375	77.2197	68.5027	58.7338	16.2549	18.8986	13.1231	0.244515	0.141482	0.0839461	0.815952	-2.38422	0.147396	7.49954e-59	2.386e-56	0.0870609	0.141509	0.538403
AT1G04253	NA	NA	0	0	0	0	0	0	0	0	0	0	0	0	0	0	0	0	0	0	0	0	0	0	0	0	0	0	0	0	0	0	0	0	0	0	0	0	NA	NA	NA	NA	NA	NA	NA	NA	NA	NA	NA
AT1G04257	NA	NA	0	0	0	0	0	0	0	0	0	0	0	0	0	0	0	0	0	0	0	0	0	0	0	0	0	0	0	0	0	0	0	0	0	0	0	0	NA	NA	NA	NA	NA	NA	NA	NA	NA	NA	NA
AT1G04260	protein_coding	PRA1D	198	228	210	195	174	199	123	217	225	283	252	273	11.7487	10.8132	10.7757	11.5414	10.5406	10.9707	8.06393	11.7892	11.6028	17.3637	15.9481	17.3624	9.91408	9.21129	9.13735	9.85734	9.03985	9.38189	6.90765	9.92992	9.9287	14.1109	13.0121	14.0494	0.07398	0.122886	0.547159	0.996544	0.320563	0.120383	0.00774772	0.0162243	-0.112684	0.123262	0.360623
AT1G04263	NA	NA	0	0	0	0	0	0	0	0	0	0	0	0	0	0	0	0	0	0	0	0	0	0	0	0	0	0	0	0	0	0	0	0	0	0	0	0	NA	NA	NA	NA	NA	NA	NA	NA	NA	NA	NA
AT1G04267	NA	NA	0	0	0	0	0	0	0	0	0	0	0	0	0	0	0	0	0	0	0	0	0	0	0	0	0	0	0	0	0	0	0	0	0	0	0	0	NA	NA	NA	NA	NA	NA	NA	NA	NA	NA	NA
AT1G04270	protein_coding	RPS15A	6106	7317	5906	5791	5586	4342	4760	5317	6242	5680	5003	5486	505.195	483.872	422.567	477.92	471.839	333.769	435.137	402.781	448.828	485.938	441.486	486.496	305.734	295.61	256.977	292.738	290.21	204.704	267.32	243.306	275.444	283.215	258.332	282.326	-0.0587711	0.119741	0.623555	0.996544	-0.234308	0.119815	0.0505149	0.0861291	-0.159806	0.119729	0.181963
AT1G04273	NA	NA	0	0	0	0	0	0	0	0	0	0	0	0	0	0	0	0	0	0	0	0	0	0	0	0	0	0	0	0	0	0	0	0	0	0	0	0	NA	NA	NA	NA	NA	NA	NA	NA	NA	NA	NA
AT1G04277	NA	NA	0	0	0	0	0	0	0	0	0	0	0	0	0	0	0	0	0	0	0	0	0	0	0	0	0	0	0	0	0	0	0	0	0	0	0	0	NA	NA	NA	NA	NA	NA	NA	NA	NA	NA	NA
AT1G04280	protein_coding		645	750	491	546	567	538	439	700	599	1345	1103	1206	20.8537	19.3812	13.728	17.6082	18.7153	16.1607	15.6821	20.7215	16.8308	44.9652	38.035	41.7919	32.2959	30.3003	21.364	27.6006	29.4574	25.3641	24.6541	32.032	26.4324	67.0641	56.954	62.0643	0.0470179	0.130991	0.719639	0.996544	0.867996	0.128792	1.58916e-11	1.09713e-10	-0.0518029	0.13086	0.692205
AT1G04283	NA	NA	0	0	0	0	0	0	0	0	0	0	0	0	0	0	0	0	0	0	0	0	0	0	0	0	0	0	0	0	0	0	0	0	0	0	0	0	NA	NA	NA	NA	NA	NA	NA	NA	NA	NA	NA
AT1G04287	NA	NA	0	0	0	0	0	0	0	0	0	0	0	0	0	0	0	0	0	0	0	0	0	0	0	0	0	0	0	0	0	0	0	0	0	0	0	0	NA	NA	NA	NA	NA	NA	NA	NA	NA	NA	NA
AT1G04290	protein_coding		394	452	428	321	305	342	313	360	382	411	350	423	28.0414	25.7121	26.342	22.7881	22.1613	22.6144	24.613	23.4588	23.6277	30.2466	26.5678	32.2675	19.728	18.261	18.6228	16.2267	15.8457	16.1237	17.578	16.4736	16.8567	20.4932	18.0724	21.7688	-0.158871	0.098896	0.108177	0.866406	-0.0511734	0.0986908	0.604094	0.686442	-0.192894	0.0980682	0.0491904
AT1G04293	NA	NA	0	0	0	0	0	0	0	0	0	0	0	0	0	0	0	0	0	0	0	0	0	0	0	0	0	0	0	0	0	0	0	0	0	0	0	0	NA	NA	NA	NA	NA	NA	NA	NA	NA	NA	NA
AT1G04295	other_rna		2	2	2	1	3	6	3	3	1	0	0	1	0.276691	0.221152	0.239274	0.137995	0.423718	0.771206	0.458567	0.380002	0.120232	0	0	0.148281	0.100142	0.0808008	0.0870224	0.0505505	0.155859	0.282871	0.168479	0.13728	0.0441275	0	0	0.051463	0.976612	1.05989	0.356829	NA	-2.95097	1.49959	0.0490859	0.0839739	0.331112	1.09914	0.763226
AT1G04297	NA	NA	2	3	0	2	0	1	0	3	3	3	2	5	0.233181	0.279563	0	0.23259	0	0.108322	0	0.320246	0.303975	0.361671	0.248701	0.624818	0.100142	0.121201	0	0.101101	0	0.0471452	0	0.13728	0.132383	0.149585	0.103271	0.257315	-0.501233	1.34874	0.710169	NA	0.587909	1.13025	0.602954	0.685532	0.276493	1.21962	0.820654
AT1G04300	protein_coding	TRAF1B	1371	1601	1547	1182	1150	1363	1090	1570	1431	2145	1929	2113	28.389	26.4972	27.7015	24.4135	24.3109	26.2218	24.9377	29.7655	25.7518	45.9272	42.6019	46.8958	68.6475	64.6811	67.3118	59.7507	59.7461	64.2589	61.2141	71.8432	63.1465	106.954	99.6049	108.741	-0.0524049	0.0768182	0.495117	0.996544	0.387641	0.0757006	3.04375e-07	1.29453e-06	-0.0717933	0.0765244	0.348154
AT1G04303	NA	NA	1	0	0	0	1	0	0	1	0	0	1	1	0.320868	0	0	0	0.32758	0	0	0.293783	0	0	0.342225	0.343913	0.0500711	0	0	0	0.0519532	0	0	0.04576	0	0	0.0516355	0.051463	0.235381	2.52481	0.925723	NA	0.678261	2.45428	0.782273	NA	0.0843831	2.52479	0.973338
AT1G04307	NA	NA	0	0	0	0	0	0	0	0	0	0	0	0	0	0	0	0	0	0	0	0	0	0	0	0	0	0	0	0	0	0	0	0	0	0	0	0	NA	NA	NA	NA	NA	NA	NA	NA	NA	NA	NA
AT1G04310	protein_coding	ERS2	133	139	144	163	154	162	121	206	188	578	446	583	3.94898	3.2987	3.69739	4.82747	4.66814	4.46892	3.96949	5.60016	4.85116	17.7456	14.1238	18.5534	6.65946	5.61566	6.26561	8.23973	8.00079	7.63752	6.79533	9.42656	8.29598	28.8201	23.0294	30.0029	0.439147	0.142586	0.00207085	0.209576	1.43999	0.128038	2.40642e-29	8.27687e-28	0.368311	0.141782	0.00938407
AT1G04313	NA	NA	3	1	0	0	0	0	0	4	5	0	2	1	0.658333	0.175396	0	0	0	0	0	0.803683	0.953562	0	0.4681	0.235205	0.150213	0.0404004	0	0	0	0	0	0.18304	0.220638	0	0.103271	0.051463	-2.65944	1.93282	0.16884	NA	-1.67003	1.66821	0.316784	0.41044	1.0909	1.6132	0.498892
AT1G04320	pre_trna		0	0	0	0	0	0	0	0	0	0	0	0	0	0	0	0	0	0	0	0	0	0	0	0	0	0	0	0	0	0	0	0	0	0	0	0	NA	NA	NA	NA	NA	NA	NA	NA	NA	NA	NA
AT1G04323	NA	NA	0	0	0	0	0	0	0	2	0	0	0	0	0	0	0	0	0	0	0	0.585108	0	0	0	0	0	0	0	0	0	0	0	0.09152	0	0	0	0	0	4.40746	1	NA	-1.96282	4.37843	0.653942	NA	1.82358	4.37843	0.677051
AT1G04327	NA	NA	0	0	0	0	0	0	0	0	0	0	0	0	0	0	0	0	0	0	0	0	0	0	0	0	0	0	0	0	0	0	0	0	0	0	0	0	NA	NA	NA	NA	NA	NA	NA	NA	NA	NA	NA
AT1G04330	protein_coding		11	8	7	12	18	8	5	13	19	11	10	19	1.21042	0.703607	0.666105	1.31712	2.02212	0.817879	0.607898	1.30975	1.81699	1.2516	1.17362	2.24088	0.550782	0.323203	0.304578	0.606606	0.935157	0.377161	0.280799	0.59488	0.838423	0.54848	0.516355	0.977797	0.780856	0.540069	0.14822	0.916491	-0.0598757	0.517772	0.907937	0.932066	0.531786	0.543696	0.328028
AT1G04333	NA	NA	0	0	0	0	0	0	0	0	0	0	0	0	0	0	0	0	0	0	0	0	0	0	0	0	0	0	0	0	0	0	0	0	0	0	0	0	NA	NA	NA	NA	NA	NA	NA	NA	NA	NA	NA
AT1G04337	NA	NA	0	0	0	0	0	0	0	0	0	0	0	0	0	0	0	0	0	0	0	0	0	0	0	0	0	0	0	0	0	0	0	0	0	0	0	0	NA	NA	NA	NA	NA	NA	NA	NA	NA	NA	NA
AT1G04340	protein_coding		359	408	342	369	299	309	313	332	428	421	429	353	26.2602	23.8539	21.6337	26.9233	22.3288	20.9999	25.2967	22.2352	27.2083	31.8431	33.4692	27.6757	17.9755	16.4834	14.8808	18.6531	15.534	14.5679	17.578	15.1923	18.8866	20.9918	22.1516	18.1664	0.0526938	0.130417	0.686183	0.996544	-0.0495252	0.129169	0.701412	0.768694	0.0314532	0.12976	0.808475
AT1G04343	NA	NA	0	0	0	0	0	0	0	0	0	0	0	0	0	0	0	0	0	0	0	0	0	0	0	0	0	0	0	0	0	0	0	0	0	0	0	0	NA	NA	NA	NA	NA	NA	NA	NA	NA	NA	NA
AT1G04347	NA	NA	6	10	0	3	1	4	1	1	4	1	0	2	1.11484	1.48511	0	0.55601	0.189694	0.69052	0.205295	0.170123	0.645917	0.192129	0	0.398303	0.300427	0.404004	0	0.151651	0.0519532	0.188581	0.0561598	0.04576	0.17651	0.0498618	0	0.102926	-0.753427	1.10247	0.494355	NA	-1.18563	1.37073	0.387062	0.483037	-1.35964	1.1457	0.235334
AT1G04350	protein_coding		2361	2582	3096	1885	1675	2451	1631	1894	2034	1920	1964	1941	87.2709	76.2826	98.9635	69.4999	63.209	84.1727	66.6107	64.0993	65.34	73.3846	77.4282	76.8989	118.218	104.314	134.711	95.2877	87.0216	115.553	91.5966	86.6694	89.7554	95.7346	101.412	99.8896	-0.18485	0.133776	0.167037	0.937698	-0.152691	0.134263	0.255433	0.343663	-0.450057	0.133898	0.000776108
AT1G04353	NA	NA	10	23	8	7	9	8	9	7	16	9	10	20	0.522701	0.960898	0.361613	0.364965	0.480271	0.388506	0.519772	0.335005	0.726822	0.486437	0.557491	1.12048	0.500711	0.929209	0.348089	0.353853	0.467578	0.377161	0.505438	0.32032	0.706041	0.448756	0.516355	1.02926	-0.514173	0.563186	0.361257	0.996544	0.0726424	0.546225	0.894201	0.921973	-0.266786	0.544415	0.624105
AT1G04357	NA	NA	28	28	21	29	30	24	19	21	34	54	33	30	4.20092	3.35768	2.72462	4.33994	4.59513	3.34543	3.14961	2.88473	4.43322	8.37741	5.28061	4.82424	1.40199	1.13121	0.913735	1.46596	1.55859	1.13148	1.06704	0.96096	1.50034	2.69254	1.70397	1.54389	0.343715	0.343195	0.316579	0.996544	0.456184	0.334729	0.172931	0.248095	0.00614794	0.348226	0.985914
AT1G04360	protein_coding	ATL1	62	72	42	51	33	46	46	43	42	52	33	52	2.71021	2.51559	1.58767	2.22372	1.4727	1.8682	2.2217	1.72099	1.59557	2.35041	1.53854	2.43633	3.10441	2.90883	1.82747	2.57807	1.71445	2.16868	2.58335	1.96768	1.85336	2.59281	1.70397	2.67607	-0.202439	0.290199	0.485434	0.996544	-0.173381	0.295577	0.557484	0.643955	-0.328368	0.289809	0.257193
AT1G04363	NA	NA	0	0	0	0	0	0	0	0	0	0	0	0	0	0	0	0	0	0	0	0	0	0	0	0	0	0	0	0	0	0	0	0	0	0	0	0	NA	NA	NA	NA	NA	NA	NA	NA	NA	NA	NA
AT1G04367	NA	NA	0	0	0	2	0	4	0	3	2	2	4	1	0	0	0	0.227044	0	0.422957	0	0.31261	0.197818	0.235365	0.485541	0.121984	0	0	0	0.101101	0	0.188581	0	0.13728	0.0882551	0.0997235	0.206542	0.051463	3.66803	1.71282	0.0322326	NA	0.364276	1.39138	0.793469	0.844727	3.17303	1.74026	0.0682563
AT1G04370	protein_coding	ERF14	0	0	0	0	0	0	0	3	0	13	17	8	0	0	0	0	0	0	0	0.285002	0	1.39476	1.8813	0.889687	0	0	0	0	0	0	0	0.13728	0	0.648203	0.877804	0.411704	0	1.90077	1	NA	3.50439	1.26953	0.00577315	0.0124466	2.46975	1.71603	0.150088
AT1G04373	NA	NA	0	0	0	0	0	0	0	0	0	0	0	0	0	0	0	0	0	0	0	0	0	0	0	0	0	0	0	0	0	0	0	0	0	0	0	0	NA	NA	NA	NA	NA	NA	NA	NA	NA	NA	NA
AT1G04377	NA	NA	0	0	0	0	0	0	0	0	0	0	0	0	0	0	0	0	0	0	0	0	0	0	0	0	0	0	0	0	0	0	0	0	0	0	0	0	NA	NA	NA	NA	NA	NA	NA	NA	NA	NA	NA
AT1G04380	protein_coding		2	2	1	3	5	2	4	8	2	7	1	4	0.0999564	0.0798925	0.0432196	0.149555	0.255118	0.0928678	0.22088	0.366075	0.086869	0.36175	0.0533046	0.21427	0.100142	0.0808008	0.0435112	0.151651	0.259766	0.0942904	0.224639	0.36608	0.0882551	0.349032	0.0516355	0.205852	1.24081	1.0193	0.223485	NA	-0.448068	0.859875	0.602308	0.685034	1.56399	0.990518	0.114346
AT1G04383	NA	NA	0	0	0	0	0	0	0	0	0	0	0	0	0	0	0	0	0	0	0	0	0	0	0	0	0	0	0	0	0	0	0	0	0	0	0	0	NA	NA	NA	NA	NA	NA	NA	NA	NA	NA	NA
AT1G04387	NA	NA	1	0	0	0	0	0	1	0	0	0	0	0	0.169327	0	0	0	0	0	0.187087	0	0	0	0	0	0.0500711	0	0	0	0	0	0.0561598	0	0	0	0	0	-0.726408	4.40746	0.869091	NA	-1.1854	4.40736	0.787961	NA	0.0843694	4.40736	0.984727
AT1G04390	protein_coding		330	372	446	328	267	342	240	327	376	316	325	335	7.27092	6.5511	8.49788	7.20856	6.00589	7.00093	5.84256	6.59664	7.19975	7.19934	7.63735	7.91118	16.5235	15.029	19.406	16.5806	13.8715	16.1237	13.4783	14.9635	16.592	15.7563	16.7815	17.2401	-0.0576604	0.122079	0.636699	0.996544	-0.153003	0.12347	0.215276	0.297983	-0.218463	0.122186	0.0737842
AT1G04397	NA	NA	0	0	0	0	0	0	0	0	0	0	0	0	0	0	0	0	0	0	0	0	0	0	0	0	0	0	0	0	0	0	0	0	0	0	0	0	NA	NA	NA	NA	NA	NA	NA	NA	NA	NA	NA
AT1G04400	protein_coding	CRY2	2287	2480	2793	1961	2005	2510	1773	2344	2627	2942	2759	3265	65.6334	56.8861	69.3155	56.1353	58.7441	66.9248	56.2191	61.5909	65.5199	87.3035	84.4491	100.43	114.513	100.193	121.527	99.1295	104.166	118.334	99.5713	107.261	115.923	146.693	142.462	168.027	0.0127908	0.108329	0.90601	0.996544	0.203804	0.108104	0.0593951	0.0992148	-0.0980929	0.108305	0.365088
AT1G04403	NA	NA	0	0	0	0	0	0	0	0	0	0	0	0	0	0	0	0	0	0	0	0	0	0	0	0	0	0	0	0	0	0	0	0	0	0	0	0	NA	NA	NA	NA	NA	NA	NA	NA	NA	NA	NA
AT1G04407	NA	NA	0	0	0	0	0	0	0	0	0	0	0	0	0	0	0	0	0	0	0	0	0	0	0	0	0	0	0	0	0	0	0	0	0	0	0	0	NA	NA	NA	NA	NA	NA	NA	NA	NA	NA	NA
AT1G04410	protein_coding	MDH1	9372	10221	8464	8252	8568	7932	7620	11885	10652	12427	12153	12324	443.713	386.775	346.534	389.698	414.133	348.905	398.603	515.192	438.283	608.367	613.673	625.378	469.267	412.933	368.279	417.143	445.135	373.956	427.937	543.858	470.047	619.632	627.526	634.23	0.0558847	0.089486	0.532294	0.996544	0.0897901	0.0893124	0.314729	0.408285	0.166798	0.0894127	0.0621135
AT1G04413	NA	NA	2	0	0	0	0	1	0	3	2	0	0	1	0.424259	0	0	0	0	0.197086	0	0.58267	0.368711	0	0	0.227364	0.100142	0	0	0	0	0.0471452	0	0.13728	0.0882551	0	0	0.051463	-0.725251	2.27902	0.750311	NA	-2.32368	2.15709	0.281379	0.371706	1.22381	2.06419	0.553264
AT1G04417	NA	NA	0	0	0	0	0	0	0	0	1	0	0	0	0	0	0	0	0	0	0	0	0.184355	0	0	0	0	0	0	0	0	0	0	0	0.0441275	0	0	0	0	4.40746	1	NA	-1.18539	4.40736	0.787963	NA	1.04615	4.40736	0.812374
AT1G04420	protein_coding		1988	2745	2894	2406	2332	2668	2166	2224	2634	1331	1382	1302	98.6465	108.869	124.184	119.086	118.137	123	118.752	101.042	113.589	68.2926	73.1404	69.2464	99.5414	110.899	125.921	121.624	121.155	125.783	121.642	101.77	116.232	66.366	71.3603	67.0048	0.201113	0.124002	0.104835	0.860412	-1.03341	0.12505	1.40966e-16	1.56753e-15	-0.022157	0.124074	0.858269
AT1G04425	other_rna		27	24	14	27	27	10	29	55	38	48	46	51	4.51182	3.20549	2.02309	4.50039	4.60619	1.55254	5.35429	8.41493	5.51856	8.2939	8.19841	9.13438	1.35192	0.96961	0.609157	1.36486	1.40274	0.471452	1.62863	2.5168	1.67685	2.39337	2.37523	2.62461	0.210039	0.387826	0.588108	0.996544	0.0495066	0.343159	0.885289	0.915504	0.964438	0.367892	0.00875376
AT1G04427	NA	NA	2	1	3	2	2	4	0	5	5	7	9	11	0.502412	0.200783	0.651706	0.50114	0.512921	0.933565	0	1.15001	1.09158	1.81827	2.41133	2.96172	0.100142	0.0404004	0.130534	0.101101	0.103906	0.188581	0	0.2288	0.220638	0.349032	0.46472	0.566093	0.645476	0.955986	0.499553	0.996544	1.2793	0.776688	0.0995332	0.15542	0.746586	0.933644	0.423915
AT1G04430	protein_coding		2425	2807	2210	2100	2244	1969	2290	2489	2321	1063	1276	1004	71.4189	66.0753	56.2852	61.6907	67.4706	53.8768	74.5167	67.116	59.4061	32.3716	40.0808	31.6925	121.422	113.404	96.1597	106.156	116.583	92.8289	128.606	113.897	102.42	53.0031	65.8869	51.6688	0.0020433	0.138804	0.988255	0.999952	-1.31906	0.139899	4.15431e-21	6.94112e-20	0.0313761	0.138677	0.821005
AT1G04433	NA	NA	0	0	2	2	1	0	2	0	0	1	0	1	0	0	0.399031	0.460262	0.235541	0	0.509826	0	0	0.238565	0	0.247285	0	0	0.0870224	0.101101	0.0519532	0	0.11232	0	0	0.0498618	0	0.051463	0.814083	2.03776	0.689526	NA	-0.409271	2.09451	0.845079	0.885392	0.258999	2.09263	0.9015
AT1G04437	NA	NA	0	0	0	0	0	0	0	0	1	1	0	1	0	0	0	0	0	0	0	0	0.258241	0.307256	0	0.318487	0	0	0	0	0	0	0	0	0.0441275	0.0498618	0	0.051463	0	3.84486	1	NA	0.652881	3.80129	0.863632	NA	1.04617	3.84479	0.785545
AT1G04440	protein_coding	CKL13	1324	1438	1390	1043	1056	1229	971	1380	1334	1627	1690	1877	42.0064	36.4655	38.1367	33.0074	34.2044	36.2271	34.038	40.0873	36.7822	53.3759	57.1872	63.8283	66.2942	58.0958	60.4805	52.7242	54.8625	57.9414	54.5311	63.1488	58.8661	81.1251	87.264	96.596	-0.0829479	0.0825156	0.314782	0.996544	0.28816	0.0815987	0.000413317	0.00110982	-0.104143	0.082217	0.205267
AT1G04443	NA	NA	0	0	0	0	0	0	0	0	0	0	0	0	0	0	0	0	0	0	0	0	0	0	0	0	0	0	0	0	0	0	0	0	0	0	0	0	NA	NA	NA	NA	NA	NA	NA	NA	NA	NA	NA
AT1G04445	protein_coding		2	3	2	1	0	0	3	4	0	3	5	4	0.256264	0.307238	0.221609	0.127808	0	0	0.424713	0.469264	0	0.397474	0.683301	0.549337	0.100142	0.121201	0.0870224	0.0505505	0	0	0.168479	0.18304	0	0.149585	0.258178	0.205852	-2.46023	1.49851	0.100635	NA	0.531335	1.01192	0.599529	0.682508	0.118093	1.0723	0.912306
AT1G04447	NA	NA	0	0	0	0	0	0	0	0	0	0	0	0	0	0	0	0	0	0	0	0	0	0	0	0	0	0	0	0	0	0	0	0	0	0	0	0	NA	NA	NA	NA	NA	NA	NA	NA	NA	NA	NA
AT1G04450	protein_coding	RIC3	0	0	0	0	0	0	0	0	0	0	0	1	0	0	0	0	0	0	0	0	0	0	0	0.0774373	0	0	0	0	0	0	0	0	0	0	0	0.051463	0	4.40746	1	NA	0.738138	4.40736	0.866994	NA	0	4.40736	1
AT1G04453	NA	NA	0	0	0	0	0	0	0	0	0	0	0	0	0	0	0	0	0	0	0	0	0	0	0	0	0	0	0	0	0	0	0	0	0	0	0	0	NA	NA	NA	NA	NA	NA	NA	NA	NA	NA	NA
AT1G04455	NA	NA	0	0	0	0	0	0	0	0	0	0	0	0	0	0	0	0	0	0	0	0	0	0	0	0	0	0	0	0	0	0	0	0	0	0	0	0	NA	NA	NA	NA	NA	NA	NA	NA	NA	NA	NA
AT1G04457	pseudogene		0	0	0	0	0	0	0	0	0	0	0	0	0	0	0	0	0	0	0	0	0	0	0	0	0	0	0	0	0	0	0	0	0	0	0	0	NA	NA	NA	NA	NA	NA	NA	NA	NA	NA	NA
AT1G04463	NA	NA	0	0	0	0	0	0	0	0	0	0	0	0	0	0	0	0	0	0	0	0	0	0	0	0	0	0	0	0	0	0	0	0	0	0	0	0	NA	NA	NA	NA	NA	NA	NA	NA	NA	NA	NA
AT1G04467	NA	NA	7	10	12	1	9	7	2	13	5	2	4	3	1.13256	1.29318	1.67897	0.161384	1.4866	1.05224	0.357527	1.92577	0.70305	0.334597	0.690249	0.520241	0.350498	0.404004	0.522134	0.0505505	0.467578	0.330016	0.11232	0.59488	0.220638	0.0997235	0.206542	0.154389	-0.516616	0.731655	0.480131	0.996544	-1.30985	0.825468	0.112558	0.172673	-0.507244	0.723055	0.482973
AT1G04470	protein_coding		0	0	0	0	0	0	0	3	1	5	6	4	0	0	0	0	0	0	0	0.0580895	0.0183794	0.109339	0.135336	0.0906687	0	0	0	0	0	0	0	0.13728	0.0441275	0.249309	0.309813	0.205852	0	1.99245	1	NA	1.76809	1.3724	0.197632	0.277365	2.86147	1.76993	0.105941
AT1G04473	NA	NA	7	6	2	1	10	6	8	2	11	7	4	10	1.12068	0.767772	0.276895	0.159693	1.63447	0.892465	1.41512	0.293167	1.5305	1.15881	0.683014	1.71596	0.350498	0.242402	0.0870224	0.0505505	0.519532	0.282871	0.449278	0.09152	0.485403	0.349032	0.206542	0.51463	0.42449	0.83391	0.610727	0.996544	-0.248417	0.796147	0.755022	0.812481	0.581832	0.820068	0.478019
AT1G04477	NA	NA	0	11	11	7	5	7	5	12	13	6	9	4	0	1.74848	1.89176	1.38858	1.01516	1.29338	1.09865	2.18501	2.24683	1.23383	1.90897	0.852617	0	0.444405	0.478623	0.353853	0.259766	0.330016	0.280799	0.54912	0.573658	0.299171	0.46472	0.205852	0.0558019	0.723865	0.938553	0.998063	-0.825609	0.706092	0.242296	0.328322	0.515492	0.697439	0.459834
AT1G04480	protein_coding	RPL23A	2743	2897	2830	2769	2132	2103	2028	2305	2717	3283	2936	3287	254.834	215.118	227.363	256.599	202.213	181.521	208.169	196.066	219.369	315.379	290.919	327.305	137.345	117.04	123.137	139.974	110.764	99.1463	113.892	105.477	119.895	163.696	151.602	169.159	-0.0424962	0.103901	0.682534	0.996544	0.212683	0.103781	0.0404282	0.0707208	-0.187384	0.10391	0.0713371
AT1G04483	NA	NA	0	0	0	0	0	0	0	0	0	0	0	0	0	0	0	0	0	0	0	0	0	0	0	0	0	0	0	0	0	0	0	0	0	0	0	0	NA	NA	NA	NA	NA	NA	NA	NA	NA	NA	NA
AT1G04487	NA	NA	0	0	0	0	0	0	0	0	0	0	0	0	0	0	0	0	0	0	0	0	0	0	0	0	0	0	0	0	0	0	0	0	0	0	0	0	NA	NA	NA	NA	NA	NA	NA	NA	NA	NA	NA
AT1G04490	protein_coding		10	15	8	12	4	4	17	11	24	51	49	34	0.45921	0.550552	0.317689	0.549657	0.187526	0.170658	0.862536	0.462492	0.957805	2.42165	2.39989	1.67345	0.500711	0.606006	0.348089	0.606606	0.207813	0.188581	0.954716	0.50336	1.05906	2.54295	2.53014	1.74974	-0.48499	0.541434	0.370386	0.996544	1.14528	0.425293	0.00708306	0.0149748	0.747831	0.478327	0.117951
AT1G04493	NA	NA	0	0	0	0	0	0	0	0	0	0	1	2	0	0	0	0	0	0	0	0	0	0	0.259393	0.521345	0	0	0	0	0	0	0	0	0	0	0.0516355	0.102926	0	4.40746	1	NA	2.21662	4.32809	0.608547	NA	0	4.40736	1
AT1G04497	NA	NA	0	0	0	0	0	0	0	0	0	0	0	0	0	0	0	0	0	0	0	0	0	0	0	0	0	0	0	0	0	0	0	0	0	0	0	0	NA	NA	NA	NA	NA	NA	NA	NA	NA	NA	NA
AT1G04500	protein_coding		4	2	1	1	2	2	1	8	5	41	32	36	0.179898	0.0718939	0.0388926	0.0448606	0.0918305	0.0835701	0.0496916	0.329425	0.19543	1.90669	1.53497	1.73536	0.200284	0.0808008	0.0435112	0.0505505	0.103906	0.0942904	0.0561598	0.36608	0.220638	2.04433	1.65234	1.85267	-0.253936	0.930018	0.784819	0.996544	2.78186	0.570111	1.06356e-06	4.23188e-06	1.03306	0.775823	0.183001
AT1G04503	NA	NA	0	0	0	0	0	0	0	0	0	0	0	0	0	0	0	0	0	0	0	0	0	0	0	0	0	0	0	0	0	0	0	0	0	0	0	0	NA	NA	NA	NA	NA	NA	NA	NA	NA	NA	NA
AT1G04507	NA	NA	0	0	0	0	0	0	0	0	0	0	0	0	0	0	0	0	0	0	0	0	0	0	0	0	0	0	0	0	0	0	0	0	0	0	0	0	NA	NA	NA	NA	NA	NA	NA	NA	NA	NA	NA
AT1G04510	protein_coding	PRP19A	985	1153	928	910	815	709	741	986	1034	1170	940	1106	34.3006	32.0915	27.9456	31.6086	28.9743	22.9386	28.5102	31.4371	31.2925	42.129	34.9122	41.2802	49.3201	46.5817	40.3784	46.0009	42.3418	33.4259	41.6144	45.1194	45.6279	58.3383	48.5374	56.9181	-0.0955105	0.0998312	0.338709	0.996544	0.0096474	0.0992268	0.922547	0.943175	-0.0790851	0.0993929	0.426217
AT1G04513	NA	NA	0	4	1	0	2	0	0	3	2	1	0	2	0	0.221754	0.0599815	0	0.141624	0	0	0.190519	0.120559	0.071721	0	0.148685	0	0.161602	0.0435112	0	0.103906	0	0	0.13728	0.0882551	0.0498618	0	0.102926	-1.00966	1.75731	0.565597	NA	-0.872445	1.66612	0.60053	0.683477	0.0407688	1.58409	0.979468
AT1G04517	NA	NA	0	0	0	0	0	0	0	0	0	0	0	0	0	0	0	0	0	0	0	0	0	0	0	0	0	0	0	0	0	0	0	0	0	0	0	0	NA	NA	NA	NA	NA	NA	NA	NA	NA	NA	NA
AT1G04520	protein_coding	CRRSP3	397	504	346	442	369	293	358	473	443	225	250	189	19.3229	19.6068	14.5632	21.4586	18.3357	13.2496	19.2522	21.0786	18.7387	11.3238	12.9779	9.8597	19.8782	20.3618	15.0549	22.3433	19.1707	13.8135	20.1052	21.6445	19.5485	11.2189	12.9089	9.7265	0.0637968	0.160228	0.69051	0.996544	-1.15189	0.163998	2.15864e-12	1.61912e-11	0.112001	0.159513	0.482591
AT1G04523	NA	NA	0	0	0	0	0	0	0	0	0	0	0	0	0	0	0	0	0	0	0	0	0	0	0	0	0	0	0	0	0	0	0	0	0	0	0	0	NA	NA	NA	NA	NA	NA	NA	NA	NA	NA	NA
AT1G04527	NA	NA	0	0	0	0	0	0	0	0	0	0	0	0	0	0	0	0	0	0	0	0	0	0	0	0	0	0	0	0	0	0	0	0	0	0	0	0	NA	NA	NA	NA	NA	NA	NA	NA	NA	NA	NA
AT1G04530	protein_coding	TPR4	2899	3620	3139	3048	2962	3360	2611	2814	2794	1931	1725	1498	145.267	144.985	136.022	152.347	151.529	156.427	144.558	129.105	121.675	100.053	92.1918	80.4548	145.156	146.249	136.582	154.078	153.885	158.408	146.633	128.769	123.292	96.2831	89.0713	77.0915	0.19687	0.11986	0.100486	0.852453	-0.905586	0.120772	6.46348e-14	5.63819e-13	-0.133615	0.119995	0.265493
AT1G04533	NA	NA	0	0	1	0	0	0	0	0	0	0	0	0	0	0	0.117928	0	0	0	0	0	0	0	0	0	0	0	0.0435112	0	0	0	0	0	0	0	0	0	-0.726408	4.40746	0.869091	NA	0	4.40736	1	NA	-0.877381	4.40736	0.842207
AT1G04537	NA	NA	0	0	0	0	0	0	0	0	0	0	0	0	0	0	0	0	0	0	0	0	0	0	0	0	0	0	0	0	0	0	0	0	0	0	0	0	NA	NA	NA	NA	NA	NA	NA	NA	NA	NA	NA
AT1G04540	protein_coding		70	83	74	79	59	83	58	78	84	52	45	51	2.18547	2.0712	1.99793	2.46022	1.88057	2.40758	2.00075	2.22968	2.27919	1.67873	1.49846	1.70663	3.50498	3.35323	3.21983	3.99349	3.06524	3.91305	3.25727	3.56928	3.70671	2.59281	2.3236	2.62461	0.197872	0.193871	0.307426	0.996544	-0.779069	0.206419	0.000160511	0.000462377	0.0250268	0.194234	0.897478
AT1G04547	NA	NA	0	0	0	0	0	0	0	0	0	0	0	0	0	0	0	0	0	0	0	0	0	0	0	0	0	0	0	0	0	0	0	0	0	0	0	0	NA	NA	NA	NA	NA	NA	NA	NA	NA	NA	NA
AT1G04550	protein_coding	IAA12	687	915	726	762	723	743	636	709	799	538	476	452	37.7167	40.1507	34.4678	41.7283	40.5234	37.8983	38.5789	35.6388	38.1222	30.5414	27.872	26.5972	34.3989	36.9664	31.5891	38.5195	37.5621	35.0289	35.7176	32.4438	35.2579	26.8256	24.5785	23.2613	0.178658	0.0984839	0.0696645	0.783199	-0.767719	0.101321	3.5346e-14	3.16525e-13	-0.0318454	0.0987194	0.747009
AT1G04555	protein_coding		80	87	115	68	67	72	63	121	79	212	189	197	6.16482	5.35852	7.66352	5.22683	5.27103	5.15486	5.36398	8.5372	5.29068	16.8926	15.5337	16.2711	4.00569	3.51484	5.00379	3.43743	3.48086	3.39445	3.53807	5.53696	3.48608	10.5707	9.75911	10.1382	-0.209581	0.207321	0.312064	0.996544	0.983548	0.192558	3.25909e-07	1.38047e-06	-0.0377659	0.202452	0.852019
AT1G04557	NA	NA	0	0	0	0	0	0	0	0	0	0	0	0	0	0	0	0	0	0	0	0	0	0	0	0	0	0	0	0	0	0	0	0	0	0	0	0	NA	NA	NA	NA	NA	NA	NA	NA	NA	NA	NA
AT1G04560	protein_coding		2	0	0	0	0	1	0	0	0	0	0	0	0.178635	0	0	0	0	0.0829836	0	0	0	0	0	0	0.100142	0	0	0	0	0.0471452	0	0	0	0	0	0	-0.760643	4.36012	0.861508	NA	0	4.40736	1	NA	-1.87338	4.36001	0.667433
AT1G04563	NA	NA	0	0	0	0	0	1	0	0	0	0	0	0	0	0	0	0	0	0.284944	0	0	0	0	0	0	0	0	0	0	0	0.0471452	0	0	0	0	0	0	1.19717	4.40746	0.785912	NA	0	4.40736	1	NA	0	4.40736	1
AT1G04567	NA	NA	3	3	1	0	2	1	0	1	1	4	3	2	0.578535	0.462408	0.166767	0	0.393758	0.179169	0	0.176567	0.167596	0.797625	0.617041	0.41339	0.150213	0.121201	0.0435112	0	0.103906	0.0471452	0	0.04576	0.0441275	0.199447	0.154907	0.102926	-0.979223	1.25256	0.434346	NA	1.99053	1.37044	0.146368	0.215673	-1.76693	1.39434	0.205078
AT1G04570	protein_coding		9	17	46	9	10	23	22	44	19	75	55	57	0.317753	0.479725	1.40445	0.316949	0.360444	0.754449	0.858196	1.42233	0.582982	2.73803	2.07107	2.15697	0.45064	0.686807	2.00151	0.454954	0.519532	1.08434	1.23551	2.01344	0.838423	3.73963	2.83995	2.93339	-0.53266	0.54819	0.331214	0.996544	0.927341	0.507839	0.0678423	0.111474	0.318236	0.525252	0.544599
AT1G04573	NA	NA	0	0	0	0	0	0	0	0	0	0	0	0	0	0	0	0	0	0	0	0	0	0	0	0	0	0	0	0	0	0	0	0	0	0	0	0	NA	NA	NA	NA	NA	NA	NA	NA	NA	NA	NA
AT1G04577	NA	NA	0	1	0	0	0	0	0	0	0	0	0	0	0	0.256462	0	0	0	0	0	0	0	0	0	0	0	0.0404004	0	0	0	0	0	0	0	0	0	0	-0.726408	4.40746	0.869091	NA	0	4.40736	1	NA	-0.877381	4.40736	0.842207
AT1G04580	protein_coding	AAO4	3	3	0	1	1	1	2	18	2	127	185	226	0.0497611	0.0397727	0	0.016545	0.016934	0.0154107	0.0366535	0.273364	0.0288306	2.17822	3.27284	4.01789	0.150213	0.121201	0	0.0505505	0.0519532	0.0471452	0.11232	0.82368	0.0882551	6.33245	9.55257	11.6306	-0.763581	1.12408	0.496952	0.996544	4.44431	0.570226	6.49528e-15	6.2202e-14	1.90455	0.817407	0.0198068
AT1G04583	NA	NA	0	0	0	0	0	0	0	0	0	0	0	0	0	0	0	0	0	0	0	0	0	0	0	0	0	0	0	0	0	0	0	0	0	0	0	0	NA	NA	NA	NA	NA	NA	NA	NA	NA	NA	NA
AT1G04587	NA	NA	0	3	1	0	1	4	2	1	2	2	0	0	0	0.629257	0.22694	0	0.267918	0.975271	0.579906	0.240276	0.456137	0.542714	0	0	0	0.121201	0.0435112	0	0.0519532	0.188581	0.11232	0.04576	0.0882551	0.0997235	0	0	0.606084	1.4919	0.684558	NA	-1.57364	1.65238	0.340921	0.436088	0.472667	1.49054	0.751159
AT1G04590	protein_coding		348	419	353	307	294	346	282	388	459	386	344	422	18.8613	18.1511	16.545	16.597	16.2679	17.423	16.8872	19.2542	21.6202	21.6327	19.8855	24.5147	17.4247	16.9278	15.3594	15.519	15.2742	16.3122	15.8371	17.7549	20.2545	19.2466	17.7626	21.7174	-0.00338779	0.106342	0.974586	0.999224	-0.173789	0.104566	0.0965109	0.151444	0.0772957	0.10483	0.460915
AT1G04593	NA	NA	0	0	0	0	0	0	0	0	0	0	0	0	0	0	0	0	0	0	0	0	0	0	0	0	0	0	0	0	0	0	0	0	0	0	0	0	NA	NA	NA	NA	NA	NA	NA	NA	NA	NA	NA
AT1G04597	NA	NA	0	0	0	0	0	0	0	0	0	0	0	0	0	0	0	0	0	0	0	0	0	0	0	0	0	0	0	0	0	0	0	0	0	0	0	0	NA	NA	NA	NA	NA	NA	NA	NA	NA	NA	NA
AT1G04600	protein_coding	XI-A	33	19	6	38	16	7	24	81	29	71	44	75	0.437062	0.201131	0.0687196	0.50201	0.216341	0.0861354	0.351202	0.982232	0.333796	0.972339	0.621536	1.06466	1.65235	0.767608	0.261067	1.92092	0.831251	0.330016	1.34783	3.70656	1.2797	3.54019	2.27196	3.85972	0.272291	0.624681	0.662918	0.996544	0.324903	0.589729	0.581678	0.666224	1.21664	0.609995	0.0460972
AT1G04603	NA	NA	0	0	0	0	0	0	0	0	0	0	0	0	0	0	0	0	0	0	0	0	0	0	0	0	0	0	0	0	0	0	0	0	0	0	0	0	NA	NA	NA	NA	NA	NA	NA	NA	NA	NA	NA
AT1G04607	NA	NA	0	0	0	0	0	0	0	0	0	0	0	0	0	0	0	0	0	0	0	0	0	0	0	0	0	0	0	0	0	0	0	0	0	0	0	0	NA	NA	NA	NA	NA	NA	NA	NA	NA	NA	NA
AT1G04610	protein_coding	YUC3	7	3	3	4	6	1	1	3	6	11	4	8	0.301334	0.103221	0.111679	0.171755	0.263689	0.0399949	0.0475627	0.118242	0.224469	0.489636	0.183651	0.369115	0.350498	0.121201	0.130534	0.202202	0.311719	0.0471452	0.0561598	0.13728	0.264765	0.54848	0.206542	0.411704	-0.0194156	0.834527	0.981439	0.999375	1.02637	0.810248	0.205248	0.286335	-0.36735	0.850705	0.665873
AT1G04620	protein_coding	HCAR	241	263	295	190	225	224	236	236	200	99	137	119	8.28279	7.22456	8.76763	6.51347	7.89465	7.15257	8.96166	7.42629	5.97371	3.51824	5.02186	4.38357	12.0671	10.6253	12.8358	9.60459	11.6895	10.5605	13.2537	10.7994	8.82551	4.93632	7.07406	6.12409	-0.0841296	0.187339	0.653377	0.996544	-1.16135	0.195362	2.77083e-09	1.50477e-08	-0.144889	0.186877	0.438154
AT1G04623	NA	NA	0	0	0	0	0	0	0	0	0	0	0	0	0	0	0	0	0	0	0	0	0	0	0	0	0	0	0	0	0	0	0	0	0	0	0	0	NA	NA	NA	NA	NA	NA	NA	NA	NA	NA	NA
AT1G04625	protein_coding		0	0	0	0	0	0	0	0	0	0	2	0	0	0	0	0	0	0	0	0	0	0	0.210464	0	0	0	0	0	0	0	0	0	0	0	0.103271	0	0	4.40746	1	NA	1.67479	4.36454	0.701181	NA	0	4.40736	1
AT1G04630	protein_coding	MEE4	494	589	572	480	402	442	414	528	615	464	489	469	50.6378	48.2568	50.7042	49.0781	42.0692	42.0944	46.8883	49.5543	54.787	49.1808	53.4614	51.5278	24.7351	23.7958	24.8884	24.2642	20.8852	20.8382	23.2501	24.1613	27.1384	23.1359	25.2498	24.1361	-0.0846238	0.0871227	0.33139	0.996544	-0.336966	0.087038	0.000108178	0.000320863	-0.017333	0.08587	0.840033
AT1G04635	protein_coding	EMB1687	43	43	45	35	34	31	45	38	63	53	51	57	4.52933	3.62018	4.09901	3.67733	3.65625	3.03377	5.23715	3.66479	5.76714	5.7726	5.72955	6.4352	2.15306	1.73722	1.958	1.76927	1.76641	1.4615	2.52719	1.73888	2.78003	2.64267	2.63341	2.93339	-0.154461	0.267595	0.563791	0.996544	-0.0763932	0.249349	0.759322	0.815921	0.233869	0.255204	0.359457
AT1G04640	protein_coding	LIP2	752	888	1016	826	734	874	671	689	803	690	593	663	57.7744	54.5288	67.5012	63.299	57.571	62.3855	56.9582	48.4659	53.6151	54.8146	48.5911	54.5949	37.6535	35.8756	44.2074	41.7547	38.1336	41.2049	37.6832	31.5286	35.4344	34.4046	30.6199	34.12	0.111376	0.118351	0.34667	0.996544	-0.379989	0.120019	0.00154513	0.00373477	-0.20622	0.118829	0.0826638
AT1G04643	NA	NA	0	0	0	0	0	0	0	0	0	0	0	0	0	0	0	0	0	0	0	0	0	0	0	0	0	0	0	0	0	0	0	0	0	0	0	0	NA	NA	NA	NA	NA	NA	NA	NA	NA	NA	NA
AT1G04645	protein_coding	SPH5	0	0	0	0	0	0	0	3	0	0	2	0	0	0	0	0	0	0	0	0.424618	0	0	0.329755	0	0	0	0	0	0	0	0	0.13728	0	0	0.103271	0	0	4.15675	1	NA	-0.639798	4.03502	0.874015	NA	2.39835	4.08125	0.556767
AT1G04647	NA	NA	1	1	2	0	0	0	0	1	1	1	1	1	0.068923	0.0550884	0.119205	0	0	0	0	0.0631051	0.0598989	0.0712679	0.0735103	0.0738729	0.0500711	0.0404004	0.0870224	0	0	0	0	0.04576	0.0441275	0.0498618	0.0516355	0.051463	-2.62223	1.77714	0.140068	NA	0.424979	1.74005	0.80705	0.855448	-0.979165	1.68951	0.562215
AT1G04650	protein_coding		131	88	145	93	85	114	81	96	134	50	63	56	2.95977	1.58915	2.83306	2.09589	1.96063	2.39302	2.02204	1.9859	2.63115	1.16812	1.51814	1.35611	6.55932	3.55524	6.30912	4.7012	4.41602	5.37455	4.54894	4.39296	5.91309	2.49309	3.25304	2.88193	-0.0951663	0.236519	0.687417	0.996544	-1.08197	0.249518	1.44937e-05	4.92739e-05	-0.174115	0.235873	0.46041
AT1G04653	NA	NA	0	0	0	0	0	0	0	0	0	0	0	0	0	0	0	0	0	0	0	0	0	0	0	0	0	0	0	0	0	0	0	0	0	0	0	0	NA	NA	NA	NA	NA	NA	NA	NA	NA	NA	NA
AT1G04657	NA	NA	0	0	0	0	2	0	0	0	0	0	0	0	0	0	0	0	0.669219	0	0	0	0	0	0	0	0	0	0	0	0.103906	0	0	0	0	0	0	0	2.13222	4.36477	0.62519	NA	0	4.40736	1	NA	0	4.40736	1
AT1G04660	protein_coding		14	31	54	22	17	17	27	23	30	0	2	2	0.760408	1.34579	2.53637	1.1919	0.942666	0.857871	1.62031	1.14379	1.4161	0	0.11586	0.116431	0.700996	1.25241	2.3496	1.11211	0.883204	0.801468	1.51631	1.05248	1.32383	0	0.103271	0.102926	-0.574402	0.467729	0.219422	0.975589	-4.55409	0.84035	5.9841e-08	2.77373e-07	-0.199053	0.455574	0.662164
AT1G04667	NA	NA	0	0	0	0	0	0	0	0	0	0	0	0	0	0	0	0	0	0	0	0	0	0	0	0	0	0	0	0	0	0	0	0	0	0	0	0	NA	NA	NA	NA	NA	NA	NA	NA	NA	NA	NA
AT1G04670	protein_coding		0	0	0	0	0	0	0	0	0	0	0	0	0	0	0	0	0	0	0	0	0	0	0	0	0	0	0	0	0	0	0	0	0	0	0	0	NA	NA	NA	NA	NA	NA	NA	NA	NA	NA	NA
AT1G04673	NA	NA	0	0	0	0	0	0	0	0	0	0	0	0	0	0	0	0	0	0	0	0	0	0	0	0	0	0	0	0	0	0	0	0	0	0	0	0	NA	NA	NA	NA	NA	NA	NA	NA	NA	NA	NA
AT1G04677	NA	NA	0	0	0	0	0	0	0	0	0	2	1	1	0	0	0	0	0	0	0	0	0	0.368135	0.189859	0.190795	0	0	0	0	0	0	0	0	0	0.0997235	0.0516355	0.051463	0	3.50439	1	NA	2.63016	3.37856	0.436283	NA	0	3.50434	1
AT1G04680	protein_coding		1445	1718	1311	1257	1374	1136	1487	1856	1709	378	461	455	53.2063	50.5608	41.7444	46.1668	51.6502	38.8623	60.4954	62.571	54.6879	14.3919	18.1042	17.9567	72.3528	69.4079	57.0432	63.542	71.3837	53.5569	83.5096	84.9306	75.414	18.8478	23.804	23.4157	-0.0074424	0.120256	0.950652	0.998747	-2.1854	0.124365	4.0088e-69	2.29574e-66	0.261299	0.119694	0.0290316
AT1G04683	NA	NA	0	0	0	0	0	0	0	0	0	0	0	0	0	0	0	0	0	0	0	0	0	0	0	0	0	0	0	0	0	0	0	0	0	0	0	0	NA	NA	NA	NA	NA	NA	NA	NA	NA	NA	NA
AT1G04687	NA	NA	0	0	0	0	0	0	0	0	0	0	0	0	0	0	0	0	0	0	0	0	0	0	0	0	0	0	0	0	0	0	0	0	0	0	0	0	NA	NA	NA	NA	NA	NA	NA	NA	NA	NA	NA
AT1G04690	protein_coding	KAB1	1936	2154	2141	1688	1481	1744	1364	1884	2123	2015	1871	1980	91.8868	81.7126	87.8749	79.9134	71.7618	76.904	71.5284	81.8707	87.5694	98.8901	94.7122	100.724	96.9377	87.0225	93.1574	85.3292	76.9426	82.2212	76.6019	86.2118	93.6828	100.471	96.61	101.897	-0.107414	0.0681727	0.115113	0.873417	-0.0752396	0.0681195	0.269366	0.359055	-0.150288	0.067971	0.0270319
AT1G04693	NA	NA	0	0	0	0	0	0	0	0	0	0	0	0	0	0	0	0	0	0	0	0	0	0	0	0	0	0	0	0	0	0	0	0	0	0	0	0	NA	NA	NA	NA	NA	NA	NA	NA	NA	NA	NA
AT1G04697	NA	NA	1	0	0	2	1	1	0	3	0	0	0	1	0.118766	0	0	0.236931	0.12125	0.110344	0	0.326223	0	0	0	0.127296	0.0500711	0	0	0.101101	0.0519532	0.0471452	0	0.13728	0	0	0	0.051463	2.12479	1.99618	0.287135	NA	-1.62025	2.04912	0.429116	0.52459	1.481	2.04912	0.469832
AT1G04700	protein_coding		38	51	27	40	54	45	31	37	69	53	49	33	0.71091	0.7626	0.436812	0.746432	1.03137	0.782164	0.64078	0.633771	1.12185	1.02527	0.977712	0.661707	1.9027	2.06042	1.1748	2.02202	2.80547	2.12153	1.74095	1.69312	3.0448	2.64267	2.53014	1.69828	0.506533	0.323726	0.117654	0.873417	-0.210019	0.320667	0.512503	0.602479	0.298637	0.324764	0.357807
AT1G04703	NA	NA	0	0	0	0	0	0	0	0	0	0	0	0	0	0	0	0	0	0	0	0	0	0	0	0	0	0	0	0	0	0	0	0	0	0	0	0	NA	NA	NA	NA	NA	NA	NA	NA	NA	NA	NA
AT1G04707	NA	NA	0	0	0	0	0	0	0	0	0	0	0	0	0	0	0	0	0	0	0	0	0	0	0	0	0	0	0	0	0	0	0	0	0	0	0	0	NA	NA	NA	NA	NA	NA	NA	NA	NA	NA	NA
AT1G04710	protein_coding	KAT1	386	447	477	421	375	453	339	459	423	364	410	394	17.6301	16.3181	18.8402	19.18	17.486	19.223	17.1074	19.1947	16.7905	17.1909	19.9726	19.2879	19.3275	18.059	20.7548	21.2818	19.4824	21.3568	19.0382	21.0038	18.6659	18.1497	21.1706	20.2764	0.16815	0.103277	0.103493	0.857095	-0.274735	0.104464	0.00854016	0.017704	-0.0265662	0.10356	0.797542
AT1G04713	NA	NA	0	0	0	0	0	0	0	0	0	0	0	0	0	0	0	0	0	0	0	0	0	0	0	0	0	0	0	0	0	0	0	0	0	0	0	0	NA	NA	NA	NA	NA	NA	NA	NA	NA	NA	NA
AT1G04717	NA	NA	0	0	0	0	0	0	0	0	0	0	0	0	0	0	0	0	0	0	0	0	0	0	0	0	0	0	0	0	0	0	0	0	0	0	0	0	NA	NA	NA	NA	NA	NA	NA	NA	NA	NA	NA
AT1G04720	pre_trna		0	0	0	0	0	0	0	0	0	0	0	0	0	0	0	0	0	0	0	0	0	0	0	0	0	0	0	0	0	0	0	0	0	0	0	0	NA	NA	NA	NA	NA	NA	NA	NA	NA	NA	NA
AT1G04723	NA	NA	1	4	1	1	0	1	0	2	1	0	1	0	0.137104	0.438333	0.118563	0.136756	0	0.127381	0	0.251061	0.119152	0	0.146229	0	0.0500711	0.161602	0.0435112	0.0505505	0	0.0471452	0	0.09152	0.0441275	0	0.0516355	0	-1.32385	1.60778	0.41028	NA	-1.63217	1.81636	0.368868	0.464854	-0.954176	1.50562	0.526248
AT1G04730	protein_coding	CTF18	129	175	108	123	129	128	128	181	227	132	104	129	3.07757	3.33697	2.22814	2.927	3.14194	2.83715	3.374	3.95364	4.7065	3.25628	2.64628	3.2986	6.45917	7.07007	4.69921	6.21771	6.70196	6.03458	7.18845	8.28256	10.017	6.58175	5.37009	6.63872	0.126344	0.175463	0.471489	0.996544	-0.752946	0.172974	1.34316e-05	4.59425e-05	0.44402	0.171141	0.00947359
AT1G04733	NA	NA	0	0	0	0	0	0	0	0	0	0	0	0	0	0	0	0	0	0	0	0	0	0	0	0	0	0	0	0	0	0	0	0	0	0	0	0	NA	NA	NA	NA	NA	NA	NA	NA	NA	NA	NA
AT1G04737	NA	NA	1	0	3	0	0	0	0	0	0	0	0	0	0.152428	0	0.395447	0	0	0	0	0	0	0	0	0	0.0500711	0	0.130534	0	0	0	0	0	0	0	0	0	-2.64765	4.12018	0.52048	NA	0	4.22498	1	NA	-2.79861	4.12008	0.496973
AT1G04743	NA	NA	0	0	0	0	0	0	0	0	0	0	0	0	0	0	0	0	0	0	0	0	0	0	0	0	0	0	0	0	0	0	0	0	0	0	0	0	NA	NA	NA	NA	NA	NA	NA	NA	NA	NA	NA
AT1G04747	NA	NA	0	0	0	0	0	0	0	0	0	0	0	0	0	0	0	0	0	0	0	0	0	0	0	0	0	0	0	0	0	0	0	0	0	0	0	0	NA	NA	NA	NA	NA	NA	NA	NA	NA	NA	NA
AT1G04750	protein_coding	VAMP721	1145	1227	1172	1194	1058	910	878	1254	1339	1682	1359	1460	68.5265	58.694	60.657	71.2782	64.6442	50.5998	58.0583	68.7149	69.6447	104.09	86.7475	93.6542	57.3314	49.5713	50.9951	60.3573	54.9664	42.9021	49.3083	57.383	59.0868	83.8675	70.1727	75.1359	0.069911	0.0993784	0.481755	0.996544	0.172004	0.0985226	0.0808393	0.130005	0.0322378	0.099156	0.745089
AT1G04753	NA	NA	0	0	0	0	0	0	0	0	0	0	0	0	0	0	0	0	0	0	0	0	0	0	0	0	0	0	0	0	0	0	0	0	0	0	0	0	NA	NA	NA	NA	NA	NA	NA	NA	NA	NA	NA
AT1G04760	protein_coding	VAMP726	40	27	29	34	21	10	33	48	42	47	12	31	2.5909	1.39781	1.62438	2.19669	1.38867	0.601789	2.36168	2.84663	2.36425	3.14788	0.829002	2.15215	2.00284	1.09081	1.26182	1.71872	1.09102	0.471452	1.85327	2.19648	1.85336	2.3435	0.619626	1.59535	-0.345986	0.469126	0.460811	0.996544	-0.669758	0.454932	0.140962	0.20889	0.413733	0.452961	0.361034
AT1G04763	NA	NA	0	0	0	0	0	0	0	0	0	0	0	0	0	0	0	0	0	0	0	0	0	0	0	0	0	0	0	0	0	0	0	0	0	0	0	0	NA	NA	NA	NA	NA	NA	NA	NA	NA	NA	NA
AT1G04767	NA	NA	0	0	0	0	0	0	0	0	0	0	0	0	0	0	0	0	0	0	0	0	0	0	0	0	0	0	0	0	0	0	0	0	0	0	0	0	NA	NA	NA	NA	NA	NA	NA	NA	NA	NA	NA
AT1G04770	protein_coding		739	687	669	777	637	502	596	679	492	354	407	431	43.9525	32.6581	34.4085	46.0956	38.6784	27.7394	39.1653	36.975	25.4307	21.7707	25.8177	27.475	37.0026	27.7551	29.109	39.2777	33.0942	23.6669	33.4712	31.071	21.7107	17.6511	21.0157	22.1805	0.0992567	0.18417	0.589927	0.996544	-0.810056	0.186439	1.39354e-05	4.7538e-05	-0.147395	0.184406	0.424118
AT1G04773	NA	NA	0	0	0	0	0	0	0	0	0	0	0	0	0	0	0	0	0	0	0	0	0	0	0	0	0	0	0	0	0	0	0	0	0	0	0	0	NA	NA	NA	NA	NA	NA	NA	NA	NA	NA	NA
AT1G04778	protein_coding		11	9	2	4	8	2	4	15	17	0	3	1	0.990605	0.647808	0.155754	0.359308	0.73551	0.167337	0.398001	1.2368	1.33049	0	0.288147	0.0965226	0.550782	0.363604	0.0870224	0.202202	0.415625	0.0942904	0.224639	0.6864	0.750168	0	0.154907	0.051463	-0.417835	0.812347	0.607003	0.996544	-3.30766	0.998444	0.000923629	0.00233579	0.707799	0.757279	0.349963
AT1G04780	protein_coding		1135	1184	1259	867	924	946	766	1258	1119	2314	2134	2225	27.4205	22.8627	26.303	20.8928	22.7899	21.2337	20.4468	27.8266	23.4944	57.806	54.9867	57.6143	56.8307	47.8341	54.7806	43.8273	48.0047	44.5993	43.0184	57.5661	49.3787	115.38	110.19	114.505	-0.150847	0.0870721	0.0831947	0.815909	0.88687	0.0850314	1.81069e-25	4.45994e-24	-0.127988	0.0866056	0.139455
AT1G04783	NA	NA	0	1	0	0	0	0	0	0	0	0	0	0	0	0.101224	0	0	0	0	0	0	0	0	0	0	0	0.0404004	0	0	0	0	0	0	0	0	0	0	-0.726408	4.40746	0.869091	NA	0	4.40736	1	NA	-0.877381	4.40736	0.842207
AT1G04787	NA	NA	0	0	0	0	0	0	0	0	0	0	0	0	0	0	0	0	0	0	0	0	0	0	0	0	0	0	0	0	0	0	0	0	0	0	0	0	NA	NA	NA	NA	NA	NA	NA	NA	NA	NA	NA
AT1G04790	protein_coding		522	576	563	439	386	428	403	569	545	626	621	664	14.4905	12.78	13.5152	12.1556	10.9393	11.0385	12.3605	14.4619	13.1481	17.9687	18.3861	19.7562	26.1371	23.2706	24.4968	22.1917	20.0539	20.1781	22.6324	26.0374	24.0495	31.2135	32.0657	34.1714	-0.170499	0.0782679	0.0293764	0.623775	0.125584	0.0754121	0.0958535	0.150598	-0.061189	0.0765009	0.423799
AT1G04793	NA	NA	0	0	0	0	0	0	0	0	0	0	0	0	0	0	0	0	0	0	0	0	0	0	0	0	0	0	0	0	0	0	0	0	0	0	0	0	NA	NA	NA	NA	NA	NA	NA	NA	NA	NA	NA
AT1G04797	NA	NA	3	5	3	1	3	3	3	2	0	3	4	2	0.48953	0.652114	0.423331	0.162764	0.49977	0.454814	0.540874	0.298805	0	0.506185	0.696149	0.349791	0.150213	0.202002	0.130534	0.0505505	0.155859	0.141436	0.168479	0.09152	0	0.149585	0.206542	0.102926	-0.401851	0.947443	0.671462	NA	0.590279	1.02232	0.563675	0.649862	-1.00499	1.00253	0.316124
AT1G04800	protein_coding		712	1776	1084	1259	1313	1130	1467	1822	1409	654	786	460	52.9436	105.553	69.7049	93.381	99.6756	78.0668	120.526	124.046	91.054	50.2853	62.3362	36.6617	35.6506	71.7511	47.1661	63.6431	68.2145	53.2741	82.3864	83.3747	62.1757	32.6096	40.5855	23.673	0.31807	0.304511	0.296241	0.996544	-1.53227	0.305133	5.12268e-07	2.11967e-06	0.518425	0.304321	0.0884656
AT1G04803	NA	NA	0	0	1	0	0	0	0	0	0	1	0	0	0	0	0.152869	0	0	0	0	0	0	0.182789	0	0	0	0	0.0435112	0	0	0	0	0	0	0.0498618	0	0	-0.726408	4.40746	0.869091	NA	0.738128	4.40736	0.866995	NA	-0.877371	4.40736	0.842208
AT1G04807	NA	NA	0	0	0	0	0	0	0	0	0	0	0	0	0	0	0	0	0	0	0	0	0	0	0	0	0	0	0	0	0	0	0	0	0	0	0	0	NA	NA	NA	NA	NA	NA	NA	NA	NA	NA	NA
AT1G04810	protein_coding	RPN2B	1018	1321	1038	1033	1000	976	974	1204	1199	1551	1485	1469	22.6321	23.4734	19.9561	22.9074	22.697	20.1596	23.925	24.5078	23.166	35.6549	35.2118	35.0042	50.9724	53.3689	45.1646	52.2187	51.9532	46.0137	54.6996	55.095	52.9089	77.3356	76.6787	75.5991	0.0750109	0.0807544	0.352953	0.996544	0.199313	0.0793461	0.0120068	0.0240315	0.083505	0.0803335	0.298582
AT1G04813	NA	NA	0	0	0	0	0	0	0	0	0	0	0	0	0	0	0	0	0	0	0	0	0	0	0	0	0	0	0	0	0	0	0	0	0	0	0	0	NA	NA	NA	NA	NA	NA	NA	NA	NA	NA	NA
AT1G04817	NA	NA	0	0	0	0	0	0	0	0	1	0	0	2	0	0	0	0	0	0	0	0	0.151525	0	0	0.37375	0	0	0	0	0	0	0	0	0.0441275	0	0	0.102926	0	4.40746	1	NA	0.648092	4.36987	0.882099	NA	1.04617	4.40736	0.812371
AT1G04820	protein_coding	TUBA4	6613	8628	6764	6578	6474	5832	5380	6843	9002	3567	3396	3037	256.222	267.192	226.632	254.22	256.083	209.937	230.312	242.753	303.117	142.906	140.336	126.12	331.12	348.575	294.31	332.521	336.345	274.951	302.14	313.136	397.236	177.857	175.354	156.293	0.0221119	0.114821	0.847291	0.996544	-1.28458	0.115271	7.65927e-29	2.52811e-27	0.0155691	0.114781	0.892104
AT1G04823	NA	NA	0	0	0	0	0	0	0	0	0	0	0	0	0	0	0	0	0	0	0	0	0	0	0	0	0	0	0	0	0	0	0	0	0	0	0	0	NA	NA	NA	NA	NA	NA	NA	NA	NA	NA	NA
AT1G04827	NA	NA	1	4	2	2	2	2	8	3	11	0	11	7	0.0954583	0.305189	0.165099	0.190433	0.19491	0.177377	0.843763	0.262201	0.912559	0	1.11993	0.716198	0.0500711	0.161602	0.0870224	0.101101	0.103906	0.0942904	0.449278	0.13728	0.485403	0	0.567991	0.360241	0.0364691	1.11175	0.973831	0.999224	-0.516461	0.892004	0.562596	0.648781	1.77592	0.991589	0.0732957
AT1G04830	protein_coding		314	285	286	226	206	271	195	267	344	351	364	331	13.8208	10.0264	10.8861	9.92229	9.25683	11.0823	9.48321	10.7601	13.1588	15.975	17.088	15.6154	15.7223	11.5141	12.4442	11.4244	10.7024	12.7763	10.9512	12.2179	15.1799	17.5015	18.7953	17.0342	-0.101968	0.14245	0.474106	0.996544	0.179773	0.140056	0.19929	0.279419	-0.0810929	0.14133	0.566115
AT1G04833	NA	NA	26	22	33	17	25	38	14	24	21	31	19	46	0.845627	0.571905	0.928154	0.551511	0.830111	1.14827	0.503095	0.714689	0.59358	1.04255	0.659088	1.60356	1.30185	0.888809	1.43587	0.859358	1.29883	1.79152	0.786237	1.09824	0.926678	1.54571	0.981075	2.3673	0.21542	0.397531	0.587892	0.996544	0.496048	0.40517	0.220841	0.304362	-0.401559	0.40989	0.327246
AT1G04837	NA	NA	15	22	9	11	20	6	7	6	11	18	13	15	0.921561	1.08032	0.478163	0.6741	1.25445	0.342483	0.475168	0.337508	0.587327	1.1435	0.851844	0.987746	0.751067	0.888809	0.391601	0.556055	1.03906	0.282871	0.393118	0.27456	0.485403	0.897512	0.671262	0.771945	-0.0624768	0.511966	0.902873	0.996544	0.725373	0.54153	0.180412	0.257008	-0.856988	0.541771	0.113689
AT1G04840	protein_coding	PCMP-H64	30	39	23	16	17	36	12	34	35	27	20	54	0.847577	0.88068	0.561935	0.450897	0.49034	0.944963	0.37459	0.879502	0.85937	0.788772	0.60266	1.63521	1.50213	1.57562	1.00076	0.808808	0.883204	1.69723	0.673917	1.55584	1.54446	1.34627	1.03271	2.779	-0.173427	0.453758	0.702312	0.996544	0.147215	0.447945	0.742424	0.802393	-0.153432	0.450197	0.733246
AT1G04847	NA	NA	0	0	0	0	0	0	0	1	1	0	0	0	0	0	0	0	0	0	0	0.206255	0.195776	0	0	0	0	0	0	0	0	0	0	0.04576	0.0441275	0	0	0	0	4.40746	1	NA	-1.95117	4.37907	0.655909	NA	1.81193	4.37907	0.679042
AT1G04850	protein_coding		1486	1768	1398	1490	1376	1330	1357	1945	1693	2374	2260	2273	67.9933	64.6585	55.3166	68.0038	64.2771	56.5397	68.6031	81.483	67.3223	112.32	110.291	111.473	74.4057	71.4279	60.8286	75.3202	71.4876	62.7031	76.2088	89.0032	74.7079	118.372	116.696	116.975	0.089507	0.0845955	0.290029	0.996544	0.256741	0.0832869	0.00205194	0.00484177	0.177758	0.0841693	0.0346944
AT1G04853	NA	NA	0	4	2	1	4	5	1	3	5	2	0	1	0	0.681988	0.368936	0.212775	0.871107	0.990935	0.235688	0.585925	0.926926	0.441145	0	0.228635	0	0.161602	0.0870224	0.0505505	0.207813	0.235726	0.0561598	0.13728	0.220638	0.0997235	0	0.051463	1.01472	1.09292	0.353175	NA	-1.75327	1.25327	0.161825	0.23475	0.642539	1.10866	0.562209
AT1G04857	NA	NA	0	0	0	0	0	0	0	0	0	0	0	0	0	0	0	0	0	0	0	0	0	0	0	0	0	0	0	0	0	0	0	0	0	0	0	0	NA	NA	NA	NA	NA	NA	NA	NA	NA	NA	NA
AT1G04860	protein_coding	UBP2	688	793	912	645	641	737	590	763	735	829	805	811	15.2822	14.0788	17.5184	14.2908	14.5361	15.2097	14.4799	15.5175	14.1886	19.0407	19.0712	19.3081	34.4489	32.0375	39.6822	32.6051	33.302	34.746	33.1343	34.9149	32.4337	41.3354	41.5666	41.7365	-0.00449487	0.0986864	0.963671	0.998946	0.0134992	0.0984872	0.890979	0.919727	-0.11927	0.0985934	0.226388
AT1G04863	NA	NA	0	0	0	0	0	0	0	0	0	0	0	0	0	0	0	0	0	0	0	0	0	0	0	0	0	0	0	0	0	0	0	0	0	0	0	0	NA	NA	NA	NA	NA	NA	NA	NA	NA	NA	NA
AT1G04867	NA	NA	0	0	0	0	0	0	0	0	0	0	0	0	0	0	0	0	0	0	0	0	0	0	0	0	0	0	0	0	0	0	0	0	0	0	0	0	NA	NA	NA	NA	NA	NA	NA	NA	NA	NA	NA
AT1G04870	protein_coding	PRMT10	594	643	556	552	423	321	376	553	552	950	809	944	29.5132	25.535	23.8894	27.357	21.4566	14.818	20.6412	25.1568	23.8355	48.8072	42.8709	50.2716	29.7422	25.9775	24.1922	27.9039	21.9762	15.1336	21.1161	25.3053	24.3584	47.3687	41.7731	48.581	-0.235376	0.143849	0.101783	0.857069	0.663881	0.141883	2.88171e-06	1.08215e-05	-0.212431	0.143257	0.138108
AT1G04873	NA	NA	0	0	0	0	0	0	0	0	0	0	0	0	0	0	0	0	0	0	0	0	0	0	0	0	0	0	0	0	0	0	0	0	0	0	0	0	NA	NA	NA	NA	NA	NA	NA	NA	NA	NA	NA
AT1G04877	NA	NA	3	4	2	4	9	6	5	4	3	1	0	3	0.758609	0.808449	0.437348	1.00892	2.32343	1.40962	1.39696	0.926098	0.659284	0.261473	0	0.813091	0.150213	0.161602	0.0870224	0.202202	0.467578	0.282871	0.280799	0.18304	0.132383	0.0498618	0	0.154389	1.32538	0.808187	0.101017	0.855029	-1.83291	1.00281	0.0675824	0.111071	0.523159	0.845715	0.53618
AT1G04880	protein_coding	HMGB15	5	5	15	3	9	6	3	8	8	2	6	4	0.216091	0.172716	0.560608	0.129327	0.3971	0.24092	0.143253	0.316561	0.300477	0.0893773	0.276569	0.185288	0.250356	0.202002	0.652668	0.151651	0.467578	0.282871	0.168479	0.36608	0.35302	0.0997235	0.309813	0.205852	-0.23069	0.69714	0.740713	0.996544	-0.835525	0.757503	0.270028	0.359854	-0.357741	0.695879	0.607193
AT1G04883	NA	NA	0	0	0	0	0	0	0	0	0	0	1	0	0	0	0	0	0	0	0	0	0	0	0.290891	0	0	0	0	0	0	0	0	0	0	0	0.0516355	0	0	4.40746	1	NA	0.738138	4.40736	0.866994	NA	0	4.40736	1
AT1G04887	NA	NA	0	0	0	0	0	0	0	0	0	0	0	0	0	0	0	0	0	0	0	0	0	0	0	0	0	0	0	0	0	0	0	0	0	0	0	0	NA	NA	NA	NA	NA	NA	NA	NA	NA	NA	NA
AT1G04890	protein_coding		0	0	0	0	0	0	0	0	0	0	0	0	0	0	0	0	0	0	0	0	0	0	0	0	0	0	0	0	0	0	0	0	0	0	0	0	NA	NA	NA	NA	NA	NA	NA	NA	NA	NA	NA
AT1G04893	NA	NA	6	2	4	4	5	9	2	4	3	6	3	5	1.32428	0.35282	0.763463	0.880617	1.12665	1.84555	0.487724	0.808328	0.575445	1.36933	0.706209	1.18282	0.300427	0.0808008	0.174045	0.202202	0.259766	0.424307	0.11232	0.18304	0.132383	0.299171	0.154907	0.257315	0.805993	0.733724	0.271988	0.991312	0.433466	0.796451	0.586271	0.670614	-0.369006	0.810486	0.6489
AT1G04895	NA	NA	0	0	0	0	0	0	0	0	0	0	0	0	0	0	0	0	0	0	0	0	0	0	0	0	0	0	0	0	0	0	0	0	0	0	0	0	NA	NA	NA	NA	NA	NA	NA	NA	NA	NA	NA
AT1G04897	NA	NA	0	0	0	0	0	0	0	0	0	0	0	0	0	0	0	0	0	0	0	0	0	0	0	0	0	0	0	0	0	0	0	0	0	0	0	0	NA	NA	NA	NA	NA	NA	NA	NA	NA	NA	NA
AT1G04900	protein_coding		145	155	161	127	141	99	120	153	175	181	155	166	6.38591	5.4561	6.1317	5.57902	6.33964	4.05083	5.83919	6.16945	6.69803	8.24258	7.28066	7.83581	7.26031	6.26206	7.0053	6.41991	7.3254	4.66737	6.73917	7.00128	7.72232	9.02498	8.0035	8.54285	-0.0915727	0.155348	0.555548	0.996544	-0.0439652	0.151012	0.770946	0.825237	0.0276563	0.152234	0.855842
AT1G04907	NA	NA	0	0	0	0	0	0	0	0	0	0	0	0	0	0	0	0	0	0	0	0	0	0	0	0	0	0	0	0	0	0	0	0	0	0	0	0	NA	NA	NA	NA	NA	NA	NA	NA	NA	NA	NA
AT1G04910	protein_coding	OFUT1	638	783	634	609	630	572	563	789	698	712	715	693	23.2341	22.791	19.9662	22.1219	23.4227	19.3533	22.6532	26.3077	22.091	26.8112	27.7713	27.0495	31.9454	31.6335	27.5861	30.7852	32.7305	26.967	31.6179	36.1046	30.801	35.5016	36.9194	35.6638	0.0579602	0.0892767	0.516196	0.996544	-0.162252	0.0884097	0.0664719	0.109529	0.0726739	0.0886086	0.41212
AT1G04913	NA	NA	1	0	1	0	1	0	1	0	0	3	0	1	0.17596	0	0.152165	0	0.179641	0	0.194415	0	0	0.54584	0	0.188597	0.0500711	0	0.0435112	0	0.0519532	0	0.0561598	0	0	0.149585	0	0.051463	-0.689294	2.1656	0.750263	NA	1.65818	2.04817	0.418176	NA	-0.840289	2.16559	0.698002
AT1G04917	NA	NA	0	0	0	0	0	0	0	0	0	0	0	0	0	0	0	0	0	0	0	0	0	0	0	0	0	0	0	0	0	0	0	0	0	0	0	0	NA	NA	NA	NA	NA	NA	NA	NA	NA	NA	NA
AT1G04920	protein_coding	SPS3	34	83	54	64	33	49	37	71	69	48	60	44	0.716069	1.39717	0.983491	1.34448	0.709546	0.958797	0.860983	1.3691	1.26293	1.04532	1.34776	0.99323	1.70242	3.35323	2.3496	3.23523	1.71445	2.31011	2.07791	3.24896	3.0448	2.39337	3.09813	2.26437	0.0233863	0.311189	0.940094	0.998063	-0.402648	0.309759	0.193643	0.272905	0.118974	0.307667	0.698981
AT1G04923	NA	NA	0	0	0	0	0	0	0	0	0	0	0	0	0	0	0	0	0	0	0	0	0	0	0	0	0	0	0	0	0	0	0	0	0	0	0	0	NA	NA	NA	NA	NA	NA	NA	NA	NA	NA	NA
AT1G04927	NA	NA	0	3	1	1	2	1	2	0	1	4	4	4	0	0.447711	0.161466	0.186243	0.381242	0.173474	0.412598	0	0.162269	0.772273	0.796572	0.800501	0	0.121201	0.0435112	0.0505505	0.103906	0.0471452	0.11232	0	0.0441275	0.199447	0.206542	0.205852	0.269713	1.27844	0.83291	NA	1.73891	1.19598	0.145957	0.215136	-0.262595	1.33719	0.844314
AT1G04930	protein_coding		54	76	63	64	74	70	47	49	83	86	66	75	2.933	3.29935	2.9591	3.46735	4.10337	3.53241	2.82054	2.43677	3.91788	4.83	3.82337	4.36617	2.70384	3.07043	2.7412	3.23523	3.84453	3.30016	2.63951	2.24224	3.66259	4.28811	3.40794	3.85972	0.351501	0.22509	0.118382	0.875323	0.136698	0.225402	0.544207	0.631797	-0.036583	0.229053	0.873106
AT1G04933	NA	NA	2	12	3	0	3	0	2	3	9	0	2	1	0.419597	2.01224	0.544282	0	0.642561	0	0.463606	0.576267	1.64097	0	0.447524	0.224866	0.100142	0.484805	0.130534	0	0.155859	0	0.11232	0.13728	0.397148	0	0.103271	0.051463	-2.20306	1.26968	0.0827186	NA	-2.37211	1.28288	0.0644511	0.106544	-0.213816	1.04041	0.837173
AT1G04937	NA	NA	0	0	0	0	0	0	0	0	0	0	0	0	0	0	0	0	0	0	0	0	0	0	0	0	0	0	0	0	0	0	0	0	0	0	0	0	NA	NA	NA	NA	NA	NA	NA	NA	NA	NA	NA
AT1G04940	protein_coding	TIC20-I	233	383	356	293	317	283	260	355	314	196	207	166	14.8526	19.5138	19.6244	18.63	20.6299	16.7605	18.312	20.7193	17.3953	12.9191	14.0735	11.3417	11.6666	15.4734	15.49	14.8113	16.4692	13.3421	14.6015	16.2448	13.856	9.77291	10.6886	8.54285	0.126543	0.148984	0.395673	0.996544	-0.919021	0.153725	2.25396e-09	1.23609e-08	0.0212923	0.148794	0.886212
AT1G04943	NA	NA	0	0	0	0	0	0	0	0	0	0	0	0	0	0	0	0	0	0	0	0	0	0	0	0	0	0	0	0	0	0	0	0	0	0	0	0	NA	NA	NA	NA	NA	NA	NA	NA	NA	NA	NA
AT1G04945	protein_coding		177	131	150	126	120	70	118	136	138	251	197	243	8.31298	4.91757	6.09221	5.90273	5.7538	3.05447	6.12325	5.8482	5.6327	12.1895	9.86811	12.2324	8.86259	5.29245	6.52668	6.36936	6.23438	3.30016	6.62685	6.22336	6.0896	12.5153	10.1722	12.5055	-0.310641	0.22124	0.160293	0.929691	0.594256	0.214984	0.00570638	0.0123259	-0.153445	0.21844	0.482395
AT1G04947	NA	NA	0	0	0	0	0	0	0	0	0	0	0	0	0	0	0	0	0	0	0	0	0	0	0	0	0	0	0	0	0	0	0	0	0	0	0	0	NA	NA	NA	NA	NA	NA	NA	NA	NA	NA	NA
AT1G04950	protein_coding	TAF6	398	491	559	367	330	412	369	488	512	412	396	419	13.4844	13.2962	16.378	12.4027	11.4144	12.9689	13.8132	15.138	15.0756	14.4337	14.3097	15.2155	19.9283	19.8366	24.3228	18.552	17.1445	19.4238	20.723	22.3309	22.5933	20.5431	20.4477	21.563	-0.14624	0.109913	0.183353	0.949367	-0.366862	0.109553	0.000811913	0.0020711	-0.00752867	0.108388	0.944623
AT1G04953	NA	NA	0	0	0	0	0	0	0	0	0	0	0	0	0	0	0	0	0	0	0	0	0	0	0	0	0	0	0	0	0	0	0	0	0	0	0	0	NA	NA	NA	NA	NA	NA	NA	NA	NA	NA	NA
AT1G04957	NA	NA	0	0	0	0	0	0	0	0	0	0	0	0	0	0	0	0	0	0	0	0	0	0	0	0	0	0	0	0	0	0	0	0	0	0	0	0	NA	NA	NA	NA	NA	NA	NA	NA	NA	NA	NA
AT1G04960	protein_coding		502	475	554	384	374	470	357	405	513	564	575	590	26.4387	19.9952	25.2317	20.1728	20.1093	22.9979	20.774	19.5295	23.4805	30.7146	32.2989	33.305	25.1357	19.1902	24.1052	19.4114	19.4305	22.1582	20.049	18.5328	22.6374	28.122	29.6904	30.3632	-0.0863054	0.123341	0.484095	0.996544	0.227686	0.122558	0.0632013	0.104788	-0.194565	0.123186	0.114235
AT1G04963	NA	NA	0	0	0	0	0	0	0	0	0	0	0	0	0	0	0	0	0	0	0	0	0	0	0	0	0	0	0	0	0	0	0	0	0	0	0	0	NA	NA	NA	NA	NA	NA	NA	NA	NA	NA	NA
AT1G04967	NA	NA	0	0	0	0	0	0	0	0	0	0	0	0	0	0	0	0	0	0	0	0	0	0	0	0	0	0	0	0	0	0	0	0	0	0	0	0	NA	NA	NA	NA	NA	NA	NA	NA	NA	NA	NA
AT1G04970	protein_coding		582	631	816	524	491	627	467	614	698	1212	1117	1393	24.816	21.5047	30.0884	22.2863	21.3737	24.8388	22.001	23.9705	25.8653	53.4369	50.7979	63.662	29.1414	25.4927	35.5051	26.4885	25.509	29.56	26.2266	28.0966	30.801	60.4325	57.6769	71.6879	-0.0700011	0.130641	0.592078	0.996544	0.857611	0.128556	2.53838e-11	1.72133e-10	-0.122936	0.130362	0.34566
AT1G04973	NA	NA	16	9	10	7	13	8	11	7	10	13	22	9	1.68301	0.756668	0.909636	0.734454	1.39605	0.781829	1.27843	0.674164	0.914159	1.41397	2.46816	1.01468	0.801138	0.363604	0.435112	0.353853	0.675391	0.377161	0.617757	0.32032	0.441275	0.648203	1.13598	0.463167	-0.0953055	0.553383	0.863262	0.996544	0.420677	0.542106	0.437746	0.532595	-0.235782	0.552946	0.669809
AT1G04977	NA	NA	0	0	0	0	0	0	0	0	0	0	0	0	0	0	0	0	0	0	0	0	0	0	0	0	0	0	0	0	0	0	0	0	0	0	0	0	NA	NA	NA	NA	NA	NA	NA	NA	NA	NA	NA
AT1G04980	protein_coding	PDIL2-2	222	266	210	272	187	217	183	377	413	655	482	550	10.17	9.7397	8.31932	12.429	8.74582	9.23597	9.26266	15.8128	16.4427	31.027	23.5505	27.0055	11.1158	10.7465	9.13735	13.7497	9.71524	10.2305	10.2772	17.2515	18.2247	32.6595	24.8883	28.3046	0.188963	0.179184	0.29162	0.996544	0.618533	0.171747	0.000316469	0.000866959	0.516675	0.176788	0.00347163
AT1G04983	NA	NA	0	0	0	0	0	0	0	0	0	0	0	0	0	0	0	0	0	0	0	0	0	0	0	0	0	0	0	0	0	0	0	0	0	0	0	0	NA	NA	NA	NA	NA	NA	NA	NA	NA	NA	NA
AT1G04985	protein_coding		558	762	705	525	561	582	485	630	636	917	770	850	27.6885	30.2215	30.252	25.9851	28.4196	26.8314	26.5903	28.6224	27.4269	47.0505	40.7512	45.207	27.9397	30.7851	30.6754	26.539	29.1457	27.4385	27.2375	28.8288	28.0651	45.7232	39.7593	43.7435	-0.0366407	0.091891	0.690085	0.996544	0.322368	0.0904949	0.000367652	0.000995838	-0.130699	0.091662	0.153904
AT1G04987	NA	NA	0	0	0	0	0	0	0	0	0	0	0	0	0	0	0	0	0	0	0	0	0	0	0	0	0	0	0	0	0	0	0	0	0	0	0	0	NA	NA	NA	NA	NA	NA	NA	NA	NA	NA	NA
AT1G04990	protein_coding		172	192	168	154	168	121	140	311	280	645	591	777	6.83762	6.10061	5.77545	6.10656	6.8183	4.46906	6.14923	11.3198	9.67362	26.5135	25.0581	33.1069	8.61223	7.75688	7.30988	7.78477	8.72813	5.70457	7.86237	14.2314	12.3557	32.1608	30.5166	39.9867	-0.0257156	0.179944	0.886362	0.996544	1.2812	0.166619	1.47857e-14	1.3729e-13	0.498554	0.175062	0.00440122
AT1G04997	NA	NA	0	2	0	0	0	0	0	0	1	4	4	6	0	0.301422	0	0	0	0	0	0	0.163871	0.7799	0.804439	1.21261	0	0.0808008	0	0	0	0	0	0	0.0441275	0.199447	0.206542	0.308778	-1.57957	1.93925	0.415344	NA	3.4767	1.68469	0.039046	0.0686173	-0.768771	1.93924	0.691789
AT1G05000	protein_coding		35	9	14	16	9	9	16	69	12	342	401	405	2.14685	0.441238	0.742614	0.978935	0.563596	0.512899	1.08435	3.87511	0.639691	21.6916	26.2339	26.6263	1.75249	0.363604	0.609157	0.808808	0.467578	0.424307	0.898556	3.15744	0.52953	17.0527	20.7058	20.8425	-0.586194	0.734191	0.424626	0.996544	3.3975	0.683403	6.64568e-07	2.71796e-06	0.726556	0.707152	0.304214
AT1G05003	NA	NA	0	0	0	0	0	0	0	0	0	0	0	0	0	0	0	0	0	0	0	0	0	0	0	0	0	0	0	0	0	0	0	0	0	0	0	0	NA	NA	NA	NA	NA	NA	NA	NA	NA	NA	NA
AT1G05005	NA	NA	0	0	0	0	0	0	0	0	0	0	0	0	0	0	0	0	0	0	0	0	0	0	0	0	0	0	0	0	0	0	0	0	0	0	0	0	NA	NA	NA	NA	NA	NA	NA	NA	NA	NA	NA
AT1G05007	NA	NA	0	0	0	0	0	0	0	0	0	0	0	0	0	0	0	0	0	0	0	0	0	0	0	0	0	0	0	0	0	0	0	0	0	0	0	0	NA	NA	NA	NA	NA	NA	NA	NA	NA	NA	NA
AT1G05010	protein_coding	ACO4	3590	4597	5215	4108	4042	4703	3385	4422	5371	5671	6334	6334	179.304	183.513	225.243	204.657	206.102	218.236	186.798	202.216	233.134	292.878	337.411	339.075	179.755	185.721	226.911	207.661	209.995	221.724	190.101	202.351	237.009	282.766	327.059	325.966	0.180888	0.120091	0.131999	0.900948	0.275783	0.119914	0.0214568	0.0404004	0.0443364	0.120092	0.711988
AT1G05013	NA	NA	0	0	0	0	0	0	0	0	0	0	0	0	0	0	0	0	0	0	0	0	0	0	0	0	0	0	0	0	0	0	0	0	0	0	0	0	NA	NA	NA	NA	NA	NA	NA	NA	NA	NA	NA
AT1G05017	NA	NA	0	0	0	0	0	0	0	0	0	0	0	0	0	0	0	0	0	0	0	0	0	0	0	0	0	0	0	0	0	0	0	0	0	0	0	0	NA	NA	NA	NA	NA	NA	NA	NA	NA	NA	NA
AT1G05020	protein_coding	AP180	20	38	38	24	39	41	25	25	37	9	44	23	0.585409	0.889015	0.961864	0.700713	1.16543	1.11498	0.808512	0.669992	0.941209	0.272397	1.37362	0.72157	1.00142	1.53522	1.65343	1.21321	2.02617	1.93295	1.40399	1.144	1.63272	0.448756	2.27196	1.18365	0.370899	0.458408	0.418457	0.996544	-0.396722	0.468676	0.397289	0.493129	-0.0520389	0.463073	0.910524
AT1G05023	NA	NA	5	2	0	2	0	0	2	0	0	1	1	1	1.36369	0.435985	0	0.544095	0	0	0.602688	0	0	0.282017	0.290891	0.292326	0.250356	0.0808008	0	0.101101	0	0	0.11232	0	0	0.0498618	0.0516355	0.051463	-1.62839	1.76052	0.354993	NA	0.216283	1.84115	0.906486	0.93096	-1.61597	1.72798	0.349698
AT1G05027	NA	NA	0	0	0	0	0	0	0	0	0	0	0	0	0	0	0	0	0	0	0	0	0	0	0	0	0	0	0	0	0	0	0	0	0	0	0	0	NA	NA	NA	NA	NA	NA	NA	NA	NA	NA	NA
AT1G05030	protein_coding		327	378	383	304	301	371	274	340	438	396	329	344	13.2618	12.253	13.4324	12.2978	12.4627	13.9792	12.2778	12.625	15.4377	16.6065	14.2309	14.9532	16.3733	15.2714	16.6648	15.3673	15.6379	17.4909	15.3878	15.5584	19.3279	19.7453	16.9881	17.7033	0.0810991	0.121078	0.50298	0.996544	-0.182106	0.12072	0.131427	0.197003	0.0190508	0.120595	0.874478
AT1G05033	NA	NA	0	0	0	0	4	1	0	0	0	2	0	0	0	0	0	0	0.631288	0.143625	0	0	0	0.319696	0	0	0	0	0	0	0.207813	0.0471452	0	0	0	0.0997235	0	0	3.44572	2.908	0.236054	NA	1.62009	3.01656	0.591222	NA	0	3.07184	1
AT1G05035	NA	NA	0	1	2	1	0	0	0	2	1	0	0	0	0	0.168148	0.363854	0.209844	0	0	0	0.385236	0.182832	0	0	0	0	0.0404004	0.0870224	0.0505505	0	0	0	0.09152	0.0441275	0	0	0	-1.21989	2.26795	0.590657	NA	-2.56282	2.27711	0.26039	NA	0.00650671	2.12235	0.997554
AT1G05037	NA	NA	0	0	0	0	0	0	0	0	0	0	0	0	0	0	0	0	0	0	0	0	0	0	0	0	0	0	0	0	0	0	0	0	0	0	0	0	NA	NA	NA	NA	NA	NA	NA	NA	NA	NA	NA
AT1G05040	protein_coding		0	0	0	0	0	0	0	0	1	0	0	0	0	0	0	0	0	0	0	0	0.0800578	0	0	0	0	0	0	0	0	0	0	0	0.0441275	0	0	0	0	4.40746	1	NA	-1.18539	4.40736	0.787963	NA	1.04615	4.40736	0.812374
AT1G05043	NA	NA	3	2	3	1	1	2	2	1	4	4	5	0	0.402636	0.214544	0.348188	0.133872	0.137019	0.249388	0.296577	0.122883	0.466558	0.555113	0.715724	0	0.150213	0.0808008	0.130534	0.0505505	0.0519532	0.0942904	0.11232	0.04576	0.17651	0.199447	0.258178	0	-0.772267	1.15707	0.504494	NA	0.163912	1.04381	0.87522	0.907631	-0.130964	1.05768	0.901457
AT1G05047	NA	NA	3	0	1	1	0	2	1	4	3	1	0	1	0.511384	0	0.14741	0.17003	0	0.316745	0.18834	0.624289	0.444428	0.176261	0	0.182704	0.150213	0	0.0435112	0.0505505	0	0.0942904	0.0561598	0.18304	0.132383	0.0498618	0	0.051463	-0.224325	1.44832	0.876911	NA	-2.17179	1.48714	0.144186	0.212973	0.987209	1.29329	0.445265
AT1G05053	NA	NA	0	0	0	0	0	0	0	0	0	0	0	0	0	0	0	0	0	0	0	0	0	0	0	0	0	0	0	0	0	0	0	0	0	0	0	0	NA	NA	NA	NA	NA	NA	NA	NA	NA	NA	NA
AT1G05055	protein_coding	GTF2H2	224	287	295	205	227	233	223	248	301	205	223	245	10.7114	10.9692	12.1989	9.77804	11.0819	10.3516	11.782	10.858	12.5089	10.1364	11.3733	12.557	11.2159	11.5949	12.8358	10.3628	11.7934	10.9848	12.5236	11.3485	13.2824	10.2217	11.5147	12.6084	-0.0360909	0.130367	0.781903	0.996544	-0.41231	0.130739	0.00161219	0.00388047	0.0177511	0.128812	0.890394
AT1G05057	NA	NA	0	1	1	2	1	0	1	0	0	2	2	4	0	0.313015	0.338664	0.781265	0.399816	0	0.432699	0	0	0.809896	0.835379	1.679	0	0.0404004	0.0435112	0.101101	0.0519532	0	0.0561598	0	0	0.0997235	0.103271	0.205852	0.833788	1.64076	0.611334	NA	2.668	1.60973	0.0974345	0.152621	-0.793151	1.83943	0.666328
AT1G05060	protein_coding		291	349	336	213	217	260	198	261	295	688	587	625	21.5964	20.7019	21.5639	15.7677	16.4414	17.9274	16.2357	17.7349	19.0268	52.7967	46.4634	49.7153	14.5707	14.0997	14.6198	10.7673	11.2738	12.2577	11.1196	11.9434	13.0176	34.3049	30.31	32.1644	-0.261464	0.108793	0.0162469	0.498325	1.12656	0.102831	6.26081e-28	1.87228e-26	-0.302298	0.10778	0.00503516
AT1G05061	pseudogene		7	4	7	4	8	3	2	7	4	10	11	8	0.32457	0.14824	0.280678	0.184999	0.378696	0.129237	0.102461	0.297172	0.161185	0.479447	0.543985	0.397577	0.350498	0.161602	0.304578	0.202202	0.415625	0.141436	0.11232	0.32032	0.17651	0.498618	0.567991	0.411704	-0.0309379	0.671094	0.96323	0.998946	0.971315	0.657527	0.139615	0.207149	-0.428628	0.689659	0.534267
AT1G05065	protein_coding	CLE20	51	76	49	63	58	40	35	47	66	24	25	31	5.43194	6.46985	4.51316	6.69306	6.30672	3.95821	4.11879	4.58335	6.10918	2.64318	2.83994	3.53889	2.55363	3.07043	2.13205	3.18468	3.01328	1.88581	1.96559	2.15072	2.91242	1.19668	1.29089	1.59535	0.115707	0.262889	0.659837	0.996544	-1.0855	0.290965	0.000190961	0.00054339	-0.182884	0.265589	0.491075
AT1G05067	NA	NA	0	0	0	0	0	0	0	0	0	0	0	0	0	0	0	0	0	0	0	0	0	0	0	0	0	0	0	0	0	0	0	0	0	0	0	0	NA	NA	NA	NA	NA	NA	NA	NA	NA	NA	NA
AT1G05070	protein_coding		465	516	590	435	403	517	362	465	480	572	478	558	35.833	31.7816	39.3172	33.4363	31.7049	37.0148	30.8216	32.8083	32.1459	45.5781	39.2864	46.0878	23.2831	20.8466	25.6716	21.9895	20.9371	24.3741	20.3298	21.2784	21.1812	28.5209	24.6818	28.7163	0.0226416	0.111264	0.838749	0.996544	0.0859404	0.111476	0.440748	0.535523	-0.191897	0.111617	0.0855705
AT1G05073	NA	NA	0	0	0	0	0	0	0	0	0	0	0	0	0	0	0	0	0	0	0	0	0	0	0	0	0	0	0	0	0	0	0	0	0	0	0	0	NA	NA	NA	NA	NA	NA	NA	NA	NA	NA	NA
AT1G05077	NA	NA	0	0	4	0	0	0	0	1	0	0	0	0	0	0	0.790893	0	0	0	0	0.209343	0	0	0	0	0	0	0.174045	0	0	0	0	0.04576	0	0	0	0	-2.6202	3.99319	0.511717	NA	-1.18542	4.10005	0.772488	NA	-1.8094	3.99311	0.650454
AT1G05080	protein_coding		0	0	0	0	0	0	0	0	0	0	0	0	0	0	0	0	0	0	0	0	0	0	0	0	0	0	0	0	0	0	0	0	0	0	0	0	NA	NA	NA	NA	NA	NA	NA	NA	NA	NA	NA
AT1G05083	NA	NA	6	4	3	5	7	1	3	3	5	2	1	3	0.656447	0.349787	0.283838	0.545654	0.781874	0.101649	0.362649	0.300517	0.475415	0.22626	0.11669	0.351796	0.300427	0.161602	0.130534	0.252752	0.363672	0.0471452	0.168479	0.13728	0.220638	0.0997235	0.0516355	0.154389	0.23047	0.809736	0.775933	0.996544	-1.08568	0.935924	0.246047	0.332951	-0.182151	0.828988	0.826084
AT1G05085	protein_coding		0	0	0	0	0	0	0	0	0	0	0	0	0	0	0	0	0	0	0	0	0	0	0	0	0	0	0	0	0	0	0	0	0	0	0	0	NA	NA	NA	NA	NA	NA	NA	NA	NA	NA	NA
AT1G05087	NA	NA	32	43	34	33	24	66	30	55	66	53	45	47	2.58323	2.77445	2.37352	2.65721	1.97795	4.95007	2.67578	4.06514	4.63032	4.42404	3.87444	4.0666	1.60228	1.73722	1.47938	1.66817	1.24688	3.11158	1.68479	2.5168	2.91242	2.64267	2.3236	2.41876	0.413335	0.340272	0.224473	0.976714	-0.240914	0.329046	0.464071	0.558088	0.51903	0.336305	0.12275
AT1G05090	protein_coding		30	39	36	25	18	25	22	38	29	28	38	16	1.51321	1.57231	1.57029	1.25782	0.926917	1.17158	1.22608	1.75494	1.27125	1.46038	2.04431	0.865006	1.50213	1.57562	1.5664	1.26376	0.935157	1.17863	1.23551	1.73888	1.2797	1.39613	1.96215	0.823408	-0.388474	0.345157	0.260377	0.989084	-0.315391	0.342971	0.357789	0.453588	-0.169695	0.335036	0.612506
AT1G05093	NA	NA	0	0	1	0	0	0	0	0	0	0	0	0	0	0	0.130513	0	0	0	0	0	0	0	0	0	0	0	0.0435112	0	0	0	0	0	0	0	0	0	-0.726408	4.40746	0.869091	NA	0	4.40736	1	NA	-0.877381	4.40736	0.842207
AT1G05097	NA	NA	0	0	0	0	0	0	0	0	0	0	0	0	0	0	0	0	0	0	0	0	0	0	0	0	0	0	0	0	0	0	0	0	0	0	0	0	NA	NA	NA	NA	NA	NA	NA	NA	NA	NA	NA
AT1G05100	protein_coding	MAPKKK18	7	20	14	22	24	14	12	21	7	111	122	136	0.398633	0.910334	0.689451	1.24967	1.39533	0.740726	0.755045	1.09495	0.34644	6.53624	7.41002	8.30109	0.350498	0.808008	0.609157	1.11211	1.24688	0.660032	0.673917	0.96096	0.308893	5.53466	6.29953	6.99896	0.801312	0.403501	0.0470443	0.717271	2.98894	0.366981	3.80289e-16	4.08022e-15	0.0571121	0.424656	0.893015
AT1G05103	NA	NA	0	0	1	0	0	2	1	0	1	0	0	0	0	0	0.212346	0	0	0.456276	0.271306	0	0.213402	0	0	0	0	0	0.0435112	0	0	0.0942904	0.0561598	0	0.0441275	0	0	0	1.12855	2.76265	0.682905	NA	-2.14124	2.75554	0.437119	NA	1.04021	2.75554	0.705805
AT1G05107	NA	NA	1	1	1	0	0	1	0	0	0	0	0	1	0.237902	0.190149	0.205731	0	0	0.221031	0	0	0	0	0	0.254988	0.0500711	0.0404004	0.0435112	0	0	0.0471452	0	0	0	0	0	0.051463	-1.24673	2.35403	0.59638	NA	0.738153	2.49703	0.767526	NA	-2.3595	2.35401	0.316183
AT1G05113	NA	NA	0	0	0	0	0	0	0	0	0	0	0	0	0	0	0	0	0	0	0	0	0	0	0	0	0	0	0	0	0	0	0	0	0	0	0	0	NA	NA	NA	NA	NA	NA	NA	NA	NA	NA	NA
AT1G05117	NA	NA	0	0	0	0	0	0	0	0	0	0	0	0	0	0	0	0	0	0	0	0	0	0	0	0	0	0	0	0	0	0	0	0	0	0	0	0	NA	NA	NA	NA	NA	NA	NA	NA	NA	NA	NA
AT1G05120	protein_coding		366	452	423	365	296	338	302	582	494	629	644	669	9.68475	9.55964	9.6794	9.63384	7.99631	8.30957	8.8294	14.1004	11.3603	17.2103	18.1751	18.9738	18.326	18.261	18.4052	18.4509	15.3781	15.9351	16.9602	26.6323	21.799	31.3631	33.2533	34.4287	-0.0750873	0.117172	0.521634	0.996544	0.304787	0.11219	0.00659359	0.0140293	0.20645	0.114885	0.0723334
AT1G05123	NA	NA	2	1	3	1	1	2	0	0	1	0	2	1	0.472859	0.188972	0.613371	0.235831	0.241375	0.439325	0	0	0.205473	0	0.504331	0.253409	0.100142	0.0404004	0.130534	0.0505505	0.0519532	0.0942904	0	0	0.0441275	0	0.103271	0.051463	-0.36027	1.31775	0.784548	NA	1.26542	1.71721	0.461183	0.555344	-2.40671	1.61354	0.135811
AT1G05127	NA	NA	0	0	0	0	0	0	0	0	0	0	0	0	0	0	0	0	0	0	0	0	0	0	0	0	0	0	0	0	0	0	0	0	0	0	0	0	NA	NA	NA	NA	NA	NA	NA	NA	NA	NA	NA
AT1G05133	NA	NA	0	1	2	0	0	2	1	0	0	3	1	0	0	0.100226	0.216879	0	0	0.233008	0.138549	0	0	0.38899	0.133743	0	0	0.0404004	0.0870224	0	0	0.0942904	0.0561598	0	0	0.149585	0.0516355	0	-0.328469	1.99681	0.86934	NA	1.67078	2.03672	0.412029	0.50763	-1.37336	2.08149	0.509386
AT1G05135	pseudogene		590	754	834	453	737	686	664	929	938	181	266	186	53.1952	54.336	65.026	40.7397	67.8389	57.4644	66.1462	76.6896	73.4984	16.8744	25.5792	17.9744	29.542	30.4619	36.2883	22.8994	38.2895	32.3416	37.2901	42.511	41.3916	9.02498	13.735	9.57211	0.0318857	0.188551	0.865711	0.996544	-2.20005	0.193918	7.83265e-30	2.78174e-28	0.289028	0.187853	0.123905
AT1G05136	protein_coding		0	0	0	0	0	0	0	0	0	0	0	0	0	0	0	0	0	0	0	0	0	0	0	0	0	0	0	0	0	0	0	0	0	0	0	0	NA	NA	NA	NA	NA	NA	NA	NA	NA	NA	NA
AT1G05137	NA	NA	0	0	0	0	0	0	0	0	0	0	0	0	0	0	0	0	0	0	0	0	0	0	0	0	0	0	0	0	0	0	0	0	0	0	0	0	NA	NA	NA	NA	NA	NA	NA	NA	NA	NA	NA
AT1G05140	protein_coding	ARASP2	1307	1738	1667	1509	1377	1779	1265	1297	1489	1075	942	968	65.9255	70.0686	72.7133	75.9218	70.9092	83.3697	70.4993	59.8988	65.272	56.0682	50.6773	52.3329	65.443	70.2159	72.5331	76.2807	71.5395	83.8713	71.0421	59.3507	65.7059	53.6014	48.6407	49.8162	0.227064	0.119817	0.0580816	0.759518	-0.669967	0.121162	3.21113e-08	1.54273e-07	-0.121365	0.120113	0.312294
AT1G05143	NA	NA	1	0	1	0	2	1	1	0	9	0	0	3	0.288176	0	0.249206	0	0.588408	0.26774	0.318401	0	2.25401	0	0	0.926617	0.0500711	0	0.0435112	0	0.103906	0.0471452	0.0561598	0	0.397148	0	0	0.154389	0.809961	1.93624	0.675715	NA	-1.87794	1.72284	0.275701	0.36586	2.28035	1.81324	0.208532
AT1G05147	NA	NA	0	0	0	0	0	0	0	0	0	0	0	0	0	0	0	0	0	0	0	0	0	0	0	0	0	0	0	0	0	0	0	0	0	0	0	0	NA	NA	NA	NA	NA	NA	NA	NA	NA	NA	NA
AT1G05150	protein_coding		712	939	810	780	736	737	633	848	900	695	647	681	18.7882	19.8046	18.4838	20.5305	19.8278	18.0687	18.4555	20.4881	20.6396	18.9636	18.2093	19.2608	35.6506	37.936	35.2441	39.4294	38.2375	34.746	35.5491	38.8045	39.7148	34.6539	33.4082	35.0463	0.113316	0.0687129	0.099124	0.850481	-0.442516	0.0697415	2.22289e-10	1.3575e-09	0.0257778	0.0684411	0.706439
AT1G05153	NA	NA	0	0	0	0	0	0	0	0	0	0	0	0	0	0	0	0	0	0	0	0	0	0	0	0	0	0	0	0	0	0	0	0	0	0	0	0	NA	NA	NA	NA	NA	NA	NA	NA	NA	NA	NA
AT1G05160	protein_coding	KAO1	184	261	205	179	183	201	184	203	220	325	284	304	6.5784	7.45828	6.33807	6.38344	6.6795	6.67657	7.26837	6.64506	6.83565	12.0148	10.8294	11.6492	9.21309	10.5445	8.91979	9.04854	9.50743	9.47618	10.3334	9.28928	9.70806	16.2051	14.6645	15.6447	0.0355545	0.129904	0.784317	0.996544	0.370437	0.12526	0.00310305	0.00705295	-0.0130235	0.128952	0.919554
AT1G05163	NA	NA	5	6	5	1	4	2	3	0	1	7	11	3	0.526667	0.505141	0.455445	0.105067	0.430147	0.195727	0.349143	0	0.091542	0.762419	1.23578	0.338695	0.250356	0.242402	0.217556	0.0505505	0.207813	0.0942904	0.168479	0	0.0441275	0.349032	0.567991	0.154389	-0.946567	0.904193	0.295162	0.996544	2.13368	0.995763	0.0321327	0.0577577	-1.86771	1.01169	0.0648742
AT1G05170	protein_coding	B3GALT2	378	380	409	335	318	329	340	427	427	539	422	480	12.9971	10.4432	12.1613	11.4895	11.1628	10.5101	12.9167	13.4426	12.7596	19.1635	15.4758	17.6896	18.9269	15.3522	17.7961	16.9344	16.5211	15.5108	19.0943	19.5395	18.8425	26.8755	21.7902	24.7022	-0.0147541	0.105329	0.8886	0.996544	0.0560382	0.101976	0.582645	0.667066	0.106512	0.103617	0.303978
AT1G05173	NA	NA	0	0	0	0	0	0	0	0	0	0	0	0	0	0	0	0	0	0	0	0	0	0	0	0	0	0	0	0	0	0	0	0	0	0	0	0	NA	NA	NA	NA	NA	NA	NA	NA	NA	NA	NA
AT1G05177	NA	NA	0	0	0	0	0	0	0	0	0	0	0	0	0	0	0	0	0	0	0	0	0	0	0	0	0	0	0	0	0	0	0	0	0	0	0	0	NA	NA	NA	NA	NA	NA	NA	NA	NA	NA	NA
AT1G05180	protein_coding	AXR1	481	530	558	491	431	416	424	563	668	994	883	1037	17.9708	15.8269	18.0284	18.298	16.4396	14.4401	17.5027	19.2589	21.6897	38.4007	35.1858	41.5263	24.0842	21.4122	24.2792	24.8203	22.3918	19.6124	23.8117	25.7629	29.4772	49.5626	45.5942	53.3671	0.00598871	0.093919	0.949158	0.998384	0.611446	0.0890612	6.62766e-12	4.72371e-11	0.142345	0.0924424	0.123603
AT1G05183	NA	NA	0	1	2	6	1	0	4	3	1	0	0	2	0	0.0469161	0.101521	0.351299	0.0599263	0	0.25942	0.161231	0.051013	0	0	0.125828	0	0.0404004	0.0870224	0.303303	0.0519532	0	0.224639	0.13728	0.0441275	0	0	0.102926	1.45722	1.51604	0.336449	NA	-2.30245	1.60999	0.152689	0.223492	1.58619	1.49884	0.289927
AT1G05187	NA	NA	0	0	0	0	0	0	0	0	0	0	0	0	0	0	0	0	0	0	0	0	0	0	0	0	0	0	0	0	0	0	0	0	0	0	0	0	NA	NA	NA	NA	NA	NA	NA	NA	NA	NA	NA
AT1G05190	protein_coding	RPL6	6656	9399	10194	7799	7383	9191	7011	7071	9005	3840	3934	3552	483.631	545.856	640.54	565.248	547.677	620.467	562.856	470.416	568.642	288.511	304.874	276.627	333.273	379.723	443.553	394.243	383.57	433.311	393.736	323.569	397.368	191.469	203.134	182.796	0.136984	0.147938	0.35447	0.996544	-1.25159	0.148308	3.19647e-17	3.75688e-16	-0.0896886	0.147958	0.544397
AT1G05193	NA	NA	0	0	0	0	0	0	0	0	0	0	0	0	0	0	0	0	0	0	0	0	0	0	0	0	0	0	0	0	0	0	0	0	0	0	0	0	NA	NA	NA	NA	NA	NA	NA	NA	NA	NA	NA
AT1G05197	NA	NA	0	0	0	0	0	0	0	0	0	0	0	0	0	0	0	0	0	0	0	0	0	0	0	0	0	0	0	0	0	0	0	0	0	0	0	0	NA	NA	NA	NA	NA	NA	NA	NA	NA	NA	NA
AT1G05200	protein_coding	GLR3.4	1455	1760	1900	1286	1376	1662	1182	1410	1629	823	887	767	32.7962	31.708	37.0352	28.9135	31.6643	34.8053	29.4371	29.0991	31.9107	19.1818	21.324	18.5301	72.8535	71.1047	82.6713	65.0079	71.4876	78.3553	66.3808	64.5216	71.8838	41.0362	45.8007	39.4721	-0.00213259	0.1174	0.985507	0.999897	-0.980635	0.119307	2.045e-16	2.24783e-15	-0.198875	0.117489	0.0905098
AT1G05203	NA	NA	1	3	2	3	3	1	0	0	2	0	0	0	0.172775	0.414284	0.298822	0.517014	0.529168	0.160523	0	0	0.300307	0	0	0	0.0500711	0.121201	0.0870224	0.151651	0.155859	0.0471452	0	0	0.0882551	0	0	0	0.479971	1.28649	0.709084	NA	-2.01844	1.8642	0.278925	0.369154	-1.54213	1.56201	0.323509
AT1G05205	protein_coding		229	256	214	255	196	193	219	299	324	279	296	332	28.3435	25.3253	22.9051	31.4817	24.7665	22.1937	29.9488	33.8836	34.8512	35.707	39.0746	44.0431	11.4663	10.3425	9.31139	12.8904	10.1828	9.09902	12.299	13.6822	14.2973	13.9114	15.2841	17.0857	0.116941	0.126189	0.354076	0.996544	-0.0981365	0.12047	0.415292	0.510934	0.336228	0.123289	0.00638857
AT1G05207	NA	NA	169	200	159	143	140	155	164	147	155	45	54	41	36.0502	34.0994	29.3304	30.4268	30.4887	30.719	38.6528	28.7103	28.7347	9.92575	12.2857	9.37402	8.46202	8.08008	6.91828	7.22872	7.27344	7.3075	9.2102	6.72672	6.83977	2.24378	2.78832	2.10998	-0.0310156	0.182243	0.864862	0.996544	-1.97156	0.209286	4.49234e-21	7.48407e-20	-0.0778211	0.1814	0.667921
AT1G05210	protein_coding		97	82	93	71	88	78	83	85	126	40	50	44	9.62022	6.50014	7.97621	7.02378	8.91018	7.18724	9.09511	7.71849	10.8602	4.10207	5.28892	4.67721	4.8569	3.31283	4.04654	3.58908	4.57188	3.67732	4.66126	3.8896	5.56007	1.99447	2.58178	2.26437	0.033719	0.216659	0.876324	0.996544	-1.34355	0.230717	5.76662e-09	3.01796e-08	0.179238	0.212937	0.399931
AT1G05213	NA	NA	100	106	85	82	64	88	90	108	94	107	91	91	3.10813	2.6333	2.28464	2.54221	2.03081	2.54118	3.09071	3.07342	2.53911	3.43884	3.01665	3.03153	5.00711	4.28244	3.69845	4.14514	3.325	4.14878	5.05438	4.94208	4.14799	5.33521	4.69883	4.68313	-0.080275	0.192726	0.677026	0.996544	-0.235395	0.188268	0.211182	0.293256	0.0863701	0.188144	0.646189
AT1G05217	NA	NA	0	0	0	0	0	0	0	0	0	0	0	0	0	0	0	0	0	0	0	0	0	0	0	0	0	0	0	0	0	0	0	0	0	0	0	0	NA	NA	NA	NA	NA	NA	NA	NA	NA	NA	NA
AT1G05220	protein_coding		3	0	2	1	1	1	0	7	2	13	12	13	0.319526	0	0.184211	0.106239	0.108736	0.0989553	0	0.682626	0.185127	1.43172	1.36317	1.48405	0.150213	0	0.0870224	0.0505505	0.0519532	0.0471452	0	0.32032	0.0882551	0.648203	0.619626	0.669019	-0.522847	1.23116	0.671072	0.996544	1.9256	0.842376	0.0222589	0.041746	0.839365	1.03188	0.415968
AT1G05223	NA	NA	0	0	0	0	0	0	0	0	0	0	0	0	0	0	0	0	0	0	0	0	0	0	0	0	0	0	0	0	0	0	0	0	0	0	0	0	NA	NA	NA	NA	NA	NA	NA	NA	NA	NA	NA
AT1G05227	NA	NA	0	0	0	0	0	1	0	0	0	0	0	0	0	0	0	0	0	0.243818	0	0	0	0	0	0	0	0	0	0	0	0.0471452	0	0	0	0	0	0	1.19717	4.40746	0.785912	NA	0	4.40736	1	NA	0	4.40736	1
AT1G05230	protein_coding	HDG2	344	438	342	349	325	405	288	401	421	342	362	325	2.47016	2.51383	2.1237	2.49972	2.38254	2.70194	2.28494	2.6364	2.62726	2.53935	2.77242	2.50133	17.2245	17.6954	14.8808	17.6421	16.8848	19.0938	16.174	18.3498	18.5777	17.0527	18.6921	16.7255	0.180966	0.108476	0.0952636	0.843571	-0.313231	0.109116	0.00409664	0.00910466	0.0527902	0.108372	0.626175
AT1G05233	NA	NA	0	0	0	0	0	0	0	0	0	0	0	0	0	0	0	0	0	0	0	0	0	0	0	0	0	0	0	0	0	0	0	0	0	0	0	0	NA	NA	NA	NA	NA	NA	NA	NA	NA	NA	NA
AT1G05237	NA	NA	0	0	0	0	0	0	0	0	0	0	0	0	0	0	0	0	0	0	0	0	0	0	0	0	0	0	0	0	0	0	0	0	0	0	0	0	NA	NA	NA	NA	NA	NA	NA	NA	NA	NA	NA
AT1G05240	protein_coding	PER2	2	1	1	3	0	0	1	2	5	2	7	7	0.0616357	0.0246319	0.0266504	0.0922196	0	0	0.0340502	0.0564329	0.133914	0.0637327	0.230083	0.231218	0.100142	0.0404004	0.0435112	0.151651	0	0	0.0561598	0.09152	0.220638	0.0997235	0.361449	0.360241	-0.201883	1.35535	0.881591	NA	0.837646	1.01053	0.407149	0.502642	1.01762	1.18661	0.391121
AT1G05243	NA	NA	0	0	0	0	0	0	0	0	0	0	0	0	0	0	0	0	0	0	0	0	0	0	0	0	0	0	0	0	0	0	0	0	0	0	0	0	NA	NA	NA	NA	NA	NA	NA	NA	NA	NA	NA
AT1G05247	NA	NA	0	0	0	0	0	0	0	0	0	0	0	0	0	0	0	0	0	0	0	0	0	0	0	0	0	0	0	0	0	0	0	0	0	0	0	0	NA	NA	NA	NA	NA	NA	NA	NA	NA	NA	NA
AT1G05250	protein_coding	PER2	0	0	0	0	0	0	0	0	0	2	3	3	0	0	0	0	0	0	0	0	0	0.105851	0.163772	0.16458	0	0	0	0	0	0	0	0	0	0.0997235	0.154907	0.154389	0	2.77939	1	NA	3.63648	2.56849	0.156832	NA	0	2.77937	1
AT1G05253	NA	NA	0	0	0	0	0	0	0	0	0	0	0	0	0	0	0	0	0	0	0	0	0	0	0	0	0	0	0	0	0	0	0	0	0	0	0	0	NA	NA	NA	NA	NA	NA	NA	NA	NA	NA	NA
AT1G05257	NA	NA	0	0	0	0	0	0	0	0	0	0	0	0	0	0	0	0	0	0	0	0	0	0	0	0	0	0	0	0	0	0	0	0	0	0	0	0	NA	NA	NA	NA	NA	NA	NA	NA	NA	NA	NA
AT1G05260	protein_coding	PER3	84	36	22	86	70	21	57	143	74	226	167	230	5.11547	1.75228	1.15859	5.22401	4.35206	1.18817	3.83529	7.97338	3.91645	14.2313	10.8469	15.0126	4.20597	1.45441	0.957246	4.34734	3.63672	0.990049	3.20111	6.54368	3.26544	11.2688	8.62313	11.8365	0.51349	0.619612	0.407258	0.996544	0.998207	0.607533	0.100373	0.156506	0.95394	0.61648	0.121767
AT1G05263	NA	NA	0	0	0	0	0	0	0	0	0	0	0	0	0	0	0	0	0	0	0	0	0	0	0	0	0	0	0	0	0	0	0	0	0	0	0	0	NA	NA	NA	NA	NA	NA	NA	NA	NA	NA	NA
AT1G05267	NA	NA	0	0	0	0	0	0	0	0	0	0	0	0	0	0	0	0	0	0	0	0	0	0	0	0	0	0	0	0	0	0	0	0	0	0	0	0	NA	NA	NA	NA	NA	NA	NA	NA	NA	NA	NA
AT1G05270	protein_coding		596	753	667	560	548	566	451	733	599	798	760	815	26.1128	26.3692	25.2716	24.4734	24.5119	23.0397	21.8323	29.4043	22.808	36.1526	35.5144	38.2724	29.8424	30.4215	29.022	28.3083	28.4703	26.6842	25.3281	33.5421	26.4324	39.7897	39.243	41.9423	-0.0279063	0.0881366	0.751528	0.996544	0.20821	0.0869159	0.0165961	0.032144	-0.107773	0.087828	0.219788
AT1G05273	NA	NA	0	0	0	0	0	0	0	0	0	0	0	0	0	0	0	0	0	0	0	0	0	0	0	0	0	0	0	0	0	0	0	0	0	0	0	0	NA	NA	NA	NA	NA	NA	NA	NA	NA	NA	NA
AT1G05277	NA	NA	8	18	14	7	3	9	10	12	15	23	21	17	0.838043	1.50711	1.26825	0.731431	0.32084	0.875938	1.15743	1.15095	1.3656	2.49135	2.34628	1.90874	0.400569	0.727207	0.609157	0.353853	0.155859	0.424307	0.561598	0.54912	0.661913	1.14682	1.08435	0.874871	-0.828058	0.51409	0.10724	0.865115	0.514687	0.439229	0.241279	0.32737	-0.0305724	0.459728	0.946979
AT1G05280	protein_coding		0	0	0	0	0	0	0	1	0	0	0	3	0	0	0	0	0	0	0	0.0365501	0	0	0	0.12836	0	0	0	0	0	0	0	0.04576	0	0	0	0.154389	0	4.40746	1	NA	1.2321	4.32937	0.775958	NA	1.04617	4.40736	0.81237
AT1G05283	NA	NA	0	0	0	0	0	0	0	0	0	0	0	0	0	0	0	0	0	0	0	0	0	0	0	0	0	0	0	0	0	0	0	0	0	0	0	0	NA	NA	NA	NA	NA	NA	NA	NA	NA	NA	NA
AT1G05287	NA	NA	2	1	1	1	0	0	2	0	1	0	1	2	0.388634	0.155313	0.16804	0.193825	0	0	0.429396	0	0.168875	0	0.20725	0.416546	0.100142	0.0404004	0.0435112	0.0505505	0	0	0.11232	0	0.0441275	0	0.0516355	0.102926	-1.67635	1.78608	0.347955	NA	-0.29856	1.6252	0.854244	0.891967	-0.272962	1.56895	0.861883
AT1G05290	protein_coding		0	0	0	0	0	0	0	0	0	0	0	0	0	0	0	0	0	0	0	0	0	0	0	0	0	0	0	0	0	0	0	0	0	0	0	0	NA	NA	NA	NA	NA	NA	NA	NA	NA	NA	NA
AT1G05291	protein_coding		0	0	0	0	0	0	0	0	0	0	0	0	0	0	0	0	0	0	0	0	0	0	0	0	0	0	0	0	0	0	0	0	0	0	0	0	NA	NA	NA	NA	NA	NA	NA	NA	NA	NA	NA
AT1G05293	NA	NA	0	0	0	0	0	0	0	0	0	0	0	0	0	0	0	0	0	0	0	0	0	0	0	0	0	0	0	0	0	0	0	0	0	0	0	0	NA	NA	NA	NA	NA	NA	NA	NA	NA	NA	NA
AT1G05297	NA	NA	0	3	3	2	1	0	1	4	2	6	0	1	0	0.543364	0.587889	0.452067	0.231347	0	0.250375	0.829916	0.393875	1.4059	0	0.242882	0	0.121201	0.130534	0.101101	0.0519532	0	0.0561598	0.18304	0.0882551	0.299171	0	0.051463	-0.736339	1.45737	0.613381	NA	-0.183994	1.29678	0.887171	0.917035	0.288098	1.3179	0.826959
AT1G05300	protein_coding	ZIP5	77	45	58	61	39	41	46	59	61	96	94	85	3.78393	1.76751	2.4648	2.99007	1.95663	1.87194	2.49762	2.65464	2.60518	4.87814	4.9268	4.47706	3.85548	1.81802	2.52365	3.08358	2.02617	1.93295	2.58335	2.69984	2.69178	4.78673	4.85374	4.37435	-0.134611	0.267392	0.614668	0.996544	0.518353	0.255925	0.0428256	0.0743918	-0.0593786	0.263422	0.821658
AT1G05303	NA	NA	0	0	0	0	0	0	0	0	0	0	0	0	0	0	0	0	0	0	0	0	0	0	0	0	0	0	0	0	0	0	0	0	0	0	0	0	NA	NA	NA	NA	NA	NA	NA	NA	NA	NA	NA
AT1G05307	NA	NA	0	0	0	0	0	0	0	0	0	0	0	0	0	0	0	0	0	0	0	0	0	0	0	0	0	0	0	0	0	0	0	0	0	0	0	0	NA	NA	NA	NA	NA	NA	NA	NA	NA	NA	NA
AT1G05310	protein_coding	PME8	64	106	104	58	74	83	79	112	152	83	73	59	3.37765	4.47133	4.74645	3.05325	3.9871	4.06975	4.60658	5.41195	6.97161	4.52943	4.10906	3.3374	3.20455	4.28244	4.52516	2.93193	3.84453	3.91305	4.43662	5.12512	6.70739	4.13853	3.76939	3.03632	-0.101358	0.234938	0.66616	0.996544	-0.865641	0.231908	0.000189448	0.000539309	0.388398	0.227522	0.0878066
AT1G05313	NA	NA	0	0	0	0	0	0	0	0	0	0	0	0	0	0	0	0	0	0	0	0	0	0	0	0	0	0	0	0	0	0	0	0	0	0	0	0	NA	NA	NA	NA	NA	NA	NA	NA	NA	NA	NA
AT1G05317	NA	NA	1	0	0	0	0	0	0	0	0	5	4	9	0.131894	0	0	0	0	0	0	0	0	0.681907	0.56269	1.2723	0.0500711	0	0	0	0	0	0	0	0	0.249309	0.206542	0.463167	-0.726414	2.04525	0.722461	NA	4.79685	1.70636	0.00493627	0.0107814	-0.877401	2.04523	0.667925
AT1G05320	protein_coding		546	508	473	420	426	493	356	592	579	353	414	402	14.9235	11.0978	11.1799	11.4505	11.8871	12.5193	10.7509	14.8149	13.7534	9.97659	12.0687	11.7767	27.3388	20.5234	20.5808	21.2312	22.132	23.2426	19.9929	27.0899	25.5498	17.6012	21.3771	20.6881	0.0418794	0.12305	0.733597	0.996544	-0.578329	0.124126	3.17446e-06	1.18664e-05	0.0506517	0.122429	0.679077
AT1G05323	NA	NA	0	0	0	0	0	0	0	0	0	0	0	0	0	0	0	0	0	0	0	0	0	0	0	0	0	0	0	0	0	0	0	0	0	0	0	0	NA	NA	NA	NA	NA	NA	NA	NA	NA	NA	NA
AT1G05327	NA	NA	0	0	0	0	0	0	0	0	0	0	0	0	0	0	0	0	0	0	0	0	0	0	0	0	0	0	0	0	0	0	0	0	0	0	0	0	NA	NA	NA	NA	NA	NA	NA	NA	NA	NA	NA
AT1G05330	protein_coding		2	0	1	1	3	1	2	1	1	5	2	7	0.221996	0	0.0959878	0.110717	0.33996	0.103126	0.24528	0.101628	0.096465	0.573873	0.236772	0.832788	0.100142	0	0.0435112	0.0505505	0.155859	0.0471452	0.11232	0.04576	0.0441275	0.249309	0.103271	0.360241	0.959303	1.28645	0.455851	NA	1.55294	1.10326	0.159251	0.231645	0.501358	1.32335	0.704795
AT1G05333	NA	NA	0	0	0	0	0	0	0	0	0	0	0	0	0	0	0	0	0	0	0	0	0	0	0	0	0	0	0	0	0	0	0	0	0	0	0	0	NA	NA	NA	NA	NA	NA	NA	NA	NA	NA	NA
AT1G05337	NA	NA	0	0	0	0	0	0	0	0	0	0	0	0	0	0	0	0	0	0	0	0	0	0	0	0	0	0	0	0	0	0	0	0	0	0	0	0	NA	NA	NA	NA	NA	NA	NA	NA	NA	NA	NA
AT1G05340	protein_coding		45	59	58	52	20	62	28	82	37	732	548	1012	4.3445	4.55276	4.84235	5.0076	1.97128	5.56126	2.98677	7.24839	3.10444	73.075	56.4277	104.72	2.2532	2.38362	2.52365	2.62863	1.03906	2.923	1.57247	3.75232	1.63272	36.4988	28.2963	52.0805	-0.0409074	0.448021	0.927249	0.996993	3.77733	0.433376	2.88039e-18	3.72985e-17	-0.0942678	0.447019	0.83298
AT1G05343	NA	NA	0	0	0	0	0	0	0	0	0	0	0	0	0	0	0	0	0	0	0	0	0	0	0	0	0	0	0	0	0	0	0	0	0	0	0	0	NA	NA	NA	NA	NA	NA	NA	NA	NA	NA	NA
AT1G05347	NA	NA	5	4	3	3	2	3	2	2	4	4	4	1	0.43145	0.275877	0.223863	0.258215	0.17619	0.240512	0.190681	0.158012	0.299968	0.356903	0.368133	0.0924872	0.250356	0.161602	0.130534	0.151651	0.103906	0.141436	0.11232	0.09152	0.17651	0.199447	0.206542	0.051463	-0.356026	0.860854	0.679186	NA	-0.0290265	0.895213	0.974134	0.98096	-0.526	0.862343	0.541884
AT1G05350	protein_coding		434	502	434	410	412	396	402	492	597	642	533	503	17.3252	16.0173	14.9823	16.3257	16.791	14.6872	17.7309	17.9827	20.7118	26.5005	22.6934	21.5218	21.7309	20.281	18.8839	20.7257	21.4047	18.6695	22.5762	22.5139	26.3441	32.0113	27.5217	25.8859	0.0686214	0.107906	0.524818	0.996544	-0.0377957	0.105225	0.719452	0.783666	0.193408	0.106559	0.0695178
AT1G05353	NA	NA	0	0	0	0	0	0	0	0	0	0	0	0	0	0	0	0	0	0	0	0	0	0	0	0	0	0	0	0	0	0	0	0	0	0	0	0	NA	NA	NA	NA	NA	NA	NA	NA	NA	NA	NA
AT1G05357	NA	NA	0	0	0	0	0	0	0	0	0	0	0	0	0	0	0	0	0	0	0	0	0	0	0	0	0	0	0	0	0	0	0	0	0	0	0	0	NA	NA	NA	NA	NA	NA	NA	NA	NA	NA	NA
AT1G05360	protein_coding	KMS2	263	353	389	268	233	235	199	294	295	302	293	281	11.3922	12.2214	14.5714	11.5794	10.3038	9.45745	9.52404	11.66	11.1052	13.5266	13.5364	13.046	13.1687	14.2613	16.9259	13.5475	12.1051	11.0791	11.1758	13.4534	13.0176	15.0583	15.1292	14.4611	-0.209087	0.122027	0.08663	0.81925	-0.0499578	0.122652	0.683779	0.754313	-0.281169	0.121446	0.0206035
AT1G05363	NA	NA	0	0	0	0	0	0	0	0	0	0	0	0	0	0	0	0	0	0	0	0	0	0	0	0	0	0	0	0	0	0	0	0	0	0	0	0	NA	NA	NA	NA	NA	NA	NA	NA	NA	NA	NA
AT1G05367	NA	NA	0	0	0	0	0	1	0	0	0	0	0	0	0	0	0	0	0	0.224528	0	0	0	0	0	0	0	0	0	0	0	0.0471452	0	0	0	0	0	0	1.19717	4.40746	0.785912	NA	0	4.40736	1	NA	0	4.40736	1
AT1G05370	protein_coding		27	22	11	30	15	17	18	45	39	18	29	29	1.20298	0.78345	0.423825	1.33326	0.682299	0.703714	0.886099	1.83572	1.51012	0.829269	1.37808	1.38488	1.35192	0.888809	0.478623	1.51651	0.779297	0.801468	1.01088	2.0592	1.72097	0.897512	1.49743	1.49243	0.269624	0.429914	0.530556	0.996544	-0.597539	0.406384	0.141459	0.209436	0.794332	0.415134	0.0556922
AT1G05373	NA	NA	0	0	0	0	0	0	0	0	0	0	0	0	0	0	0	0	0	0	0	0	0	0	0	0	0	0	0	0	0	0	0	0	0	0	0	0	NA	NA	NA	NA	NA	NA	NA	NA	NA	NA	NA
AT1G05377	NA	NA	0	0	0	0	0	0	0	0	0	0	0	0	0	0	0	0	0	0	0	0	0	0	0	0	0	0	0	0	0	0	0	0	0	0	0	0	NA	NA	NA	NA	NA	NA	NA	NA	NA	NA	NA
AT1G05380	protein_coding		1038	1125	1241	840	837	881	756	1039	1028	1108	1083	1138	18.9956	16.4552	19.6394	15.3332	15.6376	14.9791	15.286	17.4089	16.3494	20.9665	21.1382	22.3213	51.9738	45.4505	53.9974	42.4624	43.4848	41.5349	42.4568	47.5446	45.3631	55.2468	55.9213	58.5649	-0.175942	0.0740068	0.0174361	0.507319	0.0295144	0.0736595	0.688651	0.758046	-0.200359	0.0735713	0.00646281
AT1G05383	NA	NA	0	0	0	0	0	0	0	0	0	0	0	0	0	0	0	0	0	0	0	0	0	0	0	0	0	0	0	0	0	0	0	0	0	0	0	0	NA	NA	NA	NA	NA	NA	NA	NA	NA	NA	NA
AT1G05385	protein_coding	PSB27-2	379	550	518	450	411	570	346	425	528	226	246	270	36.7297	42.6026	43.4118	43.5	40.664	51.3224	37.0485	37.7109	44.4699	22.6473	25.4271	28.0455	18.977	22.2202	22.5388	22.7477	21.3528	26.8728	19.4313	19.448	23.2993	11.2688	12.7023	13.895	0.227597	0.137183	0.0971014	0.848989	-1.01463	0.142667	1.14477e-12	8.82346e-12	-0.0790047	0.137833	0.566516
AT1G05387	NA	NA	0	0	0	0	0	0	0	0	0	0	0	0	0	0	0	0	0	0	0	0	0	0	0	0	0	0	0	0	0	0	0	0	0	0	0	0	NA	NA	NA	NA	NA	NA	NA	NA	NA	NA	NA
AT1G05390	pre_trna		0	0	0	0	0	0	0	0	0	0	0	0	0	0	0	0	0	0	0	0	0	0	0	0	0	0	0	0	0	0	0	0	0	0	0	0	NA	NA	NA	NA	NA	NA	NA	NA	NA	NA	NA
AT1G05397	NA	NA	1	0	0	0	2	0	0	0	1	0	0	1	0.126018	0	0	0	0.257307	0	0	0	0.109518	0	0	0.135068	0.0500711	0	0	0	0.103906	0	0	0	0.0441275	0	0	0.051463	1.16297	2.77594	0.675257	NA	-0.223629	2.84166	0.937274	NA	0.084385	2.84166	0.97631
AT1G05400	protein_coding		19	6	24	13	4	16	5	21	30	33	24	21	1.45679	0.367698	1.59132	0.99423	0.313109	1.13977	0.423576	1.47423	1.99903	2.61631	1.96264	1.72578	0.951351	0.242402	1.04427	0.657156	0.207813	0.754323	0.280799	0.96096	1.32383	1.64544	1.23925	1.08072	-0.366486	0.618185	0.553287	0.996544	0.342586	0.585972	0.558786	0.645037	0.165003	0.598753	0.782872
AT1G05407	NA	NA	0	0	0	0	0	0	0	0	0	0	0	0	0	0	0	0	0	0	0	0	0	0	0	0	0	0	0	0	0	0	0	0	0	0	0	0	NA	NA	NA	NA	NA	NA	NA	NA	NA	NA	NA
AT1G05410	protein_coding		279	336	353	289	295	288	209	258	360	303	258	284	12.1196	11.6659	13.2605	12.5222	13.0827	11.6234	10.0311	10.2614	13.5907	13.61	11.9533	13.2228	13.9698	13.5745	15.3594	14.6091	15.3262	13.5778	11.7374	11.8061	15.8859	15.1081	13.322	14.6155	0.0886529	0.124251	0.475536	0.996544	-0.171514	0.1262	0.174126	0.249466	-0.16133	0.124974	0.196733
AT1G05413	NA	NA	0	0	0	0	0	0	0	0	0	0	0	0	0	0	0	0	0	0	0	0	0	0	0	0	0	0	0	0	0	0	0	0	0	0	0	0	NA	NA	NA	NA	NA	NA	NA	NA	NA	NA	NA
AT1G05417	NA	NA	0	0	0	0	0	0	0	0	0	0	0	0	0	0	0	0	0	0	0	0	0	0	0	0	0	0	0	0	0	0	0	0	0	0	0	0	NA	NA	NA	NA	NA	NA	NA	NA	NA	NA	NA
AT1G05420	protein_coding	ATOFP12	33	37	25	18	42	18	18	34	43	8	3	13	2.62237	2.35005	1.71799	1.42676	3.40738	1.32895	1.58041	2.47377	2.96964	0.657356	0.254265	1.10725	1.65235	1.49482	1.08778	0.909909	2.18203	0.848613	1.01088	1.55584	1.89748	0.398894	0.154907	0.669019	-0.0373027	0.43632	0.931869	0.997582	-2.16872	0.501818	1.54807e-05	5.24271e-05	0.03946	0.432023	0.927224
AT1G05423	NA	NA	0	0	0	0	0	0	0	0	0	0	0	0	0	0	0	0	0	0	0	0	0	0	0	0	0	0	0	0	0	0	0	0	0	0	0	0	NA	NA	NA	NA	NA	NA	NA	NA	NA	NA	NA
AT1G05427	NA	NA	0	0	0	0	0	0	0	0	0	0	0	0	0	0	0	0	0	0	0	0	0	0	0	0	0	0	0	0	0	0	0	0	0	0	0	0	NA	NA	NA	NA	NA	NA	NA	NA	NA	NA	NA
AT1G05430	protein_coding		490	554	529	426	379	520	396	537	550	472	437	418	31.8194	28.7542	29.7066	27.5934	25.1262	31.3729	28.4124	31.9279	31.0394	31.6934	30.2665	29.0934	24.5348	22.3818	23.0174	21.5345	19.6903	24.5155	22.2393	24.5731	24.2701	23.5348	22.5647	21.5115	-0.0113206	0.104409	0.913658	0.996562	-0.367927	0.104873	0.000450982	0.0012025	-0.0145996	0.103712	0.888051
AT1G05433	NA	NA	0	0	0	0	0	0	0	0	0	0	0	0	0	0	0	0	0	0	0	0	0	0	0	0	0	0	0	0	0	0	0	0	0	0	0	0	NA	NA	NA	NA	NA	NA	NA	NA	NA	NA	NA
AT1G05440	protein_coding		26	30	13	44	32	10	25	31	42	28	27	15	1.22639	1.13103	0.530275	2.07018	1.54098	0.43824	1.30291	1.33881	1.72171	1.36567	1.35833	0.75835	1.30185	1.21201	0.565645	2.22422	1.6625	0.471452	1.40399	1.41856	1.85336	1.39613	1.39416	0.771945	0.552619	0.475266	0.244929	0.985349	-0.683616	0.47197	0.147496	0.217056	0.571371	0.472589	0.226654
AT1G05443	NA	NA	0	0	0	0	0	0	0	0	0	0	0	0	0	0	0	0	0	0	0	0	0	0	0	0	0	0	0	0	0	0	0	0	0	0	0	0	NA	NA	NA	NA	NA	NA	NA	NA	NA	NA	NA
AT1G05447	NA	NA	0	0	0	0	0	0	0	0	0	0	0	0	0	0	0	0	0	0	0	0	0	0	0	0	0	0	0	0	0	0	0	0	0	0	0	0	NA	NA	NA	NA	NA	NA	NA	NA	NA	NA	NA
AT1G05450	protein_coding		1	0	1	1	0	1	1	7	1	21	7	24	0.164583	0	0.142327	0.164167	0	0.152912	0.181845	1.05483	0.143034	3.57384	1.22876	4.23368	0.0500711	0	0.0435112	0.0505505	0	0.0471452	0.0561598	0.32032	0.0441275	1.0471	0.361449	1.23511	0.222218	1.6017	0.889656	0.996544	2.34414	0.876475	0.00748382	0.0157293	2.19653	1.32702	0.0978763
AT1G05453	NA	NA	0	0	0	0	0	0	0	0	0	0	0	0	0	0	0	0	0	0	0	0	0	0	0	0	0	0	0	0	0	0	0	0	0	0	0	0	NA	NA	NA	NA	NA	NA	NA	NA	NA	NA	NA
AT1G05460	protein_coding	SDE3	318	432	340	308	315	359	331	418	372	258	299	260	7.18054	7.79668	6.63911	6.93714	7.26158	7.53146	8.258	8.64185	7.30008	6.02393	7.20088	6.29252	15.9226	17.453	14.7938	15.5695	16.3652	16.9251	18.5889	19.1277	16.4154	12.8643	15.439	13.3804	0.0923203	0.125148	0.460704	0.996544	-0.67363	0.126653	1.04508e-07	4.70695e-07	0.12737	0.124166	0.304982
AT1G05463	NA	NA	0	0	0	0	0	0	0	0	0	0	0	0	0	0	0	0	0	0	0	0	0	0	0	0	0	0	0	0	0	0	0	0	0	0	0	0	NA	NA	NA	NA	NA	NA	NA	NA	NA	NA	NA
AT1G05467	NA	NA	24	9	17	21	18	15	9	27	15	15	21	27	4.91367	1.47276	3.00985	4.28858	3.76234	2.85326	2.03589	5.06126	2.66895	3.17553	4.58563	5.92489	1.20171	0.363604	0.73969	1.06156	0.935157	0.707178	0.505438	1.23552	0.661913	0.747927	1.08435	1.3895	0.323832	0.46715	0.488178	0.996544	0.122324	0.462373	0.791351	0.842903	0.0500002	0.470927	0.915444
AT1G05470	protein_coding	IP5P6	260	352	211	279	274	226	227	332	302	169	170	149	6.64502	7.19054	4.66344	7.11257	7.14931	5.36644	6.41011	7.76893	6.70787	4.46622	4.634	4.0816	13.0185	14.2209	9.18086	14.1036	14.2352	10.6548	12.7483	15.1923	13.3265	8.42664	8.77804	7.66798	0.164148	0.156923	0.295541	0.996544	-1.02512	0.161658	2.27849e-10	1.39071e-09	0.140654	0.156257	0.368046
AT1G05473	NA	NA	0	0	0	0	0	0	0	0	0	0	0	0	0	0	0	0	0	0	0	0	0	0	0	0	0	0	0	0	0	0	0	0	0	0	0	0	NA	NA	NA	NA	NA	NA	NA	NA	NA	NA	NA
AT1G05477	NA	NA	0	0	0	0	0	0	0	0	0	0	0	0	0	0	0	0	0	0	0	0	0	0	0	0	0	0	0	0	0	0	0	0	0	0	0	0	NA	NA	NA	NA	NA	NA	NA	NA	NA	NA	NA
AT1G05483	NA	NA	0	0	0	0	0	0	0	0	0	0	0	0	0	0	0	0	0	0	0	0	0	0	0	0	0	0	0	0	0	0	0	0	0	0	0	0	NA	NA	NA	NA	NA	NA	NA	NA	NA	NA	NA
AT1G05487	NA	NA	0	0	0	1	1	2	0	0	0	0	1	0	0	0	0	0.142914	0.146274	0.266233	0	0	0	0	0.152813	0	0	0	0	0.0505505	0.0519532	0.0942904	0	0	0	0	0.0516355	0	3.09251	2.52384	0.220454	NA	0.738152	2.69008	0.783779	NA	0	2.69008	1
AT1G05490	protein_coding	CLSY3	41	29	11	31	20	8	27	57	83	64	61	63	0.661253	0.373833	0.153418	0.498706	0.32931	0.119875	0.481132	0.841703	1.16337	1.06732	1.0493	1.08904	2.05292	1.17161	0.478623	1.56707	1.03906	0.377161	1.51631	2.60832	3.66259	3.19115	3.14977	3.24217	-0.241643	0.490971	0.622596	0.996544	0.012248	0.452153	0.978389	0.984043	1.04776	0.467783	0.0251008
AT1G05493	NA	NA	0	0	0	0	0	0	0	0	0	0	0	0	0	0	0	0	0	0	0	0	0	0	0	0	0	0	0	0	0	0	0	0	0	0	0	0	NA	NA	NA	NA	NA	NA	NA	NA	NA	NA	NA
AT1G05497	NA	NA	0	0	0	0	0	0	0	0	0	0	0	0	0	0	0	0	0	0	0	0	0	0	0	0	0	0	0	0	0	0	0	0	0	0	0	0	NA	NA	NA	NA	NA	NA	NA	NA	NA	NA	NA
AT1G05500	protein_coding	SYT5	945	1115	972	924	910	870	868	1005	1133	887	812	879	32.6398	30.7812	29.0323	31.8336	32.0883	27.9183	33.1247	31.782	34.0094	31.6788	29.9127	32.5406	47.3172	45.0465	42.2929	46.7086	47.2774	41.0163	48.7467	45.9888	49.9965	44.2274	41.928	45.236	0.0734831	0.0753858	0.329679	0.996544	-0.437747	0.0757169	7.40959e-09	3.82795e-08	0.0669369	0.0749257	0.371655
AT1G05507	NA	NA	0	0	0	0	0	0	0	0	0	0	0	0	0	0	0	0	0	0	0	0	0	0	0	0	0	0	0	0	0	0	0	0	0	0	0	0	NA	NA	NA	NA	NA	NA	NA	NA	NA	NA	NA
AT1G05510	protein_coding	OBAP1A	0	0	0	0	0	0	0	0	0	1	0	0	0	0	0	0	0	0	0	0	0	0.0805764	0	0	0	0	0	0	0	0	0	0	0	0.0498618	0	0	0	4.40746	1	NA	0.738138	4.40736	0.866994	NA	0	4.40736	1
AT1G05517	NA	NA	0	1	0	0	0	1	0	0	0	0	1	0	0	0.215682	0	0	0	0.25071	0	0	0	0	0.287807	0	0	0.0404004	0	0	0	0.0471452	0	0	0	0	0.0516355	0	0.23538	3.7216	0.94957	NA	0.738135	3.72154	0.842778	NA	-0.877379	3.72154	0.813621
AT1G05520	protein_coding		782	950	866	666	711	662	558	935	921	1219	1090	1118	20.2849	19.6963	19.426	17.2322	18.829	15.9543	15.9925	22.2064	20.7625	32.6964	30.1562	31.0834	39.1556	38.3804	37.6807	33.6666	36.9387	31.2101	31.3371	42.7856	40.6415	60.7815	56.2827	57.5356	-0.109242	0.0863922	0.206057	0.971604	0.310836	0.0844535	0.000232728	0.000653641	-0.0470524	0.0856095	0.582582
AT1G05523	NA	NA	3	3	0	1	1	3	5	1	7	6	3	7	0.198012	0.158266	0	0.0658369	0.0673847	0.18397	0.364634	0.0604325	0.401535	0.409498	0.211191	0.49521	0.150213	0.121201	0	0.0505505	0.0519532	0.141436	0.280799	0.04576	0.308893	0.299171	0.154907	0.360241	-0.0282622	1.12075	0.979882	NA	0.0553207	0.884589	0.950134	0.96351	1.2139	0.999298	0.224459
AT1G05527	NA	NA	0	0	0	0	0	0	0	0	0	0	0	0	0	0	0	0	0	0	0	0	0	0	0	0	0	0	0	0	0	0	0	0	0	0	0	0	NA	NA	NA	NA	NA	NA	NA	NA	NA	NA	NA
AT1G05530	protein_coding	UGT75B2	0	0	3	0	1	1	2	4	0	1	2	1	0	0	0.118919	0	0.0467972	0.0425876	0.101292	0.167876	0	0.0473979	0.0977784	0.0491304	0	0	0.130534	0	0.0519532	0.0471452	0.11232	0.18304	0	0.0498618	0.103271	0.051463	-0.340558	1.75425	0.846072	NA	-0.814763	1.48701	0.583746	0.668075	1.0983	1.54517	0.47721
AT1G05533	NA	NA	0	0	0	0	0	0	0	0	0	0	0	0	0	0	0	0	0	0	0	0	0	0	0	0	0	0	0	0	0	0	0	0	0	0	0	0	NA	NA	NA	NA	NA	NA	NA	NA	NA	NA	NA
AT1G05537	NA	NA	0	0	0	0	0	0	0	0	0	0	0	0	0	0	0	0	0	0	0	0	0	0	0	0	0	0	0	0	0	0	0	0	0	0	0	0	NA	NA	NA	NA	NA	NA	NA	NA	NA	NA	NA
AT1G05540	protein_coding		66	127	111	104	85	113	79	110	126	21	24	12	3.59757	5.53306	5.23226	5.65455	4.73015	5.72267	4.75783	5.48982	5.96885	1.18363	1.39528	0.701081	3.30469	5.13085	4.82974	5.25725	4.41602	5.32741	4.43662	5.0336	5.56007	1.0471	1.23925	0.617556	0.239056	0.226043	0.290251	0.996544	-2.66537	0.283682	5.68755e-21	9.38651e-20	0.12836	0.225705	0.569554
AT1G05543	NA	NA	0	0	0	0	0	0	0	0	0	0	0	0	0	0	0	0	0	0	0	0	0	0	0	0	0	0	0	0	0	0	0	0	0	0	0	0	NA	NA	NA	NA	NA	NA	NA	NA	NA	NA	NA
AT1G05547	NA	NA	0	0	0	0	0	0	0	0	0	0	0	0	0	0	0	0	0	0	0	0	0	0	0	0	0	0	0	0	0	0	0	0	0	0	0	0	NA	NA	NA	NA	NA	NA	NA	NA	NA	NA	NA
AT1G05550	protein_coding		3	4	7	8	3	4	6	6	4	2	7	0	0.171868	0.183159	0.346794	0.457154	0.175463	0.212906	0.379788	0.31472	0.199154	0.118477	0.427716	0	0.150213	0.161602	0.304578	0.404404	0.155859	0.188581	0.336959	0.27456	0.17651	0.0997235	0.361449	0	0.33153	0.82704	0.688521	0.996544	-1.05608	0.867826	0.223632	0.307579	0.298408	0.820579	0.716115
AT1G05553	NA	NA	0	0	0	0	0	0	0	0	0	0	0	0	0	0	0	0	0	0	0	0	0	0	0	0	0	0	0	0	0	0	0	0	0	0	0	0	NA	NA	NA	NA	NA	NA	NA	NA	NA	NA	NA
AT1G05557	NA	NA	8	12	4	6	5	7	1	3	4	4	8	6	0.927061	1.11146	0.400847	0.693536	0.591533	0.753652	0.128037	0.318302	0.40284	0.479301	0.988764	0.745231	0.400569	0.484805	0.174045	0.303303	0.259766	0.330016	0.0561598	0.13728	0.17651	0.199447	0.413084	0.308778	-0.171477	0.642055	0.789411	0.996544	0.985931	0.768045	0.199251	0.279381	-1.52739	0.749562	0.0415794
AT1G05560	protein_coding	UGT1	0	0	0	0	0	0	0	0	0	0	0	0	0	0	0	0	0	0	0	0	0	0	0	0	0	0	0	0	0	0	0	0	0	0	0	0	NA	NA	NA	NA	NA	NA	NA	NA	NA	NA	NA
AT1G05562	other_rna		0	0	0	0	0	0	0	0	0	0	0	0	0	0	0	0	0	0	0	0	0	0	0	0	0	0	0	0	0	0	0	0	0	0	0	0	NA	NA	NA	NA	NA	NA	NA	NA	NA	NA	NA
AT1G05563	NA	NA	0	0	0	0	0	0	0	0	0	0	0	0	0	0	0	0	0	0	0	0	0	0	0	0	0	0	0	0	0	0	0	0	0	0	0	0	NA	NA	NA	NA	NA	NA	NA	NA	NA	NA	NA
AT1G05567	NA	NA	0	0	0	0	0	0	0	0	0	0	0	0	0	0	0	0	0	0	0	0	0	0	0	0	0	0	0	0	0	0	0	0	0	0	0	0	NA	NA	NA	NA	NA	NA	NA	NA	NA	NA	NA
AT1G05570	protein_coding	CALS1	1325	1089	810	1183	939	717	816	1793	1387	4369	3301	4176	15.4813	10.1699	8.18422	13.7872	11.2008	7.78333	10.5341	19.181	14.0839	52.7842	41.136	52.2966	66.3442	43.996	35.2441	59.8012	48.784	33.8031	45.8264	82.0477	61.2049	217.846	170.449	214.909	0.0379784	0.270358	0.888285	0.996544	1.3868	0.269142	2.56792e-07	1.10225e-06	0.336801	0.270005	0.212256
AT1G05575	protein_coding		16	4	9	13	4	6	12	11	11	37	50	36	1.72094	0.343875	0.837121	1.39472	0.439234	0.599586	1.42608	1.08327	1.02824	4.11507	5.73588	4.1502	0.801138	0.161602	0.391601	0.657156	0.207813	0.282871	0.673917	0.50336	0.485403	1.84489	2.58178	1.85267	-0.131373	0.570936	0.818014	0.996544	1.62813	0.492231	0.000940835	0.00237432	0.296909	0.544042	0.585241
AT1G05577	protein_coding		1	0	3	5	1	1	0	2	7	1	2	1	0.0502412	0	0.130341	0.25057	0.0512921	0.0466783	0	0.0920005	0.305642	0.0519506	0.10717	0.0538495	0.0500711	0	0.130534	0.252752	0.0519532	0.0471452	0	0.09152	0.308893	0.0498618	0.103271	0.051463	1.01614	1.33585	0.446852	NA	-1.276	1.3182	0.333051	0.427982	1.12972	1.31723	0.391088
AT1G05580	protein_coding	CHX23	0	0	0	0	0	0	0	0	0	0	0	0	0	0	0	0	0	0	0	0	0	0	0	0	0	0	0	0	0	0	0	0	0	0	0	0	NA	NA	NA	NA	NA	NA	NA	NA	NA	NA	NA
AT1G05583	NA	NA	0	0	0	0	0	0	0	0	0	0	0	0	0	0	0	0	0	0	0	0	0	0	0	0	0	0	0	0	0	0	0	0	0	0	0	0	NA	NA	NA	NA	NA	NA	NA	NA	NA	NA	NA
AT1G05587	NA	NA	0	0	0	0	0	0	0	0	0	0	0	0	0	0	0	0	0	0	0	0	0	0	0	0	0	0	0	0	0	0	0	0	0	0	0	0	NA	NA	NA	NA	NA	NA	NA	NA	NA	NA	NA
AT1G05590	protein_coding	HEXO2	434	463	532	465	417	446	370	441	541	352	340	305	14.3788	12.2605	15.2421	15.3669	14.1046	13.7285	13.5441	13.3774	15.577	12.0588	12.0142	10.8306	21.7309	18.7054	23.148	23.506	21.6645	21.0267	20.7791	20.1802	23.873	17.5513	17.5561	15.6962	0.12914	0.108226	0.232771	0.978627	-0.648123	0.11107	5.37049e-09	2.8216e-08	-0.0093922	0.108204	0.93083
AT1G05593	NA	NA	0	0	0	0	0	0	0	0	0	0	0	0	0	0	0	0	0	0	0	0	0	0	0	0	0	0	0	0	0	0	0	0	0	0	0	0	NA	NA	NA	NA	NA	NA	NA	NA	NA	NA	NA
AT1G05597	NA	NA	0	0	0	0	0	0	0	0	0	0	0	0	0	0	0	0	0	0	0	0	0	0	0	0	0	0	0	0	0	0	0	0	0	0	0	0	NA	NA	NA	NA	NA	NA	NA	NA	NA	NA	NA
AT1G05600	protein_coding		144	171	181	108	122	162	118	141	191	138	128	141	6.12635	5.81475	6.65914	4.58313	5.29895	6.40338	5.54674	5.49235	7.06199	6.07084	5.80809	6.42954	7.21024	6.90847	7.87552	5.45945	6.33829	7.63752	6.62685	6.45216	8.42836	6.88092	6.60935	7.25628	-0.100096	0.172744	0.562289	0.996544	-0.350453	0.173632	0.0435528	0.0755005	-0.0716482	0.170997	0.675215
AT1G05603	NA	NA	0	0	0	0	0	0	0	0	0	0	0	0	0	0	0	0	0	0	0	0	0	0	0	0	0	0	0	0	0	0	0	0	0	0	0	0	NA	NA	NA	NA	NA	NA	NA	NA	NA	NA	NA
AT1G05607	NA	NA	0	0	0	0	0	0	0	0	0	0	0	0	0	0	0	0	0	0	0	0	0	0	0	0	0	0	0	0	0	0	0	0	0	0	0	0	NA	NA	NA	NA	NA	NA	NA	NA	NA	NA	NA
AT1G05610	protein_coding	APS2	7	7	10	4	8	4	8	6	12	4	13	12	0.332442	0.265712	0.410694	0.189486	0.387881	0.176495	0.419783	0.260897	0.495283	0.19643	0.658484	0.61083	0.350498	0.282803	0.435112	0.202202	0.415625	0.188581	0.449278	0.27456	0.52953	0.199447	0.671262	0.617556	-0.344902	0.643767	0.592127	0.996544	-0.0547127	0.591754	0.926334	0.945991	0.192404	0.604424	0.750238
AT1G05613	NA	NA	0	0	0	0	0	0	0	0	0	0	0	0	0	0	0	0	0	0	0	0	0	0	0	0	0	0	0	0	0	0	0	0	0	0	0	0	NA	NA	NA	NA	NA	NA	NA	NA	NA	NA	NA
AT1G05615	protein_coding		0	0	0	0	0	0	0	0	0	0	0	0	0	0	0	0	0	0	0	0	0	0	0	0	0	0	0	0	0	0	0	0	0	0	0	0	NA	NA	NA	NA	NA	NA	NA	NA	NA	NA	NA
AT1G05617	NA	NA	0	0	0	0	0	0	0	0	0	0	0	0	0	0	0	0	0	0	0	0	0	0	0	0	0	0	0	0	0	0	0	0	0	0	0	0	NA	NA	NA	NA	NA	NA	NA	NA	NA	NA	NA
AT1G05620	protein_coding	URH2	191	246	188	176	180	182	162	291	307	248	460	443	9.36804	9.64375	7.97395	8.61047	9.01319	8.29356	8.77904	13.068	13.086	12.5776	24.0634	23.2884	9.56358	9.9385	8.1801	8.89689	9.35157	8.58042	9.09788	13.3162	13.5472	12.3657	23.7523	22.7981	0.0257728	0.212733	0.903571	0.996544	0.418862	0.206601	0.0426214	0.0740709	0.332793	0.210307	0.113554
AT1G05623	NA	NA	0	0	0	0	0	0	0	0	0	0	0	0	0	0	0	0	0	0	0	0	0	0	0	0	0	0	0	0	0	0	0	0	0	0	0	0	NA	NA	NA	NA	NA	NA	NA	NA	NA	NA	NA
AT1G05630	protein_coding	AT5PTASE13	629	810	596	675	593	580	567	770	743	705	611	670	12.0629	12.416	9.88438	12.9124	11.6104	10.3344	12.0144	13.5205	12.3836	13.9805	12.4976	13.772	31.4947	32.7243	25.9327	34.1216	30.8082	27.3442	31.8426	35.2352	32.7868	35.1526	31.5493	34.4802	0.101093	0.0948103	0.286302	0.996544	-0.277962	0.0943365	0.00321397	0.00728573	0.108335	0.0942256	0.250253
AT1G05633	NA	NA	0	0	0	0	0	0	0	0	0	0	0	0	0	0	0	0	0	0	0	0	0	0	0	0	0	0	0	0	0	0	0	0	0	0	0	0	NA	NA	NA	NA	NA	NA	NA	NA	NA	NA	NA
AT1G05640	protein_coding		51	47	29	58	50	27	35	65	64	54	47	66	1.66583	1.22702	0.819139	1.88967	1.66732	0.819365	1.26312	1.94389	1.81674	1.82383	1.63735	2.3106	2.55363	1.89882	1.26182	2.93193	2.59766	1.27292	1.96559	2.9744	2.82416	2.69254	2.42687	3.39656	0.318797	0.316293	0.313494	0.996544	-0.164913	0.306295	0.590294	0.674306	0.414288	0.312549	0.185001
AT1G05643	NA	NA	0	0	0	0	0	0	0	0	0	0	0	0	0	0	0	0	0	0	0	0	0	0	0	0	0	0	0	0	0	0	0	0	0	0	0	0	NA	NA	NA	NA	NA	NA	NA	NA	NA	NA	NA
AT1G05647	NA	NA	0	0	0	0	0	0	0	0	0	0	0	0	0	0	0	0	0	0	0	0	0	0	0	0	0	0	0	0	0	0	0	0	0	0	0	0	NA	NA	NA	NA	NA	NA	NA	NA	NA	NA	NA
AT1G05650	protein_coding		0	0	2	16	6	2	1	2	0	3	1	2	0	0	0.0880528	0.812516	0.311856	0.0946013	0.0562509	0.0932272	0	0.15793	0.0542996	0.109135	0	0	0.0870224	0.808808	0.311719	0.0942904	0.0561598	0.09152	0	0.149585	0.0516355	0.102926	3.8094	1.35771	0.00501981	NA	0.772878	1.32479	0.559626	0.645909	0.669079	1.56453	0.668901
AT1G05653	NA	NA	0	0	0	0	0	0	0	0	0	0	0	0	0	0	0	0	0	0	0	0	0	0	0	0	0	0	0	0	0	0	0	0	0	0	0	0	NA	NA	NA	NA	NA	NA	NA	NA	NA	NA	NA
AT1G05657	NA	NA	0	0	0	0	0	0	0	0	0	0	0	0	0	0	0	0	0	0	0	0	0	0	0	0	0	0	0	0	0	0	0	0	0	0	0	0	NA	NA	NA	NA	NA	NA	NA	NA	NA	NA	NA
AT1G05660	protein_coding		0	0	0	0	0	0	0	0	0	1	3	0	0	0	0	0	0	0	0	0	0	0.0514764	0.159288	0	0	0	0	0	0	0	0	0	0	0.0498618	0.154907	0	0	4.35145	1	NA	2.66219	4.24936	0.530993	NA	0	4.35134	1
AT1G05663	NA	NA	0	0	0	0	0	0	0	0	0	0	0	0	0	0	0	0	0	0	0	0	0	0	0	0	0	0	0	0	0	0	0	0	0	0	0	0	NA	NA	NA	NA	NA	NA	NA	NA	NA	NA	NA
AT1G05667	NA	NA	0	0	0	0	0	0	0	0	0	0	0	0	0	0	0	0	0	0	0	0	0	0	0	0	0	0	0	0	0	0	0	0	0	0	0	0	NA	NA	NA	NA	NA	NA	NA	NA	NA	NA	NA
AT1G05670	protein_coding		202	219	217	173	160	193	157	215	232	198	176	194	4.71313	4.08411	4.37843	4.02627	3.81126	4.18379	4.04738	4.593	4.70436	4.77698	4.3798	4.85155	10.1144	8.84769	9.44193	8.74523	8.31251	9.09902	8.81708	9.8384	10.2376	9.87263	9.08785	9.98382	-0.042281	0.11955	0.723587	0.996544	-0.294822	0.119262	0.0134338	0.026581	-0.0114331	0.117571	0.922533
AT1G05673	NA	NA	0	0	0	0	0	0	0	0	0	0	0	0	0	0	0	0	0	0	0	0	0	0	0	0	0	0	0	0	0	0	0	0	0	0	0	0	NA	NA	NA	NA	NA	NA	NA	NA	NA	NA	NA
AT1G05675	protein_coding	UGT74E1	33	12	13	19	16	5	11	23	18	225	146	137	1.68794	0.490593	0.575026	0.969386	0.835516	0.237612	0.621661	1.07714	0.800149	11.9003	7.96491	7.51079	1.65235	0.484805	0.565645	0.960459	0.831251	0.235726	0.617757	1.05248	0.794296	11.2189	7.53878	7.05043	-0.329876	0.483206	0.494807	0.996544	3.09527	0.437467	1.48987e-12	1.13534e-11	-0.133934	0.471688	0.776451
AT1G05680	protein_coding	UGT74E2	380	317	2115	20	2	307	4	16	55	5691	3243	3371	16.5352	11.0251	79.5862	0.868072	0.0888479	12.4114	0.192311	0.637451	2.07991	256.062	150.507	157.22	19.027	12.8069	92.0262	1.01101	0.103906	14.4736	0.224639	0.73216	2.42701	283.763	167.454	173.482	-2.86781	1.3724	NA	NA	7.26497	1.38108	NA	NA	-5.28026	1.38129	NA
AT1G05683	NA	NA	0	0	0	0	0	0	0	0	0	0	0	0	0	0	0	0	0	0	0	0	0	0	0	0	0	0	0	0	0	0	0	0	0	0	0	0	NA	NA	NA	NA	NA	NA	NA	NA	NA	NA	NA
AT1G05687	NA	NA	3	2	6	5	3	4	9	10	9	6	2	3	0.27209	0.144983	0.470591	0.452336	0.277782	0.337059	0.901884	0.830409	0.709396	0.562695	0.193467	0.291631	0.150213	0.0808008	0.261067	0.252752	0.155859	0.188581	0.505438	0.4576	0.397148	0.299171	0.103271	0.154389	0.355522	0.758442	0.639246	0.996544	-1.57474	0.690536	0.0225801	0.0422791	1.42947	0.689898	0.0382655
AT1G05690	protein_coding	BT3	214	163	278	123	125	187	86	116	132	201	162	138	8.38936	5.10738	9.42454	4.80971	5.00283	6.811	3.72503	4.16364	4.49721	8.14781	6.77352	5.79849	10.7152	6.58527	12.0961	6.21771	6.49415	8.81615	4.82974	5.30816	5.82484	10.0222	8.36495	7.10189	-0.364346	0.233445	0.118586	0.875323	0.381615	0.238887	0.110161	0.169439	-0.916576	0.236801	0.00010854
AT1G05693	NA	NA	0	0	0	0	0	0	0	0	0	0	0	0	0	0	0	0	0	0	0	0	0	0	0	0	0	0	0	0	0	0	0	0	0	0	0	0	NA	NA	NA	NA	NA	NA	NA	NA	NA	NA	NA
AT1G05697	NA	NA	0	0	0	0	0	0	0	0	0	0	0	0	0	0	0	0	0	0	0	0	0	0	0	0	0	0	0	0	0	0	0	0	0	0	0	0	NA	NA	NA	NA	NA	NA	NA	NA	NA	NA	NA
AT1G05700	protein_coding		4	3	5	6	5	2	5	16	4	78	108	31	0.106065	0.0635811	0.114652	0.158694	0.135354	0.0492715	0.146487	0.388447	0.0921777	2.13863	3.05435	0.881037	0.200284	0.121201	0.217556	0.303303	0.259766	0.0942904	0.280799	0.73216	0.17651	3.88922	5.57664	1.59535	0.346407	0.770004	0.652799	0.996544	2.93696	0.595396	8.10619e-07	3.28013e-06	1.10868	0.719699	0.123445
AT1G05703	NA	NA	1	2	0	1	0	0	2	1	1	2	0	2	0.169704	0.27128	0	0.169274	0	0	0.375006	0.155379	0.147484	0.350955	0	0.363783	0.0500711	0.0808008	0	0.0505505	0	0	0.11232	0.04576	0.0441275	0.0997235	0	0.102926	-1.22876	1.81156	0.497588	NA	-0.279687	1.49074	0.851177	0.889834	0.560041	1.54897	0.717683
AT1G05707	NA	NA	0	0	0	0	0	0	0	0	0	0	0	0	0	0	0	0	0	0	0	0	0	0	0	0	0	0	0	0	0	0	0	0	0	0	0	0	NA	NA	NA	NA	NA	NA	NA	NA	NA	NA	NA
AT1G05710	protein_coding	BHLH153;	194	141	35	172	103	63	143	255	245	356	321	415	1.42412	0.827294	0.222184	1.25943	0.771921	0.429675	1.15984	1.7139	1.56302	2.70225	2.51324	3.26524	9.7138	5.69646	1.52289	8.69468	5.35118	2.97015	8.03085	11.6688	10.8112	17.7508	16.575	21.3571	0.0783245	0.560079	0.888782	0.996544	0.575661	0.554268	0.298992	0.391439	0.824315	0.55755	0.139285
AT1G05713	NA	NA	0	0	0	0	0	0	0	0	0	0	0	0	0	0	0	0	0	0	0	0	0	0	0	0	0	0	0	0	0	0	0	0	0	0	0	0	NA	NA	NA	NA	NA	NA	NA	NA	NA	NA	NA
AT1G05717	NA	NA	0	0	0	0	0	0	0	0	0	0	0	0	0	0	0	0	0	0	0	0	0	0	0	0	0	0	0	0	0	0	0	0	0	0	0	0	NA	NA	NA	NA	NA	NA	NA	NA	NA	NA	NA
AT1G05720	protein_coding		240	222	244	182	208	193	181	252	270	355	346	333	21.819	16.1314	19.1829	16.5042	19.3054	16.3018	18.1811	20.9761	21.3326	33.3721	33.5494	32.4482	12.0171	8.96889	10.6167	9.20019	10.8063	9.09902	10.1649	11.5315	11.9144	17.7009	17.8659	17.1372	-0.0418898	0.122835	0.733084	0.996544	0.352399	0.116597	0.00250805	0.00580675	0.0569441	0.120528	0.636601
AT1G05723	NA	NA	0	0	0	0	0	0	0	0	0	0	0	0	0	0	0	0	0	0	0	0	0	0	0	0	0	0	0	0	0	0	0	0	0	0	0	0	NA	NA	NA	NA	NA	NA	NA	NA	NA	NA	NA
AT1G05727	NA	NA	0	0	0	0	0	0	0	0	0	0	0	0	0	0	0	0	0	0	0	0	0	0	0	0	0	0	0	0	0	0	0	0	0	0	0	0	NA	NA	NA	NA	NA	NA	NA	NA	NA	NA	NA
AT1G05730	protein_coding		14	29	18	32	18	17	9	17	20	79	63	85	0.747646	1.23783	0.831267	1.70458	0.981366	0.843473	0.53104	0.831222	0.928223	4.3624	3.58833	4.86528	0.700996	1.17161	0.783201	1.61762	0.935157	0.801468	0.505438	0.77792	0.882551	3.93908	3.25304	4.37435	0.379727	0.359712	0.291131	0.996544	2.1074	0.34512	1.01967e-09	5.80166e-09	-0.340521	0.379935	0.370114
AT1G05733	NA	NA	5	5	1	2	3	3	3	8	8	8	3	7	0.599424	0.479104	0.103673	0.239163	0.367178	0.334149	0.397377	0.878121	0.833506	0.99171	0.383592	0.899464	0.250356	0.202002	0.0435112	0.101101	0.155859	0.141436	0.168479	0.36608	0.35302	0.398894	0.154907	0.360241	-0.222291	0.845303	0.792572	0.996544	-0.262432	0.703364	0.709066	0.774969	0.827925	0.753515	0.271877
AT1G05737	NA	NA	0	0	0	0	0	0	0	0	0	0	0	0	0	0	0	0	0	0	0	0	0	0	0	0	0	0	0	0	0	0	0	0	0	0	0	0	NA	NA	NA	NA	NA	NA	NA	NA	NA	NA	NA
AT1G05740	protein_coding		0	0	0	0	0	0	0	0	1	0	0	1	0	0	0	0	0	0	0	0	0.127877	0	0	0.157709	0	0	0	0	0	0	0	0	0.0441275	0	0	0.051463	0	4.40746	1	NA	-0.223612	4.40736	0.959536	NA	1.04616	4.40736	0.812373
AT1G05747	NA	NA	0	0	0	0	0	0	0	0	0	0	0	0	0	0	0	0	0	0	0	0	0	0	0	0	0	0	0	0	0	0	0	0	0	0	0	0	NA	NA	NA	NA	NA	NA	NA	NA	NA	NA	NA
AT1G05750	protein_coding	PDE247	107	103	109	110	113	110	82	96	127	171	143	167	2.53293	1.94882	2.23134	2.59736	2.73092	2.41928	2.14472	2.08071	2.61275	4.18568	3.61044	4.23718	5.35761	4.16124	4.74272	5.56055	5.87071	5.18597	4.6051	4.39296	5.6042	8.52636	7.38388	8.59432	0.296819	0.162427	0.0676396	0.780519	0.448901	0.157622	0.00440001	0.009712	0.00217296	0.164422	0.989456
AT1G05753	NA	NA	0	0	0	0	0	0	0	0	0	0	0	0	0	0	0	0	0	0	0	0	0	0	0	0	0	0	0	0	0	0	0	0	0	0	0	0	NA	NA	NA	NA	NA	NA	NA	NA	NA	NA	NA
AT1G05757	NA	NA	0	0	0	0	0	0	0	0	1	2	1	0	0	0	0	0	0	0	0	0	0.201726	0.48003	0.247567	0	0	0	0	0	0	0	0	0	0.0441275	0.0997235	0.0516355	0	0	3.57056	1	NA	1.26011	3.47182	0.71664	NA	1.04617	3.57051	0.769519
AT1G05760	protein_coding	RTM1	0	0	0	0	0	0	0	0	0	0	0	0	0	0	0	0	0	0	0	0	0	0	0	0	0	0	0	0	0	0	0	0	0	0	0	0	NA	NA	NA	NA	NA	NA	NA	NA	NA	NA	NA
AT1G05763	NA	NA	0	0	2	0	0	0	1	0	0	0	0	3	0	0	0.485585	0	0	0	0.310207	0	0	0	0	0.90277	0	0	0.0870224	0	0	0	0.0561598	0	0	0	0	0.154389	-1.62071	3.25571	0.61862	NA	1.23398	3.20336	0.700078	NA	-0.809911	3.25566	0.803539
AT1G05767	NA	NA	0	0	0	0	0	0	0	0	0	0	0	0	0	0	0	0	0	0	0	0	0	0	0	0	0	0	0	0	0	0	0	0	0	0	0	0	NA	NA	NA	NA	NA	NA	NA	NA	NA	NA	NA
AT1G05770	protein_coding	JAL2	15	11	8	2	8	4	10	16	10	10	7	4	1.45924	0.855308	0.673015	0.194072	0.794538	0.361534	1.07486	1.42513	0.845451	1.00592	0.726301	0.417076	0.751067	0.444405	0.348089	0.101101	0.415625	0.188581	0.561598	0.73216	0.441275	0.498618	0.361449	0.205852	-1.0465	0.627041	0.0951266	0.843338	-0.989483	0.584672	0.0905747	0.143416	0.147021	0.55104	0.789618
AT1G05773	NA	NA	1	4	7	2	3	5	9	3	10	19	12	16	0.157782	0.504445	0.955118	0.314766	0.483248	0.732965	1.56898	0.433391	1.37124	3.09986	2.01941	2.70582	0.0500711	0.161602	0.304578	0.101101	0.155859	0.235726	0.505438	0.13728	0.441275	0.947374	0.619626	0.823408	-0.0142593	0.793529	0.985663	0.999897	0.848146	0.620249	0.171491	0.246436	0.990955	0.717761	0.167396
AT1G05777	NA	NA	0	0	0	0	0	0	0	0	0	0	0	0	0	0	0	0	0	0	0	0	0	0	0	0	0	0	0	0	0	0	0	0	0	0	0	0	NA	NA	NA	NA	NA	NA	NA	NA	NA	NA	NA
AT1G05780	protein_coding		57	65	69	56	51	56	59	65	76	119	105	101	5.03808	4.59197	5.27399	4.93716	4.60204	4.59867	5.76181	5.26022	5.83792	10.8759	9.89837	9.56825	2.85405	2.62603	3.00227	2.83083	2.64961	2.64013	3.31343	2.9744	3.35369	5.93355	5.42173	5.19776	0.00846374	0.20434	0.966961	0.999224	0.487164	0.186933	0.0091584	0.0188644	0.142663	0.198625	0.472603
AT1G05783	NA	NA	4	4	7	5	7	6	3	2	9	23	14	16	0.555394	0.443912	0.840504	0.692485	0.99227	0.774011	0.460234	0.254256	1.08602	3.30217	2.07326	2.38113	0.200284	0.161602	0.304578	0.252752	0.363672	0.282871	0.168479	0.09152	0.397148	1.14682	0.722897	0.823408	0.50115	0.654189	0.443639	0.996544	1.72311	0.603503	0.00430126	0.00951511	-0.0432704	0.68091	0.94933
AT1G05785	protein_coding		136	151	155	103	106	126	98	142	152	161	187	166	13.4532	11.9388	13.2592	10.163	10.7049	11.5801	10.711	12.861	13.0673	16.4681	19.7293	17.6001	6.80967	6.10046	6.74423	5.2067	5.50704	5.94029	5.50366	6.49792	6.70739	8.02775	9.65584	8.54285	-0.162643	0.151464	0.282909	0.996509	0.189408	0.146451	0.195898	0.275343	-0.107828	0.148721	0.468429
AT1G05787	NA	NA	0	0	0	0	0	0	0	0	0	0	0	0	0	0	0	0	0	0	0	0	0	0	0	0	0	0	0	0	0	0	0	0	0	0	0	0	NA	NA	NA	NA	NA	NA	NA	NA	NA	NA	NA
AT1G05790	protein_coding		394	459	466	381	304	425	326	468	402	665	600	599	13.7768	12.828	14.0909	13.2885	10.8521	13.8069	12.5946	14.9829	12.2161	24.0438	22.3762	22.4491	19.728	18.5438	20.2762	19.2597	15.7938	20.0367	18.3081	21.4157	17.7393	33.1581	30.9813	30.8263	-0.0128817	0.11528	0.911027	0.996544	0.429435	0.112748	0.000139631	0.000406369	-0.0672382	0.114794	0.558057
AT1G05793	NA	NA	0	0	0	0	0	0	0	0	0	0	0	0	0	0	0	0	0	0	0	0	0	0	0	0	0	0	0	0	0	0	0	0	0	0	0	0	NA	NA	NA	NA	NA	NA	NA	NA	NA	NA	NA
AT1G05797	NA	NA	0	0	0	0	0	0	0	0	0	0	0	0	0	0	0	0	0	0	0	0	0	0	0	0	0	0	0	0	0	0	0	0	0	0	0	0	NA	NA	NA	NA	NA	NA	NA	NA	NA	NA	NA
AT1G05800	protein_coding	DGL	0	0	0	0	0	0	0	0	0	0	0	0	0	0	0	0	0	0	0	0	0	0	0	0	0	0	0	0	0	0	0	0	0	0	0	0	NA	NA	NA	NA	NA	NA	NA	NA	NA	NA	NA
AT1G05803	NA	NA	0	0	0	0	0	0	0	0	0	0	0	0	0	0	0	0	0	0	0	0	0	0	0	0	0	0	0	0	0	0	0	0	0	0	0	0	NA	NA	NA	NA	NA	NA	NA	NA	NA	NA	NA
AT1G05805	protein_coding	BHLH128;AKS2	888	883	1008	744	767	884	587	934	859	910	877	934	37.7792	30.0259	37.0852	31.5727	33.3139	34.9419	27.5927	36.382	31.7605	40.0323	39.7945	42.59	44.4632	35.6736	43.8593	37.6096	39.8481	41.6763	32.9658	42.7398	37.9056	45.3742	45.2843	48.0664	0.0192915	0.0991258	0.845693	0.996544	-0.00712791	0.099345	0.942802	0.957898	-0.16493	0.0992628	0.0966043
AT1G05807	NA	NA	0	0	0	0	0	0	0	0	0	0	0	0	0	0	0	0	0	0	0	0	0	0	0	0	0	0	0	0	0	0	0	0	0	0	0	0	NA	NA	NA	NA	NA	NA	NA	NA	NA	NA	NA
AT1G05810	protein_coding	ARA	200	175	144	148	139	175	148	154	204	132	105	81	23.2471	16.2582	14.4744	17.1593	16.4947	18.8987	19.0071	16.3893	20.6074	15.8651	13.017	10.0912	10.0142	7.07007	6.26561	7.48147	7.22149	8.25041	8.31165	7.04704	9.00202	6.58175	5.42173	4.1685	0.0605852	0.204794	0.767356	0.996544	-0.886441	0.2101	2.45245e-05	8.02796e-05	0.0346803	0.203952	0.864977
AT1G05813	NA	NA	0	0	0	0	0	0	0	0	0	0	0	0	0	0	0	0	0	0	0	0	0	0	0	0	0	0	0	0	0	0	0	0	0	0	0	0	NA	NA	NA	NA	NA	NA	NA	NA	NA	NA	NA
AT1G05817	NA	NA	0	0	0	0	0	0	0	0	0	0	0	0	0	0	0	0	0	0	0	0	0	0	0	0	0	0	0	0	0	0	0	0	0	0	0	0	NA	NA	NA	NA	NA	NA	NA	NA	NA	NA	NA
AT1G05820	protein_coding	SPPL5	74	80	94	67	75	84	62	78	100	60	84	61	2.59464	2.24198	2.85019	2.34326	2.68471	2.7364	2.4019	2.50404	3.0472	2.17534	3.1413	2.29243	3.70526	3.23203	4.09005	3.38688	3.89649	3.96019	3.48191	3.56928	4.41275	2.99171	4.33738	3.13924	0.103309	0.213663	0.628732	0.996544	-0.428304	0.216771	0.0481734	0.0825794	0.0185363	0.212747	0.930569
AT1G05823	NA	NA	0	0	0	0	0	0	0	0	0	0	0	0	0	0	0	0	0	0	0	0	0	0	0	0	0	0	0	0	0	0	0	0	0	0	0	0	NA	NA	NA	NA	NA	NA	NA	NA	NA	NA	NA
AT1G05827	NA	NA	0	0	0	0	0	0	0	0	0	0	0	0	0	0	0	0	0	0	0	0	0	0	0	0	0	0	0	0	0	0	0	0	0	0	0	0	NA	NA	NA	NA	NA	NA	NA	NA	NA	NA	NA
AT1G05830	protein_coding	ATX2	881	1049	987	940	761	855	701	928	921	968	990	966	16.8915	16.0755	16.3648	17.9771	14.896	15.2305	14.8501	16.2908	15.3464	19.1911	20.2448	19.8514	44.1127	42.38	42.9455	47.5175	39.5364	40.3091	39.368	42.4653	40.6415	48.2662	51.1192	49.7132	0.0462642	0.0727521	0.524832	0.996544	-0.012562	0.0728069	0.863014	0.898356	-0.11942	0.0728353	0.101091
AT1G05833	NA	NA	0	3	4	1	2	3	2	4	11	5	6	5	0	0.266154	0.383951	0.110717	0.22664	0.309379	0.24528	0.406514	1.06112	0.573873	0.710315	0.594849	0	0.121201	0.174045	0.0505505	0.103906	0.141436	0.11232	0.18304	0.485403	0.249309	0.309813	0.257315	0.0346367	1.01806	0.972859	0.999224	-0.244111	0.804435	0.761542	0.817615	1.31889	0.904688	0.144883
AT1G05835	protein_coding		192	224	147	158	169	130	135	207	252	157	116	129	24.4781	22.8255	16.2067	20.0925	21.9965	15.3984	19.0164	24.1628	27.9211	20.697	15.7732	17.6274	9.61365	9.04969	6.39614	7.98698	8.78009	6.12887	7.58157	9.47232	11.1201	7.8283	5.98972	6.63872	-0.061415	0.18288	0.737006	0.996544	-0.756388	0.18433	4.0706e-05	0.000128703	0.132379	0.180282	0.462774
AT1G05837	NA	NA	0	0	0	0	0	0	0	0	0	0	0	0	0	0	0	0	0	0	0	0	0	0	0	0	0	0	0	0	0	0	0	0	0	0	0	0	NA	NA	NA	NA	NA	NA	NA	NA	NA	NA	NA
AT1G05840	protein_coding		624	590	657	515	473	579	403	564	563	878	816	864	28.0311	21.1837	25.5224	23.076	21.6924	24.1651	20.0021	23.1971	21.9795	40.783	39.0957	41.5997	31.2444	23.8362	28.5868	26.0335	24.5738	27.2971	22.6324	25.8086	24.8438	43.7786	42.1346	44.464	-0.0240554	0.0953763	0.800874	0.996544	0.534483	0.0940946	1.3448e-08	6.74964e-08	-0.225917	0.095661	0.0181944
AT1G05843	NA	NA	1	1	1	2	0	1	1	1	0	0	0	0	0.128132	0.102413	0.110805	0.255615	0	0.119045	0.141571	0.117316	0	0	0	0	0.0500711	0.0404004	0.0435112	0.101101	0	0.0471452	0.0561598	0.04576	0	0	0	0	0.220059	1.73992	0.899355	NA	-2.11778	2.00827	0.29164	0.383172	-0.464387	1.82739	0.799398
AT1G05847	NA	NA	0	0	0	0	0	0	0	0	0	0	0	0	0	0	0	0	0	0	0	0	0	0	0	0	0	0	0	0	0	0	0	0	0	0	0	0	NA	NA	NA	NA	NA	NA	NA	NA	NA	NA	NA
AT1G05850	protein_coding	CTL1	13933	16291	15117	11674	13129	13356	11378	13516	15682	4492	5007	4048	656.8	613.808	616.247	548.918	631.846	584.951	592.613	583.361	642.458	218.957	251.739	204.527	697.641	658.163	657.759	590.126	682.093	629.671	638.986	618.492	692.008	223.979	258.539	208.322	-0.00859532	0.111331	0.93846	0.998063	-1.79397	0.111801	6.09386e-58	1.81289e-55	-0.0822497	0.111321	0.459996
AT1G05853	NA	NA	0	0	0	0	0	0	0	0	0	0	0	0	0	0	0	0	0	0	0	0	0	0	0	0	0	0	0	0	0	0	0	0	0	0	0	0	NA	NA	NA	NA	NA	NA	NA	NA	NA	NA	NA
AT1G05857	NA	NA	0	0	0	0	0	0	0	0	0	0	0	0	0	0	0	0	0	0	0	0	0	0	0	0	0	0	0	0	0	0	0	0	0	0	0	0	NA	NA	NA	NA	NA	NA	NA	NA	NA	NA	NA
AT1G05860	protein_coding		265	286	293	177	217	241	197	210	305	242	200	257	14.7179	12.6959	14.0724	9.80559	12.3041	12.4358	12.0888	10.6788	14.7216	13.8978	11.8472	15.2987	13.2688	11.5545	12.7488	8.94744	11.2738	11.362	11.0635	9.6096	13.4589	12.0665	10.3271	13.226	-0.172562	0.157251	0.272482	0.991312	-0.238794	0.157915	0.130493	0.195799	-0.174165	0.156283	0.265097
AT1G05863	NA	NA	0	0	0	0	0	0	0	0	0	0	0	0	0	0	0	0	0	0	0	0	0	0	0	0	0	0	0	0	0	0	0	0	0	0	0	0	NA	NA	NA	NA	NA	NA	NA	NA	NA	NA	NA
AT1G05867	NA	NA	0	1	0	0	2	0	1	0	0	0	1	0	0	0.193771	0	0	0.49501	0	0.267861	0	0	0	0.25857	0	0	0.0404004	0	0	0.103906	0	0.0561598	0	0	0	0.0516355	0	1.16264	2.74162	0.671516	NA	-0.223628	2.80811	0.936526	NA	0.0843848	2.80811	0.976027
AT1G05870	protein_coding		736	828	685	761	601	578	600	867	835	679	672	608	8.9159	8.01703	7.17594	9.19542	7.4328	6.50534	8.03074	9.61627	8.7908	8.50526	8.68243	7.89428	36.8523	33.4515	29.8052	38.4689	31.2239	27.2499	33.6959	39.6739	36.8465	33.8561	34.6991	31.2895	0.0215456	0.1036	0.835253	0.996544	-0.43734	0.103515	2.39067e-05	7.83673e-05	0.101564	0.102865	0.323468
AT1G05873	NA	NA	0	0	0	0	0	0	0	0	0	0	0	0	0	0	0	0	0	0	0	0	0	0	0	0	0	0	0	0	0	0	0	0	0	0	0	0	NA	NA	NA	NA	NA	NA	NA	NA	NA	NA	NA
AT1G05880	protein_coding	ARI12	19	7	0	5	6	1	15	10	3	248	97	117	0.851007	0.250595	0	0.223382	0.27436	0.0416135	0.742313	0.41009	0.116776	11.4858	4.63378	5.61677	0.951351	0.282803	0	0.252752	0.311719	0.0471452	0.842396	0.4576	0.132383	12.3657	5.00864	6.02117	-0.924257	1.16389	0.427133	0.996544	3.70984	1.08558	0.00063228	0.00164251	0.247118	1.1187	0.825173
AT1G05887	NA	NA	0	0	0	0	0	0	0	0	0	0	0	0	0	0	0	0	0	0	0	0	0	0	0	0	0	0	0	0	0	0	0	0	0	0	0	0	NA	NA	NA	NA	NA	NA	NA	NA	NA	NA	NA
AT1G05890	protein_coding	ARI5	961	1079	1076	840	821	916	760	1054	1109	2339	2130	2495	29.4024	26.3862	28.469	25.6353	25.6444	26.0381	25.6915	29.5257	29.488	73.9979	69.5061	81.8184	48.1183	43.592	46.818	42.4624	42.6535	43.185	42.6814	48.231	48.9374	116.627	109.984	128.4	-0.0369608	0.0711846	0.603605	0.996544	1.046	0.0679283	1.67243e-53	3.36055e-51	-0.0246587	0.0706005	0.726886
AT1G05893	NA	NA	0	0	0	0	0	0	0	0	0	0	0	0	0	0	0	0	0	0	0	0	0	0	0	0	0	0	0	0	0	0	0	0	0	0	0	0	NA	NA	NA	NA	NA	NA	NA	NA	NA	NA	NA
AT1G05894	protein_coding		6	16	10	7	6	14	11	9	9	11	6	8	0.287995	0.613832	0.415082	0.335144	0.294019	0.624333	0.583368	0.395527	0.375431	0.545954	0.307163	0.411571	0.300427	0.646407	0.435112	0.353853	0.311719	0.660032	0.617757	0.41184	0.397148	0.54848	0.309813	0.411704	0.00774904	0.551649	0.988792	0.999952	-0.453098	0.562015	0.420126	0.515842	-0.0263569	0.546214	0.961514
AT1G05897	NA	NA	0	0	0	0	0	0	0	0	0	0	0	0	0	0	0	0	0	0	0	0	0	0	0	0	0	0	0	0	0	0	0	0	0	0	0	0	NA	NA	NA	NA	NA	NA	NA	NA	NA	NA	NA
AT1G05900	protein_coding	NTH2	546	581	600	443	392	484	304	418	450	415	333	344	26.9355	22.9089	25.5967	21.799	19.7428	22.1836	16.57	18.8803	19.293	21.1695	17.5211	18.1892	27.3388	23.4726	26.1067	22.3939	20.3656	22.8183	17.0726	19.1277	19.8574	20.6926	17.1946	17.7033	-0.154234	0.100453	0.124687	0.890002	-0.307795	0.10497	0.00336541	0.00760646	-0.493401	0.101577	1.18923e-06
AT1G05903	NA	NA	0	0	0	0	0	0	0	0	0	0	0	0	0	0	0	0	0	0	0	0	0	0	0	0	0	0	0	0	0	0	0	0	0	0	0	0	NA	NA	NA	NA	NA	NA	NA	NA	NA	NA	NA
AT1G05907	NA	NA	0	0	0	0	0	0	0	0	0	0	0	0	0	0	0	0	0	0	0	0	0	0	0	0	0	0	0	0	0	0	0	0	0	0	0	0	NA	NA	NA	NA	NA	NA	NA	NA	NA	NA	NA
AT1G05910	protein_coding		667	870	709	698	599	601	531	923	836	763	766	853	12.6771	13.2163	11.6531	13.2327	11.6228	10.6126	11.1508	16.0619	13.8088	14.9951	15.5277	17.3766	33.3974	35.1484	30.8494	35.2842	31.1199	28.3343	29.8208	42.2365	36.8906	38.0445	39.5528	43.8979	-0.00263094	0.0987696	0.978749	0.999224	-0.137821	0.097646	0.158115	0.230125	0.0890901	0.0979403	0.363014
AT1G05913	NA	NA	0	0	1	2	1	0	1	0	1	4	2	1	0	0	0.207672	0.479078	0.24517	0	0.265334	0	0.208704	0.993269	0.512261	0.257394	0	0	0.0435112	0.101101	0.0519532	0	0.0561598	0	0.0441275	0.199447	0.103271	0.051463	1.71087	1.78912	0.33894	NA	1.56401	1.56133	0.31648	0.410205	0.999245	1.87824	0.594718
AT1G05917	NA	NA	0	0	0	0	0	0	0	0	0	0	0	0	0	0	0	0	0	0	0	0	0	0	0	0	0	0	0	0	0	0	0	0	0	0	0	0	NA	NA	NA	NA	NA	NA	NA	NA	NA	NA	NA
AT1G05920	protein_coding		0	0	0	0	0	0	0	0	0	0	0	0	0	0	0	0	0	0	0	0	0	0	0	0	0	0	0	0	0	0	0	0	0	0	0	0	NA	NA	NA	NA	NA	NA	NA	NA	NA	NA	NA
AT1G05927	NA	NA	0	0	0	0	0	0	0	0	0	0	0	0	0	0	0	0	0	0	0	0	0	0	0	0	0	0	0	0	0	0	0	0	0	0	0	0	NA	NA	NA	NA	NA	NA	NA	NA	NA	NA	NA
AT1G05930	protein_coding		0	0	0	0	0	0	0	0	0	0	0	0	0	0	0	0	0	0	0	0	0	0	0	0	0	0	0	0	0	0	0	0	0	0	0	0	NA	NA	NA	NA	NA	NA	NA	NA	NA	NA	NA
AT1G05933	NA	NA	1	2	1	1	6	0	0	5	2	4	6	8	0.10988	0.175649	0.095021	0.109602	0.673071	0	0	0.503024	0.190987	0.454474	0.703161	0.942172	0.0500711	0.0808008	0.0435112	0.0505505	0.311719	0	0	0.2288	0.0882551	0.199447	0.309813	0.411704	1.0715	1.22946	0.383467	NA	1.2202	1.06015	0.249747	0.337202	0.821471	1.23796	0.506966
AT1G05937	NA	NA	0	0	0	0	0	0	0	1	0	1	1	0	0	0	0	0	0	0	0	0.11791	0	0.133162	0.137351	0	0	0	0	0	0	0	0	0.04576	0	0.0498618	0.0516355	0	0	3.82421	1	NA	0.684178	3.77741	0.856271	NA	1.04617	3.82414	0.784416
AT1G05940	protein_coding	CAT9	916	982	1123	776	808	875	677	1035	995	1128	1138	1203	34.5783	29.6289	36.6596	29.2192	31.1394	30.6881	28.2367	35.7724	32.6427	44.0298	45.8178	48.6737	45.8651	39.6732	48.8631	39.2272	41.9782	41.252	38.0202	47.3616	43.9069	56.2441	58.7612	61.91	-0.0606541	0.09024	0.501494	0.996544	0.156496	0.0894095	0.0800613	0.128853	-0.0960271	0.0899106	0.285508
AT1G05943	NA	NA	0	0	0	0	0	0	0	0	0	0	0	0	0	0	0	0	0	0	0	0	0	0	0	0	0	0	0	0	0	0	0	0	0	0	0	0	NA	NA	NA	NA	NA	NA	NA	NA	NA	NA	NA
AT1G05947	NA	NA	0	0	0	0	0	0	0	0	0	0	0	0	0	0	0	0	0	0	0	0	0	0	0	0	0	0	0	0	0	0	0	0	0	0	0	0	NA	NA	NA	NA	NA	NA	NA	NA	NA	NA	NA
AT1G05950	protein_coding		169	125	41	116	101	38	85	147	131	103	97	96	5.72327	3.38348	1.20072	3.91845	3.49196	1.19563	3.18048	4.558	3.85552	3.60682	3.50359	3.48457	8.46202	5.05005	1.78396	5.86386	5.24727	1.79152	4.77358	6.72672	5.78071	5.13576	5.00864	4.94045	-0.176479	0.425472	0.678301	0.996544	-0.487343	0.423867	0.250245	0.337714	0.152224	0.422823	0.718833
AT1G05953	NA	NA	0	0	0	0	0	0	0	0	0	0	0	0	0	0	0	0	0	0	0	0	0	0	0	0	0	0	0	0	0	0	0	0	0	0	0	0	NA	NA	NA	NA	NA	NA	NA	NA	NA	NA	NA
AT1G05957	NA	NA	0	0	0	0	0	0	0	0	0	0	0	0	0	0	0	0	0	0	0	0	0	0	0	0	0	0	0	0	0	0	0	0	0	0	0	0	NA	NA	NA	NA	NA	NA	NA	NA	NA	NA	NA
AT1G05960	protein_coding		748	851	825	781	709	699	648	924	897	952	959	1075	15.2815	13.896	14.5753	15.9153	14.7877	13.2677	14.627	17.2837	15.9262	20.1109	20.8962	23.5393	37.4532	34.3808	35.8967	39.4799	36.8348	32.9545	36.3915	42.2822	39.5824	47.4684	49.5185	55.3227	0.0897825	0.0712865	0.207864	0.97273	0.067458	0.0694524	0.331407	0.42618	0.0957846	0.070617	0.174973
AT1G05963	NA	NA	0	0	0	0	0	0	0	0	0	0	0	0	0	0	0	0	0	0	0	0	0	0	0	0	0	0	0	0	0	0	0	0	0	0	0	0	NA	NA	NA	NA	NA	NA	NA	NA	NA	NA	NA
AT1G05967	NA	NA	0	0	0	0	0	0	0	0	0	0	0	0	0	0	0	0	0	0	0	0	0	0	0	0	0	0	0	0	0	0	0	0	0	0	0	0	NA	NA	NA	NA	NA	NA	NA	NA	NA	NA	NA
AT1G05970	protein_coding		115	117	102	121	80	108	57	88	129	83	126	113	10.2	8.29435	7.8235	10.705	7.24405	8.89977	5.58589	7.14634	9.94363	7.61218	11.9194	10.7424	5.75818	4.72685	4.43814	6.11661	4.15625	5.09168	3.20111	4.02688	5.69245	4.13853	6.50607	5.81532	0.11802	0.228857	0.606071	0.996544	0.0509563	0.231695	0.825927	0.869863	-0.2412	0.231223	0.29688
AT1G05973	NA	NA	0	0	0	0	0	0	0	0	0	0	0	0	0	0	0	0	0	0	0	0	0	0	0	0	0	0	0	0	0	0	0	0	0	0	0	0	NA	NA	NA	NA	NA	NA	NA	NA	NA	NA	NA
AT1G05977	NA	NA	3	4	2	3	3	3	5	4	7	7	3	4	0.485381	0.51727	0.279829	0.484153	0.495534	0.45096	0.893817	0.592546	0.98427	1.17109	0.517687	0.693654	0.150213	0.161602	0.0870224	0.151651	0.155859	0.141436	0.280799	0.18304	0.308893	0.349032	0.154907	0.205852	0.240229	0.835545	0.77372	0.996544	-0.411994	0.717359	0.565751	0.651763	0.911937	0.772994	0.238101
AT1G05980	pre_trna		0	0	0	0	0	0	0	0	0	0	0	0	0	0	0	0	0	0	0	0	0	0	0	0	0	0	0	0	0	0	0	0	0	0	0	0	NA	NA	NA	NA	NA	NA	NA	NA	NA	NA	NA
AT1G05983	NA	NA	0	0	0	0	0	0	0	0	0	0	0	0	0	0	0	0	0	0	0	0	0	0	0	0	0	0	0	0	0	0	0	0	0	0	0	0	NA	NA	NA	NA	NA	NA	NA	NA	NA	NA	NA
AT1G05987	NA	NA	4	6	1	0	1	0	1	3	3	5	2	3	0.737842	0.884607	0.159516	0	0.188319	0	0.203807	0.50667	0.480927	0.953682	0.393476	0.593125	0.200284	0.242402	0.0435112	0	0.0519532	0	0.0561598	0.13728	0.132383	0.249309	0.103271	0.154389	-3.10948	1.44233	0.0310936	NA	0.329971	1.0084	0.743501	0.803253	-0.600702	0.999369	0.547786
AT1G05990	protein_coding	CML7	0	0	0	0	1	0	0	0	0	4	5	0	0	0	0	0	0.0983153	0	0	0	0	0.39831	0.513553	0	0	0	0	0	0.0519532	0	0	0	0	0.199447	0.258178	0	1.19717	2.83436	0.672748	NA	3.82012	2.62195	0.145123	0.2141	0	2.83433	1
AT1G05993	NA	NA	0	0	0	0	0	0	0	0	0	0	0	0	0	0	0	0	0	0	0	0	0	0	0	0	0	0	0	0	0	0	0	0	0	0	0	0	NA	NA	NA	NA	NA	NA	NA	NA	NA	NA	NA
AT1G05997	NA	NA	0	0	0	1	0	0	0	0	0	0	0	0	0	0	0	0.392646	0	0	0	0	0	0	0	0	0	0	0	0.0505505	0	0	0	0	0	0	0	0	1.19717	4.40746	0.785912	NA	0	4.40736	1	NA	0	4.40736	1
AT1G06000	protein_coding	UGT89C1	0	1	1	2	5	2	0	1	1	3	2	2	0	0.0384612	0.0416128	0.0959967	0.245633	0.0894152	0	0.0440582	0.0418197	0.149272	0.102646	0.103152	0	0.0404004	0.0435112	0.101101	0.259766	0.0942904	0	0.04576	0.0441275	0.149585	0.103271	0.102926	2.42673	1.35589	0.0734906	NA	1.62526	1.38608	0.240972	0.32705	0.0549367	1.63486	0.973194
AT1G06002	other_rna		6	3	4	4	4	1	6	6	2	5	7	8	0.280416	0.112065	0.161664	0.186471	0.190854	0.0434216	0.309827	0.256746	0.0812337	0.241631	0.348927	0.40074	0.300427	0.121201	0.174045	0.202202	0.207813	0.0471452	0.336959	0.27456	0.0882551	0.249309	0.361449	0.411704	-0.306394	0.815344	0.707077	0.996544	0.267968	0.724603	0.711521	0.776998	0.202966	0.761444	0.789813
AT1G06003	NA	NA	0	0	0	0	0	0	0	0	0	0	0	0	0	0	0	0	0	0	0	0	0	0	0	0	0	0	0	0	0	0	0	0	0	0	0	0	NA	NA	NA	NA	NA	NA	NA	NA	NA	NA	NA
AT1G06007	NA	NA	0	0	0	0	0	0	0	0	0	0	0	0	0	0	0	0	0	0	0	0	0	0	0	0	0	0	0	0	0	0	0	0	0	0	0	0	NA	NA	NA	NA	NA	NA	NA	NA	NA	NA	NA
AT1G06010	protein_coding		145	198	191	171	153	173	134	201	225	195	178	220	12.2086	13.3247	13.9069	14.3612	13.1516	13.5331	12.4657	15.495	16.4639	16.977	15.9846	19.8537	7.26031	7.99928	8.31064	8.64413	7.94883	8.15612	7.52541	9.19776	9.9287	9.72305	9.19112	11.3219	0.136844	0.13474	0.309815	0.996544	-0.118092	0.131716	0.369948	0.465934	0.13455	0.13323	0.312541
AT1G06013	NA	NA	0	0	0	0	0	0	0	0	0	0	0	0	0	0	0	0	0	0	0	0	0	0	0	0	0	0	0	0	0	0	0	0	0	0	0	0	NA	NA	NA	NA	NA	NA	NA	NA	NA	NA	NA
AT1G06017	NA	NA	0	2	2	0	0	1	0	0	1	0	4	2	0	0.41103	0.444711	0	0	0.238892	0	0	0.223461	0	1.09696	0.551186	0	0.0808008	0.0870224	0	0	0.0471452	0	0	0.0441275	0	0.206542	0.102926	-1.62475	1.96174	0.407546	NA	2.27319	1.91254	0.234609	0.31974	-1.77575	1.96173	0.365363
AT1G06020	protein_coding		2	8	7	3	3	5	7	8	3	10	3	2	0.109251	0.349287	0.33067	0.163462	0.167305	0.253759	0.422485	0.400117	0.14242	0.564842	0.174784	0.117098	0.100142	0.323203	0.304578	0.151651	0.155859	0.235726	0.393118	0.36608	0.132383	0.498618	0.154907	0.102926	-0.370104	0.818795	0.651261	0.996544	-0.513135	0.781003	0.511168	0.601204	0.212447	0.771541	0.783044
AT1G06023	NA	NA	0	0	0	0	0	0	0	0	0	0	0	0	0	0	0	0	0	0	0	0	0	0	0	0	0	0	0	0	0	0	0	0	0	0	0	0	NA	NA	NA	NA	NA	NA	NA	NA	NA	NA	NA
AT1G06027	NA	NA	0	0	0	0	0	0	1	0	0	0	0	0	0	0	0	0	0	0	0.198532	0	0	0	0	0	0	0	0	0	0	0	0.0561598	0	0	0	0	0	0	4.40746	1	NA	-1.18539	4.40736	0.787963	NA	1.04615	4.40736	0.812374
AT1G06030	protein_coding		0	0	0	1	1	0	0	1	3	0	2	3	0	0	0	0.0626426	0.0641152	0	0	0.0575003	0.163737	0	0.133963	0.201936	0	0	0	0.0505505	0.0519532	0	0	0.04576	0.132383	0	0.103271	0.154389	2.09406	2.10412	0.319628	NA	0.208254	1.7258	0.903952	0.929079	2.83368	1.98748	0.153937
AT1G06033	NA	NA	0	0	0	0	0	0	0	0	0	0	0	0	0	0	0	0	0	0	0	0	0	0	0	0	0	0	0	0	0	0	0	0	0	0	0	0	NA	NA	NA	NA	NA	NA	NA	NA	NA	NA	NA
AT1G06037	NA	NA	0	0	0	1	0	0	0	0	0	0	0	0	0	0	0	0.310912	0	0	0	0	0	0	0	0	0	0	0	0.0505505	0	0	0	0	0	0	0	0	1.19717	4.40746	0.785912	NA	0	4.40736	1	NA	0	4.40736	1
AT1G06040	protein_coding	BBX24	6503	7471	7345	5916	5826	6977	5436	6618	6621	5082	4959	4987	356.506	327.361	348.213	323.504	326.072	355.366	329.267	332.185	315.45	288.083	289.955	293.031	325.612	301.831	319.59	299.057	302.679	328.932	305.284	302.84	292.168	253.398	256.06	256.646	0.0499887	0.0877085	0.568717	0.996544	-0.533451	0.0879498	1.31625e-09	7.40455e-09	-0.107833	0.087719	0.218959
AT1G06043	NA	NA	0	0	0	0	0	0	0	0	0	0	0	0	0	0	0	0	0	0	0	0	0	0	0	0	0	0	0	0	0	0	0	0	0	0	0	0	NA	NA	NA	NA	NA	NA	NA	NA	NA	NA	NA
AT1G06045	NA	NA	0	0	0	0	0	0	0	0	0	0	0	0	0	0	0	0	0	0	0	0	0	0	0	0	0	0	0	0	0	0	0	0	0	0	0	0	NA	NA	NA	NA	NA	NA	NA	NA	NA	NA	NA
AT1G06047	NA	NA	0	0	0	0	0	0	0	0	0	0	0	0	0	0	0	0	0	0	0	0	0	0	0	0	0	0	0	0	0	0	0	0	0	0	0	0	NA	NA	NA	NA	NA	NA	NA	NA	NA	NA	NA
AT1G06050	protein_coding		129	134	148	109	100	111	105	137	121	209	182	227	6.89867	5.72765	6.84444	5.81435	5.45967	5.5151	6.20414	6.70805	5.62361	11.5572	10.3808	13.0114	6.45917	5.41366	6.43966	5.51	5.19532	5.23311	5.89678	6.26912	5.33943	10.4211	9.39766	11.6821	-0.125734	0.152817	0.410637	0.996544	0.552799	0.144659	0.000132698	0.000387366	-0.104685	0.150403	0.486408
AT1G06053	NA	NA	0	0	0	0	0	0	0	0	0	0	0	0	0	0	0	0	0	0	0	0	0	0	0	0	0	0	0	0	0	0	0	0	0	0	0	0	NA	NA	NA	NA	NA	NA	NA	NA	NA	NA	NA
AT1G06057	NA	NA	0	0	0	0	0	0	0	0	0	0	0	0	0	0	0	0	0	0	0	0	0	0	0	0	0	0	0	0	0	0	0	0	0	0	0	0	NA	NA	NA	NA	NA	NA	NA	NA	NA	NA	NA
AT1G06060	protein_coding		433	483	451	374	372	419	292	420	440	380	383	364	29.6032	26.3933	26.6641	25.5048	25.9648	26.6146	22.0572	26.2906	26.1431	26.8636	27.9276	26.6731	21.6808	19.5134	19.6235	18.9059	19.3266	19.7538	16.3987	19.2192	19.4161	18.9475	19.7764	18.7325	0.00648227	0.0881451	0.941376	0.998096	-0.234987	0.0902103	0.00919067	0.0189258	-0.180604	0.0884113	0.0410749
AT1G06063	NA	NA	0	0	0	0	0	0	0	0	0	0	0	0	0	0	0	0	0	0	0	0	0	0	0	0	0	0	0	0	0	0	0	0	0	0	0	0	NA	NA	NA	NA	NA	NA	NA	NA	NA	NA	NA
AT1G06067	NA	NA	0	0	0	0	0	0	0	0	0	0	0	0	0	0	0	0	0	0	0	0	0	0	0	0	0	0	0	0	0	0	0	0	0	0	0	0	NA	NA	NA	NA	NA	NA	NA	NA	NA	NA	NA
AT1G06070	protein_coding		357	459	373	328	321	299	328	456	426	432	459	413	13.611	13.9872	12.2979	12.4737	12.4945	10.5913	13.817	15.918	14.1152	17.0309	18.6646	16.877	17.8754	18.5438	16.2297	16.5806	16.677	14.0964	18.4204	20.8666	18.7983	21.5403	23.7007	21.2542	-0.08624	0.100376	0.390247	0.996544	-0.100186	0.0972629	0.302984	0.395783	0.100356	0.0980954	0.306286
AT1G06073	NA	NA	0	0	0	0	0	0	0	0	0	0	0	0	0	0	0	0	0	0	0	0	0	0	0	0	0	0	0	0	0	0	0	0	0	0	0	0	NA	NA	NA	NA	NA	NA	NA	NA	NA	NA	NA
AT1G06080	protein_coding	ADS1	125	244	373	144	179	272	284	230	667	454	392	498	7.1558	11.1644	18.4653	8.22261	10.4614	14.4668	17.9632	12.0552	33.184	26.8741	23.9342	30.5561	6.25889	9.8577	16.2297	7.27927	9.29962	12.8235	15.9494	10.5248	29.4331	22.6372	20.2411	25.6286	-0.0651637	0.460016	0.887352	0.996544	-0.00519336	0.456791	0.990929	0.993662	0.736357	0.4582	0.10804
AT1G06083	NA	NA	3	2	2	8	5	3	4	4	2	12	16	14	0.729618	0.388776	0.420634	1.94072	1.24147	0.677876	1.07486	0.890706	0.422726	3.01777	4.15029	3.64942	0.150213	0.0808008	0.0870224	0.404404	0.259766	0.141436	0.224639	0.18304	0.0882551	0.598341	0.826168	0.720482	1.42268	0.783975	0.0695698	0.783199	1.84494	0.666169	0.00561473	0.0121405	0.600559	0.831172	0.46996
AT1G06087	NA	NA	0	0	0	0	0	0	0	0	0	0	0	0	0	0	0	0	0	0	0	0	0	0	0	0	0	0	0	0	0	0	0	0	0	0	0	0	NA	NA	NA	NA	NA	NA	NA	NA	NA	NA	NA
AT1G06090	protein_coding		89	48	4	62	36	7	29	69	58	64	73	52	2.93845	1.26667	0.114206	2.04183	1.21345	0.214724	1.0579	2.08582	1.66422	2.18493	2.5706	1.84015	4.45633	1.93922	0.174045	3.13413	1.87031	0.330016	1.62863	3.15744	2.5594	3.19115	3.76939	2.67607	-0.233486	0.928395	0.801432	0.996544	0.112561	0.923343	0.902974	0.928403	0.139429	0.925206	0.880212
AT1G06093	NA	NA	0	0	0	0	0	0	0	0	0	0	0	0	0	0	0	0	0	0	0	0	0	0	0	0	0	0	0	0	0	0	0	0	0	0	0	0	NA	NA	NA	NA	NA	NA	NA	NA	NA	NA	NA
AT1G06097	NA	NA	0	0	0	0	0	0	0	0	0	0	0	0	0	0	0	0	0	0	0	0	0	0	0	0	0	0	0	0	0	0	0	0	0	0	0	0	NA	NA	NA	NA	NA	NA	NA	NA	NA	NA	NA
AT1G06100	protein_coding		14	32	30	34	54	22	50	41	51	13	9	11	1.11601	2.03884	2.06805	2.70344	4.39463	1.62935	4.40377	2.99242	3.53316	1.07155	0.765183	0.939836	0.700996	1.29281	1.30534	1.71872	2.80547	1.03719	2.80799	1.87616	2.2505	0.648203	0.46472	0.566093	0.792253	0.398573	0.0468425	0.716017	-2.34774	0.435933	7.22218e-08	3.31607e-07	1.02003	0.39321	0.00948378
AT1G06103	NA	NA	0	0	0	0	0	0	0	0	0	0	0	0	0	0	0	0	0	0	0	0	0	0	0	0	0	0	0	0	0	0	0	0	0	0	0	0	NA	NA	NA	NA	NA	NA	NA	NA	NA	NA	NA
AT1G06110	protein_coding	SKIP16	585	639	592	525	547	530	457	584	607	1009	882	1082	23.1594	20.2194	20.2672	20.7315	22.108	19.494	19.9896	21.1682	20.8841	41.3041	37.2413	45.9113	29.2916	25.8159	25.7586	26.539	28.4184	24.9869	25.665	26.7238	26.7854	50.3105	45.5425	55.6829	0.056207	0.0842407	0.504632	0.996544	0.638653	0.0814216	4.37196e-15	4.26345e-14	-0.0673491	0.0841205	0.423348
AT1G06113	NA	NA	0	0	0	0	0	0	0	0	0	2	0	0	0	0	0	0	0	0	0	0	0	0.717862	0	0	0	0	0	0	0	0	0	0	0	0.0997235	0	0	0	4.40746	1	NA	1.61772	4.36921	0.711193	NA	0	4.40736	1
AT1G06117	NA	NA	0	0	0	0	0	0	0	0	0	0	0	0	0	0	0	0	0	0	0	0	0	0	0	0	0	0	0	0	0	0	0	0	0	0	0	0	NA	NA	NA	NA	NA	NA	NA	NA	NA	NA	NA
AT1G06120	protein_coding		0	0	2	5	0	0	0	0	4	0	0	0	0	0	0.114354	0.329755	0	0	0	0	0.229846	0	0	0	0	0	0.0870224	0.252752	0	0	0	0	0.17651	0	0	0	1.5233	2.87583	0.596326	NA	-2.93064	2.96157	0.322392	0.416386	0.935211	2.90279	0.747319
AT1G06123	NA	NA	0	0	0	0	0	0	0	0	0	0	0	0	0	0	0	0	0	0	0	0	0	0	0	0	0	0	0	0	0	0	0	0	0	0	0	0	NA	NA	NA	NA	NA	NA	NA	NA	NA	NA	NA
AT1G06127	NA	NA	0	0	0	0	0	0	0	0	0	0	0	0	0	0	0	0	0	0	0	0	0	0	0	0	0	0	0	0	0	0	0	0	0	0	0	0	NA	NA	NA	NA	NA	NA	NA	NA	NA	NA	NA
AT1G06130	protein_coding	GLX2-4	500	629	524	518	505	526	418	544	631	1094	862	1169	24.3051	24.4385	22.0272	25.1164	25.0616	23.7557	22.4502	24.2118	26.657	54.9889	44.6909	60.9065	25.0356	25.4119	22.7999	26.1852	26.2363	24.7984	23.4748	24.8934	27.8445	54.5488	44.5098	60.1602	0.14659	0.103909	0.158318	0.926749	0.763483	0.100932	3.89988e-14	3.47876e-13	0.0178486	0.103849	0.863539
AT1G06133	NA	NA	0	0	0	0	0	0	0	0	0	0	0	0	0	0	0	0	0	0	0	0	0	0	0	0	0	0	0	0	0	0	0	0	0	0	0	0	NA	NA	NA	NA	NA	NA	NA	NA	NA	NA	NA
AT1G06135	protein_coding		0	0	0	0	0	0	0	0	0	1	4	3	0	0	0	0	0	0	0	0	0	0.141261	0.582822	0.439273	0	0	0	0	0	0	0	0	0	0.0498618	0.206542	0.154389	0	2.8592	1	NA	3.64385	2.65439	0.169826	NA	0	2.85917	1
AT1G06137	protein_coding		0	0	0	1	0	0	1	0	2	1	2	2	0	0	0	0.183109	0	0	0.202828	0	0.319077	0.189819	0.391584	0.393515	0	0	0	0.0505505	0	0	0.0561598	0	0.0882551	0.0498618	0.103271	0.102926	1.19718	2.1513	0.577877	NA	0.520175	1.72201	0.762595	0.818363	2.52293	1.98427	0.203564
AT1G06140	protein_coding	PCMP-E61	18	28	27	20	13	18	15	22	28	27	24	38	0.61752	0.767772	0.801019	0.684397	0.455316	0.573728	0.568573	0.691037	0.834817	0.957795	0.878161	1.39728	0.90128	1.13121	1.1748	1.01101	0.675391	0.848613	0.842396	1.00672	1.23557	1.34627	1.23925	1.95559	-0.276802	0.358787	0.440413	0.996544	0.252462	0.339374	0.456935	0.550983	-0.100754	0.347002	0.771544
AT1G06143	NA	NA	49	67	90	42	43	74	52	49	72	63	58	64	2.00212	2.18809	3.18008	1.71176	1.79372	2.80919	2.34755	1.83312	2.55671	2.66174	2.52759	2.80282	2.45348	2.70683	3.91601	2.12312	2.23399	3.48874	2.92031	2.24224	3.17718	3.14129	2.99486	3.29363	-0.132206	0.284098	0.641678	0.996544	-0.121943	0.284354	0.668039	0.74066	-0.167005	0.282411	0.554283
AT1G06147	NA	NA	0	0	0	0	0	0	0	0	0	0	0	0	0	0	0	0	0	0	0	0	0	0	0	0	0	0	0	0	0	0	0	0	0	0	0	0	NA	NA	NA	NA	NA	NA	NA	NA	NA	NA	NA
AT1G06148	protein_coding		4	3	5	8	2	3	5	6	5	63	19	58	0.174055	0.104338	0.188147	0.347229	0.0888479	0.121284	0.240388	0.239044	0.189082	2.83464	0.881789	2.70505	0.200284	0.121201	0.217556	0.404404	0.103906	0.141436	0.280799	0.27456	0.220638	3.14129	0.981075	2.98485	0.340192	0.746119	0.648427	0.996544	2.89982	0.606755	1.75966e-06	6.81809e-06	0.490705	0.725387	0.49874
AT1G06150	protein_coding	EMB1444	956	959	855	807	699	742	675	941	848	1041	1036	1162	24.4988	19.6427	18.9476	20.6282	18.2875	17.6663	19.1121	22.0789	18.8859	27.5847	28.316	31.9165	47.868	38.744	37.2021	40.7942	36.3153	34.9817	37.9078	43.0602	37.4202	51.9061	53.4944	59.8	-0.06899	0.0904788	0.445762	0.996544	0.18278	0.0894952	0.0411172	0.0717999	-0.0988298	0.0900987	0.272682
AT1G06153	NA	NA	0	0	0	0	0	0	0	0	0	0	0	0	0	0	0	0	0	0	0	0	0	0	0	0	0	0	0	0	0	0	0	0	0	0	0	0	NA	NA	NA	NA	NA	NA	NA	NA	NA	NA	NA
AT1G06157	NA	NA	0	0	0	0	0	0	0	0	0	0	0	0	0	0	0	0	0	0	0	0	0	0	0	0	0	0	0	0	0	0	0	0	0	0	0	0	NA	NA	NA	NA	NA	NA	NA	NA	NA	NA	NA
AT1G06160	protein_coding	ERF094	136	71	96	74	96	63	49	139	119	131	151	127	9.56341	3.99051	5.83775	5.19045	6.89185	4.11594	3.80703	8.9493	7.27236	9.52523	11.3249	9.57192	6.80967	2.86843	4.17707	3.74074	4.9875	2.97015	2.75183	6.36064	5.25118	6.53189	7.79696	6.5358	-0.162042	0.308444	0.599339	0.996544	0.254301	0.302773	0.40096	0.496851	0.0194995	0.305555	0.949116
AT1G06163	NA	NA	0	0	0	0	0	0	0	0	0	0	2	4	0	0	0	0	0	0	0	0	0	0	0.259807	0.522177	0	0	0	0	0	0	0	0	0	0	0.103271	0.205852	0	3.8613	1	NA	3.21658	3.72412	0.387745	NA	0	3.86123	1
AT1G06170	protein_coding	BHLH089;	4	7	3	5	9	9	4	12	4	4	4	0	0.196568	0.274945	0.12749	0.245088	0.451529	0.410913	0.217185	0.539926	0.170831	0.203256	0.209651	0	0.200284	0.282803	0.130534	0.252752	0.467578	0.424307	0.224639	0.54912	0.17651	0.199447	0.206542	0	0.967762	0.736643	0.188931	0.953839	-1.50913	0.817542	0.0649021	0.107197	0.579173	0.747657	0.438547
AT1G06173	NA	NA	2	6	2	2	2	5	1	1	7	1	3	3	0.291476	0.698907	0.252059	0.290738	0.297573	0.677013	0.161023	0.133436	0.886595	0.150696	0.466314	0.468614	0.100142	0.242402	0.0870224	0.101101	0.103906	0.235726	0.0561598	0.04576	0.308893	0.0498618	0.154907	0.154389	0.106565	0.976975	0.913142	NA	-0.52211	1.02454	0.61033	0.691812	-0.105443	0.982089	0.914499
AT1G06177	NA	NA	0	0	0	0	0	0	0	0	0	0	0	0	0	0	0	0	0	0	0	0	0	0	0	0	0	0	0	0	0	0	0	0	0	0	0	0	NA	NA	NA	NA	NA	NA	NA	NA	NA	NA	NA
AT1G06180	protein_coding	ATMYB13	67	83	54	72	68	66	64	145	76	425	368	486	4.75517	4.70831	3.31425	5.0971	4.9271	4.35201	5.01866	9.42236	4.6877	31.1897	27.8563	36.97	3.35476	3.35323	2.3496	3.63963	3.53282	3.11158	3.59423	6.6352	3.35369	21.1913	19.0019	25.011	0.25368	0.241132	0.292781	0.996544	1.96782	0.216595	1.03482e-19	1.5323e-18	0.543109	0.235635	0.0211735
AT1G06187	NA	NA	0	0	0	0	0	0	0	0	0	0	0	0	0	0	0	0	0	0	0	0	0	0	0	0	0	0	0	0	0	0	0	0	0	0	0	0	NA	NA	NA	NA	NA	NA	NA	NA	NA	NA	NA
AT1G06190	protein_coding		1552	2337	2066	1932	1782	1831	1636	1739	2015	1120	1074	1103	76.0726	91.5568	87.5724	94.4589	89.1733	83.3833	88.6005	78.0434	85.8353	56.7655	56.1468	57.9473	77.7104	94.4158	89.8941	97.6635	92.5805	86.3228	91.8774	79.5766	88.917	55.8452	55.4565	56.7637	0.143154	0.107312	0.182207	0.948334	-0.933976	0.108669	8.35069e-18	1.03792e-16	-0.0469996	0.10738	0.661607
AT1G06197	NA	NA	0	0	0	0	0	0	0	0	0	0	0	0	0	0	0	0	0	0	0	0	0	0	0	0	0	0	0	0	0	0	0	0	0	0	0	0	NA	NA	NA	NA	NA	NA	NA	NA	NA	NA	NA
AT1G06200	protein_coding		962	1241	992	843	903	910	706	973	1051	1085	997	1231	74.5835	76.9015	66.5089	65.192	71.4736	65.5486	60.4768	69.0686	70.8149	86.9816	82.4417	102.293	48.1684	50.1369	43.1631	42.6141	46.9137	42.9021	39.6488	44.5245	46.378	54.1	51.4806	63.3509	-0.0241832	0.0876409	0.782598	0.996544	0.0733315	0.0874661	0.401807	0.497631	-0.155991	0.087614	0.0750047
AT1G06203	NA	NA	0	0	0	0	0	0	0	0	0	0	0	0	0	0	0	0	0	0	0	0	0	0	0	0	0	0	0	0	0	0	0	0	0	0	0	0	NA	NA	NA	NA	NA	NA	NA	NA	NA	NA	NA
AT1G06207	NA	NA	1	3	0	0	0	0	3	3	1	2	4	1	0.2357	0.565166	0	0	0	0	0.781262	0.647411	0.204839	0.487437	1.00555	0.252627	0.0500711	0.121201	0	0	0	0	0.168479	0.13728	0.0441275	0.0997235	0.206542	0.051463	-2.59606	1.70003	0.126743	NA	-0.248697	1.2485	0.842109	0.883162	0.953712	1.33919	0.476368
AT1G06210	protein_coding	TOL2	605	652	603	577	519	545	498	663	644	785	688	733	29.1678	25.1242	25.1401	27.7475	25.545	24.4118	26.5274	29.2659	26.9829	39.1335	35.377	37.8768	30.293	26.3411	26.2372	29.1676	26.9637	25.6941	27.9676	30.3389	28.4181	39.1415	35.5252	37.7224	0.054921	0.0768035	0.474556	0.996544	0.0784099	0.0749663	0.295591	0.387718	0.028752	0.0761327	0.705686
AT1G06213	NA	NA	0	0	0	0	0	0	0	0	0	0	0	0	0	0	0	0	0	0	0	0	0	0	0	0	0	0	0	0	0	0	0	0	0	0	0	0	NA	NA	NA	NA	NA	NA	NA	NA	NA	NA	NA
AT1G06217	NA	NA	0	0	0	0	1	0	0	2	0	0	0	0	0	0	0	0	0.180472	0	0	0.323706	0	0	0	0	0	0	0	0	0.0519532	0	0	0.09152	0	0	0	0	1.19717	4.40746	0.785912	NA	-1.96283	4.37843	0.653941	NA	1.82358	4.37843	0.67705
AT1G06220	protein_coding	CLO	1616	2042	1872	1550	1447	1536	1350	1712	1840	1647	1596	1708	35.8017	36.1588	35.8648	34.2526	32.7282	31.6161	33.0455	34.7269	35.427	37.73	37.712	40.5575	80.9149	82.4976	81.4529	78.3533	75.1762	72.415	75.8157	78.3411	81.1947	82.1223	82.4103	87.8988	-0.0468981	0.0576614	0.416025	0.996544	-0.196643	0.0577834	0.000666246	0.00172468	-0.0975179	0.0574147	0.0894168
AT1G06225	protein_coding	CLE3	0	0	0	0	0	0	0	0	0	0	0	0	0	0	0	0	0	0	0	0	0	0	0	0	0	0	0	0	0	0	0	0	0	0	0	0	NA	NA	NA	NA	NA	NA	NA	NA	NA	NA	NA
AT1G06227	NA	NA	87	150	151	60	89	62	60	86	95	129	140	156	12.6792	17.4727	19.0305	8.72214	13.242	8.39496	9.66141	11.4755	12.0324	19.4398	21.7613	24.3679	4.35619	6.06006	6.57019	3.03303	4.62383	2.923	3.36959	3.93536	4.19212	6.43217	7.22897	8.02822	-0.62706	0.221493	0.00463946	0.299053	0.616864	0.217961	0.00465242	0.0102219	-0.612454	0.219145	0.00519403
AT1G06230	protein_coding	GTE4	1208	1441	1455	1177	1025	1159	971	1334	1269	1631	1503	1575	27.8199	26.5246	28.977	27.0374	24.0993	24.7986	24.7073	28.1284	25.3983	38.8395	36.9175	38.8768	60.4859	58.217	63.3088	59.4979	53.252	54.6413	54.5311	61.0438	55.9978	81.3246	77.6082	81.0542	-0.0505987	0.0682332	0.458357	0.996544	0.187606	0.0675334	0.00546984	0.0118552	-0.125557	0.0680253	0.0649298
AT1G06233	NA	NA	0	0	0	0	0	0	0	0	0	0	0	0	0	0	0	0	0	0	0	0	0	0	0	0	0	0	0	0	0	0	0	0	0	0	0	0	NA	NA	NA	NA	NA	NA	NA	NA	NA	NA	NA
AT1G06237	NA	NA	0	0	0	0	0	0	0	0	0	0	0	0	0	0	0	0	0	0	0	0	0	0	0	0	0	0	0	0	0	0	0	0	0	0	0	0	NA	NA	NA	NA	NA	NA	NA	NA	NA	NA	NA
AT1G06240	protein_coding		315	472	457	372	392	438	327	390	455	319	320	302	14.6412	17.5349	18.3689	17.2468	18.6013	18.9145	16.7931	16.5971	18.3794	15.3316	15.8636	15.0451	15.7724	19.069	19.8846	18.8048	20.3656	20.6496	18.3642	17.8464	20.078	15.9059	16.5234	15.5418	0.195922	0.122822	0.110674	0.869172	-0.527862	0.125226	2.49495e-05	8.15755e-05	-0.00406505	0.123111	0.973659
AT1G06243	NA	NA	0	0	0	0	0	0	0	0	0	0	0	0	0	0	0	0	0	0	0	0	0	0	0	0	0	0	0	0	0	0	0	0	0	0	0	0	NA	NA	NA	NA	NA	NA	NA	NA	NA	NA	NA
AT1G06247	NA	NA	0	0	0	0	0	0	0	0	0	0	0	0	0	0	0	0	0	0	0	0	0	0	0	0	0	0	0	0	0	0	0	0	0	0	0	0	NA	NA	NA	NA	NA	NA	NA	NA	NA	NA	NA
AT1G06250	protein_coding		21	30	41	5	28	24	13	17	20	28	32	22	1.08285	1.23642	1.82824	0.257169	1.474	1.14978	0.740643	0.802597	0.896258	1.49292	1.75988	1.21589	1.05149	1.21201	1.78396	0.252752	1.45469	1.13148	0.730077	0.77792	0.882551	1.39613	1.65234	1.13219	-0.436436	0.46962	0.352713	0.996544	0.512419	0.478754	0.284476	0.375266	-0.806833	0.476072	0.0901191
AT1G06253	NA	NA	0	0	0	0	0	0	0	0	0	0	0	0	0	0	0	0	0	0	0	0	0	0	0	0	0	0	0	0	0	0	0	0	0	0	0	0	NA	NA	NA	NA	NA	NA	NA	NA	NA	NA	NA
AT1G06257	NA	NA	0	0	0	0	0	0	0	0	0	0	0	0	0	0	0	0	0	0	0	0	0	0	0	0	0	0	0	0	0	0	0	0	0	0	0	0	NA	NA	NA	NA	NA	NA	NA	NA	NA	NA	NA
AT1G06260	protein_coding		7	6	6	3	8	8	1	13	8	4	12	12	0.508627	0.348456	0.37701	0.217431	0.593447	0.540065	0.0802819	0.864857	0.505179	0.300532	0.929965	0.934552	0.350498	0.242402	0.261067	0.151651	0.415625	0.377161	0.0561598	0.59488	0.35302	0.199447	0.619626	0.617556	0.237666	0.719692	0.741224	0.996544	0.208242	0.688464	0.762291	0.818152	0.211746	0.713525	0.766649
AT1G06263	NA	NA	0	0	0	0	0	0	0	0	0	0	0	0	0	0	0	0	0	0	0	0	0	0	0	0	0	0	0	0	0	0	0	0	0	0	0	0	NA	NA	NA	NA	NA	NA	NA	NA	NA	NA	NA
AT1G06265	other_rna		78	107	100	73	91	74	51	94	88	84	96	111	2.69529	2.95523	2.98822	2.51613	3.21028	2.37573	1.94715	2.97399	2.64271	3.00138	3.53808	4.11108	3.90555	4.32284	4.35112	3.69019	4.72774	3.48874	2.86415	4.30144	3.88322	4.18839	4.95701	5.71239	-0.0163885	0.197146	0.933749	0.997582	0.125775	0.197671	0.524592	0.613416	-0.228971	0.198136	0.247833
AT1G06267	NA	NA	0	0	0	0	0	0	0	0	0	0	0	0	0	0	0	0	0	0	0	0	0	0	0	0	0	0	0	0	0	0	0	0	0	0	0	0	NA	NA	NA	NA	NA	NA	NA	NA	NA	NA	NA
AT1G06270	protein_coding		59	116	124	77	68	89	86	98	94	84	77	112	2.78641	4.37872	5.06426	3.6273	3.27864	3.90516	4.48755	4.2376	3.85812	4.10207	3.87854	5.66935	2.9542	4.68645	5.39539	3.89239	3.53282	4.19592	4.82974	4.48448	4.14799	4.18839	3.97593	5.76385	-0.104432	0.24547	0.670517	0.996544	-0.252623	0.243891	0.300295	0.392908	-0.00564342	0.242661	0.981446
AT1G06273	NA	NA	0	0	0	0	0	0	0	0	0	0	0	0	0	0	0	0	0	0	0	0	0	0	0	0	0	0	0	0	0	0	0	0	0	0	0	0	NA	NA	NA	NA	NA	NA	NA	NA	NA	NA	NA
AT1G06277	NA	NA	0	0	0	0	0	0	0	0	0	0	0	0	0	0	0	0	0	0	0	0	0	0	0	0	0	0	0	0	0	0	0	0	0	0	0	0	NA	NA	NA	NA	NA	NA	NA	NA	NA	NA	NA
AT1G06280	protein_coding	LBD2	0	0	0	0	0	0	0	0	0	0	0	0	0	0	0	0	0	0	0	0	0	0	0	0	0	0	0	0	0	0	0	0	0	0	0	0	NA	NA	NA	NA	NA	NA	NA	NA	NA	NA	NA
AT1G06283	NA	NA	0	0	0	0	0	0	0	0	0	0	0	0	0	0	0	0	0	0	0	0	0	0	0	0	0	0	0	0	0	0	0	0	0	0	0	0	NA	NA	NA	NA	NA	NA	NA	NA	NA	NA	NA
AT1G06287	NA	NA	1	0	0	0	0	0	0	0	0	0	0	0	0.252035	0	0	0	0	0	0	0	0	0	0	0	0.0500711	0	0	0	0	0	0	0	0	0	0	0	-0.726408	4.40746	0.869091	NA	0	4.40736	1	NA	-0.877381	4.40736	0.842207
AT1G06290	protein_coding	ACX3	1309	1560	1424	1216	1084	1274	1015	1503	1515	2045	2007	2217	39.684	37.8004	37.3324	36.7713	33.5502	35.8839	33.9984	41.7191	39.9156	64.1061	64.8944	72.0381	65.5431	63.0246	61.9599	61.4694	56.3172	60.063	57.0022	68.7773	66.8532	101.967	103.632	114.093	-0.0266641	0.0658325	0.685456	0.996544	0.433814	0.0642178	1.42486e-11	9.8877e-11	-0.0239662	0.0654082	0.714059
AT1G06293	NA	NA	0	0	0	0	0	0	0	0	0	0	0	0	0	0	0	0	0	0	0	0	0	0	0	0	0	0	0	0	0	0	0	0	0	0	0	0	NA	NA	NA	NA	NA	NA	NA	NA	NA	NA	NA
AT1G06297	NA	NA	0	0	0	0	0	0	0	0	0	0	0	0	0	0	0	0	0	0	0	0	0	0	0	0	0	0	0	0	0	0	0	0	0	0	0	0	NA	NA	NA	NA	NA	NA	NA	NA	NA	NA	NA
AT1G06303	NA	NA	0	0	0	0	0	0	0	0	0	0	0	0	0	0	0	0	0	0	0	0	0	0	0	0	0	0	0	0	0	0	0	0	0	0	0	0	NA	NA	NA	NA	NA	NA	NA	NA	NA	NA	NA
AT1G06307	NA	NA	0	0	0	0	0	0	0	0	0	0	0	0	0	0	0	0	0	0	0	0	0	0	0	0	0	0	0	0	0	0	0	0	0	0	0	0	NA	NA	NA	NA	NA	NA	NA	NA	NA	NA	NA
AT1G06310	protein_coding	ACX3.2	1	0	1	0	1	1	0	1	0	0	0	0	0.0325241	0	0.0281259	0	0.0332045	0.0302176	0	0.0297787	0	0	0	0	0.0500711	0	0.0435112	0	0.0519532	0.0471452	0	0.04576	0	0	0	0	0.213095	2.35982	0.928048	NA	-1.18542	2.50914	0.636612	NA	-0.84648	2.43404	0.728015
AT1G06313	NA	NA	0	0	0	0	0	0	0	0	0	0	0	0	0	0	0	0	0	0	0	0	0	0	0	0	0	0	0	0	0	0	0	0	0	0	0	0	NA	NA	NA	NA	NA	NA	NA	NA	NA	NA	NA
AT1G06317	NA	NA	0	0	0	0	0	0	0	0	0	0	0	0	0	0	0	0	0	0	0	0	0	0	0	0	0	0	0	0	0	0	0	0	0	0	0	0	NA	NA	NA	NA	NA	NA	NA	NA	NA	NA	NA
AT1G06320	protein_coding		0	0	0	0	2	0	0	0	0	0	0	0	0	0	0	0	0.233775	0	0	0	0	0	0	0	0	0	0	0	0.103906	0	0	0	0	0	0	0	2.13222	4.36477	0.62519	NA	0	4.40736	1	NA	0	4.40736	1
AT1G06323	NA	NA	0	0	0	0	0	0	0	0	0	0	0	0	0	0	0	0	0	0	0	0	0	0	0	0	0	0	0	0	0	0	0	0	0	0	0	0	NA	NA	NA	NA	NA	NA	NA	NA	NA	NA	NA
AT1G06327	NA	NA	0	0	0	0	0	0	0	0	0	0	0	0	0	0	0	0	0	0	0	0	0	0	0	0	0	0	0	0	0	0	0	0	0	0	0	0	NA	NA	NA	NA	NA	NA	NA	NA	NA	NA	NA
AT1G06330	protein_coding		0	0	0	0	0	0	0	0	0	0	3	0	0	0	0	0	0	0	0	0	0	0	0.251646	0	0	0	0	0	0	0	0	0	0	0	0.154907	0	0	4.40746	1	NA	2.26128	4.32564	0.601139	NA	0	4.40736	1
AT1G06333	NA	NA	0	0	0	0	0	0	0	0	0	2	0	0	0	0	0	0	0	0	0	0	0	0.343326	0	0	0	0	0	0	0	0	0	0	0	0.0997235	0	0	0	4.40746	1	NA	1.61772	4.36921	0.711193	NA	0	4.40736	1
AT1G06337	NA	NA	0	0	0	0	0	0	0	0	0	0	0	0	0	0	0	0	0	0	0	0	0	0	0	0	0	0	0	0	0	0	0	0	0	0	0	0	NA	NA	NA	NA	NA	NA	NA	NA	NA	NA	NA
AT1G06340	protein_coding		4	0	3	0	2	0	0	2	1	0	0	1	0.37252	0	0.241608	0	0.190156	0	0	0.170538	0.0809365	0	0	0.0998185	0.200284	0	0.130534	0	0.103906	0	0	0.09152	0.0441275	0	0	0.051463	-1.59989	1.80119	0.374413	NA	-1.61593	2.01429	0.422419	0.517895	-1.27565	1.71974	0.458228
AT1G06343	NA	NA	0	0	0	0	0	0	0	0	0	0	0	0	0	0	0	0	0	0	0	0	0	0	0	0	0	0	0	0	0	0	0	0	0	0	0	0	NA	NA	NA	NA	NA	NA	NA	NA	NA	NA	NA
AT1G06347	NA	NA	0	0	0	0	0	0	0	0	0	0	0	0	0	0	0	0	0	0	0	0	0	0	0	0	0	0	0	0	0	0	0	0	0	0	0	0	NA	NA	NA	NA	NA	NA	NA	NA	NA	NA	NA
AT1G06350	protein_coding		72	71	24	64	59	28	49	73	103	43	53	51	4.44136	3.50056	1.28025	3.93788	3.71557	1.60471	3.33961	4.12293	5.52173	2.74272	3.48693	3.3719	3.60512	2.86843	1.04427	3.23523	3.06524	1.32006	2.75183	3.34048	4.54514	2.14406	2.73668	2.62461	0.0864748	0.390822	0.824887	0.996544	-0.796847	0.387614	0.0398041	0.0697356	0.471646	0.385419	0.221057
AT1G06353	NA	NA	0	0	0	0	0	0	0	0	0	0	0	0	0	0	0	0	0	0	0	0	0	0	0	0	0	0	0	0	0	0	0	0	0	0	0	0	NA	NA	NA	NA	NA	NA	NA	NA	NA	NA	NA
AT1G06357	NA	NA	0	0	0	0	0	0	0	0	0	0	0	0	0	0	0	0	0	0	0	0	0	0	0	0	0	0	0	0	0	0	0	0	0	0	0	0	NA	NA	NA	NA	NA	NA	NA	NA	NA	NA	NA
AT1G06360	protein_coding		534	920	724	682	713	657	656	699	872	374	353	438	32.5457	44.8163	38.1585	41.4607	44.3642	37.2025	44.1747	39.0059	46.1874	23.5697	22.9462	28.612	26.738	37.1684	31.5021	34.4754	37.0426	30.9744	36.8408	31.9862	38.4792	18.6483	18.2273	22.5408	0.165868	0.139127	0.23318	0.978947	-1.15604	0.141812	3.5827e-16	3.85844e-15	0.127921	0.138886	0.357023
AT1G06363	NA	NA	0	0	0	0	0	0	0	0	0	0	0	0	0	0	0	0	0	0	0	0	0	0	0	0	0	0	0	0	0	0	0	0	0	0	0	0	NA	NA	NA	NA	NA	NA	NA	NA	NA	NA	NA
AT1G06370	pseudogene		76	123	112	86	62	89	55	79	103	108	101	95	3.08224	3.98707	3.928	3.47897	2.56706	3.3535	2.46452	2.93346	3.63032	4.52905	4.36877	4.12951	3.80541	4.96925	4.87325	4.34734	3.2211	4.19592	3.08879	3.61504	4.54514	5.38507	5.21519	4.88898	-0.149004	0.203866	0.464845	0.996544	0.163044	0.204531	0.425357	0.5208	-0.324692	0.204282	0.111963
AT1G06373	NA	NA	0	0	0	0	0	0	0	0	0	0	0	0	0	0	0	0	0	0	0	0	0	0	0	0	0	0	0	0	0	0	0	0	0	0	0	0	NA	NA	NA	NA	NA	NA	NA	NA	NA	NA	NA
AT1G06377	NA	NA	0	0	0	0	0	0	0	0	0	0	0	0	0	0	0	0	0	0	0	0	0	0	0	0	0	0	0	0	0	0	0	0	0	0	0	0	NA	NA	NA	NA	NA	NA	NA	NA	NA	NA	NA
AT1G06380	protein_coding		162	236	233	183	150	136	135	123	177	192	186	202	9.43661	10.9878	11.737	10.6329	8.92037	7.36028	8.68863	6.56004	8.96043	11.5646	11.5558	12.6117	8.11152	9.5345	10.1381	9.25074	7.79297	6.41174	7.58157	5.62848	7.81057	9.57346	9.60421	10.3955	-0.185776	0.171356	0.278298	0.995402	0.193434	0.173214	0.264109	0.353384	-0.446164	0.172437	0.0096703
AT1G06383	NA	NA	0	0	0	0	0	0	0	0	0	0	0	0	0	0	0	0	0	0	0	0	0	0	0	0	0	0	0	0	0	0	0	0	0	0	0	0	NA	NA	NA	NA	NA	NA	NA	NA	NA	NA	NA
AT1G06387	NA	NA	0	0	0	0	0	0	0	0	0	0	0	0	0	0	0	0	0	0	0	0	0	0	0	0	0	0	0	0	0	0	0	0	0	0	0	0	NA	NA	NA	NA	NA	NA	NA	NA	NA	NA	NA
AT1G06390	protein_coding	ASK9	915	1059	969	940	839	962	766	976	1027	1302	1144	1213	39.4554	36.4987	36.1335	40.4308	36.935	38.5403	36.4948	38.5332	38.4867	58.0532	52.6133	56.0618	45.8151	42.784	42.1623	47.5175	43.5887	45.3537	43.0184	44.6618	45.319	64.92	59.071	62.4246	0.134471	0.0682423	0.0487819	0.727872	0.190615	0.0672227	0.00457429	0.0100676	-0.0138436	0.0682549	0.839274
AT1G06393	NA	NA	0	0	0	0	0	0	0	0	0	0	0	0	0	0	0	0	0	0	0	0	0	0	0	0	0	0	0	0	0	0	0	0	0	0	0	0	NA	NA	NA	NA	NA	NA	NA	NA	NA	NA	NA
AT1G06397	NA	NA	0	0	0	0	0	0	0	0	0	0	0	0	0	0	0	0	0	0	0	0	0	0	0	0	0	0	0	0	0	0	0	0	0	0	0	0	NA	NA	NA	NA	NA	NA	NA	NA	NA	NA	NA
AT1G06400	protein_coding	RABA1A	865	928	939	803	695	795	651	850	870	1320	1277	1382	49.3701	42.3342	46.3462	45.7154	40.497	42.157	41.053	44.4188	43.154	77.9026	77.7361	84.5429	43.3115	37.4916	40.857	40.592	36.1075	37.4804	36.56	38.896	38.391	65.8175	65.9385	71.1218	-0.0177591	0.0693623	0.797925	0.996544	0.536528	0.0674707	1.83509e-15	1.85591e-14	-0.133057	0.0692223	0.0545852
AT1G06403	NA	NA	0	0	0	0	0	0	0	0	0	0	0	0	0	0	0	0	0	0	0	0	0	0	0	0	0	0	0	0	0	0	0	0	0	0	0	0	NA	NA	NA	NA	NA	NA	NA	NA	NA	NA	NA
AT1G06407	NA	NA	0	0	0	0	0	0	0	0	0	0	1	0	0	0	0	0	0	0	0	0	0	0	0.165885	0	0	0	0	0	0	0	0	0	0	0	0.0516355	0	0	4.40746	1	NA	0.738138	4.40736	0.866994	NA	0	4.40736	1
AT1G06410	protein_coding	TPS7	3749	4285	4241	3440	3408	3910	2960	3812	3609	3803	3471	3495	84.1807	76.9031	82.3504	77.0468	78.1245	81.5696	73.4354	78.3701	70.4269	88.2986	83.1258	84.1135	187.717	173.116	184.531	173.894	177.056	184.338	166.233	174.437	159.256	189.624	179.227	179.863	0.0472671	0.0801846	0.55554	0.996544	-0.164412	0.0803925	0.0408428	0.0713643	-0.161806	0.0802478	0.0437654
AT1G06413	NA	NA	0	0	0	0	0	0	0	0	0	0	0	0	0	0	0	0	0	0	0	0	0	0	0	0	0	0	0	0	0	0	0	0	0	0	0	0	NA	NA	NA	NA	NA	NA	NA	NA	NA	NA	NA
AT1G06417	NA	NA	0	0	0	0	0	0	0	0	2	0	1	0	0	0	0	0	0	0	0	0	0.47237	0	0.289856	0	0	0	0	0	0	0	0	0	0.0882551	0	0.0516355	0	0	4.40746	1	NA	-0.977657	4.37972	0.823362	NA	1.8002	4.37972	0.68105
AT1G06420	protein_coding		58	49	18	49	33	18	35	78	77	17	26	22	3.85154	2.60075	1.03366	3.24565	2.23723	1.11054	2.56797	4.74243	4.44377	1.16731	1.84147	1.56585	2.90412	1.97962	0.783201	2.47697	1.71445	0.848613	1.96559	3.56928	3.39782	0.84765	1.34252	1.13219	-0.100233	0.438045	0.819009	0.996544	-1.71538	0.444816	0.000115076	0.000339521	0.626493	0.427166	0.142478
AT1G06423	NA	NA	0	0	0	0	0	0	0	0	0	0	0	0	0	0	0	0	0	0	0	0	0	0	0	0	0	0	0	0	0	0	0	0	0	0	0	0	NA	NA	NA	NA	NA	NA	NA	NA	NA	NA	NA
AT1G06427	NA	NA	0	0	0	0	0	0	0	0	0	0	0	0	0	0	0	0	0	0	0	0	0	0	0	0	0	0	0	0	0	0	0	0	0	0	0	0	NA	NA	NA	NA	NA	NA	NA	NA	NA	NA	NA
AT1G06430	protein_coding	FTSH8	5888	6061	6471	5024	4346	5544	3972	4323	3994	9156	7512	7770	184.812	152.055	175.644	157.293	139.265	161.674	137.749	124.236	108.949	297.165	251.479	261.399	294.819	244.867	281.561	253.966	225.788	261.373	223.067	197.82	176.245	456.534	387.886	399.867	-0.0725503	0.133071	0.585616	0.996544	0.753919	0.13308	1.46878e-08	7.33975e-08	-0.488076	0.133184	0.000247659
AT1G06433	NA	NA	0	0	0	0	0	0	0	0	0	0	0	0	0	0	0	0	0	0	0	0	0	0	0	0	0	0	0	0	0	0	0	0	0	0	0	0	NA	NA	NA	NA	NA	NA	NA	NA	NA	NA	NA
AT1G06437	NA	NA	0	0	0	0	0	0	0	0	0	0	0	0	0	0	0	0	0	0	0	0	0	0	0	0	0	0	0	0	0	0	0	0	0	0	0	0	NA	NA	NA	NA	NA	NA	NA	NA	NA	NA	NA
AT1G06440	protein_coding		22	33	24	18	19	18	15	27	48	52	56	64	0.880077	1.05513	0.830251	0.71824	0.775965	0.668998	0.662988	0.988921	1.66876	2.15096	2.3893	2.74409	1.10156	1.33321	1.04427	0.909909	0.98711	0.848613	0.842396	1.23552	2.11812	2.59281	2.89159	3.29363	-0.278695	0.354758	0.432108	0.996544	0.756582	0.312314	0.0154139	0.0300729	0.234243	0.334561	0.483833
AT1G06443	NA	NA	0	0	0	0	0	0	0	0	0	0	0	0	0	0	0	0	0	0	0	0	0	0	0	0	0	0	0	0	0	0	0	0	0	0	0	0	NA	NA	NA	NA	NA	NA	NA	NA	NA	NA	NA
AT1G06447	NA	NA	0	0	0	0	0	0	0	0	0	0	0	0	0	0	0	0	0	0	0	0	0	0	0	0	0	0	0	0	0	0	0	0	0	0	0	0	NA	NA	NA	NA	NA	NA	NA	NA	NA	NA	NA
AT1G06450	protein_coding	CAF1-1	25	56	44	29	29	29	10	29	29	44	60	48	1.38345	2.4769	2.10561	1.60074	1.63838	1.491	0.611422	1.46934	1.39469	2.51772	3.54128	2.847	1.25178	2.26242	1.91449	1.46596	1.50664	1.36721	0.561598	1.32704	1.2797	2.19392	3.09813	2.47022	-0.26987	0.328592	0.411479	0.996544	0.986434	0.335358	0.00326692	0.0074043	-0.822943	0.340095	0.0155315
AT1G06453	NA	NA	0	0	0	0	0	0	0	0	0	0	0	0	0	0	0	0	0	0	0	0	0	0	0	0	0	0	0	0	0	0	0	0	0	0	0	0	NA	NA	NA	NA	NA	NA	NA	NA	NA	NA	NA
AT1G06457	NA	NA	0	0	0	0	0	0	0	0	0	0	0	0	0	0	0	0	0	0	0	0	0	0	0	0	0	0	0	0	0	0	0	0	0	0	0	0	NA	NA	NA	NA	NA	NA	NA	NA	NA	NA	NA
AT1G06460	protein_coding	ACD32.1	1796	1961	2612	1420	1552	2020	1457	1835	1920	1207	1331	1340	103.826	90.6096	130.579	81.882	91.5974	108.494	93.063	97.1264	96.4621	72.1503	82.066	83.0285	89.9277	79.2252	113.651	71.7817	80.6313	95.2333	81.8248	83.9696	84.7249	60.1832	68.7269	68.9604	-0.11437	0.148132	0.440067	0.996544	-0.639806	0.148802	1.71029e-05	5.74535e-05	-0.213658	0.148099	0.149112
AT1G06463	NA	NA	9	4	4	3	13	2	11	8	6	7	16	4	3.54278	1.25851	1.36164	1.17794	5.2244	0.731453	4.78422	2.88332	2.05262	2.84925	6.71748	1.68765	0.45064	0.161602	0.174045	0.151651	0.675391	0.0942904	0.617757	0.36608	0.264765	0.349032	0.826168	0.205852	0.312124	0.820067	0.703494	0.996544	-0.145507	0.771321	0.850369	0.889227	0.665433	0.799512	0.40524
AT1G06467	NA	NA	0	0	0	0	0	0	0	0	0	0	0	0	0	0	0	0	0	0	0	0	0	0	0	0	0	0	0	0	0	0	0	0	0	0	0	0	NA	NA	NA	NA	NA	NA	NA	NA	NA	NA	NA
AT1G06470	protein_coding		500	577	599	435	423	468	413	510	513	375	345	386	15.3224	14.1328	15.8739	13.2967	13.2339	13.3247	13.9837	14.3096	13.6624	11.8828	11.2761	12.6784	25.0356	23.311	26.0632	21.9895	21.9762	22.0639	23.194	23.3376	22.6374	18.6982	17.8143	19.8647	-0.10024	0.0879067	0.254162	0.985349	-0.591393	0.0908807	7.6484e-11	4.92279e-10	-0.145797	0.0872991	0.0949029
AT1G06473	NA	NA	16	20	24	24	20	34	14	13	33	46	45	34	1.54667	1.54526	2.00627	2.31413	1.97377	3.05359	1.49528	1.15059	2.77233	4.59795	4.63952	3.52271	0.801138	0.808008	1.04427	1.21321	1.03906	1.60294	0.786237	0.59488	1.45621	2.29364	2.3236	1.74974	0.616216	0.382652	0.107314	0.865115	0.865319	0.370075	0.0193755	0.0369278	0.0600447	0.393846	0.878826
AT1G06475	protein_coding		0	0	0	0	0	0	0	0	0	0	0	0	0	0	0	0	0	0	0	0	0	0	0	0	0	0	0	0	0	0	0	0	0	0	0	0	NA	NA	NA	NA	NA	NA	NA	NA	NA	NA	NA
AT1G06480	pre_trna		0	0	0	0	0	0	0	0	0	0	0	0	0	0	0	0	0	0	0	0	0	0	0	0	0	0	0	0	0	0	0	0	0	0	0	0	NA	NA	NA	NA	NA	NA	NA	NA	NA	NA	NA
AT1G06483	NA	NA	0	0	0	0	0	0	0	0	0	0	0	0	0	0	0	0	0	0	0	0	0	0	0	0	0	0	0	0	0	0	0	0	0	0	0	0	NA	NA	NA	NA	NA	NA	NA	NA	NA	NA	NA
AT1G06487	NA	NA	0	0	0	0	0	0	0	0	1	0	0	0	0	0	0	0	0	0	0	0	0.320618	0	0	0	0	0	0	0	0	0	0	0	0.0441275	0	0	0	0	4.40746	1	NA	-1.18539	4.40736	0.787963	NA	1.04615	4.40736	0.812374
AT1G06490	protein_coding	CALS7	131	156	148	115	105	121	129	163	135	98	92	113	1.65822	1.5783	1.62007	1.452	1.35691	1.42302	1.80417	1.88911	1.48511	1.2827	1.24206	1.5331	6.55932	6.30246	6.43966	5.81331	5.45508	5.70457	7.24461	7.45888	5.95722	4.88645	4.75047	5.81532	-0.113291	0.156615	0.46945	0.996544	-0.714115	0.159377	7.44076e-06	2.6397e-05	0.0553115	0.152721	0.717222
AT1G06493	NA	NA	0	0	0	0	0	0	0	0	0	0	0	0	0	0	0	0	0	0	0	0	0	0	0	0	0	0	0	0	0	0	0	0	0	0	0	0	NA	NA	NA	NA	NA	NA	NA	NA	NA	NA	NA
AT1G06497	NA	NA	0	0	0	0	0	0	0	0	0	0	0	0	0	0	0	0	0	0	0	0	0	0	0	0	0	0	0	0	0	0	0	0	0	0	0	0	NA	NA	NA	NA	NA	NA	NA	NA	NA	NA	NA
AT1G06500	protein_coding		222	279	241	186	199	196	161	257	306	223	266	246	24.9315	25.0435	23.4052	20.8357	22.816	20.4506	19.9773	26.4258	29.8656	25.8958	31.8611	29.6109	11.1158	11.2717	10.4862	9.40239	10.3387	9.24045	9.04172	11.7603	13.503	11.1192	13.735	12.6599	-0.112091	0.135049	0.406537	0.996544	-0.168959	0.132742	0.203075	0.283822	0.0221429	0.132693	0.867469
AT1G06507	NA	NA	0	0	0	0	0	0	0	0	0	0	0	0	0	0	0	0	0	0	0	0	0	0	0	0	0	0	0	0	0	0	0	0	0	0	0	0	NA	NA	NA	NA	NA	NA	NA	NA	NA	NA	NA
AT1G06510	protein_coding		416	527	587	416	388	529	372	431	576	473	409	458	25.3742	25.6925	30.9626	25.31	24.1614	29.9785	25.0703	24.07	30.5335	29.8326	26.6077	29.9424	20.8296	21.291	25.5411	21.029	20.1578	24.9398	20.8914	19.7226	25.4175	23.5846	21.1189	23.57	0.0408983	0.139586	0.769524	0.996544	-0.250453	0.140173	0.0739798	0.120257	-0.0762571	0.139502	0.584627
AT1G06513	NA	NA	0	0	0	0	2	0	0	0	0	0	0	0	0	0	0	0	0.550983	0	0	0	0	0	0	0	0	0	0	0	0.103906	0	0	0	0	0	0	0	2.13222	4.36477	0.62519	NA	0	4.40736	1	NA	0	4.40736	1
AT1G06515	protein_coding		239	286	237	210	203	197	164	195	228	269	245	212	28.8335	27.5779	24.7257	25.2708	25.0027	22.0811	21.8605	21.5395	23.905	33.557	31.5247	27.413	11.967	11.5545	10.3122	10.6156	10.5465	9.2876	9.2102	8.9232	10.0611	13.4128	12.6507	10.9102	-0.0822685	0.125162	0.510989	0.996544	0.096723	0.126346	0.443949	0.538669	-0.301796	0.125844	0.0164769
AT1G06517	NA	NA	0	0	0	0	0	0	0	0	0	0	0	0	0	0	0	0	0	0	0	0	0	0	0	0	0	0	0	0	0	0	0	0	0	0	0	0	NA	NA	NA	NA	NA	NA	NA	NA	NA	NA	NA
AT1G06520	protein_coding	GPAT1	56	48	53	52	36	37	35	54	47	64	90	116	1.84891	1.26667	1.51323	1.7125	1.21345	1.13497	1.27677	1.63238	1.34859	2.18493	3.16924	4.10495	2.80398	1.93922	2.30609	2.62863	1.87031	1.74437	1.96559	2.47104	2.07399	3.19115	4.6472	5.96971	-0.100762	0.276871	0.715908	0.996544	0.783707	0.264568	0.00305438	0.00695563	-0.145579	0.274788	0.596259
AT1G06527	NA	NA	0	0	0	0	0	0	0	0	0	0	0	0	0	0	0	0	0	0	0	0	0	0	0	0	0	0	0	0	0	0	0	0	0	0	0	0	NA	NA	NA	NA	NA	NA	NA	NA	NA	NA	NA
AT1G06530	protein_coding	PMD2	0	1	2	2	2	0	0	1	0	0	1	1	0	0.0429542	0.092948	0.107211	0.109731	0	0	0.0492051	0	0	0.0573184	0.0576011	0	0.0404004	0.0870224	0.101101	0.103906	0	0	0.04576	0	0	0.0516355	0.051463	0.671725	1.66519	0.68666	NA	0.676172	1.99369	0.734492	0.795697	-1.37648	1.90801	0.470648
AT1G06533	NA	NA	0	0	0	0	0	0	0	0	0	0	0	0	0	0	0	0	0	0	0	0	0	0	0	0	0	0	0	0	0	0	0	0	0	0	0	0	NA	NA	NA	NA	NA	NA	NA	NA	NA	NA	NA
AT1G06537	NA	NA	0	0	0	0	0	0	0	0	0	0	0	0	0	0	0	0	0	0	0	0	0	0	0	0	0	0	0	0	0	0	0	0	0	0	0	0	NA	NA	NA	NA	NA	NA	NA	NA	NA	NA	NA
AT1G06540	protein_coding		7	8	4	2	3	2	6	4	2	3	7	4	0.276548	0.252614	0.136657	0.0788136	0.121	0.0734102	0.261903	0.144688	0.0686683	0.122553	0.294954	0.169376	0.350498	0.323203	0.174045	0.101101	0.155859	0.0942904	0.336959	0.18304	0.0882551	0.149585	0.361449	0.205852	-1.2007	0.828543	0.147291	0.915937	-0.0305854	0.77265	0.968424	0.976696	-0.54122	0.747425	0.468997
AT1G06543	NA	NA	0	0	0	0	0	0	0	0	0	0	0	0	0	0	0	0	0	0	0	0	0	0	0	0	0	0	0	0	0	0	0	0	0	0	0	0	NA	NA	NA	NA	NA	NA	NA	NA	NA	NA	NA
AT1G06547	NA	NA	0	0	0	0	0	0	0	0	0	0	0	0	0	0	0	0	0	0	0	0	0	0	0	0	0	0	0	0	0	0	0	0	0	0	0	0	NA	NA	NA	NA	NA	NA	NA	NA	NA	NA	NA
AT1G06550	protein_coding		856	958	578	799	731	520	670	971	744	941	1023	965	41.2689	36.9156	24.0978	38.4233	35.9796	23.292	35.6895	42.8616	31.1728	46.9103	52.6028	49.8652	42.8609	38.7036	25.1495	40.3898	37.9778	24.5155	37.627	44.433	32.8309	46.9199	52.8231	49.6618	0.0136098	0.183543	0.940891	0.998096	0.0814973	0.182748	0.655631	0.729693	0.0740931	0.183192	0.685878
AT1G06553	NA	NA	0	0	0	0	0	0	0	0	0	0	0	0	0	0	0	0	0	0	0	0	0	0	0	0	0	0	0	0	0	0	0	0	0	0	0	0	NA	NA	NA	NA	NA	NA	NA	NA	NA	NA	NA
AT1G06557	NA	NA	0	0	0	0	0	0	0	0	0	0	0	0	0	0	0	0	0	0	0	0	0	0	0	0	0	0	0	0	0	0	0	0	0	0	0	0	NA	NA	NA	NA	NA	NA	NA	NA	NA	NA	NA
AT1G06560	protein_coding		216	280	263	270	263	190	190	258	297	262	224	294	8.13774	8.43148	8.56853	10.1464	10.1157	6.65056	7.90898	8.89959	9.72436	10.2066	9.00083	11.8719	10.8154	11.3121	11.4434	13.6486	13.6637	8.95758	10.6704	11.8061	13.1059	13.0638	11.5664	15.1301	0.171085	0.144547	0.236575	0.981011	-0.138853	0.144163	0.335461	0.430489	0.0422714	0.144448	0.769797
AT1G06567	NA	NA	1	0	0	0	0	0	0	2	0	0	0	0	0.16858	0	0	0	0	0	0	0.308699	0	0	0	0	0.0500711	0	0	0	0	0	0	0.09152	0	0	0	0	-0.726408	4.40746	0.869091	NA	-1.96283	4.37843	0.653941	NA	0.861795	4.37843	0.843963
AT1G06570	protein_coding	HPD	2081	2208	3234	1641	1533	2553	1488	1662	1821	3389	2977	3548	118.774	100.726	159.62	93.4234	89.3265	135.38	93.8355	86.8518	90.3259	200.009	181.222	217.046	104.198	89.2041	140.715	82.9533	79.6442	120.362	83.5657	76.0531	80.3562	168.982	153.719	182.591	-0.159408	0.190797	0.403444	0.996544	0.7701	0.190779	5.42299e-05	0.000168326	-0.513316	0.190954	0.00718468
AT1G06573	NA	NA	49	45	68	40	47	46	37	61	44	80	63	83	3.65784	2.68495	4.38973	2.97843	3.58193	3.19037	3.05173	4.16925	2.85453	6.17516	5.01595	6.64091	2.45348	1.81802	2.95876	2.02202	2.4418	2.16868	2.07791	2.79136	1.94161	3.98894	3.25304	4.27143	-0.0498885	0.255628	0.845267	0.996544	0.461192	0.24687	0.0617398	0.10255	-0.124417	0.254076	0.624356
AT1G06577	NA	NA	2	0	0	1	0	0	1	1	0	0	0	2	0.48953	0	0	0.244145	0	0	0.270437	0.224104	0	0	0	0.524687	0.100142	0	0	0.0505505	0	0	0.0561598	0.04576	0	0	0	0.102926	-0.731312	2.42455	0.762936	NA	-0.300873	2.35666	0.898411	NA	0.0737996	2.34353	0.974878
AT1G06580	protein_coding		53	54	53	69	51	53	43	45	48	77	71	72	1.77675	1.4469	1.53648	2.30727	1.74546	1.65075	1.5927	1.38122	1.39845	2.66914	2.53859	2.58704	2.65377	2.18162	2.30609	3.48798	2.64961	2.49869	2.41487	2.0592	2.11812	3.83936	3.66612	3.70533	0.346467	0.220402	0.115956	0.873417	0.476333	0.219827	0.0302458	0.0547786	-0.155985	0.227755	0.493419
AT1G06583	NA	NA	0	1	1	1	0	0	0	0	0	5	1	0	0	0.0979741	0.106003	0.122269	0	0	0	0	0	0.633747	0.130737	0	0	0.0404004	0.0435112	0.0505505	0	0	0	0	0	0.249309	0.0516355	0	-0.627215	2.36835	0.791138	NA	3.21285	2.21179	0.146334	NA	-1.73999	2.36833	0.462528
AT1G06587	NA	NA	0	0	0	0	0	0	0	0	0	0	0	0	0	0	0	0	0	0	0	0	0	0	0	0	0	0	0	0	0	0	0	0	0	0	0	0	NA	NA	NA	NA	NA	NA	NA	NA	NA	NA	NA
AT1G06590	protein_coding	APC5	206	197	150	177	153	140	134	221	225	199	208	258	4.92688	3.76588	3.10239	4.22258	3.73583	3.11091	3.541	4.83946	4.67673	4.92139	5.30582	6.61372	10.3147	7.95888	6.52668	8.94744	7.94883	6.60032	7.52541	10.113	9.9287	9.92249	10.7402	13.2774	-0.00326317	0.167955	0.984499	0.999824	0.00161614	0.163804	0.992128	0.994472	0.121181	0.165706	0.464595
AT1G06593	NA	NA	0	0	0	0	0	0	0	0	0	0	0	0	0	0	0	0	0	0	0	0	0	0	0	0	0	0	0	0	0	0	0	0	0	0	0	0	NA	NA	NA	NA	NA	NA	NA	NA	NA	NA	NA
AT1G06603	NA	NA	0	0	0	0	0	0	0	0	0	0	0	0	0	0	0	0	0	0	0	0	0	0	0	0	0	0	0	0	0	0	0	0	0	0	0	0	NA	NA	NA	NA	NA	NA	NA	NA	NA	NA	NA
AT1G06607	NA	NA	0	0	0	0	0	0	0	0	0	0	0	0	0	0	0	0	0	0	0	0	0	0	0	0	0	0	0	0	0	0	0	0	0	0	0	0	NA	NA	NA	NA	NA	NA	NA	NA	NA	NA	NA
AT1G06610	pre_trna		0	0	0	0	0	0	0	0	0	0	0	0	0	0	0	0	0	0	0	0	0	0	0	0	0	0	0	0	0	0	0	0	0	0	0	0	NA	NA	NA	NA	NA	NA	NA	NA	NA	NA	NA
AT1G06613	NA	NA	0	0	0	0	0	0	0	0	0	0	0	0	0	0	0	0	0	0	0	0	0	0	0	0	0	0	0	0	0	0	0	0	0	0	0	0	NA	NA	NA	NA	NA	NA	NA	NA	NA	NA	NA
AT1G06617	NA	NA	0	0	0	0	0	0	0	0	0	0	0	0	0	0	0	0	0	0	0	0	0	0	0	0	0	0	0	0	0	0	0	0	0	0	0	0	NA	NA	NA	NA	NA	NA	NA	NA	NA	NA	NA
AT1G06620	protein_coding		99	59	51	65	62	42	30	126	113	203	316	321	5.07062	2.41532	2.2589	3.32077	3.24197	1.99862	1.69771	5.90877	5.0299	10.7511	17.2623	17.6219	4.95704	2.38362	2.21907	3.28578	3.2211	1.9801	1.68479	5.76576	4.98641	10.1219	16.3168	16.5196	-0.0916376	0.376734	0.807818	0.996544	1.5077	0.36131	3.00782e-05	9.71247e-05	0.341896	0.371352	0.357218
AT1G06627	NA	NA	0	0	0	0	0	0	0	0	0	0	0	0	0	0	0	0	0	0	0	0	0	0	0	0	0	0	0	0	0	0	0	0	0	0	0	0	NA	NA	NA	NA	NA	NA	NA	NA	NA	NA	NA
AT1G06630	protein_coding		285	297	363	209	224	271	206	266	323	284	307	353	12.4725	10.3887	13.7377	9.12334	10.008	11.0187	9.96075	10.6584	12.2847	12.8516	14.3295	16.5579	14.2703	11.9989	15.7946	10.5651	11.6375	12.7763	11.5689	12.1722	14.2532	14.1607	15.8521	18.1664	-0.189003	0.143983	0.189293	0.954394	0.043377	0.142992	0.761621	0.817662	-0.184876	0.142987	0.196026
AT1G06633	NA	NA	0	0	0	0	0	0	0	0	0	0	0	0	0	0	0	0	0	0	0	0	0	0	0	0	0	0	0	0	0	0	0	0	0	0	0	0	NA	NA	NA	NA	NA	NA	NA	NA	NA	NA	NA
AT1G06637	NA	NA	0	0	0	0	0	0	0	0	0	0	0	0	0	0	0	0	0	0	0	0	0	0	0	0	0	0	0	0	0	0	0	0	0	0	0	0	NA	NA	NA	NA	NA	NA	NA	NA	NA	NA	NA
AT1G06640	protein_coding		1410	1443	1324	1321	1155	1213	1127	1579	1858	1065	1234	1152	49.235	40.2733	39.9801	46.0105	41.1744	39.3523	43.4806	50.4821	56.3839	38.4534	45.9573	43.115	70.6003	58.2978	57.6088	66.7772	60.0059	57.1871	63.2921	72.255	81.989	53.1028	63.7182	59.2853	0.0532957	0.0948563	0.574214	0.996544	-0.599688	0.0948985	2.62829e-10	1.58898e-09	0.185091	0.0943488	0.0497894
AT1G06645	protein_coding		306	368	341	232	242	289	202	308	274	246	226	199	15.5892	14.9846	15.023	11.7893	12.5866	13.679	11.3703	14.3666	12.1313	12.9589	12.2799	10.8662	15.3218	14.8674	14.8373	11.7277	12.5727	13.625	11.3443	14.0941	12.0909	12.266	11.6696	10.2411	-0.172424	0.12109	0.154466	0.922964	-0.429203	0.125209	0.00060832	0.0015835	-0.303091	0.12097	0.0122273
AT1G06650	protein_coding		1121	1190	1342	952	958	1063	786	1032	1066	1473	1378	1448	58.958	50.0242	61.0366	49.9429	51.4391	51.9428	45.6748	49.6955	48.7247	80.1069	77.2984	81.6257	56.1297	48.0765	58.392	48.1241	49.7711	50.1153	44.1416	47.2243	47.04	73.4464	71.1537	74.5184	-0.0615271	0.0814882	0.450223	0.996544	0.365576	0.0811654	6.66598e-06	2.3781e-05	-0.270305	0.0816943	0.000937187
AT1G06657	NA	NA	0	0	0	0	0	0	0	0	0	0	0	0	0	0	0	0	0	0	0	0	0	0	0	0	0	0	0	0	0	0	0	0	0	0	0	0	NA	NA	NA	NA	NA	NA	NA	NA	NA	NA	NA
AT1G06660	protein_coding	JASON	32	45	21	59	35	15	24	30	55	33	36	41	1.30891	1.47119	0.742813	2.40719	1.46157	0.57004	1.08464	1.12352	1.95513	1.39574	1.57053	1.79748	1.60228	1.81802	0.913735	2.98248	1.81836	0.707178	1.34783	1.3728	2.42701	1.64544	1.85888	2.10998	0.392024	0.43014	0.362091	0.996544	-0.173527	0.427908	0.685091	0.755216	0.209843	0.430783	0.626173
AT1G06663	NA	NA	0	0	0	0	0	0	0	0	0	0	0	0	0	0	0	0	0	0	0	0	0	0	0	0	0	0	0	0	0	0	0	0	0	0	0	0	NA	NA	NA	NA	NA	NA	NA	NA	NA	NA	NA
AT1G06667	NA	NA	0	0	0	0	0	0	0	0	0	0	0	0	0	0	0	0	0	0	0	0	0	0	0	0	0	0	0	0	0	0	0	0	0	0	0	0	NA	NA	NA	NA	NA	NA	NA	NA	NA	NA	NA
AT1G06670	protein_coding	NIH	1133	1410	1332	990	982	1015	980	1187	1208	1581	1463	1677	16.6072	16.5189	16.8838	14.4744	14.695	13.8225	15.8712	15.93	15.3882	23.9623	22.8715	26.3463	56.7306	56.9646	57.9569	50.045	51.018	47.8524	55.0366	54.3171	53.3061	78.8315	75.5428	86.3034	-0.135348	0.0732808	0.0647501	0.775873	0.266331	0.0721026	0.000220949	0.000622696	-0.117166	0.0727803	0.107429
AT1G06673	NA	NA	0	0	0	0	0	0	0	0	0	0	0	0	0	0	0	0	0	0	0	0	0	0	0	0	0	0	0	0	0	0	0	0	0	0	0	0	NA	NA	NA	NA	NA	NA	NA	NA	NA	NA	NA
AT1G06677	NA	NA	0	0	0	0	0	0	0	0	0	0	0	0	0	0	0	0	0	0	0	0	0	0	0	0	0	0	0	0	0	0	0	0	0	0	0	0	NA	NA	NA	NA	NA	NA	NA	NA	NA	NA	NA
AT1G06680	protein_coding	PSBP1	66500	96453	86951	74123	79421	96665	77650	80702	95294	27638	33091	26427	3758.98	4357.73	4250.34	4179.27	4583.26	5076.59	4849.61	4176.7	4681.32	1615.42	1995	1601.1	3329.73	3896.74	3783.34	3746.95	4126.17	4557.29	4360.81	3692.92	4205.09	1378.08	1708.67	1360.01	0.248703	0.161918	0.124543	0.889547	-1.7649	0.161965	1.19392e-27	3.49733e-26	0.120185	0.161918	0.457928
AT1G06683	NA	NA	0	0	0	0	0	0	0	0	0	0	0	0	0	0	0	0	0	0	0	0	0	0	0	0	0	0	0	0	0	0	0	0	0	0	0	0	NA	NA	NA	NA	NA	NA	NA	NA	NA	NA	NA
AT1G06687	NA	NA	0	0	0	0	0	0	0	0	0	0	0	0	0	0	0	0	0	0	0	0	0	0	0	0	0	0	0	0	0	0	0	0	0	0	0	0	NA	NA	NA	NA	NA	NA	NA	NA	NA	NA	NA
AT1G06690	protein_coding		2031	2430	1932	2122	1992	2261	1720	1864	1546	1491	1513	1317	96.5157	92.2975	79.3954	100.585	96.6424	99.8259	90.3094	81.1024	63.8487	73.2649	76.6851	67.0803	101.694	98.173	84.0636	107.268	103.491	106.595	96.5948	85.2966	68.2212	74.3439	78.1245	67.7767	0.234552	0.138352	0.0900142	0.827335	-0.488201	0.139191	0.000452467	0.00120589	-0.210751	0.138636	0.128465
AT1G06693	NA	NA	0	0	0	0	0	0	0	0	0	0	0	0	0	0	0	0	0	0	0	0	0	0	0	0	0	0	0	0	0	0	0	0	0	0	0	0	NA	NA	NA	NA	NA	NA	NA	NA	NA	NA	NA
AT1G06697	NA	NA	0	0	0	0	0	0	0	0	0	0	0	0	0	0	0	0	0	0	0	0	0	0	0	0	0	0	0	0	0	0	0	0	0	0	0	0	NA	NA	NA	NA	NA	NA	NA	NA	NA	NA	NA
AT1G06700	protein_coding	PTI11	1007	1181	1034	923	940	941	762	1135	1286	1319	1371	1429	40.7964	38.2418	36.2254	37.2987	38.8786	35.419	34.1086	42.1006	45.2781	55.2545	59.2399	62.0506	50.4216	47.7129	44.9906	46.6581	48.836	44.3636	42.7937	51.9376	56.748	65.7677	70.7923	73.5406	0.0383322	0.077959	0.622934	0.996544	0.175585	0.0765742	0.021848	0.0410425	0.0426475	0.0775005	0.582123
AT1G06703	NA	NA	0	0	0	0	0	0	0	0	0	0	0	0	0	0	0	0	0	0	0	0	0	0	0	0	0	0	0	0	0	0	0	0	0	0	0	0	NA	NA	NA	NA	NA	NA	NA	NA	NA	NA	NA
AT1G06707	NA	NA	0	0	0	0	0	0	0	0	0	0	0	0	0	0	0	0	0	0	0	0	0	0	0	0	0	0	0	0	0	0	0	0	0	0	0	0	NA	NA	NA	NA	NA	NA	NA	NA	NA	NA	NA
AT1G06710	protein_coding		190	200	215	148	171	158	122	190	203	209	224	205	0.322817	0.271599	0.315894	0.250821	0.296613	0.249411	0.229023	0.295568	0.299746	0.36718	0.405915	0.373317	9.51351	8.08008	9.3549	7.48147	8.88399	7.44894	6.85149	8.6944	8.95789	10.4211	11.5664	10.5499	-0.105831	0.133901	0.429313	0.996544	0.11074	0.132295	0.402554	0.49826	-0.171915	0.132983	0.196093
AT1G06713	NA	NA	0	0	0	0	0	0	0	0	0	0	0	0	0	0	0	0	0	0	0	0	0	0	0	0	0	0	0	0	0	0	0	0	0	0	0	0	NA	NA	NA	NA	NA	NA	NA	NA	NA	NA	NA
AT1G06717	NA	NA	4	6	5	7	5	7	4	2	5	3	2	4	0.914571	1.09649	0.988616	1.59645	1.16713	1.487	1.01049	0.418685	0.993532	0.709265	0.487721	0.980254	0.200284	0.242402	0.217556	0.353853	0.259766	0.330016	0.224639	0.09152	0.220638	0.149585	0.103271	0.205852	0.580856	0.672245	0.387558	0.996544	-0.513456	0.789481	0.515452	0.605263	-0.358688	0.728683	0.622549
AT1G06720	protein_coding		918	1024	770	749	708	412	644	795	787	1080	1064	1262	19.17	17.0913	13.905	15.6013	15.0939	7.99338	14.8587	15.2001	14.2826	23.3202	23.6976	28.2462	45.9653	41.37	33.5036	37.8623	36.7828	19.4238	36.1669	36.3792	34.7284	53.8507	54.9402	64.9463	-0.300328	0.177013	0.0897637	0.827335	0.393484	0.176098	0.0254531	0.0470356	-0.204071	0.176545	0.247717
AT1G06723	NA	NA	0	0	0	0	0	0	0	0	0	0	0	0	0	0	0	0	0	0	0	0	0	0	0	0	0	0	0	0	0	0	0	0	0	0	0	0	NA	NA	NA	NA	NA	NA	NA	NA	NA	NA	NA
AT1G06727	NA	NA	0	0	0	0	0	0	0	0	0	0	0	0	0	0	0	0	0	0	0	0	0	0	0	0	0	0	0	0	0	0	0	0	0	0	0	0	NA	NA	NA	NA	NA	NA	NA	NA	NA	NA	NA
AT1G06730	protein_coding		257	327	387	280	283	284	252	270	286	274	226	236	9.82786	9.99469	12.7979	10.6803	11.0485	10.0902	10.6474	9.45343	9.50487	10.8344	9.21761	9.67295	12.8683	13.2109	16.8388	14.1541	14.7027	13.3892	14.1523	12.3552	12.6205	13.6621	11.6696	12.1453	0.0435554	0.141503	0.75823	0.996544	-0.359867	0.144337	0.0126584	0.0252056	-0.175161	0.141973	0.217291
AT1G06733	NA	NA	0	0	0	0	0	0	0	0	0	0	0	0	0	0	0	0	0	0	0	0	0	0	0	0	0	0	0	0	0	0	0	0	0	0	0	0	NA	NA	NA	NA	NA	NA	NA	NA	NA	NA	NA
AT1G06737	NA	NA	0	0	0	0	0	0	0	0	0	0	0	0	0	0	0	0	0	0	0	0	0	0	0	0	0	0	0	0	0	0	0	0	0	0	0	0	NA	NA	NA	NA	NA	NA	NA	NA	NA	NA	NA
AT1G06740	transposable_element_gene		83	114	95	83	103	92	78	114	114	66	113	133	2.60841	2.86351	2.58179	2.60181	3.30465	2.68621	2.70837	3.28022	3.11356	2.14472	3.78757	4.47992	4.1559	4.60565	4.13356	4.19569	5.35118	4.33736	4.38046	5.21664	5.03054	3.29088	5.83481	6.84458	0.174143	0.231367	0.45165	0.996544	-0.174339	0.229108	0.446689	0.541506	0.138899	0.230203	0.546259
AT1G06743	NA	NA	0	0	0	0	0	0	0	0	0	0	0	0	0	0	0	0	0	0	0	0	0	0	0	0	0	0	0	0	0	0	0	0	0	0	0	0	NA	NA	NA	NA	NA	NA	NA	NA	NA	NA	NA
AT1G06747	NA	NA	0	0	0	0	0	0	0	0	0	0	0	0	0	0	0	0	0	0	0	0	0	0	0	0	0	0	0	0	0	0	0	0	0	0	0	0	NA	NA	NA	NA	NA	NA	NA	NA	NA	NA	NA
AT1G06750	protein_coding		3	2	6	5	2	1	0	3	3	1	2	4	0.10514	0.0560238	0.181844	0.17479	0.0715595	0.0325613	0	0.0962649	0.0913739	0.036239	0.0747585	0.150255	0.150213	0.0808008	0.261067	0.252752	0.103906	0.0471452	0	0.13728	0.132383	0.0498618	0.103271	0.205852	-0.236946	0.981481	0.809232	NA	0.0666143	1.08374	0.950987	0.964082	-0.866048	1.03208	0.401397
AT1G06753	NA	NA	8	14	7	7	10	4	11	9	8	10	6	10	1.46507	2.04923	1.10858	1.27869	1.86964	0.680585	2.22575	1.50907	1.27325	1.89364	1.17193	1.96286	0.400569	0.565606	0.304578	0.353853	0.519532	0.188581	0.617757	0.41184	0.35302	0.498618	0.309813	0.51463	-0.215744	0.570768	0.705439	0.996544	-0.348946	0.555277	0.52973	0.618225	0.0602967	0.548127	0.912405
AT1G06757	NA	NA	3	1	0	2	1	0	3	0	1	0	2	0	0.66023	0.175902	0	0.439039	0.22468	0	0.729478	0	0.191262	0	0.469449	0	0.150213	0.0404004	0	0.101101	0.0519532	0	0.168479	0	0.0441275	0	0.103271	0	-0.223939	1.7575	0.898609	NA	-1.33386	1.84017	0.46854	0.562207	0.178884	1.69363	0.915883
AT1G06760	protein_coding		2168	2337	2473	1888	1835	1714	1868	2798	2587	2265	2356	2469	142.85	123.076	140.911	124.086	123.437	104.927	135.992	168.798	148.14	154.319	165.569	174.366	108.554	94.4158	107.603	95.4393	95.3341	80.8068	104.906	128.036	114.158	112.937	121.653	127.062	-0.124275	0.0754042	0.0993278	0.850481	-0.236833	0.0747761	0.001539	0.00372155	0.120975	0.0748109	0.105861
AT1G06770	protein_coding	DRIP1	119	163	186	131	131	148	116	170	180	232	244	239	4.58508	5.01977	6.19746	5.03467	5.15302	5.29805	4.93827	5.99721	6.02736	9.24311	10.0271	9.87005	5.95846	6.58527	8.09308	6.62211	6.80586	6.97749	6.51453	7.7792	7.94296	11.5679	12.5991	12.2997	0.0502941	0.150485	0.738218	0.996544	0.41605	0.14337	0.00370877	0.0083185	0.0624677	0.1487	0.674419
AT1G06773	NA	NA	0	0	0	0	0	0	0	0	0	0	0	0	0	0	0	0	0	0	0	0	0	0	0	0	0	0	0	0	0	0	0	0	0	0	0	0	NA	NA	NA	NA	NA	NA	NA	NA	NA	NA	NA
AT1G06777	NA	NA	0	0	0	0	0	0	0	0	0	0	0	0	0	0	0	0	0	0	0	0	0	0	0	0	0	0	0	0	0	0	0	0	0	0	0	0	NA	NA	NA	NA	NA	NA	NA	NA	NA	NA	NA
AT1G06780	protein_coding	GAUT6	200	244	253	205	174	169	198	294	246	350	394	313	6.38784	6.22888	6.98788	6.53096	5.67367	5.01494	6.98725	8.59749	6.82832	11.5591	13.4216	10.7149	10.0142	9.8577	11.0083	10.3628	9.03985	7.96754	11.1196	13.4534	10.8554	17.4516	20.3444	16.1079	-0.109043	0.14144	0.440741	0.996544	0.311807	0.134299	0.0202467	0.038406	0.155961	0.138081	0.258693
AT1G06783	NA	NA	0	0	0	0	0	0	0	0	0	0	0	0	0	0	0	0	0	0	0	0	0	0	0	0	0	0	0	0	0	0	0	0	0	0	0	0	NA	NA	NA	NA	NA	NA	NA	NA	NA	NA	NA
AT1G06787	NA	NA	0	0	0	0	0	0	0	0	0	0	0	0	0	0	0	0	0	0	0	0	0	0	0	0	0	0	0	0	0	0	0	0	0	0	0	0	NA	NA	NA	NA	NA	NA	NA	NA	NA	NA	NA
AT1G06790	protein_coding		190	173	182	136	132	102	143	175	185	206	213	175	15.1142	10.9995	12.52	10.7912	10.7201	7.53854	12.5686	12.7459	12.7897	16.9445	18.0716	14.9208	9.51351	6.98927	7.91904	6.87487	6.85782	4.80881	8.03085	8.008	8.16359	10.2715	10.9984	9.00602	-0.326714	0.16048	0.0417645	0.698781	0.0283809	0.15492	0.854644	0.89219	-0.0452734	0.155925	0.771545
AT1G06797	NA	NA	0	0	0	0	0	0	0	0	0	0	0	0	0	0	0	0	0	0	0	0	0	0	0	0	0	0	0	0	0	0	0	0	0	0	0	0	NA	NA	NA	NA	NA	NA	NA	NA	NA	NA	NA
AT1G06800	protein_coding	PLA-I{gamma}1	131	158	160	121	136	101	151	174	172	269	245	268	5.23223	5.04393	5.52632	4.82059	5.54556	3.74793	6.66361	6.36305	5.97034	11.1096	10.4368	11.4729	6.55932	6.38327	6.96179	6.11661	7.06563	4.76166	8.48012	7.96224	7.58994	13.4128	12.6507	13.7921	-0.0868475	0.150707	0.564435	0.996544	0.434919	0.138314	0.00166413	0.00399415	0.228935	0.145312	0.115146
AT1G06810	protein_coding		0	0	0	0	0	0	0	0	0	0	0	0	0	0	0	0	0	0	0	0	0	0	0	0	0	0	0	0	0	0	0	0	0	0	0	0	NA	NA	NA	NA	NA	NA	NA	NA	NA	NA	NA
AT1G06817	NA	NA	0	0	0	0	0	0	0	0	0	0	0	0	0	0	0	0	0	0	0	0	0	0	0	0	0	0	0	0	0	0	0	0	0	0	0	0	NA	NA	NA	NA	NA	NA	NA	NA	NA	NA	NA
AT1G06820	protein_coding	CRTISO	928	1198	1266	851	832	1134	789	945	1034	752	816	804	27.7806	28.6646	32.7739	25.411	25.4277	31.5399	26.0968	25.9015	26.901	23.2778	26.0536	25.7971	46.466	48.3997	55.0852	43.0185	43.225	53.4626	44.3101	43.2432	45.6279	37.4961	42.1346	41.3762	-0.0269034	0.124542	0.828974	0.996544	-0.437766	0.125679	0.000495454	0.00131146	-0.210636	0.124641	0.0910378
AT1G06823	NA	NA	0	0	0	0	0	0	0	0	0	0	0	0	0	0	0	0	0	0	0	0	0	0	0	0	0	0	0	0	0	0	0	0	0	0	0	0	NA	NA	NA	NA	NA	NA	NA	NA	NA	NA	NA
AT1G06827	NA	NA	0	0	0	0	0	0	0	0	0	0	0	0	0	0	0	0	0	0	0	0	0	0	0	0	0	0	0	0	0	0	0	0	0	0	0	0	NA	NA	NA	NA	NA	NA	NA	NA	NA	NA	NA
AT1G06830	protein_coding	GRXS11	387	326	280	251	184	216	163	129	278	51	81	47	53.7344	36.1788	33.6201	34.7627	26.0825	27.8644	25.0061	16.3995	33.546	7.3222	11.9953	6.99456	19.3775	13.1705	12.1831	12.6882	9.55938	10.1834	9.15404	5.90304	12.2675	2.54295	4.18248	2.41876	-0.386528	0.259667	0.136605	0.902404	-1.87778	0.278261	1.49596e-11	1.03529e-10	-0.736285	0.260646	0.00473028
AT1G06837	NA	NA	4	9	5	7	7	11	1	5	6	6	7	14	0.52576	0.94551	0.568327	0.917751	0.939326	1.34331	0.145226	0.601725	0.685383	0.815472	0.981319	1.97232	0.200284	0.363604	0.217556	0.353853	0.363672	0.518597	0.0561598	0.2288	0.264765	0.299171	0.361449	0.720482	0.723412	0.633141	0.253214	0.985349	0.991484	0.675912	0.142407	0.210664	-0.534929	0.704521	0.447685
AT1G06840	protein_coding		334	410	426	333	293	318	281	410	443	674	670	736	7.80492	7.65775	8.60859	7.76185	6.99005	6.90404	7.25512	8.77214	8.99663	16.2859	16.6986	18.4341	16.7238	16.5642	18.5358	16.8333	15.2223	14.9922	15.7809	18.7616	19.5485	33.6068	34.5958	37.8768	-0.0713881	0.095016	0.452456	0.996544	0.672885	0.0889102	3.78619e-14	3.38261e-13	0.0212697	0.0932104	0.819498
AT1G06850	protein_coding	AtbZIP52	131	205	138	112	166	155	132	224	203	82	92	89	6.99583	8.75019	6.37305	5.96602	9.05037	7.69049	7.78858	10.9526	9.42146	4.52806	5.2401	5.09424	6.55932	8.28208	6.00454	5.66165	8.62423	7.3075	7.41309	10.2502	8.95789	4.08867	4.75047	4.5802	0.120283	0.19099	0.528834	0.996544	-1.28322	0.197444	8.07533e-11	5.18737e-10	0.306364	0.188425	0.103967
AT1G06853	NA	NA	0	0	0	0	0	0	0	0	0	0	0	0	0	0	0	0	0	0	0	0	0	0	0	0	0	0	0	0	0	0	0	0	0	0	0	0	NA	NA	NA	NA	NA	NA	NA	NA	NA	NA	NA
AT1G06857	NA	NA	0	0	0	0	0	0	0	0	0	0	0	0	0	0	0	0	0	0	0	0	0	0	0	0	0	0	0	0	0	0	0	0	0	0	0	0	NA	NA	NA	NA	NA	NA	NA	NA	NA	NA	NA
AT1G06860	pre_trna		0	0	0	0	0	0	0	0	0	0	0	0	0	0	0	0	0	0	0	0	0	0	0	0	0	0	0	0	0	0	0	0	0	0	0	0	NA	NA	NA	NA	NA	NA	NA	NA	NA	NA	NA
AT1G06863	NA	NA	0	0	0	0	0	0	0	0	0	0	0	0	0	0	0	0	0	0	0	0	0	0	0	0	0	0	0	0	0	0	0	0	0	0	0	0	NA	NA	NA	NA	NA	NA	NA	NA	NA	NA	NA
AT1G06867	NA	NA	0	0	0	0	0	0	1	0	0	2	2	1	0	0	0	0	0	0	0.243159	0	0	0.455129	0.469449	0.235882	0	0	0	0	0	0	0.0561598	0	0	0.0997235	0.103271	0.051463	0	2.64053	1	NA	1.99904	2.44943	0.414428	NA	1.04617	2.64051	0.691956
AT1G06870	protein_coding	TPP2	325	339	375	293	263	306	254	385	366	319	328	283	14.038	11.7035	14.0073	12.6238	11.5976	12.28	12.1219	15.2259	13.7391	14.2476	15.1105	13.1017	16.2731	13.6957	16.3167	14.8113	13.6637	14.4264	14.2646	17.6176	16.1507	15.9059	16.9364	14.564	-0.0347763	0.110687	0.75338	0.996544	-0.314066	0.110341	0.00442281	0.00975949	0.0161495	0.109286	0.882522
AT1G06873	NA	NA	0	0	0	0	0	0	0	0	0	0	0	0	0	0	0	0	0	0	0	0	0	0	0	0	0	0	0	0	0	0	0	0	0	0	0	0	NA	NA	NA	NA	NA	NA	NA	NA	NA	NA	NA
AT1G06877	NA	NA	0	0	0	0	0	0	0	0	0	0	0	0	0	0	0	0	0	0	0	0	0	0	0	0	0	0	0	0	0	0	0	0	0	0	0	0	NA	NA	NA	NA	NA	NA	NA	NA	NA	NA	NA
AT1G06880	pre_trna		0	0	0	0	0	0	0	0	0	0	0	0	0	0	0	0	0	0	0	0	0	0	0	0	0	0	0	0	0	0	0	0	0	0	0	0	NA	NA	NA	NA	NA	NA	NA	NA	NA	NA	NA
AT1G06883	NA	NA	0	0	0	0	0	0	3	7	6	20	24	17	0	0	0	0	0	0	0.246474	0.476575	0.387739	1.53778	1.90339	1.35489	0	0	0	0	0	0	0.168479	0.32032	0.264765	0.997235	1.23925	0.874871	0	1.73301	1	1	1.74429	0.628655	0.00552641	0.0119687	4.90848	1.3224	0.000205789
AT1G06890	protein_coding	UXT3	636	710	670	523	523	579	503	803	710	946	911	919	26.526	23.6684	24.1652	21.7579	22.2694	22.4362	23.1793	30.6642	25.7352	40.7978	40.5245	41.0821	31.8452	28.6843	29.1525	26.4379	27.1715	27.2971	28.2484	36.7453	31.3306	47.1692	47.04	47.2945	-0.0739176	0.0827138	0.371507	0.996544	0.259206	0.0795522	0.00112077	0.00278757	0.0647439	0.0813208	0.425943
AT1G06897	NA	NA	0	0	0	0	0	0	0	0	0	0	0	0	0	0	0	0	0	0	0	0	0	0	0	0	0	0	0	0	0	0	0	0	0	0	0	0	NA	NA	NA	NA	NA	NA	NA	NA	NA	NA	NA
AT1G06900	protein_coding		930	1215	1076	794	836	859	760	1011	988	1202	1171	1361	19.866	20.7443	19.8765	16.9179	18.2316	17.0481	17.9373	19.7733	18.3417	26.5499	26.679	31.1607	46.5661	49.0865	46.818	40.1371	43.4328	40.4977	42.6814	46.2634	43.598	59.9339	60.4652	70.0411	-0.12979	0.079118	0.100909	0.855029	0.224448	0.0780879	0.00404921	0.00901411	-0.145402	0.0786732	0.064577
AT1G06907	NA	NA	0	0	0	0	0	0	0	0	0	0	0	0	0	0	0	0	0	0	0	0	0	0	0	0	0	0	0	0	0	0	0	0	0	0	0	0	NA	NA	NA	NA	NA	NA	NA	NA	NA	NA	NA
AT1G06910	protein_coding	TRFL7	127	143	149	80	99	140	97	110	117	100	92	99	6.13445	5.52082	6.22384	3.85444	4.882	6.28282	5.17679	4.8648	4.91148	4.99462	4.73963	5.12541	6.35903	5.77726	6.48317	4.04404	5.14336	6.60032	5.4475	5.0336	5.16292	4.98618	4.75047	5.09483	-0.154749	0.194846	0.427072	0.996544	-0.373748	0.200247	0.0619804	0.102898	-0.290193	0.194733	0.136168
AT1G06913	NA	NA	0	0	0	0	0	0	0	0	0	0	0	0	0	0	0	0	0	0	0	0	0	0	0	0	0	0	0	0	0	0	0	0	0	0	0	0	NA	NA	NA	NA	NA	NA	NA	NA	NA	NA	NA
AT1G06917	NA	NA	0	0	0	0	0	0	0	0	0	0	0	0	0	0	0	0	0	0	0	0	0	0	0	0	0	0	0	0	0	0	0	0	0	0	0	0	NA	NA	NA	NA	NA	NA	NA	NA	NA	NA	NA
AT1G06920	protein_coding	OFP4	0	0	0	0	0	0	0	0	0	0	0	0	0	0	0	0	0	0	0	0	0	0	0	0	0	0	0	0	0	0	0	0	0	0	0	0	NA	NA	NA	NA	NA	NA	NA	NA	NA	NA	NA
AT1G06923	protein_coding		0	0	0	0	0	0	0	0	0	0	0	1	0	0	0	0	0	0	0	0	0	0	0	0.100185	0	0	0	0	0	0	0	0	0	0	0	0.051463	0	4.40746	1	NA	0.738138	4.40736	0.866994	NA	0	4.40736	1
AT1G06925	protein_coding		0	0	0	0	0	0	0	0	0	0	0	0	0	0	0	0	0	0	0	0	0	0	0	0	0	0	0	0	0	0	0	0	0	0	0	0	NA	NA	NA	NA	NA	NA	NA	NA	NA	NA	NA
AT1G06927	NA	NA	0	0	0	0	0	0	0	0	0	0	0	0	0	0	0	0	0	0	0	0	0	0	0	0	0	0	0	0	0	0	0	0	0	0	0	0	NA	NA	NA	NA	NA	NA	NA	NA	NA	NA	NA
AT1G06930	protein_coding		0	0	0	0	0	0	0	0	0	0	0	0	0	0	0	0	0	0	0	0	0	0	0	0	0	0	0	0	0	0	0	0	0	0	0	0	NA	NA	NA	NA	NA	NA	NA	NA	NA	NA	NA
AT1G06933	NA	NA	0	0	0	0	0	0	0	0	0	0	0	0	0	0	0	0	0	0	0	0	0	0	0	0	0	0	0	0	0	0	0	0	0	0	0	0	NA	NA	NA	NA	NA	NA	NA	NA	NA	NA	NA
AT1G06937	NA	NA	0	0	0	0	0	0	0	0	0	0	0	0	0	0	0	0	0	0	0	0	0	0	0	0	0	0	0	0	0	0	0	0	0	0	0	0	NA	NA	NA	NA	NA	NA	NA	NA	NA	NA	NA
AT1G06943	NA	NA	0	0	0	0	0	0	0	0	0	1	0	0	0	0	0	0	0	0	0	0	0	0.259753	0	0	0	0	0	0	0	0	0	0	0	0.0498618	0	0	0	4.40746	1	NA	0.738138	4.40736	0.866994	NA	0	4.40736	1
AT1G06947	NA	NA	0	0	0	0	0	0	0	0	0	0	0	0	0	0	0	0	0	0	0	0	0	0	0	0	0	0	0	0	0	0	0	0	0	0	0	0	NA	NA	NA	NA	NA	NA	NA	NA	NA	NA	NA
AT1G06950	protein_coding	TIC110	2962	4482	3700	3606	3373	3267	3126	3836	4105	3887	3519	3937	65.7361	79.5036	71.0103	79.826	76.4234	67.3632	76.6522	77.9467	79.1748	89.1998	83.2957	93.6496	148.311	181.075	160.991	182.285	175.238	154.023	175.555	175.535	181.144	193.813	181.705	202.61	0.125652	0.0940628	0.181604	0.948334	-0.181042	0.0939731	0.054038	0.0913812	0.0780495	0.0939995	0.406359
AT1G06953	NA	NA	0	0	0	0	0	0	0	0	0	0	0	0	0	0	0	0	0	0	0	0	0	0	0	0	0	0	0	0	0	0	0	0	0	0	0	0	NA	NA	NA	NA	NA	NA	NA	NA	NA	NA	NA
AT1G06957	NA	NA	0	0	0	0	0	0	0	0	0	0	0	0	0	0	0	0	0	0	0	0	0	0	0	0	0	0	0	0	0	0	0	0	0	0	0	0	NA	NA	NA	NA	NA	NA	NA	NA	NA	NA	NA
AT1G06960	protein_coding		367	424	305	276	280	235	258	324	378	342	234	276	25.3176	23.3786	18.1952	18.9917	19.7199	15.0619	19.6649	20.4645	22.6622	24.3957	17.217	20.4073	18.3761	17.1298	13.2709	13.9519	14.5469	11.0791	14.4892	14.8262	16.6802	17.0527	12.0827	14.2038	-0.231939	0.147151	0.11498	0.873358	-0.382707	0.147558	0.0094978	0.019469	-0.119911	0.145707	0.410531
AT1G06963	NA	NA	0	2	0	0	0	0	0	2	0	3	0	0	0	0.147792	0	0	0	0	0	0.169299	0	0.286797	0	0	0	0.0808008	0	0	0	0	0	0.09152	0	0.149585	0	0	-1.53618	3.24035	0.635443	NA	0.453429	3.13576	0.885027	NA	0.0627938	3.19961	0.984342
AT1G06967	NA	NA	0	0	0	0	0	0	0	0	0	0	0	0	0	0	0	0	0	0	0	0	0	0	0	0	0	0	0	0	0	0	0	0	0	0	0	0	NA	NA	NA	NA	NA	NA	NA	NA	NA	NA	NA
AT1G06970	protein_coding	CHX14	6	2	5	3	0	9	0	2	5	3	4	2	0.158821	0.042314	0.114453	0.0792097	0	0.221338	0	0.0484717	0.115022	0.0821125	0.112928	0.0567426	0.300427	0.0808008	0.217556	0.151651	0	0.424307	0	0.09152	0.220638	0.149585	0.206542	0.102926	0.0871583	1.01484	0.931559	NA	0.233755	1.11574	0.834054	0.87635	-0.922718	1.08257	0.394027
AT1G06973	NA	NA	0	0	0	0	0	0	0	0	0	0	0	0	0	0	0	0	0	0	0	0	0	0	0	0	0	0	0	0	0	0	0	0	0	0	0	0	NA	NA	NA	NA	NA	NA	NA	NA	NA	NA	NA
AT1G06977	NA	NA	8	20	10	12	12	11	15	15	14	19	12	16	0.784253	1.56708	0.847748	1.1734	1.20099	1.00188	1.6247	1.34635	1.19275	1.92597	1.25468	1.68115	0.400569	0.808008	0.435112	0.606606	0.623438	0.518597	0.842396	0.6864	0.617786	0.947374	0.619626	0.823408	0.133294	0.461219	0.772578	0.996544	-0.133136	0.435273	0.759705	0.816217	0.314456	0.447765	0.482505
AT1G06980	protein_coding		101	112	139	46	72	103	79	72	98	14	20	9	7.42352	6.57964	8.83494	3.37245	5.40271	7.03364	6.41552	4.8453	6.25992	1.06401	1.56784	0.709009	5.05718	4.52485	6.04805	2.32532	3.74063	4.85595	4.43662	3.29472	4.3245	0.698065	1.03271	0.463167	-0.431337	0.299207	0.149415	0.919545	-2.75671	0.361761	2.53195e-14	2.30614e-13	-0.410317	0.297544	0.167891
AT1G06983	NA	NA	0	0	0	0	0	0	0	0	0	1	3	5	0	0	0	0	0	0	0	0	0	0.176655	0.546641	0.915561	0	0	0	0	0	0	0	0	0	0.0498618	0.154907	0.257315	0	2.78639	1	NA	3.80253	2.57057	0.139072	NA	0	2.78636	1
AT1G06987	NA	NA	0	0	0	0	0	0	0	0	0	0	0	0	0	0	0	0	0	0	0	0	0	0	0	0	0	0	0	0	0	0	0	0	0	0	0	0	NA	NA	NA	NA	NA	NA	NA	NA	NA	NA	NA
AT1G06990	protein_coding		0	0	0	0	0	0	0	0	0	0	0	0	0	0	0	0	0	0	0	0	0	0	0	0	0	0	0	0	0	0	0	0	0	0	0	0	NA	NA	NA	NA	NA	NA	NA	NA	NA	NA	NA
AT1G06993	NA	NA	0	1	5	0	2	1	2	2	2	2	0	4	0	0.201445	1.08976	0	0.514614	0.234162	0.556939	0.461521	0.438072	0.52122	0	1.08054	0	0.0404004	0.217556	0	0.103906	0.0471452	0.11232	0.09152	0.0882551	0.0997235	0	0.205852	-0.741041	1.43401	0.605323	NA	-0.241146	1.30984	0.853933	0.891773	0.0992563	1.30964	0.939587
AT1G06997	NA	NA	0	0	0	0	0	0	0	0	0	0	0	0	0	0	0	0	0	0	0	0	0	0	0	0	0	0	0	0	0	0	0	0	0	0	0	0	NA	NA	NA	NA	NA	NA	NA	NA	NA	NA	NA
AT1G07000	protein_coding	ATEXO70B2	234	227	155	234	191	166	177	394	266	1091	922	1090	7.85141	6.0877	4.49742	7.83153	6.54268	5.17481	6.56178	12.104	7.75653	37.8518	32.9949	39.1994	11.7166	9.17089	6.74423	11.8288	9.92305	7.8261	9.94028	18.0294	11.7379	54.3992	47.6079	56.0946	0.170265	0.200147	0.394937	0.996544	1.70274	0.1908	4.48914e-19	6.23607e-18	0.485249	0.197758	0.0141375
AT1G07003	NA	NA	0	0	0	0	0	0	0	0	0	0	0	0	0	0	0	0	0	0	0	0	0	0	0	0	0	0	0	0	0	0	0	0	0	0	0	0	NA	NA	NA	NA	NA	NA	NA	NA	NA	NA	NA
AT1G07007	NA	NA	0	0	0	0	0	0	0	0	0	0	0	0	0	0	0	0	0	0	0	0	0	0	0	0	0	0	0	0	0	0	0	0	0	0	0	0	NA	NA	NA	NA	NA	NA	NA	NA	NA	NA	NA
AT1G07010	protein_coding		2413	2535	2802	2172	1895	2302	1731	2110	2234	1973	1810	1769	113.608	95.3952	114.083	102.003	91.0862	100.696	90.0465	90.9569	91.4093	96.0528	90.8899	89.2693	120.822	102.415	121.918	109.796	98.4513	108.528	97.2126	96.5536	98.5809	98.3773	93.4603	91.038	-0.0498863	0.0901993	0.580218	0.996544	-0.346039	0.0908999	0.000140765	0.000409513	-0.27504	0.0903146	0.00232402
AT1G07013	NA	NA	0	0	0	0	0	0	0	0	0	0	0	0	0	0	0	0	0	0	0	0	0	0	0	0	0	0	0	0	0	0	0	0	0	0	0	0	NA	NA	NA	NA	NA	NA	NA	NA	NA	NA	NA
AT1G07017	NA	NA	0	0	0	0	0	0	0	0	0	0	0	0	0	0	0	0	0	0	0	0	0	0	0	0	0	0	0	0	0	0	0	0	0	0	0	0	NA	NA	NA	NA	NA	NA	NA	NA	NA	NA	NA
AT1G07020	protein_coding		107	136	85	98	97	106	74	138	159	165	151	180	9.97709	10.1357	6.85392	9.11476	9.23384	9.18291	7.62374	11.7815	12.8846	15.9087	15.0169	17.9893	5.35761	5.49446	3.69845	4.95395	5.03946	4.99739	4.15582	6.31488	7.01628	8.22719	7.79696	9.26334	0.116688	0.192669	0.544755	0.996544	0.23319	0.18391	0.204812	0.285831	0.228106	0.189723	0.229243
AT1G07023	NA	NA	0	0	0	0	0	0	0	0	0	0	0	1	0	0	0	0	0	0	0	0	0	0	0	0.214833	0	0	0	0	0	0	0	0	0	0	0	0.051463	0	4.40746	1	NA	0.738138	4.40736	0.866994	NA	0	4.40736	1
AT1G07025	protein_coding		0	0	0	0	0	0	0	0	0	0	0	0	0	0	0	0	0	0	0	0	0	0	0	0	0	0	0	0	0	0	0	0	0	0	0	0	NA	NA	NA	NA	NA	NA	NA	NA	NA	NA	NA
AT1G07027	NA	NA	0	0	0	0	0	0	2	0	0	0	0	0	0	0	0	0	0	0	0.540874	0	0	0	0	0	0	0	0	0	0	0	0.11232	0	0	0	0	0	0	4.40746	1	NA	-2.36971	4.34721	0.585677	NA	2.23047	4.34721	0.607895
AT1G07030	protein_coding		367	422	399	311	324	377	320	393	413	855	648	762	18.772	17.2525	17.6489	15.8673	16.9192	17.916	18.0847	18.405	18.359	45.221	35.3511	41.7754	18.3761	17.049	17.361	15.7212	16.8328	17.7737	17.9711	17.9837	18.2247	42.6318	33.4598	39.2148	0.00687094	0.112737	0.951402	0.998747	0.792496	0.108111	2.29435e-13	1.89257e-12	-0.000613017	0.11191	0.995629
AT1G07040	protein_coding		223	281	364	218	218	329	199	359	312	1107	999	1394	9.59964	9.66835	13.5504	9.36065	9.5807	13.1583	9.46498	14.1496	11.6724	49.2751	45.867	64.3182	11.1659	11.3525	15.8381	11.02	11.3258	15.5108	11.1758	16.4278	13.7678	55.197	51.5839	71.7394	0.0577782	0.192754	0.764367	0.996544	1.81323	0.187316	3.66498e-22	6.70022e-21	0.0607857	0.192095	0.751672
AT1G07050	protein_coding		22	16	14	15	12	11	7	14	10	3	10	4	1.96499	1.14223	1.08135	1.33637	1.09423	0.91282	0.6908	1.1449	0.776233	0.27707	0.952625	0.38293	1.10156	0.646407	0.609157	0.758257	0.623438	0.518597	0.393118	0.64064	0.441275	0.149585	0.516355	0.205852	-0.227494	0.473277	0.630745	0.996544	-1.0596	0.565293	0.0608725	0.101308	-0.695542	0.487266	0.153454
AT1G07060	protein_coding		1	0	0	0	2	0	2	4	2	1	3	0	0.104184	0	0	0	0.212726	0	0.230222	0.381557	0.181086	0.107728	0.333354	0	0.0500711	0	0	0	0.103906	0	0.11232	0.18304	0.0882551	0.0498618	0.154907	0	1.14748	1.90811	0.547595	NA	-1.18857	1.41554	0.401098	0.496915	2.96134	1.69609	0.0808147
AT1G07070	protein_coding	RPL35AA	281	343	318	256	271	212	264	292	371	225	207	200	31.3729	30.6082	30.7026	28.5093	30.8893	21.9907	32.5663	29.8491	35.9978	25.9753	24.6492	23.9331	14.07	13.8573	13.8366	12.9409	14.0793	9.99478	14.8262	13.3619	16.3713	11.2189	10.6886	10.2926	-0.109851	0.127901	0.39041	0.996544	-0.76572	0.129974	3.83119e-09	2.05001e-08	0.0546519	0.125767	0.663889
AT1G07080	protein_coding		2014	2106	2329	1552	1609	1917	1341	1976	1923	2180	2128	2127	125.758	105.107	125.761	96.6648	102.571	111.213	92.5173	112.97	104.354	140.755	141.721	142.353	100.843	85.0833	101.338	78.4544	83.5926	90.3773	75.3102	90.4218	84.8573	108.699	109.88	109.462	-0.109689	0.0933472	0.239968	0.984383	0.0934631	0.0933343	0.316643	0.410305	-0.236425	0.0933323	0.0113043
AT1G07090	protein_coding	LSH6	255	247	229	203	171	149	187	300	290	238	289	271	20.6506	15.9877	16.0372	16.3979	14.1377	11.2107	16.7321	22.244	20.4101	19.9296	24.9617	23.5225	12.7681	9.9789	9.96406	10.2617	8.88399	7.02463	10.5019	13.728	12.797	11.8671	14.9227	13.9465	-0.251137	0.143957	0.0810672	0.811021	-0.1585	0.138711	0.253177	0.341068	0.145126	0.139572	0.298437
AT1G07100	pre_trna		0	0	0	0	0	0	0	0	0	0	0	0	0	0	0	0	0	0	0	0	0	0	0	0	0	0	0	0	0	0	0	0	0	0	0	0	NA	NA	NA	NA	NA	NA	NA	NA	NA	NA	NA
AT1G07110	protein_coding	FKFBP	2911	3371	3053	2833	2791	3068	2446	2697	2839	2304	2176	2306	79.7072	73.7751	72.2907	77.3751	78.02	78.0486	73.9994	67.614	67.5578	65.2331	63.5475	67.6762	145.757	136.19	132.84	143.21	145.001	144.641	137.367	123.415	125.278	114.882	112.359	118.674	0.135067	0.0851152	0.112541	0.870055	-0.461117	0.0857398	7.52781e-08	3.44948e-07	-0.136113	0.0852536	0.110361
AT1G07117	NA	NA	0	0	0	0	0	0	0	0	0	0	0	0	0	0	0	0	0	0	0	0	0	0	0	0	0	0	0	0	0	0	0	0	0	0	0	0	NA	NA	NA	NA	NA	NA	NA	NA	NA	NA	NA
AT1G07119	other_rna		12	26	22	15	27	23	17	15	27	21	23	20	1.30728	2.26389	2.07257	1.62996	3.0029	2.32792	2.04622	1.49616	2.55625	2.36557	2.67238	2.33527	0.600853	1.05041	0.957246	0.758257	1.40274	1.08434	0.954716	0.6864	1.19144	1.0471	1.18762	1.02926	0.369281	0.389628	0.343241	0.996544	-0.0926729	0.391104	0.812694	0.860016	0.0616589	0.394334	0.875748
AT1G07120	protein_coding		7	2	4	7	1	1	4	8	8	8	7	1	0.398633	0.0910334	0.196986	0.397624	0.0581387	0.052909	0.251682	0.417124	0.395931	0.471081	0.425165	0.0610374	0.350498	0.0808008	0.174045	0.353853	0.0519532	0.0471452	0.224639	0.36608	0.35302	0.398894	0.361449	0.051463	-0.33443	0.927148	0.718318	0.996544	-0.500688	0.840125	0.551196	0.638108	0.641073	0.856486	0.454163
AT1G07123	NA	NA	0	0	0	0	0	0	0	0	0	0	0	0	0	0	0	0	0	0	0	0	0	0	0	0	0	0	0	0	0	0	0	0	0	0	0	0	NA	NA	NA	NA	NA	NA	NA	NA	NA	NA	NA
AT1G07127	NA	NA	0	0	0	0	0	0	0	0	0	0	0	0	0	0	0	0	0	0	0	0	0	0	0	0	0	0	0	0	0	0	0	0	0	0	0	0	NA	NA	NA	NA	NA	NA	NA	NA	NA	NA	NA
AT1G07128	other_rna		2	4	4	1	4	4	1	3	7	15	9	28	0.130653	0.208855	0.225969	0.0651611	0.266772	0.242775	0.0721782	0.179436	0.397413	1.01324	0.62707	1.96051	0.100142	0.161602	0.174045	0.0505505	0.207813	0.188581	0.0561598	0.13728	0.308893	0.747927	0.46472	1.44096	0.0983567	0.860118	0.908958	0.996544	2.06421	0.732495	0.0048315	0.0105747	0.175482	0.840086	0.834538
AT1G07130	protein_coding	STN1	0	0	0	0	0	0	0	0	0	0	0	0	0	0	0	0	0	0	0	0	0	0	0	0	0	0	0	0	0	0	0	0	0	0	0	0	NA	NA	NA	NA	NA	NA	NA	NA	NA	NA	NA
AT1G07133	NA	NA	1	0	0	0	0	1	1	1	0	0	0	0	0.199391	0	0	0	0	0.185251	0.220304	0.18256	0	0	0	0	0.0500711	0	0	0	0	0.0471452	0.0561598	0.04576	0	0	0	0	0.235381	2.89325	0.93516	NA	-2.15443	2.82457	0.445615	NA	1.0534	2.82457	0.709193
AT1G07135	protein_coding		74	31	24	26	29	28	42	99	60	109	145	111	6.22371	2.08389	1.74554	2.18118	2.49004	2.18792	3.90287	7.62348	4.38555	9.47926	13.0068	10.006	3.70526	1.25241	1.04427	1.31431	1.50664	1.32006	2.35871	4.53024	2.64765	5.43493	7.48715	5.71239	-0.431176	0.408209	0.290848	0.996544	0.679697	0.377078	0.0714605	0.116716	0.654297	0.390262	0.0936287
AT1G07140	protein_coding	RANBP1A	2638	3302	3116	2305	2466	2434	2093	2915	3150	3331	2798	3079	132.886	132.947	135.738	115.818	126.82	113.915	116.49	134.445	137.902	173.504	150.327	166.24	132.088	133.402	135.581	116.519	128.117	114.751	117.542	133.39	139.002	166.09	144.476	158.455	-0.0881871	0.0742763	0.235116	0.980045	-0.0296167	0.074061	0.689233	0.758613	-0.0818961	0.0740928	0.269022
AT1G07143	NA	NA	2	4	0	2	0	0	5	5	5	7	11	8	0.241667	0.386316	0	0.241055	0	0	0.667534	0.553168	0.525063	0.874611	1.41763	1.03609	0.100142	0.161602	0	0.101101	0	0	0.280799	0.2288	0.220638	0.349032	0.567991	0.411704	-1.34272	1.31199	0.306109	0.996544	0.572943	0.738654	0.437951	0.532746	1.42004	0.903032	0.115829
AT1G07147	NA	NA	0	0	0	0	0	0	0	0	0	0	0	0	0	0	0	0	0	0	0	0	0	0	0	0	0	0	0	0	0	0	0	0	0	0	0	0	NA	NA	NA	NA	NA	NA	NA	NA	NA	NA	NA
AT1G07150	protein_coding	MAPKKK13	49	47	56	45	60	43	27	38	32	190	161	216	2.17809	1.66984	2.15263	1.99523	2.72284	1.77584	1.32605	1.54655	1.23619	8.73302	7.63292	10.291	2.45348	1.89882	2.43663	2.27477	3.11719	2.02724	1.51631	1.73888	1.41208	9.47374	8.31332	11.116	0.198469	0.233641	0.395624	0.996544	2.33504	0.228336	1.51129e-24	3.42763e-23	-0.578263	0.249292	0.0203612
AT1G07157	NA	NA	0	0	0	0	0	0	0	0	0	0	0	0	0	0	0	0	0	0	0	0	0	0	0	0	0	0	0	0	0	0	0	0	0	0	0	0	NA	NA	NA	NA	NA	NA	NA	NA	NA	NA	NA
AT1G07160	protein_coding		3	6	1	2	1	1	2	3	1	20	10	32	0.148863	0.237964	0.0429107	0.0989907	0.0506589	0.046102	0.109651	0.136297	0.0431241	1.02618	0.529236	1.70191	0.150213	0.242402	0.0435112	0.101101	0.0519532	0.0471452	0.11232	0.13728	0.0441275	0.997235	0.516355	1.64682	-1.07473	1.02216	0.293062	0.996544	3.14042	0.832912	0.000162976	0.000468757	-0.643299	0.932783	0.490411
AT1G07163	NA	NA	0	0	0	0	0	0	0	0	0	0	0	0	0	0	0	0	0	0	0	0	0	0	0	0	0	0	0	0	0	0	0	0	0	0	0	0	NA	NA	NA	NA	NA	NA	NA	NA	NA	NA	NA
AT1G07167	NA	NA	3	5	3	5	3	6	4	6	9	0	2	2	0.322676	0.429844	0.27904	0.536432	0.329426	0.599586	0.475359	0.590877	0.841284	0	0.229435	0.230567	0.150213	0.202002	0.130534	0.252752	0.155859	0.282871	0.224639	0.27456	0.397148	0	0.103271	0.102926	0.588776	0.765921	0.442062	0.996544	-2.4379	0.93764	0.00932133	0.019145	0.849239	0.741426	0.252038
AT1G07170	protein_coding		232	236	287	230	210	177	164	216	250	381	380	428	20.6493	16.789	22.0902	20.4194	19.0821	14.6367	16.1279	17.6023	19.338	35.0648	36.0732	40.8302	11.6165	9.5345	12.4877	11.6266	10.9102	8.3447	9.2102	9.88416	11.0319	18.9973	19.6215	22.0262	-0.0568325	0.132777	0.66863	0.996544	0.710736	0.128863	3.4792e-08	1.6635e-07	-0.195878	0.13271	0.139949
AT1G07173	NA	NA	0	0	0	0	0	0	0	0	0	0	0	0	0	0	0	0	0	0	0	0	0	0	0	0	0	0	0	0	0	0	0	0	0	0	0	0	NA	NA	NA	NA	NA	NA	NA	NA	NA	NA	NA
AT1G07175	protein_coding		6	5	0	2	6	0	1	2	4	0	0	0	0.748693	0.498676	0	0.248933	0.764353	0	0.13787	0.228498	0.433777	0	0	0	0.300427	0.202002	0	0.101101	0.311719	0	0.0561598	0.09152	0.17651	0	0	0	-0.218339	1.32763	0.869371	NA	-3.82709	1.73683	0.0275605	0.0504255	-0.640261	1.34797	0.634799
AT1G07177	NA	NA	0	0	0	0	0	0	0	0	0	0	0	0	0	0	0	0	0	0	0	0	0	0	0	0	0	0	0	0	0	0	0	0	0	0	0	0	NA	NA	NA	NA	NA	NA	NA	NA	NA	NA	NA
AT1G07180	protein_coding	NDA1	4191	5042	5017	3863	3211	4287	3216	3126	2945	2706	2331	1981	147.558	141.887	152.753	135.665	115.418	140.234	125.106	100.77	90.1123	98.515	87.5328	74.7567	209.848	203.699	218.296	195.277	166.822	202.111	180.61	143.046	129.956	134.926	120.362	101.948	-0.0898261	0.16198	0.579202	0.996544	-0.651461	0.162563	6.13814e-05	0.000188809	-0.504972	0.162102	0.00183849
AT1G07183	NA	NA	0	0	0	0	0	0	0	0	0	0	0	0	0	0	0	0	0	0	0	0	0	0	0	0	0	0	0	0	0	0	0	0	0	0	0	0	NA	NA	NA	NA	NA	NA	NA	NA	NA	NA	NA
AT1G07187	NA	NA	70	156	139	84	73	99	88	87	63	48	46	89	7.61491	13.564	13.0762	9.11476	8.10737	10.0059	10.5771	8.66535	5.9561	5.39931	5.33714	10.3771	3.50498	6.30246	6.04805	4.24624	3.79258	4.66737	4.94206	3.98112	2.78003	2.39337	2.37523	4.5802	-0.256588	0.316027	0.416839	0.996544	-0.635939	0.325575	0.0507866	0.0865279	-0.483089	0.316828	0.127317
AT1G07190	protein_coding		0	0	0	0	0	0	0	0	0	0	0	0	0	0	0	0	0	0	0	0	0	0	0	0	0	0	0	0	0	0	0	0	0	0	0	0	NA	NA	NA	NA	NA	NA	NA	NA	NA	NA	NA
AT1G07193	NA	NA	0	0	0	0	0	0	0	0	0	0	0	0	0	0	0	0	0	0	0	0	0	0	0	0	0	0	0	0	0	0	0	0	0	0	0	0	NA	NA	NA	NA	NA	NA	NA	NA	NA	NA	NA
AT1G07197	NA	NA	0	0	0	0	0	0	0	0	0	0	0	0	0	0	0	0	0	0	0	0	0	0	0	0	0	0	0	0	0	0	0	0	0	0	0	0	NA	NA	NA	NA	NA	NA	NA	NA	NA	NA	NA
AT1G07200	protein_coding	SMXL6	601	543	387	596	470	414	465	636	607	970	851	975	20.7301	14.97	11.5435	20.5056	16.5506	13.2673	17.7213	20.0855	18.1957	34.5962	31.3069	36.0456	30.0927	21.9374	16.8388	30.1281	24.418	19.5181	26.1143	29.1034	26.7854	48.3659	43.9418	50.1764	0.177444	0.160917	0.270156	0.991312	0.498773	0.158484	0.00164868	0.00396289	0.222812	0.160397	0.164794
AT1G07210	protein_coding		621	663	544	556	500	440	419	581	640	660	588	609	39.3885	33.6114	29.8385	35.1764	32.3771	25.9289	29.3635	33.7407	35.2786	43.2864	39.7776	41.4015	31.0942	26.7855	23.6701	28.1061	25.9766	20.7439	23.5309	26.5866	28.2416	32.9088	30.3617	31.341	-0.0543233	0.102444	0.595923	0.996544	-0.0243228	0.101879	0.811306	0.858926	-0.0925731	0.10197	0.363961
AT1G07220	protein_coding		219	234	199	221	171	199	189	316	260	505	445	485	8.61189	7.35472	6.76719	8.66854	6.86501	7.27047	8.2117	11.3774	8.88551	20.5341	18.6637	20.4417	10.9656	9.4537	8.65873	11.1717	8.88399	9.38189	10.6142	14.4602	11.4732	25.1802	22.9778	24.9595	0.0925599	0.127649	0.468382	0.996544	0.704416	0.117447	2.00083e-09	1.10414e-08	0.294349	0.12465	0.0182058
AT1G07230	protein_coding	NPC1	714	821	850	655	598	692	604	823	889	982	1003	1135	25.1271	23.0931	25.868	22.9924	21.485	22.6258	23.4854	26.5182	27.1894	35.7343	37.6469	42.8116	35.7508	33.1687	36.9845	33.1106	31.068	32.6245	33.9205	37.6605	39.2294	48.9643	51.7904	58.4105	-0.0572032	0.0818009	0.484366	0.996544	0.224144	0.0795504	0.00483793	0.0105858	0.0259909	0.0808439	0.747835
AT1G07233	NA	NA	0	0	0	0	0	0	0	0	0	0	0	0	0	0	0	0	0	0	0	0	0	0	0	0	0	0	0	0	0	0	0	0	0	0	0	0	NA	NA	NA	NA	NA	NA	NA	NA	NA	NA	NA
AT1G07237	NA	NA	0	0	0	0	0	0	0	0	0	0	0	0	0	0	0	0	0	0	0	0	0	0	0	0	0	0	0	0	0	0	0	0	0	0	0	0	NA	NA	NA	NA	NA	NA	NA	NA	NA	NA	NA
AT1G07240	protein_coding	UGT71C5	490	547	556	444	421	465	390	533	562	564	505	563	19.6946	17.5725	19.3253	17.8005	17.2752	17.3643	17.3193	19.6145	19.6309	23.4401	21.6484	24.2538	24.5348	22.099	24.1922	22.4444	21.8723	21.9225	21.9023	24.3901	24.7997	28.122	26.0759	28.9737	-0.0234431	0.0793819	0.767749	0.996544	-0.0707852	0.078254	0.3657	0.461828	-0.0325437	0.0784612	0.678307
AT1G07247	NA	NA	0	0	0	0	0	0	0	0	0	0	0	0	0	0	0	0	0	0	0	0	0	0	0	0	0	0	0	0	0	0	0	0	0	0	0	0	NA	NA	NA	NA	NA	NA	NA	NA	NA	NA	NA
AT1G07250	protein_coding	UGT71C4	1195	1490	1656	1121	970	1451	983	1270	1204	1272	1197	1161	49.3287	49.1602	59.1143	46.1569	40.8785	55.6486	44.8335	47.9994	43.193	54.2937	52.7	51.3672	59.835	60.1966	72.0545	56.6671	50.3946	68.4077	55.205	58.1152	53.1296	63.4242	61.8077	59.7485	-0.0549112	0.132832	0.679323	0.996544	-0.145964	0.133263	0.273381	0.363415	-0.246176	0.132919	0.0640155
AT1G07253	NA	NA	0	0	0	0	0	0	0	0	0	0	0	0	0	0	0	0	0	0	0	0	0	0	0	0	0	0	0	0	0	0	0	0	0	0	0	0	NA	NA	NA	NA	NA	NA	NA	NA	NA	NA	NA
AT1G07257	NA	NA	0	0	0	0	0	0	0	0	0	0	0	0	0	0	0	0	0	0	0	0	0	0	0	0	0	0	0	0	0	0	0	0	0	0	0	0	NA	NA	NA	NA	NA	NA	NA	NA	NA	NA	NA
AT1G07260	protein_coding	UGT71C3	33	33	19	30	25	23	20	72	48	63	77	98	1.42863	1.14187	0.711311	1.29547	1.10493	0.925098	0.956647	2.85389	1.80593	2.82017	3.55533	4.54729	1.65235	1.33321	0.826713	1.51651	1.29883	1.08434	1.1232	3.29472	2.11812	3.14129	3.97593	5.04337	0.108797	0.373854	0.771041	0.996544	0.601348	0.336032	0.0735253	0.119634	0.742813	0.358673	0.0383583
AT1G07263	NA	NA	0	0	0	0	0	0	0	0	0	0	0	0	0	0	0	0	0	0	0	0	0	0	0	0	0	0	0	0	0	0	0	0	0	0	0	0	NA	NA	NA	NA	NA	NA	NA	NA	NA	NA	NA
AT1G07267	NA	NA	0	0	0	0	0	0	0	0	0	0	0	0	0	0	0	0	0	0	0	0	0	0	0	0	0	0	0	0	0	0	0	0	0	0	0	0	NA	NA	NA	NA	NA	NA	NA	NA	NA	NA	NA
AT1G07270	protein_coding	CDC6B	33	29	20	31	20	29	21	22	49	17	12	7	1.2917	0.907278	0.676982	1.21034	0.799221	1.05463	0.908202	0.788441	1.66685	0.688059	0.50097	0.293674	1.65235	1.17161	0.870224	1.56707	1.03906	1.36721	1.17936	1.00672	2.16225	0.84765	0.619626	0.360241	0.19083	0.400622	0.633836	0.996544	-1.54378	0.436057	0.000399631	0.00107597	0.212458	0.397072	0.592606
AT1G07273	NA	NA	0	0	0	0	0	0	0	0	0	0	0	0	0	0	0	0	0	0	0	0	0	0	0	0	0	0	0	0	0	0	0	0	0	0	0	0	NA	NA	NA	NA	NA	NA	NA	NA	NA	NA	NA
AT1G07277	NA	NA	0	0	0	0	0	0	0	0	0	0	0	0	0	0	0	0	0	0	0	0	0	0	0	0	0	0	0	0	0	0	0	0	0	0	0	0	NA	NA	NA	NA	NA	NA	NA	NA	NA	NA	NA
AT1G07280	protein_coding		2967	2930	3015	2336	2493	2861	2267	2824	2613	2386	2258	2098	93.8608	74.0849	82.4811	73.7121	80.5155	84.089	79.2382	81.7959	71.839	78.049	76.1859	71.1366	148.561	118.373	131.186	118.086	129.519	134.882	127.314	129.226	115.305	118.97	116.593	107.969	0.020553	0.108539	0.849811	0.996544	-0.413642	0.108899	0.000145642	0.000422252	-0.130579	0.108554	0.229016
AT1G07287	NA	NA	0	0	0	0	0	0	0	0	0	0	0	0	0	0	0	0	0	0	0	0	0	0	0	0	0	0	0	0	0	0	0	0	0	0	0	0	NA	NA	NA	NA	NA	NA	NA	NA	NA	NA	NA
AT1G07290	protein_coding	GONST2	24	34	24	12	23	19	10	21	33	32	31	39	0.964124	1.09168	0.833745	0.480842	0.943279	0.709137	0.443852	0.772398	1.1521	1.32924	1.32821	1.67922	1.20171	1.37361	1.04427	0.606606	1.19492	0.895758	0.561598	0.96096	1.45621	1.59558	1.6007	2.00706	-0.35557	0.376516	0.344982	0.996544	0.494523	0.363126	0.173245	0.248423	-0.312832	0.370078	0.397937
AT1G07293	NA	NA	0	0	0	0	0	0	0	0	0	0	0	0	0	0	0	0	0	0	0	0	0	0	0	0	0	0	0	0	0	0	0	0	0	0	0	0	NA	NA	NA	NA	NA	NA	NA	NA	NA	NA	NA
AT1G07297	NA	NA	0	0	0	0	0	0	0	0	0	0	0	0	0	0	0	0	0	0	0	0	0	0	0	0	0	0	0	0	0	0	0	0	0	0	0	0	NA	NA	NA	NA	NA	NA	NA	NA	NA	NA	NA
AT1G07300	protein_coding		115	121	89	84	82	96	92	102	130	194	210	160	8.1166	6.82586	5.43209	5.91364	5.90855	6.2951	7.17432	6.59139	7.97397	14.1582	15.8081	12.1037	5.75818	4.88845	3.8725	4.24624	4.26016	4.52594	5.1667	4.66752	5.73658	9.67318	10.8435	8.23408	-0.075393	0.192571	0.695423	0.996544	0.590143	0.181412	0.00114168	0.00283587	0.0686136	0.188771	0.71625
AT1G07303	NA	NA	0	0	0	0	0	0	0	0	0	0	0	0	0	0	0	0	0	0	0	0	0	0	0	0	0	0	0	0	0	0	0	0	0	0	0	0	NA	NA	NA	NA	NA	NA	NA	NA	NA	NA	NA
AT1G07310	protein_coding		726	930	945	700	741	799	639	1006	853	1098	970	1014	29.9688	30.6839	33.7337	28.8223	31.2278	30.6432	29.144	38.0216	30.601	46.8667	42.7059	44.8633	36.3516	37.5724	41.1181	35.3853	38.4973	37.669	35.8861	46.0346	37.6408	54.7482	50.0864	52.1835	0.0261107	0.0992748	0.79254	0.996544	0.0982978	0.0982321	0.316987	0.41061	0.0120576	0.0988843	0.90295
AT1G07313	NA	NA	0	0	0	0	0	0	0	0	0	0	0	0	0	0	0	0	0	0	0	0	0	0	0	0	0	0	0	0	0	0	0	0	0	0	0	0	NA	NA	NA	NA	NA	NA	NA	NA	NA	NA	NA
AT1G07317	NA	NA	0	0	0	0	0	0	0	0	0	0	0	0	0	0	0	0	0	0	0	0	0	0	0	0	0	0	0	0	0	0	0	0	0	0	0	0	NA	NA	NA	NA	NA	NA	NA	NA	NA	NA	NA
AT1G07320	protein_coding	RPL4	6778	10630	9460	8484	8527	9008	7703	7684	9122	4715	4455	3993	366.582	459.513	442.446	457.687	470.821	452.639	460.305	380.502	428.759	263.682	256.981	231.467	339.382	429.456	411.616	428.87	443.005	424.684	432.599	351.62	402.531	235.098	230.036	205.492	0.202638	0.13942	0.146103	0.914078	-1.12715	0.139726	7.2099e-16	7.54487e-15	-0.0273604	0.13944	0.844441
AT1G07323	NA	NA	123	125	111	95	95	89	85	125	180	126	91	106	22.3645	18.166	17.4533	17.2297	17.6347	15.0348	17.0762	20.8096	28.4434	23.6895	17.6474	20.6577	6.15875	5.05005	4.82974	4.8023	4.93555	4.19592	4.77358	5.72	7.94296	6.28258	4.69883	5.45508	-0.128856	0.193829	0.506183	0.996544	-0.463173	0.190406	0.0149929	0.0293541	0.168781	0.18868	0.371036
AT1G07327	NA	NA	0	0	0	0	0	0	0	0	0	0	0	0	0	0	0	0	0	0	0	0	0	0	0	0	0	0	0	0	0	0	0	0	0	0	0	0	NA	NA	NA	NA	NA	NA	NA	NA	NA	NA	NA
AT1G07330	protein_coding		10	5	8	11	6	21	8	10	7	3	0	3	0.324826	0.129813	0.22472	0.356404	0.198972	0.63376	0.287116	0.297407	0.197608	0.100763	0	0.104446	0.500711	0.202002	0.348089	0.556055	0.311719	0.990049	0.449278	0.4576	0.308893	0.149585	0	0.154389	0.94101	0.622132	0.130392	0.900495	-2.28894	0.821084	0.00530829	0.0115291	0.190871	0.644594	0.767146
AT1G07333	NA	NA	0	0	0	0	0	0	0	0	0	0	0	0	0	0	0	0	0	0	0	0	0	0	0	0	0	0	0	0	0	0	0	0	0	0	0	0	NA	NA	NA	NA	NA	NA	NA	NA	NA	NA	NA
AT1G07337	NA	NA	0	0	0	0	0	0	0	0	0	0	0	0	0	0	0	0	0	0	0	0	0	0	0	0	0	0	0	0	0	0	0	0	0	0	0	0	NA	NA	NA	NA	NA	NA	NA	NA	NA	NA	NA
AT1G07340	protein_coding	STP2	0	0	0	0	0	0	0	0	0	0	0	0	0	0	0	0	0	0	0	0	0	0	0	0	0	0	0	0	0	0	0	0	0	0	0	0	NA	NA	NA	NA	NA	NA	NA	NA	NA	NA	NA
AT1G07343	NA	NA	0	0	0	0	0	0	0	0	0	0	0	0	0	0	0	0	0	0	0	0	0	0	0	0	0	0	0	0	0	0	0	0	0	0	0	0	NA	NA	NA	NA	NA	NA	NA	NA	NA	NA	NA
AT1G07347	NA	NA	0	0	0	0	0	0	0	0	0	0	0	0	0	0	0	0	0	0	0	0	0	0	0	0	0	0	0	0	0	0	0	0	0	0	0	0	NA	NA	NA	NA	NA	NA	NA	NA	NA	NA	NA
AT1G07350	protein_coding	SR45A	555	731	948	527	464	854	485	639	1122	1045	1104	1394	26.9444	28.3654	39.8001	25.5203	22.9977	38.5201	26.0156	28.4038	47.3394	52.4592	57.1648	72.5369	27.7895	29.5327	41.2486	26.6401	24.1063	40.262	27.2375	29.2406	49.5111	52.1056	57.0056	71.7394	-0.0359083	0.306948	0.906872	0.996544	0.477087	0.306113	0.119107	0.181204	0.0540117	0.306683	0.860203
AT1G07353	NA	NA	0	0	0	0	0	0	0	0	0	0	0	0	0	0	0	0	0	0	0	0	0	0	0	0	0	0	0	0	0	0	0	0	0	0	0	0	NA	NA	NA	NA	NA	NA	NA	NA	NA	NA	NA
AT1G07360	protein_coding		983	1134	925	868	888	789	790	1108	976	941	900	875	41.2691	38.0522	33.5825	36.3488	38.0605	30.7753	36.645	42.5903	35.6103	40.8499	40.2993	39.3732	49.2199	45.8141	40.2478	43.8778	46.1344	37.1975	44.3662	50.7021	43.0685	46.9199	46.472	45.0301	-0.0188023	0.0903747	0.835191	0.996544	-0.293131	0.0903659	0.00117936	0.00292155	-0.0069028	0.0899219	0.938811
AT1G07367	NA	NA	0	0	0	2	0	0	0	7	0	5	6	2	0	0	0	0.301677	0	0	0	0.969194	0	0.78183	0.967716	0.324163	0	0	0	0.101101	0	0	0	0.32032	0	0.249309	0.309813	0.102926	2.07241	2.16351	0.338118	NA	0.788492	1.64916	0.632567	0.710938	3.6393	1.98699	0.0670164
AT1G07370	protein_coding	PCNA	418	446	263	332	284	244	305	419	514	194	170	199	28.2489	24.0911	15.3703	22.3801	19.5945	15.3204	22.7741	25.9262	30.1886	13.5568	12.2535	14.4145	20.9297	18.0186	11.4434	16.7828	14.7547	11.5034	17.1287	19.1734	22.6816	9.67318	8.77804	10.2411	-0.156492	0.179033	0.382069	0.996544	-1.33593	0.182238	2.28957e-13	1.88931e-12	0.193529	0.177083	0.274452
AT1G07373	NA	NA	3	0	0	8	2	0	4	59	6	93	112	105	0.350842	0	0	0.933211	0.238787	0	0.516853	6.31746	0.609813	11.2461	13.9699	13.1614	0.150213	0	0	0.404404	0.103906	0	0.224639	2.69984	0.264765	4.63714	5.78318	5.40361	1.89224	1.60169	0.237441	0.98203	2.05629	1.31504	0.117894	0.179525	4.43599	1.54515	0.00409296
AT1G07380	protein_coding		266	244	221	218	184	203	197	301	261	459	514	460	8.13843	5.96685	5.84725	6.65296	5.74735	5.77045	6.65951	8.43191	6.93992	14.5212	16.7728	15.0848	13.3189	9.8577	9.61597	11.02	9.55938	9.57047	11.0635	13.7738	11.5173	22.8866	26.5407	23.673	-0.0422508	0.13376	0.7521	0.996544	0.712735	0.125874	1.49366e-08	7.45595e-08	0.11742	0.131285	0.371116
AT1G07383	NA	NA	0	0	0	0	0	0	0	0	2	0	0	0	0	0	0	0	0	0	0	0	0.384742	0	0	0	0	0	0	0	0	0	0	0	0.0882551	0	0	0	0	4.40746	1	NA	-1.93944	4.37972	0.657895	NA	1.80019	4.37972	0.681051
AT1G07390	protein_coding	AtRLP1	141	119	100	101	88	134	96	175	150	382	317	400	3.2959	2.2233	2.02141	2.35492	2.10004	2.91014	2.47938	3.74535	3.0472	9.23311	7.90311	10.0216	7.06003	4.80765	4.35112	5.1056	4.57188	6.31745	5.39134	8.008	6.61913	19.0472	16.3685	20.5852	0.0715209	0.197548	0.717319	0.996544	1.1875	0.183802	1.0419e-10	6.63332e-10	0.274813	0.19403	0.156675
AT1G07393	NA	NA	0	0	0	0	0	0	0	0	0	0	0	0	0	0	0	0	0	0	0	0	0	0	0	0	0	0	0	0	0	0	0	0	0	0	0	0	NA	NA	NA	NA	NA	NA	NA	NA	NA	NA	NA
AT1G07397	NA	NA	0	0	0	0	0	0	0	0	0	0	0	0	0	0	0	0	0	0	0	0	0	0	0	0	0	0	0	0	0	0	0	0	0	0	0	0	NA	NA	NA	NA	NA	NA	NA	NA	NA	NA	NA
AT1G07400	protein_coding	HSP17.8	28	31	100	23	31	32	30	24	60	73	78	128	2.49215	2.20533	7.69692	2.04194	2.81688	2.64619	2.95022	1.95582	4.64111	6.71846	7.40449	12.2109	1.40199	1.25241	4.35112	1.16266	1.61055	1.50865	1.68479	1.09824	2.64765	3.63991	4.02757	6.58726	-0.646598	0.473608	0.172172	0.943523	1.08519	0.461732	0.0187605	0.0358701	-0.415632	0.4678	0.374282
AT1G07407	NA	NA	0	0	0	0	0	0	0	0	0	0	0	1	0	0	0	0	0	0	0	0	0	0	0	0.298727	0	0	0	0	0	0	0	0	0	0	0	0.051463	0	4.40746	1	NA	0.738138	4.40736	0.866994	NA	0	4.40736	1
AT1G07410	protein_coding	RABA2B	20	28	15	9	26	15	24	22	38	32	47	33	1.33043	1.48873	0.862886	0.597178	1.76574	0.92706	1.76396	1.33994	2.19685	2.20111	3.3346	2.35287	1.00142	1.13121	0.652668	0.454954	1.35078	0.707178	1.34783	1.00672	1.67685	1.59558	2.42687	1.69828	-0.0819173	0.430379	0.849045	0.996544	0.207741	0.392712	0.596812	0.680067	0.495504	0.41101	0.22798
AT1G07413	NA	NA	0	0	0	0	0	0	0	0	0	0	0	0	0	0	0	0	0	0	0	0	0	0	0	0	0	0	0	0	0	0	0	0	0	0	0	0	NA	NA	NA	NA	NA	NA	NA	NA	NA	NA	NA
AT1G07417	NA	NA	0	0	0	0	0	0	0	0	0	0	0	0	0	0	0	0	0	0	0	0	0	0	0	0	0	0	0	0	0	0	0	0	0	0	0	0	NA	NA	NA	NA	NA	NA	NA	NA	NA	NA	NA
AT1G07420	protein_coding	SMO2-2	332	332	475	275	278	302	217	347	331	458	431	421	15.6023	12.4705	19.3039	12.8909	13.3379	13.186	11.2675	14.9307	13.5186	22.2559	21.6029	21.2058	16.6236	13.4129	20.6678	13.9014	14.443	14.2378	12.1867	15.8787	14.6062	22.8367	22.2549	21.6659	-0.179502	0.142672	0.208339	0.97273	0.351178	0.141648	0.013167	0.0260958	-0.289872	0.142489	0.0419174
AT1G07423	NA	NA	0	0	0	0	0	0	0	0	0	0	0	0	0	0	0	0	0	0	0	0	0	0	0	0	0	0	0	0	0	0	0	0	0	0	0	0	NA	NA	NA	NA	NA	NA	NA	NA	NA	NA	NA
AT1G07430	protein_coding	AIP1	15	23	19	59	17	33	32	87	33	379	313	362	0.600997	0.736554	0.658317	2.35794	0.695377	1.22843	1.4166	3.19154	1.14908	15.7018	13.3755	15.5457	0.751067	0.929209	0.826713	2.98248	0.883204	1.55579	1.79711	3.98112	1.45621	18.8976	16.1619	18.6296	1.16777	0.4068	0.0040967	0.289938	2.60198	0.354373	2.0965e-13	1.73939e-12	1.4743	0.400443	0.000231714
AT1G07433	NA	NA	0	0	0	0	0	0	0	0	0	0	0	0	0	0	0	0	0	0	0	0	0	0	0	0	0	0	0	0	0	0	0	0	0	0	0	0	NA	NA	NA	NA	NA	NA	NA	NA	NA	NA	NA
AT1G07437	NA	NA	0	0	0	0	0	0	0	0	0	0	0	0	0	0	0	0	0	0	0	0	0	0	0	0	0	0	0	0	0	0	0	0	0	0	0	0	NA	NA	NA	NA	NA	NA	NA	NA	NA	NA	NA
AT1G07440	protein_coding		811	782	1256	711	699	947	876	845	1165	972	1040	1012	52.575	40.5192	70.4123	45.9756	46.2622	57.0378	62.745	50.1551	65.6355	65.1561	71.9078	70.317	40.6077	31.5931	54.65	35.9414	36.3153	44.6465	49.196	38.6672	51.4086	48.4656	53.7009	52.0805	-0.0412712	0.186945	0.825275	0.996544	-0.156	0.186419	0.402691	0.498349	0.100849	0.186533	0.588748
AT1G07447	NA	NA	0	0	0	0	0	0	0	0	0	0	0	0	0	0	0	0	0	0	0	0	0	0	0	0	0	0	0	0	0	0	0	0	0	0	0	0	NA	NA	NA	NA	NA	NA	NA	NA	NA	NA	NA
AT1G07450	protein_coding		112	112	197	182	137	229	109	98	148	138	131	124	8.77238	7.01153	13.3434	14.219	10.9549	16.6644	9.43284	7.0279	10.0743	11.1766	10.9435	10.4098	5.60797	4.52485	8.5717	9.20019	7.11758	10.7962	6.12141	4.48448	6.53088	6.88092	6.76425	6.38141	0.611355	0.249403	0.014235	0.475986	-0.0754318	0.254278	0.766733	0.821726	-0.163923	0.253591	0.518016
AT1G07453	NA	NA	0	0	0	0	0	0	0	0	0	0	0	0	0	0	0	0	0	0	0	0	0	0	0	0	0	0	0	0	0	0	0	0	0	0	0	0	NA	NA	NA	NA	NA	NA	NA	NA	NA	NA	NA
AT1G07457	NA	NA	0	1	2	0	0	3	0	0	1	2	1	0	0	0.0775577	0.167826	0	0	0.270461	0	0	0.0843303	0.200673	0.103494	0	0	0.0404004	0.0870224	0	0	0.141436	0	0	0.0441275	0.0997235	0.0516355	0	0.256539	1.94103	0.894853	NA	1.25921	2.10889	0.550442	0.637456	-1.3729	2.1119	0.515641
AT1G07460	protein_coding		0	0	0	0	2	0	1	0	0	0	1	0	0	0	0	0	0.173061	0	0.0936474	0	0	0	0.0903989	0	0	0	0	0	0.103906	0	0.0561598	0	0	0	0.0516355	0	2.12861	3.32219	0.521701	NA	-0.223626	3.37766	0.947213	NA	1.04617	3.37766	0.756764
AT1G07463	NA	NA	0	0	0	0	0	0	0	0	0	0	0	0	0	0	0	0	0	0	0	0	0	0	0	0	0	0	0	0	0	0	0	0	0	0	0	0	NA	NA	NA	NA	NA	NA	NA	NA	NA	NA	NA
AT1G07467	NA	NA	0	0	0	0	0	0	0	0	0	0	0	0	0	0	0	0	0	0	0	0	0	0	0	0	0	0	0	0	0	0	0	0	0	0	0	0	NA	NA	NA	NA	NA	NA	NA	NA	NA	NA	NA
AT1G07470	protein_coding		311	323	230	284	241	255	223	338	318	471	414	440	15.7494	13.0738	10.0723	14.3456	12.4598	11.9977	12.4774	15.6718	13.9954	24.6634	22.3608	23.8823	15.5721	13.0493	10.0076	14.3563	12.5207	12.022	12.5236	15.4669	14.0326	23.4849	21.3771	22.6437	0.0860516	0.129968	0.507907	0.996544	0.387939	0.125681	0.0020239	0.00478151	0.0885034	0.128973	0.492576
AT1G07473	protein_coding		0	0	0	1	1	0	0	0	0	0	2	0	0	0	0	0.0824387	0.0843767	0	0	0	0	0	0.176297	0	0	0	0	0.0505505	0.0519532	0	0	0	0	0	0.103271	0	2.09508	3.43296	0.541674	NA	1.67158	3.42922	0.625937	NA	0	3.48324	1
AT1G07476	protein_coding		0	0	0	0	0	0	1	0	0	1	0	0	0	0	0	0	0	0	0.112954	0	0	0.105709	0	0	0	0	0	0	0	0	0.0561598	0	0	0.0498618	0	0	0	4.40746	1	NA	-0.223612	4.40736	0.959536	NA	1.04616	4.40736	0.812373
AT1G07477	NA	NA	4	0	2	0	4	0	6	2	2	2	1	6	0.380881	0	0.164687	0	0.388848	0	0.631244	0.174365	0.165506	0.19692	0.101558	0.612353	0.200284	0	0.0870224	0	0.207813	0	0.336959	0.09152	0.0882551	0.0997235	0.0516355	0.308778	-0.372962	1.40659	0.790892	NA	-0.490492	1.24838	0.694391	0.762861	0.877831	1.28892	0.495836
AT1G07480	protein_coding		327	424	374	357	335	314	291	437	361	516	453	512	12.2052	12.6491	12.0718	13.2912	12.7654	10.8889	12.0007	14.9341	11.7101	19.9149	18.0335	20.4828	16.3733	17.1298	16.2732	18.0465	17.4043	14.8036	16.3425	19.9971	15.93	25.7287	23.3909	26.349	0.0790348	0.103106	0.443354	0.996544	0.234014	0.100237	0.0195634	0.0372428	0.027554	0.102463	0.787995
AT1G07483	NA	NA	0	0	0	0	0	0	0	0	0	0	0	0	0	0	0	0	0	0	0	0	0	0	0	0	0	0	0	0	0	0	0	0	0	0	0	0	NA	NA	NA	NA	NA	NA	NA	NA	NA	NA	NA
AT1G07485	protein_coding		6	1	5	8	9	2	2	2	6	0	0	1	0.692145	0.0922023	0.498788	0.920524	1.05993	0.214353	0.254913	0.21124	0.601522	0	0	0.123642	0.300427	0.0404004	0.217556	0.404404	0.467578	0.0942904	0.11232	0.09152	0.264765	0	0	0.051463	0.873205	0.890941	0.32704	0.996544	-3.40361	1.45453	0.0192833	0.0367734	-0.244361	0.94778	0.796542
AT1G07487	NA	NA	0	0	0	0	0	0	0	0	0	0	0	0	0	0	0	0	0	0	0	0	0	0	0	0	0	0	0	0	0	0	0	0	0	0	0	0	NA	NA	NA	NA	NA	NA	NA	NA	NA	NA	NA
AT1G07490	protein_coding	RTFL3	41	45	41	40	41	40	35	33	37	10	6	9	4.877	4.27836	4.21748	4.746	4.97901	4.42062	4.59995	3.59404	3.82494	1.22998	0.76121	1.14745	2.05292	1.81802	1.78396	2.02202	2.13008	1.88581	1.96559	1.51008	1.63272	0.498618	0.309813	0.463167	0.16741	0.268582	0.53308	0.996544	-2.2945	0.376399	1.08797e-09	6.15969e-09	-0.189326	0.27343	0.488679
AT1G07493	NA	NA	0	0	0	0	0	0	0	0	0	0	0	0	0	0	0	0	0	0	0	0	0	0	0	0	0	0	0	0	0	0	0	0	0	0	0	0	NA	NA	NA	NA	NA	NA	NA	NA	NA	NA	NA
AT1G07497	NA	NA	0	0	0	0	0	0	0	0	0	0	0	0	0	0	0	0	0	0	0	0	0	0	0	0	0	0	0	0	0	0	0	0	0	0	0	0	NA	NA	NA	NA	NA	NA	NA	NA	NA	NA	NA
AT1G07500	protein_coding	SMR5	0	0	0	0	0	0	0	0	0	0	0	0	0	0	0	0	0	0	0	0	0	0	0	0	0	0	0	0	0	0	0	0	0	0	0	0	NA	NA	NA	NA	NA	NA	NA	NA	NA	NA	NA
AT1G07503	NA	NA	0	0	0	0	0	0	0	0	0	0	0	0	0	0	0	0	0	0	0	0	0	0	0	0	0	0	0	0	0	0	0	0	0	0	0	0	NA	NA	NA	NA	NA	NA	NA	NA	NA	NA	NA
AT1G07507	NA	NA	0	0	0	0	0	0	0	0	0	0	0	0	0	0	0	0	0	0	0	0	0	0	0	0	0	0	0	0	0	0	0	0	0	0	0	0	NA	NA	NA	NA	NA	NA	NA	NA	NA	NA	NA
AT1G07510	protein_coding	FTSH10	940	1124	1178	843	783	888	803	983	996	1276	1304	1351	10.6902	10.2169	11.5852	9.56279	9.09097	9.38265	10.09	10.2356	9.844	15.0051	15.8168	16.4678	47.0669	45.4101	51.2562	42.6141	40.6793	41.8649	45.0963	44.9821	43.951	63.6236	67.3327	69.5265	-0.128672	0.0819716	0.116482	0.873417	0.282685	0.0808288	0.000469942	0.00124868	-0.140346	0.0815358	0.0851998
AT1G07513	NA	NA	1	4	0	2	3	0	4	4	3	1	1	4	0.206956	0.661657	0	0.412864	0.633854	0	0.914648	0.757945	0.539577	0.213997	0.22073	0.887276	0.0500711	0.161602	0	0.101101	0.155859	0	0.224639	0.18304	0.132383	0.0498618	0.0516355	0.205852	0.269392	1.22885	0.826477	NA	-1.11992	1.09852	0.307976	0.401138	1.26644	1.13269	0.263535
AT1G07517	NA	NA	1	1	1	0	1	4	0	2	3	0	1	4	0.062647	0.0500721	0.0541752	0	0.0639574	0.232817	0	0.114718	0.163334	0	0.0668166	0.268585	0.0500711	0.0404004	0.0435112	0	0.0519532	0.188581	0	0.09152	0.132383	0	0.0516355	0.205852	0.975919	1.50613	0.517008	NA	-0.137107	1.42218	0.923198	0.943504	0.727748	1.5159	0.631174
AT1G07520	protein_coding		0	0	0	0	0	0	0	0	0	0	0	0	0	0	0	0	0	0	0	0	0	0	0	0	0	0	0	0	0	0	0	0	0	0	0	0	NA	NA	NA	NA	NA	NA	NA	NA	NA	NA	NA
AT1G07523	NA	NA	0	0	0	0	0	0	0	0	0	0	0	0	0	0	0	0	0	0	0	0	0	0	0	0	0	0	0	0	0	0	0	0	0	0	0	0	NA	NA	NA	NA	NA	NA	NA	NA	NA	NA	NA
AT1G07527	NA	NA	0	0	0	0	0	0	0	0	0	0	0	0	0	0	0	0	0	0	0	0	0	0	0	0	0	0	0	0	0	0	0	0	0	0	0	0	NA	NA	NA	NA	NA	NA	NA	NA	NA	NA	NA
AT1G07530	protein_coding	SCL14	793	815	872	625	541	674	556	772	729	1287	1107	1304	21.4291	17.6029	20.3774	16.8465	14.9252	16.9218	16.6006	19.1007	17.1204	35.9617	31.9054	37.7686	39.7064	32.9263	37.9418	31.5941	28.1067	31.7758	31.2248	35.3267	32.169	64.1721	57.1605	67.1077	-0.197432	0.0921766	0.0322029	0.642525	0.63513	0.0900913	1.79107e-12	1.35272e-11	-0.200529	0.091611	0.0286031
AT1G07533	NA	NA	0	0	0	0	0	0	0	0	0	0	0	0	0	0	0	0	0	0	0	0	0	0	0	0	0	0	0	0	0	0	0	0	0	0	0	0	NA	NA	NA	NA	NA	NA	NA	NA	NA	NA	NA
AT1G07537	NA	NA	0	0	0	0	0	0	0	0	0	0	0	0	0	0	0	0	0	0	0	0	0	0	0	0	0	0	0	0	0	0	0	0	0	0	0	0	NA	NA	NA	NA	NA	NA	NA	NA	NA	NA	NA
AT1G07540	protein_coding	TRP5	0	0	0	0	0	0	0	0	1	1	1	0	0	0	0	0	0	0	0	0	0.0277226	0.0329845	0.0340223	0	0	0	0	0	0	0	0	0	0.0441275	0.0498618	0.0516355	0	0	3.83311	1	NA	0.684188	3.78642	0.856607	NA	1.04617	3.83304	0.784904
AT1G07543	NA	NA	0	0	0	0	0	0	0	0	0	0	0	0	0	0	0	0	0	0	0	0	0	0	0	0	0	0	0	0	0	0	0	0	0	0	0	0	NA	NA	NA	NA	NA	NA	NA	NA	NA	NA	NA
AT1G07547	NA	NA	3	2	0	0	0	0	0	2	0	2	9	3	0.387648	0.206558	0	0	0	0	0	0.236617	0	0.267225	1.24035	0.415488	0.150213	0.0808008	0	0	0	0	0	0.09152	0	0.0997235	0.46472	0.154389	-2.9596	1.77412	0.0952752	NA	2.66033	1.60491	0.0973939	0.152572	-1.31209	1.68549	0.436299
AT1G07550	protein_coding		0	0	1	3	0	0	1	2	1	5	9	8	0	0	0.0234266	0.0810642	0	0	0.0299313	0.0496065	0.0235431	0.140058	0.260037	0.232284	0	0	0.0435112	0.151651	0	0	0.0561598	0.09152	0.0441275	0.249309	0.46472	0.411704	1.70408	1.63863	0.298369	NA	2.25736	1.1033	0.0407557	0.071238	1.96246	1.58444	0.215502
AT1G07553	NA	NA	0	0	0	3	0	0	1	0	0	2	0	0	0	0	0	0.590491	0	0	0.218027	0	0	0.408087	0	0	0	0	0	0.151651	0	0	0.0561598	0	0	0.0997235	0	0	2.64432	3.12212	0.397016	NA	0.657871	3.17621	0.835912	NA	1.04618	3.22871	0.745919
AT1G07557	NA	NA	0	0	0	0	0	0	0	0	0	0	0	0	0	0	0	0	0	0	0	0	0	0	0	0	0	0	0	0	0	0	0	0	0	0	0	0	NA	NA	NA	NA	NA	NA	NA	NA	NA	NA	NA
AT1G07560	protein_coding		0	1	0	2	2	4	2	3	1	10	21	15	0	0.022835	0	0.0569946	0.0583345	0.106174	0.0631323	0.0784741	0.024829	0.295417	0.639895	0.459322	0	0.0404004	0	0.101101	0.103906	0.188581	0.11232	0.13728	0.0441275	0.498618	1.08435	0.771945	3.13085	1.39135	0.0244344	0.584133	2.72703	0.824366	0.000939551	0.00237153	2.5595	1.422	0.0718728
AT1G07563	NA	NA	0	0	0	0	0	0	0	0	0	0	0	0	0	0	0	0	0	0	0	0	0	0	0	0	0	0	0	0	0	0	0	0	0	0	0	0	NA	NA	NA	NA	NA	NA	NA	NA	NA	NA	NA
AT1G07567	NA	NA	0	0	0	0	0	0	0	0	0	0	0	0	0	0	0	0	0	0	0	0	0	0	0	0	0	0	0	0	0	0	0	0	0	0	0	0	NA	NA	NA	NA	NA	NA	NA	NA	NA	NA	NA
AT1G07570	protein_coding	APK1A	426	482	392	574	546	422	348	369	524	383	329	276	18.3694	16.6122	14.6175	24.6886	24.0363	16.9064	16.5799	14.5684	19.6368	17.0771	15.1309	12.756	21.3303	19.473	17.0564	29.016	28.3664	19.8953	19.5436	16.8854	23.1228	19.0971	16.9881	14.2038	0.483517	0.15797	0.00220727	0.216075	-0.540462	0.160658	0.000768064	0.00196691	0.00778212	0.159092	0.960986
AT1G07573	NA	NA	0	0	0	0	0	0	0	0	0	0	0	0	0	0	0	0	0	0	0	0	0	0	0	0	0	0	0	0	0	0	0	0	0	0	0	0	NA	NA	NA	NA	NA	NA	NA	NA	NA	NA	NA
AT1G07580	pre_trna		0	0	0	0	0	0	0	0	0	0	0	0	0	0	0	0	0	0	0	0	0	0	0	0	0	0	0	0	0	0	0	0	0	0	0	0	NA	NA	NA	NA	NA	NA	NA	NA	NA	NA	NA
AT1G07583	NA	NA	0	0	0	0	0	0	0	0	0	0	0	0	0	0	0	0	0	0	0	0	0	0	0	0	0	0	0	0	0	0	0	0	0	0	0	0	NA	NA	NA	NA	NA	NA	NA	NA	NA	NA	NA
AT1G07587	NA	NA	5	3	7	2	2	14	4	3	6	5	1	2	0.61586	0.295345	0.745608	0.24572	0.251497	1.60212	0.544363	0.338325	0.64227	0.636813	0.13137	0.264036	0.250356	0.121201	0.304578	0.101101	0.103906	0.660032	0.224639	0.13728	0.264765	0.249309	0.0516355	0.102926	0.486857	0.866063	0.574014	0.996544	-0.923867	0.958582	0.335154	0.430177	-0.138286	0.8919	0.876784
AT1G07590	protein_coding		14397	14331	11569	12835	11651	9918	11111	15063	14107	40384	40909	44504	456.772	363.413	317.412	406.184	377.382	292.352	389.491	437.562	388.971	1324.85	1384.3	1513.38	720.874	578.978	503.381	648.815	605.306	467.586	623.991	689.283	622.507	2013.62	2112.36	2290.31	0.00320485	0.125125	0.979566	0.999224	1.42948	0.124953	2.6351e-30	9.67344e-29	0.0699509	0.125094	0.576033
AT1G07593	NA	NA	0	0	0	0	0	0	0	0	0	0	0	0	0	0	0	0	0	0	0	0	0	0	0	0	0	0	0	0	0	0	0	0	0	0	0	0	NA	NA	NA	NA	NA	NA	NA	NA	NA	NA	NA
AT1G07597	NA	NA	0	0	0	0	0	0	0	0	0	0	0	0	0	0	0	0	0	0	0	0	0	0	0	0	0	0	0	0	0	0	0	0	0	0	0	0	NA	NA	NA	NA	NA	NA	NA	NA	NA	NA	NA
AT1G07600	protein_coding	MT1A	0	0	0	0	0	0	0	0	0	0	0	0	0	0	0	0	0	0	0	0	0	0	0	0	0	0	0	0	0	0	0	0	0	0	0	0	NA	NA	NA	NA	NA	NA	NA	NA	NA	NA	NA
AT1G07603	NA	NA	1	3	0	0	1	2	0	1	0	3	3	1	0.127278	0.305189	0	0	0.12994	0.236503	0	0.116534	0	0.394824	0.407247	0.136419	0.0500711	0.121201	0	0	0.0519532	0.0942904	0	0.04576	0	0.149585	0.154907	0.051463	-0.14664	1.52358	0.923324	NA	2.48483	1.66837	0.136388	0.203124	-1.7838	1.73713	0.304483
AT1G07607	NA	NA	34	39	60	34	30	41	40	49	34	44	68	50	4.18111	3.8333	6.38064	4.17052	3.76638	4.68436	5.43487	5.51707	3.63367	5.59493	8.91878	6.59027	1.70242	1.57562	2.61067	1.71872	1.55859	1.93295	2.24639	2.24224	1.50034	2.19392	3.51121	2.57315	-0.104527	0.316132	0.740914	0.996544	0.173992	0.306862	0.570711	0.655927	-0.0221439	0.311508	0.943329
AT1G07610	protein_coding	MT1C	593	493	217	570	472	271	480	1076	530	2779	3161	3955	78.4843	52.152	24.8364	75.2492	63.7765	33.3236	70.1917	130.389	60.9619	380.318	446.207	561.042	29.6922	19.9174	9.44193	28.8138	24.5219	12.7763	26.9567	49.2378	23.3876	138.566	163.22	203.536	0.232201	0.42855	0.587937	0.996544	2.05148	0.42629	1.49124e-06	5.82635e-06	0.720696	0.427901	0.0921314
AT1G07615	protein_coding	ATOBGM	151	155	186	156	134	107	87	148	130	181	191	160	6.8844	5.64828	7.33335	7.09435	6.23712	4.53239	4.38253	6.17804	5.15094	8.53292	9.28767	7.81862	7.56074	6.26206	8.09308	7.88588	6.96172	5.04453	4.8859	6.77248	5.73658	9.02498	9.86238	8.23408	-0.0756302	0.17195	0.660055	0.996544	0.345947	0.172666	0.0451165	0.0779341	-0.371213	0.173602	0.0324921
AT1G07617	NA	NA	0	0	0	0	0	0	0	0	0	0	0	0	0	0	0	0	0	0	0	0	0	0	0	0	0	0	0	0	0	0	0	0	0	0	0	0	NA	NA	NA	NA	NA	NA	NA	NA	NA	NA	NA
AT1G07620	protein_coding	ATOBGM	124	104	102	134	80	95	75	196	95	647	566	583	4.50927	3.02283	3.20764	4.86059	2.97006	3.20969	3.01344	6.5259	3.00236	24.3287	21.9526	22.7234	6.20882	4.20164	4.43814	6.77376	4.15625	4.47879	4.21198	8.96896	4.19212	32.2606	29.2257	30.0029	0.127806	0.255206	0.616515	0.996544	2.10833	0.243162	4.30302e-18	5.49132e-17	0.188709	0.253478	0.456586
AT1G07623	NA	NA	0	0	0	0	0	0	0	0	0	0	0	0	0	0	0	0	0	0	0	0	0	0	0	0	0	0	0	0	0	0	0	0	0	0	0	0	NA	NA	NA	NA	NA	NA	NA	NA	NA	NA	NA
AT1G07627	NA	NA	0	0	0	0	0	0	0	0	0	0	0	0	0	0	0	0	0	0	0	0	0	0	0	0	0	0	0	0	0	0	0	0	0	0	0	0	NA	NA	NA	NA	NA	NA	NA	NA	NA	NA	NA
AT1G07630	protein_coding	PLL5	334	324	264	305	268	255	262	544	377	1064	1001	1084	9.71675	7.53382	6.64169	8.85062	7.95976	6.89238	8.42156	14.4902	9.5317	32.0071	31.0594	33.8006	16.7238	13.0897	11.487	15.4179	13.9234	12.022	14.7139	24.8934	16.6361	53.0529	51.6871	55.7859	0.0760963	0.157714	0.629454	0.996544	1.22149	0.150266	4.334e-16	4.61548e-15	0.4076	0.155479	0.00875261
AT1G07637	NA	NA	0	0	0	0	0	0	0	1	0	0	0	0	0	0	0	0	0	0	0	0.281937	0	0	0	0	0	0	0	0	0	0	0	0.04576	0	0	0	0	0	4.40746	1	NA	-1.18539	4.40736	0.787963	NA	1.04615	4.40736	0.812374
AT1G07640	protein_coding	OBP2	409	480	579	408	410	486	363	562	584	952	982	722	10.5627	9.90808	12.931	10.5102	10.81	11.6612	10.358	13.2889	13.1075	25.4226	27.0488	19.9853	20.4791	19.3922	25.193	20.6246	21.3008	22.9126	20.386	25.7171	25.7705	47.4684	50.7061	37.1563	0.0675391	0.147836	0.647778	0.996544	0.622539	0.145043	1.76997e-05	5.93368e-05	0.0995319	0.147235	0.499036
AT1G07645	protein_coding	ATDSI-1VOC	0	0	0	0	0	1	0	0	0	0	0	0	0	0	0	0	0	0.104957	0	0	0	0	0	0	0	0	0	0	0	0.0471452	0	0	0	0	0	0	1.19717	4.40746	0.785912	NA	0	4.40736	1	NA	0	4.40736	1
AT1G07647	NA	NA	0	0	0	0	0	0	0	0	0	0	0	0	0	0	0	0	0	0	0	0	0	0	0	0	0	0	0	0	0	0	0	0	0	0	0	0	NA	NA	NA	NA	NA	NA	NA	NA	NA	NA	NA
AT1G07650	protein_coding		1109	1071	1069	892	904	875	864	1242	1295	1594	1329	1534	20.8392	16.0855	17.3711	16.7192	17.3424	15.2761	17.9383	21.3684	21.1482	30.972	26.6354	30.8956	55.5289	43.2688	46.5135	45.091	46.9657	41.252	48.522	56.8339	57.1452	79.4797	68.6236	78.9442	-0.0497105	0.0848538	0.557985	0.996544	0.186009	0.0829131	0.0248695	0.0460612	0.126163	0.0839469	0.132867
AT1G07653	NA	NA	0	4	2	0	2	1	5	1	1	2	5	4	0	0.819301	0.443219	0	0.523249	0.238091	1.41571	0.234632	0.222711	0.529966	1.3666	1.09867	0	0.161602	0.0870224	0	0.103906	0.0471452	0.280799	0.04576	0.0441275	0.0997235	0.258178	0.205852	-0.715755	1.35052	0.596122	NA	0.32724	1.11525	0.7692	0.823713	0.452097	1.18813	0.703565
AT1G07657	NA	NA	0	1	0	0	0	0	0	0	0	0	0	0	0	0.195634	0	0	0	0	0	0	0	0	0	0	0	0.0404004	0	0	0	0	0	0	0	0	0	0	-0.726408	4.40746	0.869091	NA	0	4.40736	1	NA	-0.877381	4.40736	0.842207
AT1G07660	protein_coding		365	445	409	399	313	334	328	417	403	359	360	384	38.6064	37.6203	37.4102	42.0958	33.7988	32.8222	38.3316	40.3834	37.0447	39.2637	40.6119	43.533	18.276	17.9782	17.7961	20.1696	16.2613	15.7465	18.4204	19.0819	17.7834	17.9004	18.5888	19.7618	0.0164958	0.0978604	0.866139	0.996544	-0.271283	0.0979262	0.00560083	0.0121127	-0.00864197	0.0970307	0.929031
AT1G07663	NA	NA	0	0	0	0	0	0	0	0	0	0	1	0	0	0	0	0	0	0	0	0	0	0	0.18854	0	0	0	0	0	0	0	0	0	0	0	0.0516355	0	0	4.40746	1	NA	0.738138	4.40736	0.866994	NA	0	4.40736	1
AT1G07667	NA	NA	0	0	0	0	0	0	0	0	0	0	0	0	0	0	0	0	0	0	0	0	0	0	0	0	0	0	0	0	0	0	0	0	0	0	0	0	NA	NA	NA	NA	NA	NA	NA	NA	NA	NA	NA
AT1G07670	protein_coding	ECA4	1015	1146	1030	900	887	938	873	1313	1331	1683	1660	1753	21.3415	19.2592	18.7282	18.8756	19.0402	18.3238	20.281	25.2768	24.3215	36.5908	37.2263	39.5058	50.8222	46.2989	44.8165	45.4954	46.0825	44.2222	49.0275	60.0829	58.7338	83.9174	85.7149	90.2146	0.00961993	0.0636896	0.879941	0.996544	0.333556	0.0604248	3.38655e-08	1.6219e-07	0.204355	0.0624197	0.00106076
AT1G07673	NA	NA	0	0	0	0	0	0	0	0	0	0	0	0	0	0	0	0	0	0	0	0	0	0	0	0	0	0	0	0	0	0	0	0	0	0	0	0	NA	NA	NA	NA	NA	NA	NA	NA	NA	NA	NA
AT1G07680	protein_coding		0	0	0	0	0	0	0	0	0	2	1	4	0	0	0	0	0	0	0	0	0	0.224971	0.116025	0.466389	0	0	0	0	0	0	0	0	0	0.0997235	0.0516355	0.205852	0	2.98663	1	NA	3.42855	2.79862	0.220543	NA	0	2.9866	1
AT1G07683	NA	NA	0	0	0	0	0	0	1	0	0	1	0	0	0	0	0	0	0	0	0.123719	0	0	0.115784	0	0	0	0	0	0	0	0	0.0561598	0	0	0.0498618	0	0	0	4.40746	1	NA	-0.223612	4.40736	0.959536	NA	1.04616	4.40736	0.812373
AT1G07690	protein_coding		0	0	0	1	0	0	0	0	0	0	0	2	0	0	0	0.129327	0	0	0	0	0	0	0	0.277933	0	0	0	0.0505505	0	0	0	0	0	0	0	0.102926	1.19717	4.40746	0.785912	NA	1.60983	4.36987	0.71258	NA	0	4.40736	1
AT1G07693	NA	NA	0	3	0	4	1	1	1	3	1	0	0	0	0	0.65165	0	1.08432	0.277452	0.252495	0.300271	0.746481	0.236185	0	0	0	0	0.121201	0	0.202202	0.0519532	0.0471452	0.0561598	0.13728	0.0441275	0	0	0	1.27767	1.58244	0.419431	NA	-3.37064	1.80208	0.0614263	0.102104	0.844335	1.60655	0.599194
AT1G07697	NA	NA	0	0	0	0	0	0	0	2	0	0	1	0	0	0	0	0	0	0	0	0.362282	0	0	0.211009	0	0	0	0	0	0	0	0	0.09152	0	0	0.0516355	0	0	4.40746	1	NA	-1.00104	4.37843	0.819157	NA	1.82358	4.37843	0.67705
AT1G07700	protein_coding		1955	2090	2238	1687	1671	1938	1436	1800	1861	1998	1778	2010	125.249	107.021	123.99	107.806	109.294	115.355	101.648	105.584	103.616	132.359	121.491	138.021	97.889	84.4369	97.378	85.2787	86.8137	91.3674	80.6454	82.368	82.1213	99.6238	91.8079	103.441	-0.011134	0.0826619	0.892854	0.996544	-0.0328409	0.0829646	0.692222	0.761024	-0.226601	0.0827937	0.00620139
AT1G07702	small_nucleolar_rna		0	0	0	0	0	0	0	0	0	0	0	0	0	0	0	0	0	0	0	0	0	0	0	0	0	0	0	0	0	0	0	0	0	0	0	0	NA	NA	NA	NA	NA	NA	NA	NA	NA	NA	NA
AT1G07703	NA	NA	2	1	4	1	0	1	1	0	1	3	1	5	0.438889	0.175396	0.759076	0.218889	0	0.203882	0.242461	0	0.190712	0.680732	0.23405	1.17602	0.100142	0.0404004	0.174045	0.0505505	0	0.0471452	0.0561598	0	0.0441275	0.149585	0.0516355	0.257315	-1.58605	1.43153	0.267886	NA	1.92781	1.40352	0.169581	0.244176	-1.72257	1.42573	0.22697
AT1G07705	protein_coding		574	707	564	535	495	460	455	621	653	721	572	740	16.8141	16.553	14.287	15.632	14.8033	12.5192	14.7262	16.6554	16.6238	21.8388	17.8708	23.2336	28.7408	28.5631	24.5403	27.0445	25.7168	21.6868	25.5527	28.417	28.8153	35.9503	29.5355	38.0826	-0.068963	0.0991296	0.486626	0.996544	0.0249281	0.097714	0.798636	0.848707	-0.0223202	0.0982599	0.820304
AT1G07707	NA	NA	0	0	0	0	0	0	0	0	0	0	0	0	0	0	0	0	0	0	0	0	0	0	0	0	0	0	0	0	0	0	0	0	0	0	0	0	NA	NA	NA	NA	NA	NA	NA	NA	NA	NA	NA
AT1G07710	protein_coding		9	11	8	3	16	5	8	7	10	7	11	5	0.376603	0.3679	0.289489	0.125216	0.68352	0.194386	0.369869	0.268188	0.36366	0.302879	0.490928	0.22425	0.45064	0.444405	0.348089	0.151651	0.831251	0.235726	0.449278	0.32032	0.441275	0.349032	0.567991	0.257315	0.0307238	0.631731	0.961211	0.998946	-0.335866	0.642077	0.600909	0.683874	-0.077162	0.629853	0.902497
AT1G07717	NA	NA	0	0	0	0	0	0	0	0	0	0	0	0	0	0	0	0	0	0	0	0	0	0	0	0	0	0	0	0	0	0	0	0	0	0	0	0	NA	NA	NA	NA	NA	NA	NA	NA	NA	NA	NA
AT1G07720	protein_coding	KCS3	588	723	719	586	512	659	569	774	671	701	827	505	24.3248	23.906	25.7218	24.1807	21.6238	25.3287	26.0076	29.3166	24.124	29.9861	36.489	22.3916	29.4418	29.2095	31.2845	29.6226	26.6	31.0687	31.9549	35.4182	29.6096	34.9531	42.7026	25.9888	0.0300481	0.161041	0.851985	0.996544	-0.197179	0.160586	0.219496	0.302837	0.0699728	0.160617	0.663092
AT1G07723	NA	NA	0	0	0	0	0	0	0	0	0	0	0	0	0	0	0	0	0	0	0	0	0	0	0	0	0	0	0	0	0	0	0	0	0	0	0	0	NA	NA	NA	NA	NA	NA	NA	NA	NA	NA	NA
AT1G07725	protein_coding	ATEXO70H6	0	0	0	0	0	0	0	0	0	0	0	0	0	0	0	0	0	0	0	0	0	0	0	0	0	0	0	0	0	0	0	0	0	0	0	0	NA	NA	NA	NA	NA	NA	NA	NA	NA	NA	NA
AT1G07728	other_rna		13	17	12	4	16	15	9	19	20	10	26	23	0.411083	0.429666	0.328147	0.126167	0.516532	0.440689	0.314446	0.550098	0.549631	0.326977	0.876888	0.779535	0.650925	0.686807	0.522134	0.202202	0.831251	0.707178	0.505438	0.86944	0.882551	0.498618	1.34252	1.18365	-0.0136326	0.529708	0.979468	0.999224	0.121017	0.501657	0.809373	0.857355	0.24055	0.516019	0.641097
AT1G07730	protein_coding	DIR25	0	0	0	0	0	0	0	0	0	0	0	0	0	0	0	0	0	0	0	0	0	0	0	0	0	0	0	0	0	0	0	0	0	0	0	0	NA	NA	NA	NA	NA	NA	NA	NA	NA	NA	NA
AT1G07733	NA	NA	0	0	0	0	0	0	0	0	0	0	0	0	0	0	0	0	0	0	0	0	0	0	0	0	0	0	0	0	0	0	0	0	0	0	0	0	NA	NA	NA	NA	NA	NA	NA	NA	NA	NA	NA
AT1G07737	NA	NA	0	0	0	0	0	0	0	0	0	0	0	0	0	0	0	0	0	0	0	0	0	0	0	0	0	0	0	0	0	0	0	0	0	0	0	0	NA	NA	NA	NA	NA	NA	NA	NA	NA	NA	NA
AT1G07740	protein_coding		64	68	60	58	63	48	59	49	64	74	62	77	1.83878	1.56154	1.49074	1.66217	1.84791	1.28128	1.87291	1.28898	1.59802	2.19842	1.89987	2.37116	3.20455	2.74723	2.61067	2.93193	3.27305	2.26297	3.31343	2.24224	2.82416	3.68977	3.2014	3.96265	0.0530116	0.231052	0.81853	0.996544	0.0796507	0.228246	0.727113	0.789672	-0.0700457	0.23057	0.761285
AT1G07743	NA	NA	72	63	56	62	58	42	32	42	61	21	25	22	6.78815	4.74739	4.5657	5.83055	5.58261	3.67894	3.33338	3.6255	4.99808	2.04724	2.51387	2.22312	3.60512	2.54523	2.43663	3.13413	3.01328	1.9801	1.79711	1.92192	2.69178	1.0471	1.29089	1.13219	-0.00694161	0.256754	0.978431	0.999224	-1.18618	0.297509	6.69054e-05	0.000204784	-0.446646	0.262285	0.0885862
AT1G07745	protein_coding	RAD51D	114	117	153	107	97	133	68	100	106	152	159	124	6.92585	5.68133	8.03823	6.48413	6.01632	7.50714	4.56451	5.56248	5.59666	9.54866	10.3027	8.07442	5.70811	4.72685	6.65721	5.4089	5.03946	6.27031	3.81886	4.576	4.67752	7.57899	8.21005	6.38141	0.0458687	0.187595	0.806836	0.996544	0.467058	0.189993	0.01396	0.0275248	-0.424681	0.191682	0.026722
AT1G07747	protein_coding		0	0	0	0	0	0	0	0	0	0	0	0	0	0	0	0	0	0	0	0	0	0	0	0	0	0	0	0	0	0	0	0	0	0	0	0	NA	NA	NA	NA	NA	NA	NA	NA	NA	NA	NA
AT1G07750	protein_coding		536	556	493	419	412	345	419	722	652	844	883	904	26.155	21.685	20.8035	20.394	20.5247	15.641	22.5902	32.2572	27.6498	42.5855	45.9552	47.2802	26.8381	22.4626	21.451	21.1807	21.4047	16.2651	23.5309	33.0387	28.7712	42.0833	45.5942	46.5225	-0.195621	0.110483	0.0766291	0.797288	0.358506	0.105387	0.000669414	0.00173269	0.2331	0.10784	0.0306533
AT1G07753	NA	NA	0	0	0	0	0	0	0	0	0	0	0	0	0	0	0	0	0	0	0	0	0	0	0	0	0	0	0	0	0	0	0	0	0	0	0	0	NA	NA	NA	NA	NA	NA	NA	NA	NA	NA	NA
AT1G07757	NA	NA	0	0	0	0	0	0	0	0	0	0	0	0	0	0	0	0	0	0	0	0	0	0	0	0	0	0	0	0	0	0	0	0	0	0	0	0	NA	NA	NA	NA	NA	NA	NA	NA	NA	NA	NA
AT1G07760	pre_trna		0	0	0	0	0	0	0	0	0	0	0	0	0	0	0	0	0	0	0	0	0	0	0	0	0	0	0	0	0	0	0	0	0	0	0	0	NA	NA	NA	NA	NA	NA	NA	NA	NA	NA	NA
AT1G07763	NA	NA	0	1	0	0	0	0	0	0	0	0	0	0	0	0.257544	0	0	0	0	0	0	0	0	0	0	0	0.0404004	0	0	0	0	0	0	0	0	0	0	-0.726408	4.40746	0.869091	NA	0	4.40736	1	NA	-0.877381	4.40736	0.842207
AT1G07767	NA	NA	0	0	0	0	0	0	0	0	0	0	0	0	0	0	0	0	0	0	0	0	0	0	0	0	0	0	0	0	0	0	0	0	0	0	0	0	NA	NA	NA	NA	NA	NA	NA	NA	NA	NA	NA
AT1G07770	protein_coding	RPS15AF	4166	4536	3780	3949	3589	3217	3029	3448	4245	4684	4377	4709	192.464	167.494	151.016	181.977	169.276	138.082	154.613	145.847	170.437	223.758	215.671	233.174	208.596	183.256	164.472	199.624	186.46	151.666	170.108	157.78	187.321	233.553	226.009	242.339	0.0200799	0.101487	0.843157	0.996544	0.145555	0.101428	0.151272	0.221715	-0.143517	0.101506	0.1574
AT1G07773	NA	NA	0	0	0	0	0	0	0	0	0	0	0	0	0	0	0	0	0	0	0	0	0	0	0	0	0	0	0	0	0	0	0	0	0	0	0	0	NA	NA	NA	NA	NA	NA	NA	NA	NA	NA	NA
AT1G07777	NA	NA	0	0	0	0	0	0	0	0	0	0	0	0	0	0	0	0	0	0	0	0	0	0	0	0	0	0	0	0	0	0	0	0	0	0	0	0	NA	NA	NA	NA	NA	NA	NA	NA	NA	NA	NA
AT1G07780	protein_coding	PAI1	210	309	241	239	176	172	196	227	273	214	178	175	1.91395	2.25095	1.89946	2.17274	1.63763	1.45645	1.97371	1.89425	2.16236	2.01677	1.73028	1.70951	10.5149	12.4837	10.4862	12.0816	9.14376	8.10897	11.0073	10.3875	12.0468	10.6704	9.19112	9.00602	-0.130696	0.151819	0.389309	0.996544	-0.508621	0.153103	0.000893455	0.00226699	-0.0444614	0.15009	0.767053
AT1G07783	NA	NA	0	0	0	0	0	0	0	0	0	0	0	0	0	0	0	0	0	0	0	0	0	0	0	0	0	0	0	0	0	0	0	0	0	0	0	0	NA	NA	NA	NA	NA	NA	NA	NA	NA	NA	NA
AT1G07787	NA	NA	0	0	0	0	0	0	0	0	0	0	0	0	0	0	0	0	0	0	0	0	0	0	0	0	0	0	0	0	0	0	0	0	0	0	0	0	NA	NA	NA	NA	NA	NA	NA	NA	NA	NA	NA
AT1G07790	protein_coding	HTB1	1073	1146	877	920	868	737	696	951	1107	486	534	439	96.0626	82.004	67.8977	82.1565	79.3351	61.3023	68.8463	77.9535	86.1305	44.9905	50.9894	42.1251	53.7263	46.2989	38.1593	46.5064	45.0953	34.746	39.0872	43.5178	48.8492	24.2328	27.5734	22.5922	-0.0592382	0.124662	0.634652	0.996544	-1.11502	0.127449	2.15715e-18	2.82203e-17	-0.107706	0.124466	0.386851
AT1G07793	NA	NA	0	0	0	0	0	0	0	0	0	0	0	0	0	0	0	0	0	0	0	0	0	0	0	0	0	0	0	0	0	0	0	0	0	0	0	0	NA	NA	NA	NA	NA	NA	NA	NA	NA	NA	NA
AT1G07795	protein_coding		0	0	1	1	0	0	1	1	1	0	2	0	0	0	0.080048	0.0923313	0	0	0.102274	0.084752	0.080446	0	0.197453	0	0	0	0.0435112	0.0505505	0	0	0.0561598	0.04576	0.0441275	0	0.103271	0	0.235381	2.25839	0.916991	NA	-0.78866	2.01056	0.694867	NA	1.5695	2.09917	0.454655
AT1G07800	transposable_element_gene		0	0	0	0	0	0	0	0	0	0	0	0	0	0	0	0	0	0	0	0	0	0	0	0	0	0	0	0	0	0	0	0	0	0	0	0	NA	NA	NA	NA	NA	NA	NA	NA	NA	NA	NA
AT1G07803	NA	NA	0	0	0	0	0	0	0	0	0	0	0	0	0	0	0	0	0	0	0	0	0	0	0	0	0	0	0	0	0	0	0	0	0	0	0	0	NA	NA	NA	NA	NA	NA	NA	NA	NA	NA	NA
AT1G07807	NA	NA	0	0	0	0	0	0	0	0	0	0	0	0	0	0	0	0	0	0	0	0	0	0	0	0	0	0	0	0	0	0	0	0	0	0	0	0	NA	NA	NA	NA	NA	NA	NA	NA	NA	NA	NA
AT1G07810	protein_coding	ECA1	887	1049	950	847	824	799	733	1027	1024	2057	1875	2127	18.5176	17.5038	17.1508	17.6377	17.5622	15.4975	16.9075	19.6305	18.5787	44.4042	41.749	47.5936	44.4131	42.38	41.3356	42.8163	42.8094	37.669	41.1651	46.9955	45.1866	102.566	96.8166	109.462	0.0138622	0.0626527	0.824894	0.996544	0.914374	0.0588368	1.83517e-54	4.16219e-52	0.0184444	0.0619763	0.766006
AT1G07813	NA	NA	0	0	0	0	0	0	0	0	0	0	0	0	0	0	0	0	0	0	0	0	0	0	0	0	0	0	0	0	0	0	0	0	0	0	0	0	NA	NA	NA	NA	NA	NA	NA	NA	NA	NA	NA
AT1G07820	protein_coding		1304	1581	1326	1318	1191	967	954	1410	1632	927	888	802	101.822	98.6717	89.5383	102.655	94.944	70.153	82.3057	100.805	110.749	74.8471	73.9541	67.1213	65.2927	63.8731	57.6958	66.6255	61.8762	45.5894	53.5764	64.5216	72.0161	46.2219	45.8523	41.2733	-0.0378763	0.114389	0.740555	0.996544	-0.803812	0.115418	3.29976e-12	2.42423e-11	-0.0166342	0.114118	0.884109
AT1G07823	NA	NA	5	6	6	1	2	5	4	8	4	5	8	11	0.480898	0.461244	0.49904	0.0959362	0.196383	0.446795	0.425069	0.704488	0.334347	0.49726	0.820649	1.13396	0.250356	0.242402	0.261067	0.0505505	0.103906	0.235726	0.224639	0.36608	0.17651	0.249309	0.413084	0.566093	-0.8479	0.777748	0.275625	0.993396	0.378889	0.663732	0.568103	0.653783	-0.0179401	0.690274	0.979265
AT1G07827	NA	NA	0	0	0	0	0	0	0	0	0	0	0	0	0	0	0	0	0	0	0	0	0	0	0	0	0	0	0	0	0	0	0	0	0	0	0	0	NA	NA	NA	NA	NA	NA	NA	NA	NA	NA	NA
AT1G07830	protein_coding		269	299	254	262	249	202	200	271	303	390	387	450	18.457	16.3974	15.071	17.9312	17.4421	12.877	15.162	17.0246	18.0678	27.6696	28.3207	33.0935	13.4691	12.0797	11.0518	13.2442	12.9363	9.52333	11.232	12.401	13.3706	19.4461	19.9829	23.1583	0.0316715	0.12022	0.792206	0.996544	0.45935	0.115874	7.36405e-05	0.000223903	-0.0198362	0.11944	0.868096
AT1G07833	NA	NA	0	0	0	0	0	0	0	0	0	0	0	0	0	0	0	0	0	0	0	0	0	0	0	0	0	0	0	0	0	0	0	0	0	0	0	0	NA	NA	NA	NA	NA	NA	NA	NA	NA	NA	NA
AT1G07837	NA	NA	0	0	0	0	0	0	0	0	0	0	0	0	0	0	0	0	0	0	0	0	0	0	0	0	0	0	0	0	0	0	0	0	0	0	0	0	NA	NA	NA	NA	NA	NA	NA	NA	NA	NA	NA
AT1G07840	protein_coding		422	505	444	303	330	372	296	344	457	434	419	448	23.302	22.2879	21.2014	16.6887	18.6031	19.0844	18.0588	17.3916	21.9307	24.78	24.6763	26.5143	21.13	20.4022	19.319	15.3168	17.1445	17.538	16.6233	15.7414	20.1663	21.64	21.6353	23.0554	-0.20831	0.112054	0.0630251	0.772074	0.0381306	0.111763	0.732974	0.794728	-0.249842	0.111418	0.0249363
AT1G07843	NA	NA	0	0	0	0	0	0	0	0	0	0	0	0	0	0	0	0	0	0	0	0	0	0	0	0	0	0	0	0	0	0	0	0	0	0	0	0	NA	NA	NA	NA	NA	NA	NA	NA	NA	NA	NA
AT1G07847	NA	NA	0	0	0	0	0	0	0	0	0	0	0	0	0	0	0	0	0	0	0	0	0	0	0	0	0	0	0	0	0	0	0	0	0	0	0	0	NA	NA	NA	NA	NA	NA	NA	NA	NA	NA	NA
AT1G07850	protein_coding		0	4	1	1	0	0	1	0	0	0	1	2	0	0.112409	0.030405	0.0350706	0	0	0.0388473	0	0	0	0.0374997	0.0753694	0	0.161602	0.0435112	0.0505505	0	0	0.0561598	0	0	0	0.0516355	0.102926	-1.91941	2.00411	0.338195	NA	1.25554	2.06781	0.543729	0.631442	-2.07041	2.0041	0.301564
AT1G07853	NA	NA	0	0	0	0	0	0	0	0	0	0	0	0	0	0	0	0	0	0	0	0	0	0	0	0	0	0	0	0	0	0	0	0	0	0	0	0	NA	NA	NA	NA	NA	NA	NA	NA	NA	NA	NA
AT1G07857	NA	NA	0	0	0	0	0	0	0	0	0	0	0	0	0	0	0	0	0	0	0	0	0	0	0	0	0	0	0	0	0	0	0	0	0	0	0	0	NA	NA	NA	NA	NA	NA	NA	NA	NA	NA	NA
AT1G07860	protein_coding		1	0	0	0	0	0	0	1	0	0	0	0	0.173956	0	0	0	0	0	0	0.159272	0	0	0	0	0.0500711	0	0	0	0	0	0	0.04576	0	0	0	0	-0.726408	4.40746	0.869091	NA	-1.1854	4.40736	0.787961	NA	0.0843694	4.40736	0.984727
AT1G07863	NA	NA	0	0	0	0	0	0	0	0	0	0	0	0	0	0	0	0	0	0	0	0	0	0	0	0	0	0	0	0	0	0	0	0	0	0	0	0	NA	NA	NA	NA	NA	NA	NA	NA	NA	NA	NA
AT1G07870	protein_coding		149	185	109	134	105	120	121	219	151	293	294	293	6.26577	6.21807	3.96383	5.62072	4.50783	4.68839	5.62199	8.43203	5.51848	12.7405	13.1862	13.2062	7.4606	7.47408	4.74272	6.77376	5.45508	5.65742	6.79533	10.0214	6.66326	14.6095	15.1808	15.0787	-0.0652086	0.191159	0.733012	0.996544	0.640329	0.180863	0.0003995	0.00107574	0.215848	0.187256	0.249038
AT1G07873	NA	NA	0	0	0	0	0	0	0	0	0	0	0	0	0	0	0	0	0	0	0	0	0	0	0	0	0	0	0	0	0	0	0	0	0	0	0	0	NA	NA	NA	NA	NA	NA	NA	NA	NA	NA	NA
AT1G07877	NA	NA	7	4	7	7	0	2	2	6	1	4	3	1	0.899944	0.41103	0.778244	0.897666	0	0.238892	0.284095	0.706267	0.111731	0.53175	0.411361	0.137797	0.350498	0.161602	0.304578	0.353853	0	0.0942904	0.11232	0.27456	0.0441275	0.199447	0.154907	0.051463	-0.795911	0.948715	0.401505	0.996544	-0.368316	1.02287	0.718787	0.78309	-0.952447	0.949279	0.315698
AT1G07880	protein_coding	MPK13	62	47	48	54	36	43	57	77	89	78	76	61	2.88703	1.74926	1.93287	2.50815	1.71141	1.8603	2.93259	3.28285	3.60167	3.75565	3.77449	3.04447	3.10441	1.89882	2.08854	2.72973	1.87031	2.02724	3.20111	3.52352	3.92735	3.88922	3.9243	3.13924	-0.0129938	0.247809	0.958182	0.998754	-0.254987	0.227361	0.262073	0.351133	0.564313	0.234995	0.0163333
AT1G07883	NA	NA	0	0	0	0	0	0	0	0	0	0	0	0	0	0	0	0	0	0	0	0	0	0	0	0	0	0	0	0	0	0	0	0	0	0	0	0	NA	NA	NA	NA	NA	NA	NA	NA	NA	NA	NA
AT1G07885	protein_coding		1	0	7	0	0	1	0	2	5	0	0	1	0.152125	0	0.920871	0	0	0.141337	0	0.278567	0.661035	0	0	0.16305	0.0500711	0	0.304578	0	0	0.0471452	0	0.09152	0.220638	0	0	0.051463	-2.67065	1.94403	0.169513	NA	-2.79924	1.96151	0.153555	0.224486	-0.246027	1.64882	0.881385
AT1G07887	NA	NA	0	0	0	0	0	0	0	0	0	0	0	0	0	0	0	0	0	0	0	0	0	0	0	0	0	0	0	0	0	0	0	0	0	0	0	0	NA	NA	NA	NA	NA	NA	NA	NA	NA	NA	NA
AT1G07890	protein_coding	APX1	11231	14192	12880	9651	8544	11215	7348	10493	12357	12113	11529	9994	675.334	682.086	669.756	578.857	524.508	626.547	488.187	577.697	645.755	753.151	739.394	644.111	562.349	573.363	560.424	487.863	443.888	528.733	412.662	480.16	545.284	603.976	595.306	514.321	-0.141493	0.117851	0.229901	0.977875	-0.0383476	0.117883	0.744952	0.804517	-0.281319	0.117852	0.0169845
AT1G07893	NA	NA	0	0	0	0	0	0	0	0	0	0	0	0	0	0	0	0	0	0	0	0	0	0	0	0	0	0	0	0	0	0	0	0	0	0	0	0	NA	NA	NA	NA	NA	NA	NA	NA	NA	NA	NA
AT1G07897	NA	NA	0	0	0	0	0	0	0	0	0	0	0	0	0	0	0	0	0	0	0	0	0	0	0	0	0	0	0	0	0	0	0	0	0	0	0	0	NA	NA	NA	NA	NA	NA	NA	NA	NA	NA	NA
AT1G07900	protein_coding	LBD1	13	5	1	14	13	10	15	34	7	171	186	178	1.33796	0.411307	0.0890021	1.43723	1.36595	0.956213	1.70572	3.2039	0.626113	18.1981	20.4172	19.6355	0.650925	0.202002	0.0435112	0.707707	0.675391	0.471452	0.842396	1.55584	0.308893	8.52636	9.60421	9.16041	1.17559	0.583855	0.0440619	0.706755	3.04374	0.467085	7.19849e-11	4.65019e-10	1.61277	0.567649	0.0044953
AT1G07901	protein_coding		0	0	0	0	0	0	0	0	0	0	0	0	0	0	0	0	0	0	0	0	0	0	0	0	0	0	0	0	0	0	0	0	0	0	0	0	NA	NA	NA	NA	NA	NA	NA	NA	NA	NA	NA
AT1G07902	NA	NA	3	8	14	0	10	7	1	9	8	3	1	3	0.478288	1.01942	1.93018	0	1.62764	1.03686	0.176151	1.31374	1.10844	0.494561	0.170041	0.512638	0.150213	0.323203	0.609157	0	0.519532	0.330016	0.0561598	0.41184	0.35302	0.149585	0.0516355	0.154389	-0.286588	0.905951	0.751745	0.996544	-1.50061	1.01885	0.14079	0.208676	-0.464799	0.907563	0.608553
AT1G07903	NA	NA	0	0	0	0	0	0	0	0	0	0	0	0	0	0	0	0	0	0	0	0	0	0	0	0	0	0	0	0	0	0	0	0	0	0	0	0	NA	NA	NA	NA	NA	NA	NA	NA	NA	NA	NA
AT1G07907	NA	NA	0	0	0	0	0	0	0	0	0	0	0	0	0	0	0	0	0	0	0	0	0	0	0	0	0	0	0	0	0	0	0	0	0	0	0	0	NA	NA	NA	NA	NA	NA	NA	NA	NA	NA	NA
AT1G07910	protein_coding	ATRNL	382	448	459	394	337	375	297	444	568	445	414	437	7.63667	7.15837	7.93512	7.85662	6.87798	6.96508	6.56015	8.12687	9.86832	9.19879	8.82724	9.3636	19.1272	18.0994	19.9716	19.9169	17.5082	17.6794	16.6795	20.3174	25.0644	22.1885	21.3771	22.4893	0.0160278	0.113008	0.887215	0.996544	-0.206655	0.111844	0.0646458	0.106804	0.0776501	0.111901	0.487735
AT1G07913	NA	NA	0	0	0	0	0	0	0	0	0	0	0	0	0	0	0	0	0	0	0	0	0	0	0	0	0	0	0	0	0	0	0	0	0	0	0	0	NA	NA	NA	NA	NA	NA	NA	NA	NA	NA	NA
AT1G07917	NA	NA	0	0	0	0	0	0	0	0	0	0	0	0	0	0	0	0	0	0	0	0	0	0	0	0	0	0	0	0	0	0	0	0	0	0	0	0	NA	NA	NA	NA	NA	NA	NA	NA	NA	NA	NA
AT1G07920	protein_coding	A1	5567	6692	5884	5109	4683	4190	4361	5279	5505	5447	4749	4685	228.812	219.842	209.137	209.456	196.505	160.002	198.044	198.66	196.639	231.497	208.183	206.39	278.746	270.36	256.02	258.262	243.297	197.538	244.913	241.567	242.922	271.597	245.217	241.104	-0.13716	0.0912349	0.132744	0.900948	-0.244074	0.0913188	0.00752282	0.0157981	-0.177555	0.0911835	0.0515069
AT1G07923	NA	NA	0	0	0	0	0	0	0	0	0	0	0	0	0	0	0	0	0	0	0	0	0	0	0	0	0	0	0	0	0	0	0	0	0	0	0	0	NA	NA	NA	NA	NA	NA	NA	NA	NA	NA	NA
AT1G07927	NA	NA	0	0	0	0	0	0	0	0	0	0	0	0	0	0	0	0	0	0	0	0	0	0	0	0	0	0	0	0	0	0	0	0	0	0	0	0	NA	NA	NA	NA	NA	NA	NA	NA	NA	NA	NA
AT1G07930	protein_coding	A1	6206	7803	6978	6063	6012	5470	5235	6644	6845	7459	6434	7470	250.228	251.467	243.307	243.843	247.476	204.911	233.215	245.275	239.857	310.982	276.687	322.824	310.741	315.244	303.621	306.488	312.342	257.884	293.996	304.029	302.053	371.919	332.223	384.428	-0.0171537	0.0749709	0.81902	0.996544	-0.0257744	0.0749203	0.730828	0.79289	-0.0841477	0.0749347	0.26146
AT1G07933	NA	NA	0	0	0	0	0	0	2	0	0	0	0	0	0	0	0	0	0	0	0.229908	0	0	0	0	0	0	0	0	0	0	0	0.11232	0	0	0	0	0	0	4.40746	1	NA	-2.36971	4.34721	0.585677	NA	2.23047	4.34721	0.607895
AT1G07937	NA	NA	0	2	0	0	0	0	0	0	0	0	0	1	0	0.492241	0	0	0	0	0	0	0	0	0	0.330045	0	0.0808008	0	0	0	0	0	0	0	0	0	0.051463	-1.52558	4.37638	0.727394	NA	0.738121	4.40736	0.866997	NA	-1.67654	4.37628	0.701648
AT1G07940	protein_coding	A1	5822	6902	6243	5541	5100	4688	4485	5542	5899	5495	4965	4895	233.389	221.146	216.423	221.562	208.723	174.603	198.65	203.411	205.514	227.775	212.282	210.321	291.514	278.844	271.64	280.1	264.961	221.017	251.877	253.602	260.308	273.99	256.37	251.911	-0.0690298	0.0776685	0.374124	0.996544	-0.267814	0.0778134	0.000577973	0.0015112	-0.172946	0.07765	0.025931
AT1G07943	NA	NA	0	0	1	2	0	0	0	1	3	3	5	3	0	0	0.165929	0.382781	0	0	0	0.175679	0.500261	0.595213	1.02323	0.616969	0	0	0.0435112	0.101101	0	0	0	0.04576	0.132383	0.149585	0.258178	0.154389	1.11816	1.85526	0.54671	NA	1.32537	1.32045	0.315509	0.409113	1.89696	1.71544	0.268805
AT1G07947	NA	NA	0	0	0	0	0	0	0	0	0	0	0	0	0	0	0	0	0	0	0	0	0	0	0	0	0	0	0	0	0	0	0	0	0	0	0	0	NA	NA	NA	NA	NA	NA	NA	NA	NA	NA	NA
AT1G07950	protein_coding	MED22B	241	272	225	195	208	206	165	240	276	308	302	297	21.0817	19.0175	17.0205	17.0147	18.5756	16.7422	15.9474	19.2221	20.9823	27.8593	28.1761	27.8463	12.0671	10.9889	9.79002	9.85734	10.8063	9.71191	9.26636	10.9824	12.1792	15.3574	15.5939	15.2845	-0.0391409	0.116485	0.736859	0.996544	0.21314	0.112827	0.0588803	0.0984289	-0.0526077	0.115154	0.647782
AT1G07957	NA	NA	0	0	0	0	0	0	0	0	0	0	0	0	0	0	0	0	0	0	0	0	0	0	0	0	0	0	0	0	0	0	0	0	0	0	0	0	NA	NA	NA	NA	NA	NA	NA	NA	NA	NA	NA
AT1G07960	protein_coding	PDIL5-1	381	491	396	416	395	409	319	467	511	647	554	606	34.2706	35.2999	30.8029	37.324	36.273	34.1802	31.7032	38.4603	39.9458	60.177	53.1484	58.4238	19.0771	19.8366	17.2304	21.029	20.5215	19.2824	17.915	21.3699	22.5492	32.2606	28.6061	31.1866	0.184504	0.0912588	0.0432006	0.704493	0.276427	0.0880934	0.00170169	0.00407534	0.0994703	0.0908606	0.273623
AT1G07963	NA	NA	0	0	0	0	0	0	0	0	0	0	0	0	0	0	0	0	0	0	0	0	0	0	0	0	0	0	0	0	0	0	0	0	0	0	0	0	NA	NA	NA	NA	NA	NA	NA	NA	NA	NA	NA
AT1G07967	NA	NA	0	1	0	0	0	0	0	0	0	0	0	0	0	0.197534	0	0	0	0	0	0	0	0	0	0	0	0.0404004	0	0	0	0	0	0	0	0	0	0	-0.726408	4.40746	0.869091	NA	0	4.40736	1	NA	-0.877381	4.40736	0.842207
AT1G07970	protein_coding		294	333	336	329	295	252	250	307	358	358	332	383	8.37754	7.58419	8.27959	9.35113	8.58186	6.67151	7.87092	8.00954	8.86557	10.5483	10.09	11.6974	14.7209	13.4533	14.6198	16.6311	15.3262	11.8806	14.0399	14.0483	15.7977	17.8505	17.143	19.7103	0.100159	0.111315	0.368236	0.996544	0.0198461	0.109973	0.856789	0.893656	-0.00197021	0.110989	0.985837
AT1G07973	NA	NA	0	0	0	0	0	0	0	0	0	0	0	0	0	0	0	0	0	0	0	0	0	0	0	0	0	0	0	0	0	0	0	0	0	0	0	0	NA	NA	NA	NA	NA	NA	NA	NA	NA	NA	NA
AT1G07977	NA	NA	0	0	0	0	0	0	0	0	0	0	0	0	0	0	0	0	0	0	0	0	0	0	0	0	0	0	0	0	0	0	0	0	0	0	0	0	NA	NA	NA	NA	NA	NA	NA	NA	NA	NA	NA
AT1G07980	protein_coding	NF-YC10	259	340	361	301	259	245	262	354	378	430	369	418	16.5238	17.3374	19.9167	19.1547	16.8694	14.5221	18.4683	20.6782	20.9583	28.3667	25.1085	28.583	12.9684	13.7361	15.7075	15.2157	13.4559	11.5506	14.7139	16.199	16.6802	21.4406	19.0535	21.5115	-0.0144119	0.114317	0.899677	0.996544	0.0844819	0.110193	0.443276	0.537995	0.12261	0.112286	0.274857
AT1G07983	NA	NA	0	0	0	0	0	0	0	0	0	0	0	0	0	0	0	0	0	0	0	0	0	0	0	0	0	0	0	0	0	0	0	0	0	0	0	0	NA	NA	NA	NA	NA	NA	NA	NA	NA	NA	NA
AT1G07985	protein_coding		4	2	5	7	9	5	4	7	6	24	17	26	0.324275	0.129592	0.350529	0.566044	0.744879	0.376598	0.358286	0.519578	0.422726	2.01184	1.46989	2.25916	0.200284	0.0808008	0.217556	0.353853	0.467578	0.235726	0.224639	0.32032	0.264765	1.19668	0.877804	1.33804	1.16638	0.6431	0.0697273	0.783199	1.77265	0.530005	0.000824031	0.00210131	0.687564	0.662059	0.299026
AT1G07987	NA	NA	0	1	0	0	0	0	0	0	0	0	0	0	0	0.16677	0	0	0	0	0	0	0	0	0	0	0	0.0404004	0	0	0	0	0	0	0	0	0	0	-0.726408	4.40746	0.869091	NA	0	4.40736	1	NA	-0.877381	4.40736	0.842207
AT1G07990	protein_coding		1161	1313	1305	954	946	1024	870	1203	1184	1698	1556	1579	27.9955	25.3056	27.2124	22.9458	23.2883	22.9409	23.1788	26.5596	24.812	42.3373	40.0175	40.8093	58.1326	53.0457	56.7821	48.2252	49.1477	48.2767	48.859	55.0493	52.247	84.6653	80.3449	81.26	-0.13268	0.0646413	0.0401158	0.692246	0.361266	0.0632018	1.09015e-08	5.53093e-08	-0.143912	0.0641536	0.0248815
AT1G07993	NA	NA	18	17	22	18	13	7	15	16	20	8	3	1	2.61331	1.97271	2.76211	2.60669	1.92687	0.944215	2.40617	2.12686	2.5235	1.20099	0.464541	0.155611	0.90128	0.686807	0.957246	0.909909	0.675391	0.330016	0.842396	0.73216	0.882551	0.398894	0.154907	0.051463	-0.353982	0.473128	0.454355	0.996544	-2.30342	0.589246	9.26447e-05	0.000277486	-0.0866779	0.45842	0.85003
AT1G07997	NA	NA	0	0	2	0	0	0	0	0	1	0	0	0	0	0	0.530438	0	0	0	0	0	0.266538	0	0	0	0	0	0.0870224	0	0	0	0	0	0.0441275	0	0	0	-1.62038	4.36828	0.71068	NA	-1.18541	4.40736	0.787959	NA	-0.809596	4.36817	0.852963
AT1G08000	protein_coding	GATA10	162	224	183	164	157	165	145	171	194	152	131	136	6.21678	6.8706	6.07299	6.2776	6.15093	5.88287	6.14802	6.00824	6.47004	6.03149	5.36175	5.59385	8.11152	9.04969	7.96255	8.29028	8.15665	7.77895	8.14317	7.82496	8.56074	7.57899	6.76425	6.99896	0.0139814	0.131265	0.915176	0.996562	-0.495597	0.135496	0.000254541	0.000709944	-0.0793522	0.130632	0.543553
AT1G08003	NA	NA	0	0	0	0	0	0	0	0	0	0	0	0	0	0	0	0	0	0	0	0	0	0	0	0	0	0	0	0	0	0	0	0	0	0	0	0	NA	NA	NA	NA	NA	NA	NA	NA	NA	NA	NA
AT1G08005	protein_coding		0	0	0	0	0	0	0	0	0	0	0	0	0	0	0	0	0	0	0	0	0	0	0	0	0	0	0	0	0	0	0	0	0	0	0	0	NA	NA	NA	NA	NA	NA	NA	NA	NA	NA	NA
AT1G08007	NA	NA	0	0	0	0	0	0	0	0	0	0	0	0	0	0	0	0	0	0	0	0	0	0	0	0	0	0	0	0	0	0	0	0	0	0	0	0	NA	NA	NA	NA	NA	NA	NA	NA	NA	NA	NA
AT1G08010	protein_coding	GATA11	306	405	344	261	293	267	271	352	364	231	239	223	15.5064	16.4037	15.0747	13.1926	15.1582	12.5706	15.1732	16.3318	16.0305	12.1041	12.9173	12.112	15.3218	16.3622	14.9678	13.1937	15.2223	12.5878	15.2193	16.1075	16.0624	11.5181	12.3409	11.4762	-0.119638	0.10518	0.255346	0.985349	-0.719389	0.108095	2.8305e-11	1.91038e-10	-0.0199482	0.103266	0.846823
AT1G08013	NA	NA	0	0	0	0	0	0	0	0	0	0	0	0	0	0	0	0	0	0	0	0	0	0	0	0	0	0	0	0	0	0	0	0	0	0	0	0	NA	NA	NA	NA	NA	NA	NA	NA	NA	NA	NA
AT1G08017	NA	NA	0	0	0	0	0	0	0	0	0	0	2	0	0	0	0	0	0	0	0	0	0	0	0.429812	0	0	0	0	0	0	0	0	0	0	0	0.103271	0	0	4.40746	1	NA	1.67479	4.36454	0.701181	NA	0	4.40736	1
AT1G08023	NA	NA	0	0	0	0	0	0	0	0	0	0	0	0	0	0	0	0	0	0	0	0	0	0	0	0	0	0	0	0	0	0	0	0	0	0	0	0	NA	NA	NA	NA	NA	NA	NA	NA	NA	NA	NA
AT1G08027	NA	NA	0	0	0	0	0	0	0	0	0	0	0	0	0	0	0	0	0	0	0	0	0	0	0	0	0	0	0	0	0	0	0	0	0	0	0	0	NA	NA	NA	NA	NA	NA	NA	NA	NA	NA	NA
AT1G08030	protein_coding	TPST	355	357	435	325	274	318	268	375	429	348	350	363	13.4675	10.8249	14.2708	12.2982	10.6121	11.2084	11.2334	13.0254	14.144	13.6512	14.1616	14.7601	17.7752	14.4229	18.9274	16.4289	14.2352	14.9922	15.0508	17.16	18.9307	17.3519	18.0724	18.6811	-0.0898257	0.113752	0.429726	0.996544	-0.216215	0.113116	0.0559479	0.0941664	-0.0364066	0.112465	0.746153
AT1G08033	NA	NA	0	1	0	0	0	1	0	0	0	0	1	0	0	0.227753	0	0	0	0.264742	0	0	0	0	0.303916	0	0	0.0404004	0	0	0	0.0471452	0	0	0	0	0.0516355	0	0.23538	3.7216	0.94957	NA	0.738135	3.72154	0.842778	NA	-0.877379	3.72154	0.813621
AT1G08035	protein_coding	SMR16	7	5	5	1	2	3	3	2	0	4	5	9	0.779252	0.444883	0.481338	0.11104	0.2273	0.310281	0.368993	0.20385	0	0.460437	0.593655	1.07385	0.350498	0.202002	0.217556	0.0505505	0.103906	0.141436	0.168479	0.09152	0	0.199447	0.258178	0.463167	-1.27329	0.891834	0.153373	0.922685	1.59187	0.921222	0.0839892	0.134372	-1.6595	0.924433	0.0726293
AT1G08037	NA	NA	0	1	0	0	2	4	2	0	2	2	5	3	0	0.0780536	0	0	0.199397	0.362921	0.215796	0	0.169739	0.201956	0.520776	0.314007	0	0.0404004	0	0	0.103906	0.188581	0.11232	0	0.0882551	0.0997235	0.258178	0.154389	2.72309	1.62228	0.0932374	NA	1.07448	1.27067	0.397773	0.49357	2.0118	1.67186	0.228848
AT1G08040	protein_coding		392	441	444	358	422	411	345	502	508	437	514	406	18.1099	16.2842	17.7384	16.4973	19.9037	17.6412	17.6103	21.2341	20.3962	20.8758	25.3267	20.1038	19.6279	17.8166	19.319	18.0971	21.9242	19.3767	19.3751	22.9715	22.4168	21.7896	26.5407	20.894	0.13846	0.117997	0.240625	0.984736	-0.198147	0.116806	0.089816	0.142411	0.151087	0.117244	0.197519
AT1G08043	NA	NA	16	9	7	4	15	17	7	23	11	39	28	21	1.33101	0.598411	0.50357	0.33191	1.27392	1.31391	0.643392	1.75182	0.795258	3.35472	2.4843	1.87241	0.801138	0.363604	0.304578	0.202202	0.779297	0.801468	0.393118	1.05248	0.485403	1.94461	1.44579	1.08072	0.397053	0.582131	0.495196	0.996544	0.923477	0.541545	0.0881455	0.140199	0.38064	0.577899	0.510112
AT1G08047	NA	NA	3	2	2	2	0	1	1	1	1	2	4	1	0.694242	0.369927	0.40024	0.461657	0	0.215003	0.255686	0.21188	0.201115	0.478575	0.987266	0.248034	0.150213	0.0808008	0.0870224	0.101101	0	0.0471452	0.0561598	0.04576	0.0441275	0.0997235	0.206542	0.051463	-1.0032	1.25287	0.423291	NA	1.01462	1.25125	0.41743	0.512987	-1.15335	1.25129	0.356668
AT1G08050	protein_coding		147	111	52	100	87	57	93	208	84	890	707	689	4.50839	2.72097	1.37914	3.05917	2.72405	1.62418	3.1514	5.84074	2.23892	28.2244	23.1264	22.6488	7.36045	4.48445	2.26258	5.05505	4.51993	2.68728	5.22286	9.51808	3.70671	44.377	36.5063	35.458	-0.126689	0.452186	0.779347	0.996544	2.36843	0.442433	8.64115e-08	3.9251e-07	0.358344	0.448875	0.424687
AT1G08057	NA	NA	0	0	0	0	0	0	0	0	0	0	0	0	0	0	0	0	0	0	0	0	0	0	0	0	0	0	0	0	0	0	0	0	0	0	0	0	NA	NA	NA	NA	NA	NA	NA	NA	NA	NA	NA
AT1G08060	protein_coding	MOM	649	764	714	615	531	675	557	730	714	762	731	750	7.5185	7.07417	7.15295	7.10659	6.28017	7.26516	7.12949	7.74301	7.18852	9.12792	9.03209	9.31256	32.4962	30.8659	31.067	31.0885	27.5871	31.823	31.281	33.4048	31.5071	37.9947	37.7456	38.5972	0.0130538	0.0822687	0.873927	0.996544	-0.047116	0.0813901	0.562662	0.648825	-0.0126372	0.0817165	0.8771
AT1G08063	NA	NA	0	0	0	0	0	0	0	0	0	0	0	0	0	0	0	0	0	0	0	0	0	0	0	0	0	0	0	0	0	0	0	0	0	0	0	0	NA	NA	NA	NA	NA	NA	NA	NA	NA	NA	NA
AT1G08065	protein_coding	ACA5	0	0	0	0	0	0	0	0	0	0	0	0	0	0	0	0	0	0	0	0	0	0	0	0	0	0	0	0	0	0	0	0	0	0	0	0	NA	NA	NA	NA	NA	NA	NA	NA	NA	NA	NA
AT1G08070	protein_coding	PCMP-H12	26	25	25	21	19	18	13	31	37	31	22	48	0.803534	0.617542	0.668146	0.647366	0.599481	0.516842	0.443906	0.877188	0.993773	0.990656	0.725167	1.58999	1.30185	1.01001	1.08778	1.06156	0.98711	0.848613	0.730077	1.41856	1.63272	1.54571	1.13598	2.47022	-0.15663	0.377954	0.678569	0.996544	0.137612	0.35623	0.699274	0.766865	0.126421	0.365486	0.729419
AT1G08073	NA	NA	0	0	0	0	0	0	0	0	0	0	0	0	0	0	0	0	0	0	0	0	0	0	0	0	0	0	0	0	0	0	0	0	0	0	0	0	NA	NA	NA	NA	NA	NA	NA	NA	NA	NA	NA
AT1G08077	NA	NA	0	0	0	0	0	0	0	0	0	0	0	0	0	0	0	0	0	0	0	0	0	0	0	0	0	0	0	0	0	0	0	0	0	0	0	0	NA	NA	NA	NA	NA	NA	NA	NA	NA	NA	NA
AT1G08080	protein_coding	ACA7	0	0	2	0	0	0	1	2	2	3	11	5	0	0	0.142943	0	0	0	0.0913163	0.151343	0.143654	0.256379	0.969636	0.442918	0	0	0.0870224	0	0	0	0.0561598	0.09152	0.0882551	0.149585	0.567991	0.257315	-1.62074	1.79475	0.366499	NA	1.74744	1.15174	0.129213	0.194268	1.37591	1.50295	0.359942
AT1G08087	NA	NA	0	0	0	0	0	0	0	0	0	0	0	0	0	0	0	0	0	0	0	0	0	0	0	0	0	0	0	0	0	0	0	0	0	0	0	0	NA	NA	NA	NA	NA	NA	NA	NA	NA	NA	NA
AT1G08090	protein_coding	NRT2.1	75	88	78	124	143	137	300	586	244	1360	1503	1455	2.71317	2.54445	2.44012	4.47442	5.28132	4.60459	11.9909	19.4095	7.67114	50.8727	57.9908	56.4157	3.75533	3.55524	3.39387	6.26826	7.4293	6.45889	16.8479	26.8154	10.7671	67.812	77.6082	74.8786	0.985573	0.245491	5.95209e-05	0.0201113	1.72354	0.220944	6.15211e-15	5.90144e-14	2.30476	0.23874	4.73453e-22
AT1G08093	NA	NA	0	0	0	0	0	0	0	0	0	0	0	0	0	0	0	0	0	0	0	0	0	0	0	0	0	0	0	0	0	0	0	0	0	0	0	0	NA	NA	NA	NA	NA	NA	NA	NA	NA	NA	NA
AT1G08097	NA	NA	0	0	0	0	0	0	0	0	0	0	0	0	0	0	0	0	0	0	0	0	0	0	0	0	0	0	0	0	0	0	0	0	0	0	0	0	NA	NA	NA	NA	NA	NA	NA	NA	NA	NA	NA
AT1G08100	protein_coding	NRT2.2	0	0	0	0	0	0	3	14	9	10	11	4	0	0	0	0	0	0	0.148115	0.572783	0.349509	0.462053	0.52425	0.191577	0	0	0	0	0	0	0.168479	0.64064	0.397148	0.498618	0.567991	0.205852	0	1.80682	1	1	-0.202942	0.810514	0.802288	0.851662	5.57172	1.40058	6.94491e-05
AT1G08103	NA	NA	0	1	0	0	0	1	1	2	2	1	0	0	0	0.139038	0	0	0	0.16162	0.192201	0.318544	0.30236	0.179874	0	0	0	0.0404004	0	0	0	0.0471452	0.0561598	0.09152	0.0882551	0.0498618	0	0	0.235381	2.14152	0.912478	NA	-2.40282	1.9047	0.207122	NA	2.26358	1.9047	0.23467
AT1G08105	transposable_element_gene		0	0	0	0	0	0	0	0	0	0	0	0	0	0	0	0	0	0	0	0	0	0	0	0	0	0	0	0	0	0	0	0	0	0	0	0	NA	NA	NA	NA	NA	NA	NA	NA	NA	NA	NA
AT1G08107	NA	NA	0	0	0	0	0	0	0	0	0	0	0	0	0	0	0	0	0	0	0	0	0	0	0	0	0	0	0	0	0	0	0	0	0	0	0	0	NA	NA	NA	NA	NA	NA	NA	NA	NA	NA	NA
AT1G08110	protein_coding		1734	1960	2165	1439	1483	1878	1265	1641	1797	1520	1552	1639	127.818	115.477	138.007	105.804	111.603	128.616	103.027	110.752	115.119	115.856	122.017	129.492	86.8233	79.1848	94.2017	72.7421	77.0465	88.5386	71.0421	75.0922	79.2972	75.7899	80.1383	84.3478	-0.0500973	0.106108	0.636831	0.996544	-0.206139	0.106597	0.0531354	0.0900342	-0.245983	0.106195	0.0205397
AT1G08113	NA	NA	0	0	0	0	0	0	0	0	0	0	0	0	0	0	0	0	0	0	0	0	0	0	0	0	0	0	0	0	0	0	0	0	0	0	0	0	NA	NA	NA	NA	NA	NA	NA	NA	NA	NA	NA
AT1G08115	small_nuclear_rna		0	2	0	0	0	0	0	0	0	1	0	0	0	0.739853	0	0	0	0	0	0	0	0.478575	0	0	0	0.0808008	0	0	0	0	0	0	0	0.0498618	0	0	-1.52558	4.37638	0.727394	NA	0.738121	4.40736	0.866997	NA	-1.67654	4.37628	0.701648
AT1G08117	NA	NA	0	0	0	0	0	0	0	0	0	0	0	0	0	0	0	0	0	0	0	0	0	0	0	0	0	0	0	0	0	0	0	0	0	0	0	0	NA	NA	NA	NA	NA	NA	NA	NA	NA	NA	NA
AT1G08120	protein_coding		0	0	1	0	0	1	0	0	2	0	0	0	0	0	0.063075	0	0	0.067766	0	0	0.126777	0	0	0	0	0	0.0435112	0	0	0.0471452	0	0	0.0882551	0	0	0	0.23538	3.48108	0.946091	NA	-1.94883	3.44503	0.571603	NA	0.847792	3.44503	0.805612
AT1G08123	NA	NA	0	0	0	0	0	0	0	0	0	0	0	0	0	0	0	0	0	0	0	0	0	0	0	0	0	0	0	0	0	0	0	0	0	0	0	0	NA	NA	NA	NA	NA	NA	NA	NA	NA	NA	NA
AT1G08125	protein_coding		235	310	284	228	235	225	202	248	252	291	282	219	14.7827	15.5863	15.4491	14.306	15.0919	13.1499	14.0395	14.2836	13.7765	18.9282	18.9199	14.7656	11.7667	12.5241	12.3572	11.5255	12.209	10.6077	11.3443	11.3485	11.1201	14.5098	14.5612	11.2704	-0.0272264	0.131125	0.835513	0.996544	-0.0387946	0.131405	0.767819	0.822645	-0.15891	0.131014	0.225161
AT1G08127	NA	NA	0	0	0	0	0	0	0	0	0	0	0	0	0	0	0	0	0	0	0	0	0	0	0	0	0	0	0	0	0	0	0	0	0	0	0	0	NA	NA	NA	NA	NA	NA	NA	NA	NA	NA	NA
AT1G08130	protein_coding	LIG1	587	813	581	642	564	500	536	628	655	432	482	462	16.2771	18.0188	13.9321	17.7572	15.9665	12.8814	16.4218	15.9441	15.7847	12.3866	14.2551	13.731	29.3917	32.8455	25.28	32.4534	29.3016	23.5726	30.1016	28.7373	28.9035	21.5403	24.8883	23.7759	0.0272351	0.120523	0.821222	0.996544	-0.621052	0.122128	3.67154e-07	1.54593e-06	-0.0342787	0.120258	0.775611
AT1G08133	NA	NA	0	0	0	0	0	0	0	0	0	0	0	0	0	0	0	0	0	0	0	0	0	0	0	0	0	0	0	0	0	0	0	0	0	0	0	0	NA	NA	NA	NA	NA	NA	NA	NA	NA	NA	NA
AT1G08135	protein_coding	CHX6B	0	0	0	0	0	0	0	0	0	0	0	0	0	0	0	0	0	0	0	0	0	0	0	0	0	0	0	0	0	0	0	0	0	0	0	0	NA	NA	NA	NA	NA	NA	NA	NA	NA	NA	NA
AT1G08137	NA	NA	0	0	0	0	0	0	0	0	0	0	0	0	0	0	0	0	0	0	0	0	0	0	0	0	0	0	0	0	0	0	0	0	0	0	0	0	NA	NA	NA	NA	NA	NA	NA	NA	NA	NA	NA
AT1G08140	protein_coding	CHX6A	0	0	0	0	0	0	0	0	0	0	0	0	0	0	0	0	0	0	0	0	0	0	0	0	0	0	0	0	0	0	0	0	0	0	0	0	NA	NA	NA	NA	NA	NA	NA	NA	NA	NA	NA
AT1G08143	NA	NA	0	0	0	0	0	0	0	0	0	0	0	0	0	0	0	0	0	0	0	0	0	0	0	0	0	0	0	0	0	0	0	0	0	0	0	0	NA	NA	NA	NA	NA	NA	NA	NA	NA	NA	NA
AT1G08147	NA	NA	0	0	0	0	0	0	0	0	0	0	0	0	0	0	0	0	0	0	0	0	0	0	0	0	0	0	0	0	0	0	0	0	0	0	0	0	NA	NA	NA	NA	NA	NA	NA	NA	NA	NA	NA
AT1G08150	protein_coding	CHX5	0	0	0	0	0	0	0	0	0	0	0	0	0	0	0	0	0	0	0	0	0	0	0	0	0	0	0	0	0	0	0	0	0	0	0	0	NA	NA	NA	NA	NA	NA	NA	NA	NA	NA	NA
AT1G08153	NA	NA	0	0	0	0	0	0	0	0	0	0	0	0	0	0	0	0	0	0	0	0	0	0	0	0	0	0	0	0	0	0	0	0	0	0	0	0	NA	NA	NA	NA	NA	NA	NA	NA	NA	NA	NA
AT1G08160	protein_coding		147	202	183	121	122	152	130	184	167	67	82	80	11.0058	12.0879	11.8483	9.03625	9.32511	10.5731	10.7538	12.6131	10.8661	5.18691	6.5479	6.4197	7.36045	8.16088	7.96255	6.11661	6.33829	7.16607	7.30077	8.41984	7.3693	3.34074	4.23411	4.11704	-0.187646	0.152883	0.219677	0.975589	-1.27901	0.166251	1.4344e-14	1.33459e-13	-0.0691264	0.149956	0.644814
AT1G08165	protein_coding		9	12	6	21	19	4	17	19	16	11	10	9	0.885696	0.943885	0.510615	2.06139	1.90891	0.365727	1.84845	1.71197	1.36841	1.11935	1.04961	0.949305	0.45064	0.484805	0.261067	1.06156	0.98711	0.188581	0.954716	0.86944	0.706041	0.54848	0.516355	0.463167	0.945944	0.551924	0.0865469	0.819134	-1.02208	0.537882	0.0574075	0.0963041	1.04122	0.545322	0.0562134
AT1G08170	protein_coding		0	2	1	2	1	2	0	0	0	1	0	2	0	0.130145	0.0704047	0.162417	0.0831173	0.151281	0	0	0	0.0841843	0	0.174523	0	0.0808008	0.0435112	0.101101	0.0519532	0.0942904	0	0	0	0.0498618	0	0.102926	1.00322	1.5681	0.522324	NA	2.20713	1.84846	0.232463	0.3174	-2.32211	1.85166	0.209817
AT1G08173	NA	NA	5	4	0	6	1	2	5	4	1	20	14	24	0.782445	0.500311	0	0.936558	0.159762	0.290783	0.864511	0.573118	0.136	3.23627	2.33666	4.02547	0.250356	0.161602	0	0.303303	0.0519532	0.0942904	0.280799	0.18304	0.0441275	0.997235	0.722897	1.23511	0.220097	0.903904	0.807621	0.996544	2.26978	0.769733	0.00319016	0.00723606	0.268328	0.887019	0.762267
AT1G08177	NA	NA	0	0	0	0	0	0	0	0	0	0	0	0	0	0	0	0	0	0	0	0	0	0	0	0	0	0	0	0	0	0	0	0	0	0	0	0	NA	NA	NA	NA	NA	NA	NA	NA	NA	NA	NA
AT1G08180	protein_coding	SMR2	141	147	171	120	137	138	111	142	161	124	141	138	11.2398	9.36594	11.7879	9.54155	11.1493	10.2205	9.77638	10.364	11.1537	10.2209	11.9879	11.7907	7.06003	5.93886	7.44041	6.06606	7.11758	6.50603	6.23373	6.49792	7.10453	6.18286	7.28061	7.10189	0.0201844	0.150361	0.893213	0.996544	-0.245581	0.151851	0.105824	0.163603	-0.0803292	0.149778	0.591736
AT1G08183	NA	NA	0	0	0	0	0	0	0	0	0	0	0	0	0	0	0	0	0	0	0	0	0	0	0	0	0	0	0	0	0	0	0	0	0	0	0	0	NA	NA	NA	NA	NA	NA	NA	NA	NA	NA	NA
AT1G08190	protein_coding	VPS41	2841	3524	2882	2704	2694	2757	2443	3299	3164	3097	3040	2839	62.3263	61.7919	54.6757	59.1706	60.3376	56.1942	59.2161	66.2647	60.3241	70.254	71.1308	66.7554	142.252	142.371	125.399	136.689	139.962	129.979	137.198	150.962	139.62	154.422	156.972	146.103	0.059339	0.0724199	0.412573	0.996544	-0.199628	0.0723399	0.00578749	0.012474	0.0232265	0.0723014	0.748025
AT1G08193	NA	NA	0	0	0	0	0	0	0	0	0	0	0	0	0	0	0	0	0	0	0	0	0	0	0	0	0	0	0	0	0	0	0	0	0	0	0	0	NA	NA	NA	NA	NA	NA	NA	NA	NA	NA	NA
AT1G08200	protein_coding	AXS2	5072	5689	4678	4719	4250	4292	3938	5010	4612	2909	3100	2617	209.822	188.106	167.353	194.725	179.495	164.963	179.997	189.762	165.812	124.436	136.779	116.037	253.961	229.838	203.545	238.548	220.801	202.347	221.157	229.258	203.516	145.048	160.07	134.679	0.0163959	0.102136	0.872464	0.996544	-0.870642	0.102646	2.21386e-17	2.6358e-16	-0.104826	0.102129	0.304703
AT1G08207	NA	NA	0	0	0	0	0	0	0	0	0	0	0	0	0	0	0	0	0	0	0	0	0	0	0	0	0	0	0	0	0	0	0	0	0	0	0	0	NA	NA	NA	NA	NA	NA	NA	NA	NA	NA	NA
AT1G08210	protein_coding		278	329	286	241	241	291	222	255	389	368	371	419	12.3934	11.723	11.0259	10.7167	10.9687	12.053	10.9349	10.4085	15.0713	16.9638	17.6402	20.0208	13.9198	13.2917	12.4442	12.1827	12.5207	13.7192	12.4675	11.6688	17.1656	18.3491	19.1568	21.563	0.0304711	0.142275	0.830414	0.996544	0.216682	0.139515	0.120397	0.182802	0.0216089	0.141437	0.878571
AT1G08213	NA	NA	8	10	12	6	6	2	5	4	14	12	7	9	1.205	1.2039	1.56307	0.90146	0.922652	0.279886	0.832113	0.55164	1.83265	1.86899	1.12455	1.45298	0.400569	0.404004	0.522134	0.303303	0.311719	0.0942904	0.280799	0.18304	0.617786	0.598341	0.361449	0.463167	-0.859811	0.639812	0.178997	0.946135	0.0895968	0.598473	0.880994	0.91238	-0.327282	0.594371	0.581883
AT1G08217	NA	NA	1	2	7	2	2	3	4	2	4	2	6	2	0.159097	0.254325	0.963077	0.317389	0.32485	0.443444	0.703136	0.291335	0.553066	0.32902	1.01812	0.341047	0.0500711	0.0808008	0.304578	0.101101	0.103906	0.141436	0.224639	0.09152	0.17651	0.0997235	0.309813	0.102926	-0.273107	0.977714	0.77999	NA	-0.229408	0.928568	0.804865	0.85372	0.106056	0.929807	0.909188
AT1G08220	protein_coding		110	104	106	97	81	63	81	106	132	164	122	173	6.81845	5.15255	5.68198	5.99741	5.12588	3.62817	5.54747	6.01588	7.11085	10.5116	8.06561	11.4937	5.50782	4.20164	4.61219	4.9034	4.20821	2.97015	4.54894	4.85056	5.82484	8.17733	6.29953	8.90309	-0.177167	0.198209	0.371408	0.996544	0.319105	0.18797	0.0895752	0.142098	0.0565896	0.193094	0.76947
AT1G08223	NA	NA	0	0	0	0	0	0	0	0	0	0	0	0	0	0	0	0	0	0	0	0	0	0	0	0	0	0	0	0	0	0	0	0	0	0	0	0	NA	NA	NA	NA	NA	NA	NA	NA	NA	NA	NA
AT1G08227	NA	NA	0	0	0	0	0	0	0	0	0	0	0	0	0	0	0	0	0	0	0	0	0	0	0	0	0	0	0	0	0	0	0	0	0	0	0	0	NA	NA	NA	NA	NA	NA	NA	NA	NA	NA	NA
AT1G08230	protein_coding	GAT1	230	233	364	207	165	257	259	319	331	858	820	906	5.86847	4.7517	8.03154	5.26825	4.29805	6.09235	7.30152	7.45226	7.33972	22.6368	22.3149	24.7769	11.5164	9.4133	15.8381	10.464	8.57227	12.1163	14.5454	14.5974	14.6062	42.7814	42.3411	46.6255	-0.162809	0.178786	0.362488	0.996544	1.29099	0.171056	4.44726e-14	3.94247e-13	0.211628	0.17599	0.229169
AT1G08237	NA	NA	4	0	0	0	0	0	0	1	1	0	1	0	0.80175	0	0	0	0	0	0	0.183518	0.174194	0	0.213778	0	0.200284	0	0	0	0	0	0	0.04576	0.0441275	0	0.0516355	0	-2.71595	2.63494	0.30266	NA	-1.01149	2.75275	0.713285	NA	-1.11729	2.58426	0.665492
AT1G08240	pre_trna		0	0	0	0	0	0	0	0	0	0	0	0	0	0	0	0	0	0	0	0	0	0	0	0	0	0	0	0	0	0	0	0	0	0	0	0	NA	NA	NA	NA	NA	NA	NA	NA	NA	NA	NA
AT1G08247	NA	NA	0	0	0	0	0	0	0	0	0	0	0	0	0	0	0	0	0	0	0	0	0	0	0	0	0	0	0	0	0	0	0	0	0	0	0	0	NA	NA	NA	NA	NA	NA	NA	NA	NA	NA	NA
AT1G08250	protein_coding	ADT6	0	0	0	0	0	1	2	0	2	0	3	0	0	0	0	0	0	0.0386865	0.0920134	0	0.0723751	0	0.133232	0	0	0	0	0	0	0.0471452	0.11232	0	0.0882551	0	0.154907	0	1.19717	2.69867	0.65732	NA	-0.674774	2.38412	0.777155	NA	3.01329	2.52871	0.233406
AT1G08253	NA	NA	0	0	0	0	0	0	0	0	0	0	0	0	0	0	0	0	0	0	0	0	0	0	0	0	0	0	0	0	0	0	0	0	0	0	0	0	NA	NA	NA	NA	NA	NA	NA	NA	NA	NA	NA
AT1G08257	NA	NA	0	0	0	0	0	0	0	0	0	0	0	0	0	0	0	0	0	0	0	0	0	0	0	0	0	0	0	0	0	0	0	0	0	0	0	0	NA	NA	NA	NA	NA	NA	NA	NA	NA	NA	NA
AT1G08260	protein_coding	POL2A	448	559	394	442	394	412	381	581	732	615	586	673	3.9893	3.97857	3.034	3.92591	3.58184	3.40856	3.74853	4.73691	5.6648	5.66271	5.56546	6.42326	22.4319	22.5838	17.1434	22.3433	20.4695	19.4238	21.3969	26.5866	32.3014	30.665	30.2584	34.6346	0.0726195	0.126992	0.567429	0.996544	-0.0442377	0.123879	0.721014	0.784993	0.32869	0.125407	0.00876779
AT1G08263	NA	NA	0	0	0	0	0	0	0	0	0	0	0	0	0	0	0	0	0	0	0	0	0	0	0	0	0	0	0	0	0	0	0	0	0	0	0	0	NA	NA	NA	NA	NA	NA	NA	NA	NA	NA	NA
AT1G08267	NA	NA	1	0	0	0	0	0	0	0	0	0	0	1	0.315565	0	0	0	0	0	0	0	0	0	0	0.338228	0.0500711	0	0	0	0	0	0	0	0	0	0	0.051463	-0.726408	4.40746	0.869091	NA	0.738128	4.40736	0.866995	NA	-0.877371	4.40736	0.842208
AT1G08270	protein_coding		10	14	11	13	8	13	9	15	11	25	15	16	1.85356	2.0741	1.76319	2.40353	1.51387	2.23874	1.84317	2.54565	1.77196	4.79156	2.96539	3.17869	0.500711	0.565606	0.478623	0.657156	0.415625	0.612887	0.505438	0.6864	0.485403	1.24654	0.774533	0.823408	0.196585	0.459416	0.668723	0.996544	0.469992	0.432824	0.277535	0.367847	0.0726185	0.458048	0.874032
AT1G08273	NA	NA	1	5	3	3	3	3	1	4	2	5	1	8	0.154276	0.616544	0.40024	0.461657	0.472509	0.430006	0.170457	0.565013	0.268153	0.797625	0.164544	1.32285	0.0500711	0.202002	0.130534	0.151651	0.155859	0.141436	0.0561598	0.18304	0.0882551	0.249309	0.0516355	0.411704	0.25869	0.936838	0.782448	NA	0.803938	0.93048	0.387586	0.483496	-0.29336	0.975187	0.763549
AT1G08277	NA	NA	0	0	0	0	0	0	0	0	0	0	0	0	0	0	0	0	0	0	0	0	0	0	0	0	0	0	0	0	0	0	0	0	0	0	0	0	NA	NA	NA	NA	NA	NA	NA	NA	NA	NA	NA
AT1G08280	protein_coding	GALT29A	133	184	184	110	147	136	144	179	200	96	86	110	4.8481	5.36085	5.80013	3.99956	5.47051	4.60589	5.79961	5.97411	6.33584	3.61844	3.34351	4.29768	6.65946	7.43368	8.00606	5.56055	7.63712	6.41174	8.08701	8.19104	8.82551	4.78673	4.44065	5.66093	-0.105695	0.162561	0.51557	0.996544	-1.05238	0.167727	3.51102e-10	2.09445e-09	0.139483	0.158661	0.379332
AT1G08283	NA	NA	13	19	26	14	22	14	14	15	31	12	19	20	1.85218	2.16366	3.20341	1.9896	3.20002	1.8532	2.20386	1.95673	3.83844	1.76787	2.8872	3.05415	0.650925	0.767608	1.13129	0.707707	1.14297	0.660032	0.786237	0.6864	1.36795	0.598341	0.981075	1.02926	0.0319546	0.432177	0.941059	0.998096	-0.428024	0.430644	0.320264	0.414152	0.111072	0.425137	0.79389
AT1G08290	protein_coding	WIP3	23	10	6	30	11	14	30	62	50	137	139	147	0.926878	0.3221	0.209096	1.20591	0.452562	0.524176	1.33577	2.28763	1.75113	5.70881	5.97439	6.34941	1.15164	0.404004	0.261067	1.51651	0.571485	0.660032	1.68479	2.83712	2.20638	6.83106	7.17734	7.56506	0.704912	0.440101	0.10922	0.867318	1.38753	0.350711	7.611e-05	0.00023089	1.89385	0.413239	4.58507e-06
AT1G08293	NA	NA	0	0	0	0	0	0	0	0	0	0	0	0	0	0	0	0	0	0	0	0	0	0	0	0	0	0	0	0	0	0	0	0	0	0	0	0	NA	NA	NA	NA	NA	NA	NA	NA	NA	NA	NA
AT1G08297	NA	NA	0	0	0	0	0	0	0	0	0	0	0	0	0	0	0	0	0	0	0	0	0	0	0	0	0	0	0	0	0	0	0	0	0	0	0	0	NA	NA	NA	NA	NA	NA	NA	NA	NA	NA	NA
AT1G08300	protein_coding	NVL	127	122	210	86	104	129	78	68	122	193	164	199	4.32778	3.3229	6.18845	2.92321	3.61814	4.08419	2.93679	2.12164	3.61307	6.80063	5.9606	7.26836	6.35903	4.92885	9.13735	4.34734	5.40313	6.08173	4.38046	3.11168	5.38356	9.62332	8.46822	10.2411	-0.290095	0.25543	0.256076	0.985458	0.836126	0.256535	0.00111688	0.00277939	-0.703208	0.258059	0.00643032
AT1G08307	NA	NA	0	0	0	0	0	0	0	0	0	0	0	0	0	0	0	0	0	0	0	0	0	0	0	0	0	0	0	0	0	0	0	0	0	0	0	0	NA	NA	NA	NA	NA	NA	NA	NA	NA	NA	NA
AT1G08310	protein_coding		37	16	10	17	14	6	19	79	41	200	200	235	1.91694	0.662555	0.44803	0.878526	0.7405	0.28881	1.08762	3.74743	1.84606	10.7144	11.0515	13.0495	1.85263	0.646407	0.435112	0.859358	0.727344	0.282871	1.06704	3.61504	1.80923	9.97235	10.3271	12.0938	-0.5624	0.511905	0.271925	0.991312	2.03559	0.43868	3.47962e-06	1.29207e-05	1.12878	0.47072	0.0164859
AT1G08313	NA	NA	0	0	0	0	0	0	0	0	0	0	0	0	0	0	0	0	0	0	0	0	0	0	0	0	0	0	0	0	0	0	0	0	0	0	0	0	NA	NA	NA	NA	NA	NA	NA	NA	NA	NA	NA
AT1G08315	protein_coding		20	16	26	16	21	19	6	22	18	37	28	49	1.26122	0.806446	1.41786	1.00642	1.35198	1.11319	0.418049	1.27023	0.986476	2.41263	1.88322	3.3119	1.00142	0.646407	1.13129	0.808808	1.09102	0.895758	0.336959	1.00672	0.794296	1.84489	1.44579	2.52169	0.0863389	0.3996	0.828939	0.996544	1.12935	0.392629	0.00402276	0.00896395	-0.398617	0.411487	0.332684
AT1G08317	NA	NA	0	0	0	0	0	0	0	0	0	0	0	0	0	0	0	0	0	0	0	0	0	0	0	0	0	0	0	0	0	0	0	0	0	0	0	0	NA	NA	NA	NA	NA	NA	NA	NA	NA	NA	NA
AT1G08320	protein_coding	TGA9	6	14	6	30	15	8	6	33	11	72	162	122	0.236918	0.441846	0.20488	1.18159	0.604685	0.293489	0.261767	1.19306	0.37748	2.93975	6.82255	5.16331	0.300427	0.565606	0.261067	1.51651	0.779297	0.377161	0.336959	1.51008	0.485403	3.59005	8.36495	6.27848	1.2746	0.600921	0.033915	0.651792	2.68118	0.538561	6.41084e-07	2.62566e-06	0.982265	0.604493	0.104175
AT1G08323	NA	NA	0	0	0	0	0	0	0	0	0	0	0	0	0	0	0	0	0	0	0	0	0	0	0	0	0	0	0	0	0	0	0	0	0	0	0	0	NA	NA	NA	NA	NA	NA	NA	NA	NA	NA	NA
AT1G08327	NA	NA	0	0	0	0	0	0	0	0	0	0	0	0	0	0	0	0	0	0	0	0	0	0	0	0	0	0	0	0	0	0	0	0	0	0	0	0	NA	NA	NA	NA	NA	NA	NA	NA	NA	NA	NA
AT1G08333	NA	NA	2	1	0	0	5	1	0	2	0	3	1	3	0.669883	0.26771	0	0	1.70974	0.311188	0	0.613337	0	1.03901	0.357234	1.07699	0.100142	0.0404004	0	0	0.259766	0.0471452	0	0.09152	0	0.149585	0.0516355	0.154389	1.24066	1.51098	0.41159	NA	1.63226	1.62321	0.314622	0.408239	-0.575851	1.73804	0.740401
[truncated: 35,762 more rows]
[truncated: 9 more columns]

## Sheet: 1a_SPL7depact_lowCu
Schulten et al., Supplemental Data (2022). SPL7-dependent utilization of sugar. Plant Cell.
Supplemental Data Set 3. Universal RNA-seq data.
[truncated: 677 more rows]

## Sheet: 1b_SPL7deprepr_lowCu
Schulten et al., Supplemental Data (2022). SPL7-dependent utilization of sugar. Plant Cell.
[truncated: 593 more rows]

[truncated: 4 more sheets: 2a_SPL7depact_controlCu_c, 2b_SPL7deprepr_controlCu_c, 2a_SPL7depact_controlCu_uc, 2b_SPL7deprepr_controlCu_uc]
