# Supplementary material for: Energy status-promoted growth and development of Arabidopsis require copper deficiency response transcriptional regulator SPL7
Source: Plant Cell. 2022 Jul 22;34(10):3873–98. doi: 10.1093/plcell/koac215 (PMC9516184; doi:10.1093/plcell/koac215)
Supplement: koac215_Supplementary_Data [file koac215_supplementary_data.zip › koac215_Supplementary_Data/TPC2021RA00796R2 Suppl DS4.xlsx]

## Sheet: ReadMe_Motifs_Lists
Schulten et al., Supplemental Data (2022). SPL7-dependent utilization of sugar. Plant Cell.
Supplemental Data Set S4. Motifs in genomic SPL7 binding sites identified by ChIP-seq.
(NI: none identified)
Filter name	Filter condition	ChIP condition	No. of replicates supporting peak		No. of peaks used	Motifs	Remarks
	all peaks	both lowCu AND controlCu	2 to 4		1471	NI	same result for M, MP, P (see A12 to A15)
	all low Cu peaks	lowCu	2 to 4		758	NI	same result for M, MP, P (see A12 to A15)
	all peaks unique to low Cu	lowCu NOT controlCu	2 to 4		120	NI	same result for M, MP, P (see A12 to A15)
	all control Cu peaks	controlCu	2 to 4		713	NI	same result for M, MP, P (see A12 to A15)
	all peaks unique to control Cu	controlCu NOT lowCu	2 to 4		75	NI	same result for M, MP, P (see A12 to A15)
Filter name	Filter condition	ChIP condition	Number of Replicates supporting peak	Discriminative condition	No. of peaks used	Motifs	E-value	Motif incidence (total number)	Number of peaks containing motif (>= once)	Proportion of peaks contining motif (%)	TomTom known bdg. Sites	Notes
Discriminative analysis using all controlCu peaks for negative background correction
All	all low Cu peaks	lowCu	2 to 4	all control Cu peaks	758	NI
M	all low Cu peaks; tRNA hits removed	lowCu	2 to 4	all control Cu peaks	409	NI
MP	all low Cu peaks; tRNA hits removed and kept hits in promoter regions only	lowCu	2 to 4	all control Cu peaks	739	NI
P	all low Cu peaks; kept hits in promoter regions only	lowCu	2 to 4	all control Cu peaks	578	NI						List of peaks and loci in worksheet:
All unique	all peaks unique to low Cu	lowCu NOT controlCu	2 to 4	all control Cu peaks	120	GTACTRC	2.1e-05	23	16	19.1667	NI	GTACTRC (all ChIP lowCu)
						AGGAAGY	0.0029	13	13	10.8333	NI	AGGAAGY (all ChIP lowCu)
Discriminative analysis using peaks unique to controlCu for negative background correction
All	all low Cu peaks	lowCu	2 to 4	all peaks unique to control Cu	758	NI
M	all low Cu peaks; tRNA hits removed	lowCu	2 to 4	all peaks unique to control Cu	409	NI
MP	all low Cu peaks; tRNA hits removed and kept hits in promoter regions only	lowCu	2 to 4	all peaks unique to control Cu	739	NI
P	all low Cu peaks; kept hits in promoter regions only	lowCu	2 to 4	all peaks unique to control Cu	578	NI
All unique	all peaks unique to low Cu	lowCu NOT controlCu	2 to 4	all peaks unique to control Cu	120	NI
Discriminative analysis using all lowCu peaks for negative background correction
All	all control Cu peaks	controlCu	2 to 4	all low Cu peaks	713	NI
M	all control Cu peaks; tRNA hits removed	controlCu	2 to 4	all low Cu peaks	367	NI
MP	all control Cu peaks; tRNA hits removed and kept hits in promoter regions only	controlCu	2 to 4	all low Cu peaks	693	NI
P	all control Cu peaks; kept hits in promoter regions only	controlCu	2 to 4	all low Cu peaks	534	NI
All unique	all peaks unique to control Cu	controlCu NOT lowCu	2 to 4	all low Cu peaks	75	NI
Discriminative analysis using Cu deficient peak data with peaks that Intersect between both conditions excluded
All	all control Cu peaks	controlCu	2 to 4	all peaks unique to low Cu	713	NI
M	all control Cu peaks; tRNA hits removed	controlCu	2 to 4	all peaks unique to low Cu	367	NI
MP	all control Cu peaks; tRNA hits removed and kept hits in promoter regions only	controlCu	2 to 4	all peaks unique to low Cu	693	NI
P	all control Cu peaks; kept hits in promoter regions only	controlCu	2 to 4	all peaks unique to low Cu	534	NI
All unique	all peaks unique to control Cu	controlCu NOT lowCu	2 to 4	all peaks unique to low Cu	75	CCACTDDKSY	0.00047	41	32	54.6667	NI

## Sheet: ChIP_Motifs_2
			Schulten et al., Supplemental Data (2022). SPL7-dependent utilization of sugar. Plant Cell.
			Supplemental Data Set S4. Motifs in genomic SPL7 binding sites identified by ChIP-seq.
ChIP peak list	Fiilter condition	ChIP Condition	No. of replicates supporting peak	discriminative condition	Motifs	E-value	motif incidence (total number)	TomTom known bdg. Sites	locally/centrally enriched	non-fimo reported
merged Intersects	Peaks detected in both lowCu and control Cu	controlCu AND lowCu	2 to 4	None	AAAACTAATTAAAGTATGTATT	0.00029	166	ATHB23 (ZFHD_tnt.ATHB23_col_b_m1)	yes - but enriched all along peak
					AAGTCGTTGT	6.2e-11	169		yes - upstream of center
					AATCGTGCACCGGGG	0.0046	110	AT3G51470 (DBP_tnt.AT3G51470_col_a_m1)	enriched all over peak
					ACCACTM	8.2e-46	187		yes
					ACCATYTGAG	7.7e-31	223		yes
					ACTACAVC	5.6e-26	142		yes
					AGAAVCT	1.5e-05	96	HSFB3 (HSF_tnt.HSFB3_colamp_a_m1); HSFC1 (HSF_tnt.HSFC1_colamp_a_m1); HSF7 (HSF_tnt.HSF7_col_a_m1)	no
					ARAGCGYYHG	1.2e-60	397	CAMTA1 (CAMTA_tnt.CAMTA1_col_a_m1)	yes
					AGTCCAA	1.2e-06	86		yes - with downstream increases
					ATTCCCGCTT	1.4e-26	178		enriched along peak
					ATTGTAACCACCA	8.4e-06	135	MYB65 (MYB_tnt.MYB65_col200_a_m1)	enriched along peak
					MCCKGCCACG	7.4e-05	260		downstream enriched
					CATCTGGCAACTACC	7.7e-06	160	MYB30 (MYB_tnt.MYB30_colamp_a_m1)	enriched along peak
					CMACTRRRCY	1.3e-270	557		yes
					CCGGAAA	4.7e-05	192	LBD19 (LOBAS2_tnt.LBD19_colamp_a_d1)	no - peak downstream center; increased upstream
					CCTGACCG	0.0033	107	MYB57 (MYB_tnt.MYB57_colamp_a_d1)	no
					CGAACCCGSG	1.9e-78	542		no - peaked up and downstram from center
					CGCCTTAK	5.4e-09	119		no- peaked up- till downstream from center
					CTHCAYCHCC	3.1e-63	680		no
					CTGAGCTA	9.8e-65	176		yes
					GAGGACTTGC	0.0052	154		no
					GCGCAATGGTAGCGCGTC	1.2e-60	207	CAMTA1 (CAMTA_tnt.CAMTA1_col_a_m1)	yes
					GCSCCAC	0.022	111	At5g08330 (TCP_tnt.At5g08330_colamp_a_m1); At1g69690 (TCP_tnt.At1g69690_col_a_m1); At5g08330 (TCP_tnt.At5g08330_col_a_m1)	no
					GCTCTAMC	7.4e-46	285		yes - peaks up- and downstream
					GTCAGACGCGCTACC	1.3e-32	266	MYB88 (MYB_tnt.MYB88_col_a_m1)	yes - increased upstream, peaked up- and downstream
					GTCTCTCGGG	2.4e-05	102	bHLH74 (bHLH_tnt.bHLH74_colamp_a_m1)	peaks up and downstream from center
					AAGCCCGTCT	1.5e-11	96		yes
					TATATAAA	1.8e-26	156	AT1G04880 (ARID_tnt.AT1G04880_col_a_m1); AT1G04880 (ARID_tnt.AT1G04880_colamp_a_m1)	yes - significantly
					CCAAYGGCCC	0.02	199		all along peak
					TCTTCACT	0.00064	107	STZ (C2H2_tnt.STZ_colamp_a_m1)	all along peak
					TTTGACTTTGACCC	0.0037	168	WRKY47 (WRKY_tnt.WRKY47_col_a_m1)	all along peak
merged Intersects	Peaks detected in both lowCu and control Cu	controlCu AND lowCu	2 to 4	peaks unique to lowCu OR unique controlCu	NI	NI	NI	NI	NI	NI
merged Intersects	Peaks detected in both lowCu and control Cu	controlCu AND lowCu	4 only	peaks unique to lowCu OR unieque to controlCu, based on 2 to 4 replicates	TTATWTWWTW	0.0063	34	ARID_tnt.AT1G04880_col_a_m1 (AT1G04880)
									NI	TATTT
merged Intersects	Peaks detected in both lowCu and control Cu	controlCu AND lowCu	4 only	peaks unique to lowCu OR unique to controlCu,based on 4 replicates	NI	NI	NI	NI	NI	NI
merged Intersects	Peaks detected in both lowCu and control Cu	controlCu AND lowCu	4 only	None	ARAGCGYCHG	4.3e-23	128	CAMTA_tnt.CAMTA1_col_a_m1 (CAMTA1)	yes
					ACCCACTCGG	0.003	37		yes
					ATTCCCGCYT	4.6e-06	70		yes
					ATAAATAA	1.3e-06	54	MYB_tnt.MYB56_col_a_m1 (MYB56)	yes
					ACCRTTKGAS	2.4e-14	62	LIM_tnt.WLIM2A_col_a_m1 (WLIM2A)	yes
					CMACTRRRCY	7.9e-94	197		Yes
					TGGRGATG	0.024	73		No
					CTGAGCTA	7.3e-19	61		yes
					CTTGCCCCACCTGCC	0.017	48	MYB30 (MYB_tnt.MYB30_colamp_a_m1)	no - peaked downstream of center
					GACCGCCGG	2.9e-07	30	bZIP18 (bZIP_tnt.bZIP18_colamp_a_m1)	no - several up- and downstream peaks from center
					GTGGGTCCGCC	0.0027	69	TCP7 (TCP_tnt.TCP7_col_a_m1)	no - up and downstream peaked
					GTTATTATATAGTTTA	0.025	42	AT1G04880 (ARID_tnt.AT1G04880_col_a_m1)	yes - with additional peaks upstream center
					TCGAACCCGG	5.4e-24	201		no - up- and downstream peaks from center
					TTCTTCCGCTCCGTT	5.2e-16	95	MYB88 (MYB_tnt.MYB88_col_a_m1)	no - up- and downstream from center

## Sheet: GTACTRC (all ChIP lowCu)
			Schulten et al., Supplemental Data (2022). SPL7-dependent utilization of sugar. Plant Cell.
			Supplemental Data Set S4. Motifs in genomic SPL7 binding sites identified by ChIP-seq.
Motif	condition found	ATG	Motif sequence in peak	pValue	Evalue	peak	chromosome	start	end	gene_location_feature	Type	Short_description	Curator_summary	Computational_description	Araport11_short_name	Mapman_category
GTACTRC	ChIP low Cu only; discriminative versus all control Cu	AT1G71190	sequence=GTACTAC	pvalue=6.43e-05	qvalue=0.307	Name=GTACTRC_mergedPeak-1226-	Chr1	26837906	26837913	upstream	protein_coding	senescence associated gene 18	Senescence associated gene (SAG). Expression induced by ozone. Encodes a plant-specific protein of unknown function. Based on a personal communication from David Meinke (08/21/2007), this gene is not allelic to TTN4, even though this has been stated previously in a publication.	senescence associated gene 18 (SAG18); FUNCTIONS IN: hydrolase activity, acting on carbon-nitrogen (but not peptide) bonds, in linear amides; INVOLVED IN: ceramide metabolic process; LOCATED IN: endomembrane system, integral to membrane; EXPRESSED IN: 24 plant structures; EXPRESSED DURING: 14 growth stages; CONTAINS InterPro DOMAIN/s: Ceramidase (InterPro:IPR008901); BEST Arabidopsis thaliana pro…	SAG18	35:not assigned
		AT1G71200	sequence=GTACTAC	pvalue=6.43e-05	qvalue=0.307	Name=GTACTRC_mergedPeak-1226-	Chr1	26837906	26837913	upstream	protein_coding	CU-DEFICIENCY INDUCED TRANSCRIPTION FACTOR 1	bHLH160 transcription factor. Induced by copper deficiency and seems to mediate copper uptake along with SPL7.	basic helix-loop-helix (bHLH) DNA-binding superfamily protein; FUNCTIONS IN: DNA binding, sequence-specific DNA binding transcription factor activity; INVOLVED IN: regulation of transcription; LOCATED IN: nucleus; CONTAINS InterPro DOMAIN/s: Helix-loop-helix DNA-binding domain (InterPro:IPR001092), Helix-loop-helix DNA-binding (InterPro:IPR011598); BEST Arabidopsis thaliana protein match is: basi…	BHLH160;CITF1	27:RNA/36:metal/40:nutrition&ionome
		AT1G71210	sequence=GTACTAC	pvalue=6.43e-05	qvalue=0.307	Name=GTACTRC_mergedPeak-1226-	Chr1	26837906	26837913	downstream	protein_coding	Pentatricopeptide repeat (PPR) superfamily protein		Pentatricopeptide repeat (PPR) superfamily protein; CONTAINS InterPro DOMAIN/s: Pentatricopeptide repeat (InterPro:IPR002885); BEST Arabidopsis thaliana protein match is: Tetratricopeptide repeat (TPR)-like superfamily protein (TAIR:AT3G06920.1); Has 23089 Blast hits to 6463 proteins in 161 species: Archae - 1; Bacteria - 0; Metazoa - 25; Fungi - 48; Plants - 22668; Viruses - 0; Other Eukaryotes …		35:not assigned
		AT1G76580	sequence=GTACTAC	pvalue=6.43e-05	qvalue=0.307	Name=GTACTRC_mergedPeak-1256-	Chr1	28733082	28733089	upstream	protein_coding	Squamosa promoter-binding protein-like (SBP domain) transcription factor family protein		Squamosa promoter-binding protein-like (SBP domain) transcription factor family protein; FUNCTIONS IN: sequence-specific DNA binding transcription factor activity; INVOLVED IN: regulation of transcription; LOCATED IN: plasma membrane; EXPRESSED IN: 22 plant structures; EXPRESSED DURING: 13 growth stages; CONTAINS InterPro DOMAIN/s: Transcription factor, SBP-box (InterPro:IPR004333); BEST Arabidop…		33:development
		AT2G25620	sequence=GTACTAC	pvalue=6.43e-05	qvalue=0.307	Name=GTACTRC_mergedPeak-855-	Chr2	10907450	10907457	upstream	protein_coding	DNA-binding protein phosphatase 1	Encodes DBP1, a member of the DBP factors (DNA-binding protein phosphatases) featuring sequence-specific DNA-binding and protein phosphatase activity. DBP1 is involved in plant-potyvirus interactions. Loss-of-function of DBP1 renders resistance to potyviruses.	DNA-binding protein phosphatase 1 (DBP1); FUNCTIONS IN: protein serine/threonine phosphatase activity, catalytic activity; INVOLVED IN: regulation of defense response to virus; LOCATED IN: protein serine/threonine phosphatase complex; EXPRESSED IN: 25 plant structures; EXPRESSED DURING: 15 growth stages; CONTAINS InterPro DOMAIN/s: Protein phosphatase 2C, manganese/magnesium aspartate binding sit…	AtDBP1	29:protein
		AT2G25620	sequence=GTACTAC	pvalue=6.43e-05	qvalue=0.307	Name=GTACTRC_mergedPeak-855-	Chr2	10907483	10907490	upstream	protein_coding	DNA-binding protein phosphatase 1	Encodes DBP1, a member of the DBP factors (DNA-binding protein phosphatases) featuring sequence-specific DNA-binding and protein phosphatase activity. DBP1 is involved in plant-potyvirus interactions. Loss-of-function of DBP1 renders resistance to potyviruses.	DNA-binding protein phosphatase 1 (DBP1); FUNCTIONS IN: protein serine/threonine phosphatase activity, catalytic activity; INVOLVED IN: regulation of defense response to virus; LOCATED IN: protein serine/threonine phosphatase complex; EXPRESSED IN: 25 plant structures; EXPRESSED DURING: 15 growth stages; CONTAINS InterPro DOMAIN/s: Protein phosphatase 2C, manganese/magnesium aspartate binding sit…	AtDBP1	29:protein
		AT2G25620	sequence=GTACTAC	pvalue=6.43e-05	qvalue=0.307	Name=GTACTRC_mergedPeak-855-	Chr2	10907496	10907503	upstream	protein_coding	DNA-binding protein phosphatase 1	Encodes DBP1, a member of the DBP factors (DNA-binding protein phosphatases) featuring sequence-specific DNA-binding and protein phosphatase activity. DBP1 is involved in plant-potyvirus interactions. Loss-of-function of DBP1 renders resistance to potyviruses.	DNA-binding protein phosphatase 1 (DBP1); FUNCTIONS IN: protein serine/threonine phosphatase activity, catalytic activity; INVOLVED IN: regulation of defense response to virus; LOCATED IN: protein serine/threonine phosphatase complex; EXPRESSED IN: 25 plant structures; EXPRESSED DURING: 15 growth stages; CONTAINS InterPro DOMAIN/s: Protein phosphatase 2C, manganese/magnesium aspartate binding sit…	AtDBP1	29:protein
		AT2G25625	sequence=GTACTAC	pvalue=6.43e-05	qvalue=0.307	Name=GTACTRC_mergedPeak-855-	Chr2	10907450	10907457	overlapEnd	protein_coding			unknown protein; FUNCTIONS IN: molecular_function unknown; INVOLVED IN: biological_process unknown; LOCATED IN: chloroplast; EXPRESSED IN: 10 plant structures; EXPRESSED DURING: LP.06 six leaves visible, LP.04 four leaves visible, 4 anthesis, petal differentiation and expansion stage; Has 24 Blast hits to 24 proteins in 9 species: Archae - 0; Bacteria - 0; Metazoa - 0; Fungi - 0; Plants - 24; Vir…		35:not assigned
		AT2G25625	sequence=GTACTAC	pvalue=6.43e-05	qvalue=0.307	Name=GTACTRC_mergedPeak-855-	Chr2	10907483	10907490	overlapEnd	protein_coding			unknown protein; FUNCTIONS IN: molecular_function unknown; INVOLVED IN: biological_process unknown; LOCATED IN: chloroplast; EXPRESSED IN: 10 plant structures; EXPRESSED DURING: LP.06 six leaves visible, LP.04 four leaves visible, 4 anthesis, petal differentiation and expansion stage; Has 24 Blast hits to 24 proteins in 9 species: Archae - 0; Bacteria - 0; Metazoa - 0; Fungi - 0; Plants - 24; Vir…		35:not assigned
		AT2G25625	sequence=GTACTAC	pvalue=6.43e-05	qvalue=0.307	Name=GTACTRC_mergedPeak-855-	Chr2	10907496	10907503	overlapEnd	protein_coding			unknown protein; FUNCTIONS IN: molecular_function unknown; INVOLVED IN: biological_process unknown; LOCATED IN: chloroplast; EXPRESSED IN: 10 plant structures; EXPRESSED DURING: LP.06 six leaves visible, LP.04 four leaves visible, 4 anthesis, petal differentiation and expansion stage; Has 24 Blast hits to 24 proteins in 9 species: Archae - 0; Bacteria - 0; Metazoa - 0; Fungi - 0; Plants - 24; Vir…		35:not assigned
		AT2G25630	sequence=GTACTAC	pvalue=6.43e-05	qvalue=0.307	Name=GTACTRC_mergedPeak-855-	Chr2	10907450	10907457	upstream	protein_coding	beta glucosidase 14		beta glucosidase 14 (BGLU14); FUNCTIONS IN: cation binding, hydrolase activity, hydrolyzing O-glycosyl compounds, catalytic activity; INVOLVED IN: pollen tube growth; LOCATED IN: plant-type cell wall; EXPRESSED IN: stem, male gametophyte, pollen tube; EXPRESSED DURING: M germinated pollen stage; CONTAINS InterPro DOMAIN/s: Glycoside hydrolase, family 1 (InterPro:IPR001360), Glycoside hydrolase, f…	BGLU14	26:misc
		AT2G25630	sequence=GTACTAC	pvalue=6.43e-05	qvalue=0.307	Name=GTACTRC_mergedPeak-855-	Chr2	10907483	10907490	upstream	protein_coding	beta glucosidase 14		beta glucosidase 14 (BGLU14); FUNCTIONS IN: cation binding, hydrolase activity, hydrolyzing O-glycosyl compounds, catalytic activity; INVOLVED IN: pollen tube growth; LOCATED IN: plant-type cell wall; EXPRESSED IN: stem, male gametophyte, pollen tube; EXPRESSED DURING: M germinated pollen stage; CONTAINS InterPro DOMAIN/s: Glycoside hydrolase, family 1 (InterPro:IPR001360), Glycoside hydrolase, f…	BGLU14	26:misc
		AT2G25630	sequence=GTACTAC	pvalue=6.43e-05	qvalue=0.307	Name=GTACTRC_mergedPeak-855-	Chr2	10907496	10907503	upstream	protein_coding	beta glucosidase 14		beta glucosidase 14 (BGLU14); FUNCTIONS IN: cation binding, hydrolase activity, hydrolyzing O-glycosyl compounds, catalytic activity; INVOLVED IN: pollen tube growth; LOCATED IN: plant-type cell wall; EXPRESSED IN: stem, male gametophyte, pollen tube; EXPRESSED DURING: M germinated pollen stage; CONTAINS InterPro DOMAIN/s: Glycoside hydrolase, family 1 (InterPro:IPR001360), Glycoside hydrolase, f…	BGLU14	26:misc
		AT2G25640	sequence=GTACTAC	pvalue=6.43e-05	qvalue=0.307	Name=GTACTRC_mergedPeak-855-	Chr2	10907450	10907457	upstream	protein_coding	SPOC domain / Transcription elongation factor S-II protein		SPOC domain / Transcription elongation factor S-II protein; FUNCTIONS IN: zinc ion binding; INVOLVED IN: transcription; LOCATED IN: nucleus; EXPRESSED IN: 10 plant structures; EXPRESSED DURING: 6 growth stages; CONTAINS InterPro DOMAIN/s: Spen paralogue and orthologue SPOC, C-terminal (InterPro:IPR012921), Transcription elongation factor S-IIM (InterPro:IPR017890), Transcription elongation factor…		27:RNA
		AT2G25640	sequence=GTACTAC	pvalue=6.43e-05	qvalue=0.307	Name=GTACTRC_mergedPeak-855-	Chr2	10907483	10907490	upstream	protein_coding	SPOC domain / Transcription elongation factor S-II protein		SPOC domain / Transcription elongation factor S-II protein; FUNCTIONS IN: zinc ion binding; INVOLVED IN: transcription; LOCATED IN: nucleus; EXPRESSED IN: 10 plant structures; EXPRESSED DURING: 6 growth stages; CONTAINS InterPro DOMAIN/s: Spen paralogue and orthologue SPOC, C-terminal (InterPro:IPR012921), Transcription elongation factor S-IIM (InterPro:IPR017890), Transcription elongation factor…		27:RNA
		AT2G25640	sequence=GTACTAC	pvalue=6.43e-05	qvalue=0.307	Name=GTACTRC_mergedPeak-855-	Chr2	10907496	10907503	upstream	protein_coding	SPOC domain / Transcription elongation factor S-II protein		SPOC domain / Transcription elongation factor S-II protein; FUNCTIONS IN: zinc ion binding; INVOLVED IN: transcription; LOCATED IN: nucleus; EXPRESSED IN: 10 plant structures; EXPRESSED DURING: 6 growth stages; CONTAINS InterPro DOMAIN/s: Spen paralogue and orthologue SPOC, C-terminal (InterPro:IPR012921), Transcription elongation factor S-IIM (InterPro:IPR017890), Transcription elongation factor…		27:RNA
		AT2G47010	sequence=GTACTAC	pvalue=6.43e-05	qvalue=0.307	Name=GTACTRC_mergedPeak-945-	Chr2	19319708	19319715	overlapEnd	protein_coding			unknown protein; FUNCTIONS IN: molecular_function unknown; INVOLVED IN: biological_process unknown; LOCATED IN: endomembrane system; EXPRESSED IN: 17 plant structures; EXPRESSED DURING: 10 growth stages; BEST Arabidopsis thaliana protein match is: unknown protein (TAIR:AT1G17030.1); Has 72 Blast hits to 72 proteins in 13 species: Archae - 0; Bacteria - 0; Metazoa - 0; Fungi - 0; Plants - 71; Viru…		35:not assigned
		AT2G47010	sequence=GTACTAC	pvalue=6.43e-05	qvalue=0.307	Name=GTACTRC_mergedPeak-945-	Chr2	19319432	19319439	overlapEnd	protein_coding			unknown protein; FUNCTIONS IN: molecular_function unknown; INVOLVED IN: biological_process unknown; LOCATED IN: endomembrane system; EXPRESSED IN: 17 plant structures; EXPRESSED DURING: 10 growth stages; BEST Arabidopsis thaliana protein match is: unknown protein (TAIR:AT1G17030.1); Has 72 Blast hits to 72 proteins in 13 species: Archae - 0; Bacteria - 0; Metazoa - 0; Fungi - 0; Plants - 71; Viru…		35:not assigned
		AT2G47015	sequence=GTACTAC	pvalue=6.43e-05	qvalue=0.307	Name=GTACTRC_mergedPeak-945-	Chr2	19319708	19319715	overlapStart	mirna	MIR408; miRNA	Encodes a microRNA that targets both a Laccase and Plantacyanin-like family member. MicroRNAs are regulatory RNAs with a mature length of ~21-nucleotides that are processed from hairpin precursors by Dicer-like enzymes. MicroRNAs can negatively regulate gene expression by attenuating translation or by directing mRNA cleavage.Mature sequence: AUGCACUGCCUCUUCCCUGGC		MIR408	32:micro RNA, natural antisense etc/36:metal
		AT2G47015	sequence=GTACTAC	pvalue=6.43e-05	qvalue=0.307	Name=GTACTRC_mergedPeak-945-	Chr2	19319432	19319439	overlapStart	mirna	MIR408; miRNA	Encodes a microRNA that targets both a Laccase and Plantacyanin-like family member. MicroRNAs are regulatory RNAs with a mature length of ~21-nucleotides that are processed from hairpin precursors by Dicer-like enzymes. MicroRNAs can negatively regulate gene expression by attenuating translation or by directing mRNA cleavage.Mature sequence: AUGCACUGCCUCUUCCCUGGC		MIR408	32:micro RNA, natural antisense etc/36:metal
		AT2G47020	sequence=GTACTAC	pvalue=6.43e-05	qvalue=0.307	Name=GTACTRC_mergedPeak-945-	Chr2	19319708	19319715	overlapEnd	protein_coding	Peptide chain release factor 1		Peptide chain release factor 1; FUNCTIONS IN: translation release factor activity, codon specific, translation release factor activity; INVOLVED IN: translational termination; LOCATED IN: mitochondrion, cytoplasm; CONTAINS InterPro DOMAIN/s: Peptide chain release factor 1 (InterPro:IPR004373), Class I peptide chain release factor (InterPro:IPR000352), Peptide chain release factor (InterPro:IPR005…		29:protein
		AT2G47020	sequence=GTACTAC	pvalue=6.43e-05	qvalue=0.307	Name=GTACTRC_mergedPeak-945-	Chr2	19319432	19319439	overlapEnd	protein_coding	Peptide chain release factor 1		Peptide chain release factor 1; FUNCTIONS IN: translation release factor activity, codon specific, translation release factor activity; INVOLVED IN: translational termination; LOCATED IN: mitochondrion, cytoplasm; CONTAINS InterPro DOMAIN/s: Peptide chain release factor 1 (InterPro:IPR004373), Class I peptide chain release factor (InterPro:IPR000352), Peptide chain release factor (InterPro:IPR005…		29:protein
		AT4G13550	sequence=GTACTAC	pvalue=6.43e-05	qvalue=0.307	Name=GTACTRC_mergedPeak-345+	Chr4	7878879	7878886	upstream	protein_coding	triglyceride lipases;triglyceride lipases		triglyceride lipases;triglyceride lipases; FUNCTIONS IN: triglyceride lipase activity; INVOLVED IN: lipid metabolic process; LOCATED IN: chloroplast; EXPRESSED IN: 20 plant structures; EXPRESSED DURING: 13 growth stages; CONTAINS InterPro DOMAIN/s: Lipase, class 3 (InterPro:IPR002921), C2 calcium/lipid-binding domain, CaLB (InterPro:IPR008973), C2 calcium-dependent membrane targeting (InterPro:IP…		11:lipid metabolism
		AT4G13550	sequence=GTACTAC	pvalue=6.43e-05	qvalue=0.307	Name=GTACTRC_mergedPeak-345+	Chr4	7879096	7879103	upstream	protein_coding	triglyceride lipases;triglyceride lipases		triglyceride lipases;triglyceride lipases; FUNCTIONS IN: triglyceride lipase activity; INVOLVED IN: lipid metabolic process; LOCATED IN: chloroplast; EXPRESSED IN: 20 plant structures; EXPRESSED DURING: 13 growth stages; CONTAINS InterPro DOMAIN/s: Lipase, class 3 (InterPro:IPR002921), C2 calcium/lipid-binding domain, CaLB (InterPro:IPR008973), C2 calcium-dependent membrane targeting (InterPro:IP…		11:lipid metabolism
		AT4G13554	sequence=GTACTAC	pvalue=6.43e-05	qvalue=0.307	Name=GTACTRC_mergedPeak-345+	Chr4	7878879	7878886	upstream	mirna	MIR857a; miRNA	Encodes a microRNA that targets a Laccase family member. MicroRNAs are regulatory RNAs with a mature length of ~21-nucleotides that are processed from hairpin precursors by Dicer-like enzymes. MicroRNAs can negatively regulate gene expression by attenuating translation or by directing mRNA cleavage. Mature sequence: UUUUGUAUGUUGAAGGUGUAU		MIR857A	32:micro RNA, natural antisense etc/36:metal
		AT4G13554	sequence=GTACTAC	pvalue=6.43e-05	qvalue=0.307	Name=GTACTRC_mergedPeak-345+	Chr4	7879096	7879103	upstream	mirna	MIR857a; miRNA	Encodes a microRNA that targets a Laccase family member. MicroRNAs are regulatory RNAs with a mature length of ~21-nucleotides that are processed from hairpin precursors by Dicer-like enzymes. MicroRNAs can negatively regulate gene expression by attenuating translation or by directing mRNA cleavage. Mature sequence: UUUUGUAUGUUGAAGGUGUAU		MIR857A	32:micro RNA, natural antisense etc/36:metal
		AT4G13555	sequence=GTACTAC	pvalue=6.43e-05	qvalue=0.307	Name=GTACTRC_mergedPeak-345+	Chr4	7878879	7878886	overlapStart	mirna	MIR397B; miRNA	Encodes a microRNA that targets several Laccase family members. MicroRNAs are regulatory RNAs with a mature length of ~21-nucleotides that are processed from hairpin precursors by Dicer-like enzymes. MicroRNAs can negatively regulate gene expression by attenuating translation or by directing mRNA cleavage.Mature sequence: UCAUUGAGUGCAUCGUUGAUG		MIR397B	32:micro RNA, natural antisense etc/36:metal
		AT4G13555	sequence=GTACTAC	pvalue=6.43e-05	qvalue=0.307	Name=GTACTRC_mergedPeak-345+	Chr4	7879096	7879103	overlapStart	mirna	MIR397B; miRNA	Encodes a microRNA that targets several Laccase family members. MicroRNAs are regulatory RNAs with a mature length of ~21-nucleotides that are processed from hairpin precursors by Dicer-like enzymes. MicroRNAs can negatively regulate gene expression by attenuating translation or by directing mRNA cleavage.Mature sequence: UCAUUGAGUGCAUCGUUGAUG		MIR397B	32:micro RNA, natural antisense etc/36:metal
		AT4G13560	sequence=GTACTAC	pvalue=6.43e-05	qvalue=0.307	Name=GTACTRC_mergedPeak-345+	Chr4	7878879	7878886	downstream	protein_coding	Late embryogenesis abundant protein (LEA) family protein		unfertilized embryo sac 15 (UNE15); FUNCTIONS IN: molecular_function unknown; INVOLVED IN: double fertilization forming a zygote and endosperm, embryo development ending in seed dormancy; LOCATED IN: cellular_component unknown; EXPRESSED IN: 15 plant structures; EXPRESSED DURING: 11 growth stages; BEST Arabidopsis thaliana protein match is: Late embryogenesis abundant protein (LEA) family protein…	UNE15	33:development
		AT4G13560	sequence=GTACTAC	pvalue=6.43e-05	qvalue=0.307	Name=GTACTRC_mergedPeak-345+	Chr4	7879096	7879103	downstream	protein_coding	Late embryogenesis abundant protein (LEA) family protein		unfertilized embryo sac 15 (UNE15); FUNCTIONS IN: molecular_function unknown; INVOLVED IN: double fertilization forming a zygote and endosperm, embryo development ending in seed dormancy; LOCATED IN: cellular_component unknown; EXPRESSED IN: 15 plant structures; EXPRESSED DURING: 11 growth stages; BEST Arabidopsis thaliana protein match is: Late embryogenesis abundant protein (LEA) family protein…	UNE15	33:development
		AT4G25180	sequence=GTACTAC	pvalue=6.43e-05	qvalue=0.307	Name=GTACTRC_mergedPeak-406-	Chr4	12914000	12914007	overlapStart	protein_coding	RNA polymerase III RPC4		RNA polymerase III RPC4; FUNCTIONS IN: DNA-directed RNA polymerase activity, DNA binding; INVOLVED IN: transcription from RNA polymerase III promoter; LOCATED IN: DNA-directed RNA polymerase III complex; CONTAINS InterPro DOMAIN/s: RNA polymerase III Rpc4 (InterPro:IPR007811); BEST Arabidopsis thaliana protein match is: RNA polymerase III RPC4 (TAIR:AT5G09380.1); Has 141 Blast hits to 141 protein…		27:RNA
		AT4G25190	sequence=GTACTAC	pvalue=6.43e-05	qvalue=0.307	Name=GTACTRC_mergedPeak-406-	Chr4	12914000	12914007	overlapEnd	protein_coding	Family of unknown function (DUF566)		Family of unknown function (DUF566) ; INVOLVED IN: biological_process unknown; LOCATED IN: chloroplast; CONTAINS InterPro DOMAIN/s: Protein of unknown function DUF566 (InterPro:IPR007573); BEST Arabidopsis thaliana protein match is: Family of unknown function (DUF566) (TAIR:AT4G30710.1); Has 9333 Blast hits to 1824 proteins in 283 species: Archae - 0; Bacteria - 871; Metazoa - 1155; Fungi - 763; …	QWRF7	35:not assigned
		AT4G25200	sequence=GTACTAC	pvalue=6.43e-05	qvalue=0.307	Name=GTACTRC_mergedPeak-406-	Chr4	12914000	12914007	upstream	protein_coding	mitochondrion-localized small heat shock protein 23.6	AtHSP23.6-mito mRNA, nuclear gene encoding mitochondrial	mitochondrion-localized small heat shock protein 23.6 (HSP23.6-MITO); FUNCTIONS IN: molecular_function unknown; INVOLVED IN: response to cadmium ion, response to heat; EXPRESSED IN: 6 plant structures; EXPRESSED DURING: 4 anthesis, petal differentiation and expansion stage; CONTAINS InterPro DOMAIN/s: Heat shock protein Hsp20 (InterPro:IPR002068), HSP20-like chaperone (InterPro:IPR008978); BEST A…	HSP23.6	20:stress
		AT4G28780	sequence=GTACTAC	pvalue=6.43e-05	qvalue=0.307	Name=GTACTRC_mergedPeak-430+	Chr4	14217811	14217818	downstream	protein_coding	GDSL-like Lipase/Acylhydrolase superfamily protein		GDSL-like Lipase/Acylhydrolase superfamily protein; FUNCTIONS IN: hydrolase activity, acting on ester bonds, carboxylesterase activity; INVOLVED IN: lipid metabolic process; LOCATED IN: endomembrane system; EXPRESSED IN: 17 plant structures; EXPRESSED DURING: 13 growth stages; CONTAINS InterPro DOMAIN/s: Lipase, GDSL (InterPro:IPR001087); BEST Arabidopsis thaliana protein match is: Li-tolerant li…		26:misc
		AT4G28780	sequence=GTACTAC	pvalue=6.43e-05	qvalue=0.307	Name=GTACTRC_mergedPeak-430+	Chr4	14217930	14217937	downstream	protein_coding	GDSL-like Lipase/Acylhydrolase superfamily protein		GDSL-like Lipase/Acylhydrolase superfamily protein; FUNCTIONS IN: hydrolase activity, acting on ester bonds, carboxylesterase activity; INVOLVED IN: lipid metabolic process; LOCATED IN: endomembrane system; EXPRESSED IN: 17 plant structures; EXPRESSED DURING: 13 growth stages; CONTAINS InterPro DOMAIN/s: Lipase, GDSL (InterPro:IPR001087); BEST Arabidopsis thaliana protein match is: Li-tolerant li…		26:misc
		AT4G28790	sequence=GTACTAC	pvalue=6.43e-05	qvalue=0.307	Name=GTACTRC_mergedPeak-430+	Chr4	14217811	14217818	upstream	protein_coding	CU-DEFICIENCY INDUCED TRANSCRIPTION FACTOR 2	bHLH023	basic helix-loop-helix (bHLH) DNA-binding superfamily protein; FUNCTIONS IN: sequence-specific DNA binding transcription factor activity; INVOLVED IN: regulation of transcription; LOCATED IN: nucleus; CONTAINS InterPro DOMAIN/s: Helix-loop-helix DNA-binding domain (InterPro:IPR001092), Helix-loop-helix DNA-binding (InterPro:IPR011598); BEST Arabidopsis thaliana protein match is: basic helix-loop-…	BHLH023;	27:RNA
		AT4G28790	sequence=GTACTAC	pvalue=6.43e-05	qvalue=0.307	Name=GTACTRC_mergedPeak-430+	Chr4	14217930	14217937	upstream	protein_coding	CU-DEFICIENCY INDUCED TRANSCRIPTION FACTOR 2	bHLH023	basic helix-loop-helix (bHLH) DNA-binding superfamily protein; FUNCTIONS IN: sequence-specific DNA binding transcription factor activity; INVOLVED IN: regulation of transcription; LOCATED IN: nucleus; CONTAINS InterPro DOMAIN/s: Helix-loop-helix DNA-binding domain (InterPro:IPR001092), Helix-loop-helix DNA-binding (InterPro:IPR011598); BEST Arabidopsis thaliana protein match is: basic helix-loop-…	BHLH023;	27:RNA
		AT4G31910	sequence=GTACTAC	pvalue=6.43e-05	qvalue=0.307	Name=GTACTRC_mergedPeak-452-	Chr4	15444029	15444036	overlapEnd	protein_coding	HXXXD-type acyl-transferase family protein		HXXXD-type acyl-transferase family protein; FUNCTIONS IN: transferase activity, transferring acyl groups other than amino-acyl groups, transferase activity; INVOLVED IN: biological_process unknown; LOCATED IN: nucleus; EXPRESSED IN: 9 plant structures; EXPRESSED DURING: 6 growth stages; CONTAINS InterPro DOMAIN/s: Transferase (InterPro:IPR003480); BEST Arabidopsis thaliana protein match is: HXXXD…	BAT1	16:secondary metabolism
		AT4G31910	sequence=GTACTAC	pvalue=6.43e-05	qvalue=0.307	Name=GTACTRC_mergedPeak-452+	Chr4	15444044	15444051	overlapEnd	protein_coding	HXXXD-type acyl-transferase family protein		HXXXD-type acyl-transferase family protein; FUNCTIONS IN: transferase activity, transferring acyl groups other than amino-acyl groups, transferase activity; INVOLVED IN: biological_process unknown; LOCATED IN: nucleus; EXPRESSED IN: 9 plant structures; EXPRESSED DURING: 6 growth stages; CONTAINS InterPro DOMAIN/s: Transferase (InterPro:IPR003480); BEST Arabidopsis thaliana protein match is: HXXXD…	BAT1	16:secondary metabolism
		AT4G31920	sequence=GTACTAC	pvalue=6.43e-05	qvalue=0.307	Name=GTACTRC_mergedPeak-452-	Chr4	15444029	15444036	overlapEnd	protein_coding	response regulator 10	Encodes an Arabidopsis response regulator (ARR) protein that acts in concert with other type-B ARRs in the cytokinin signaling pathway.	response regulator 10 (RR10); CONTAINS InterPro DOMAIN/s: Response regulator, plant B-type (InterPro:IPR017053), Myb-like DNA-binding domain, SHAQKYF class (InterPro:IPR006447), CheY-like (InterPro:IPR011006), Homeodomain-like (InterPro:IPR009057), Myb, DNA-binding (InterPro:IPR014778), Signal transduction response regulator, receiver domain (InterPro:IPR001789), HTH transcriptional regulator, My…	ARR10	27:RNA
		AT4G31920	sequence=GTACTAC	pvalue=6.43e-05	qvalue=0.307	Name=GTACTRC_mergedPeak-452+	Chr4	15444044	15444051	overlapEnd	protein_coding	response regulator 10	Encodes an Arabidopsis response regulator (ARR) protein that acts in concert with other type-B ARRs in the cytokinin signaling pathway.	response regulator 10 (RR10); CONTAINS InterPro DOMAIN/s: Response regulator, plant B-type (InterPro:IPR017053), Myb-like DNA-binding domain, SHAQKYF class (InterPro:IPR006447), CheY-like (InterPro:IPR011006), Homeodomain-like (InterPro:IPR009057), Myb, DNA-binding (InterPro:IPR014778), Signal transduction response regulator, receiver domain (InterPro:IPR001789), HTH transcriptional regulator, My…	ARR10	27:RNA
		AT4G37170	sequence=GTACTAC	pvalue=6.43e-05	qvalue=0.307	Name=GTACTRC_mergedPeak-480-	Chr4	17503443	17503450	upstream	protein_coding	Pentatricopeptide repeat (PPR) superfamily protein		Pentatricopeptide repeat (PPR) superfamily protein; CONTAINS InterPro DOMAIN/s: Pentatricopeptide repeat (InterPro:IPR002885); BEST Arabidopsis thaliana protein match is: pentatricopeptide (PPR) repeat-containing protein (TAIR:AT2G22070.1); Has 43848 Blast hits to 14238 proteins in 253 species: Archae - 0; Bacteria - 12; Metazoa - 20; Fungi - 118; Plants - 43065; Viruses - 0; Other Eukaryotes - 6…	PCMP-H5	35:not assigned
		AT4G37170	sequence=GTACTAC	pvalue=6.43e-05	qvalue=0.307	Name=GTACTRC_mergedPeak-480+	Chr4	17503475	17503482	upstream	protein_coding	Pentatricopeptide repeat (PPR) superfamily protein		Pentatricopeptide repeat (PPR) superfamily protein; CONTAINS InterPro DOMAIN/s: Pentatricopeptide repeat (InterPro:IPR002885); BEST Arabidopsis thaliana protein match is: pentatricopeptide (PPR) repeat-containing protein (TAIR:AT2G22070.1); Has 43848 Blast hits to 14238 proteins in 253 species: Archae - 0; Bacteria - 12; Metazoa - 20; Fungi - 118; Plants - 43065; Viruses - 0; Other Eukaryotes - 6…	PCMP-H5	35:not assigned
		AT4G37175	sequence=GTACTAC	pvalue=6.43e-05	qvalue=0.307	Name=GTACTRC_mergedPeak-480-	Chr4	17503443	17503450	upstream	pre_trna	pre-tRNA		tRNA-Glu (anticodon: TTC)		29:protein
		AT4G37175	sequence=GTACTAC	pvalue=6.43e-05	qvalue=0.307	Name=GTACTRC_mergedPeak-480+	Chr4	17503475	17503482	upstream	pre_trna	pre-tRNA		tRNA-Glu (anticodon: TTC)		29:protein
		AT4G37180	sequence=GTACTAC	pvalue=6.43e-05	qvalue=0.307	Name=GTACTRC_mergedPeak-480-	Chr4	17503443	17503450	upstream	protein_coding	Homeodomain-like superfamily protein	myb family transcription factor, contains Pfam domain, PF00249: Myb-like DNA-binding domain l; also isolated as a putative cytoskeletal protein in a yeast screen	Homeodomain-like superfamily protein; CONTAINS InterPro DOMAIN/s: Homeodomain-like (InterPro:IPR009057), Myb, DNA-binding (InterPro:IPR014778), Myb-like DNA-binding domain, SHAQKYF class (InterPro:IPR006447), HTH transcriptional regulator, Myb-type, DNA-binding (InterPro:IPR017930), Homeodomain-related (InterPro:IPR012287); BEST Arabidopsis thaliana protein match is: Homeodomain-like superfamily …	HHO5	27:RNA
		AT4G37180	sequence=GTACTAC	pvalue=6.43e-05	qvalue=0.307	Name=GTACTRC_mergedPeak-480+	Chr4	17503475	17503482	upstream	protein_coding	Homeodomain-like superfamily protein	myb family transcription factor, contains Pfam domain, PF00249: Myb-like DNA-binding domain l; also isolated as a putative cytoskeletal protein in a yeast screen	Homeodomain-like superfamily protein; CONTAINS InterPro DOMAIN/s: Homeodomain-like (InterPro:IPR009057), Myb, DNA-binding (InterPro:IPR014778), Myb-like DNA-binding domain, SHAQKYF class (InterPro:IPR006447), HTH transcriptional regulator, Myb-type, DNA-binding (InterPro:IPR017930), Homeodomain-related (InterPro:IPR012287); BEST Arabidopsis thaliana protein match is: Homeodomain-like superfamily …	HHO5	27:RNA
		AT5G02020	sequence=GTACTAC	pvalue=6.43e-05	qvalue=0.307	Name=GTACTRC_mergedPeak-8+	Chr5	390183	390190	upstream	protein_coding		Encodes a protein involved in salt tolerance, names SIS (Salt Induced Serine rich).	unknown protein; FUNCTIONS IN: molecular_function unknown; INVOLVED IN: biological_process unknown; LOCATED IN: chloroplast; EXPRESSED IN: 13 plant structures; EXPRESSED DURING: 6 growth stages; BEST Arabidopsis thaliana protein match is: unknown protein (TAIR:AT5G59080.1); Has 77 Blast hits to 77 proteins in 14 species: Archae - 0; Bacteria - 0; Metazoa - 0; Fungi - 0; Plants - 77; Viruses - 0; …	SIS	35:not assigned
		AT5G02021	sequence=GTACTAC	pvalue=6.43e-05	qvalue=0.307	Name=GTACTRC_mergedPeak-8+	Chr5	390183	390190	upstream	protein_coding			unknown protein; Has 30201 Blast hits to 17322 proteins in 780 species: Archae - 12; Bacteria - 1396; Metazoa - 17338; Fungi - 3422; Plants - 5037; Viruses - 0; Other Eukaryotes - 2996 (source: NCBI BLink).		35:not assigned
		AT5G02025	sequence=GTACTAC	pvalue=6.43e-05	qvalue=0.307	Name=GTACTRC_mergedPeak-8+	Chr5	390183	390190	includeFeature	pre_trna	pre-tRNA		tRNA-Gly (anticodon: GCC)		29:protein
		AT5G14540	sequence=GTACTAC	pvalue=6.43e-05	qvalue=0.307	Name=GTACTRC_mergedPeak-60-	Chr5	4691241	4691248	upstream	protein_coding	Protein of unknown function (DUF1421)		FUNCTIONS IN: molecular_function unknown; INVOLVED IN: biological_process unknown; LOCATED IN: cellular_component unknown; EXPRESSED IN: 23 plant structures; EXPRESSED DURING: 13 growth stages; CONTAINS InterPro DOMAIN/s: Ubiquitin-associated/translation elongation factor EF1B, N-terminal, eukaryote (InterPro:IPR015940), UBA-like (InterPro:IPR009060), Protein of unknown function DUF1421 (InterPro…		27:RNA
		AT5G14545	sequence=GTACTAC	pvalue=6.43e-05	qvalue=0.307	Name=GTACTRC_mergedPeak-60-	Chr5	4691241	4691248	includeFeature	mirna	MIR398B; miRNA	Encodes a microRNA that targets both CSD and CytC oxidase family members. MicroRNAs are regulatory RNAs with a mature length of ~21-nucleotides that are processed from hairpin precursors by Dicer-like enzymes. MicroRNAs can negatively regulate gene expression by attenuating translation or by directing mRNA cleavage. Mature sequence: UGUGUUCUCAGGUCACCCCUG. Down-regulated by biotic and abiotic stre…		MIR398B	32:micro RNA, natural antisense etc/36:metal
		AT5G14550	sequence=GTACTAC	pvalue=6.43e-05	qvalue=0.307	Name=GTACTRC_mergedPeak-60-	Chr5	4691241	4691248	overlapEnd	protein_coding	Core-2/I-branching beta-1,6-N-acetylglucosaminyltransferase family protein		Core-2/I-branching beta-1,6-N-acetylglucosaminyltransferase family protein; CONTAINS InterPro DOMAIN/s: Core-2/I-Branching enzyme (InterPro:IPR021141); BEST Arabidopsis thaliana protein match is: Core-2/I-branching beta-1,6-N-acetylglucosaminyltransferase family protein (TAIR:AT1G11940.1); Has 574 Blast hits to 572 proteins in 18 species: Archae - 0; Bacteria - 0; Metazoa - 0; Fungi - 0; Plants -…		35:not assigned
		AT5G14560	sequence=GTACTAC	pvalue=6.43e-05	qvalue=0.307	Name=GTACTRC_mergedPeak-60-	Chr5	4691241	4691248	upstream	protein_coding			unknown protein; Has 2 Blast hits to 2 proteins in 1 species: Archae - 0; Bacteria - 0; Metazoa - 0; Fungi - 0; Plants - 2; Viruses - 0; Other Eukaryotes - 0 (source: NCBI BLink).		35:not assigned
		AT5G14565	sequence=GTACTAC	pvalue=6.43e-05	qvalue=0.307	Name=GTACTRC_mergedPeak-60-	Chr5	4691241	4691248	upstream	mirna	MIR398C; miRNA	Encodes a microRNA that targets both CSD and CytC oxidase family members. MicroRNAs are regulatory RNAs with a mature length of ~21-nucleotides that are processed from hairpin precursors by Dicer-like enzymes. MicroRNAs can negatively regulate gene expression by attenuating translation or by directing mRNA cleavage.Mature sequence: UGUGUUCUCAGGUCACCCCUG. Down-regulated by biotic and abiotic stres…		MIR398C	32:micro RNA, natural antisense etc/36:metal
		AT5G24380	sequence=GTACTAC	pvalue=6.43e-05	qvalue=0.307	Name=GTACTRC_mergedPeak-95+	Chr5	8323613	8323620	overlapStart	protein_coding	YELLOW STRIPE like 2	closest Arabidopsis homolog of Zea maize metal-phytosiderophore/metal-nicotianamine transporter ZmYS1	YELLOW STRIPE like 2 (YSL2); FUNCTIONS IN: oligopeptide transporter activity; INVOLVED IN: oligopeptide transport, response to zinc ion, response to iron ion; LOCATED IN: plasma membrane; EXPRESSED IN: 14 plant structures; EXPRESSED DURING: LP.04 four leaves visible, 4 anthesis, petal differentiation and expansion stage; CONTAINS InterPro DOMAIN/s: Oligopeptide transporter OPT superfamily (InterP…	YSL2	34:transport/36:metal/40:nutrition&ionome
		AT5G47060	sequence=GTACTAC	pvalue=6.43e-05	qvalue=0.307	Name=GTACTRC_mergedPeak-169-	Chr5	19118283	19118290	downstream	protein_coding	Protein of unknown function (DUF581)		Protein of unknown function (DUF581); CONTAINS InterPro DOMAIN/s: Protein of unknown function DUF581 (InterPro:IPR007650); BEST Arabidopsis thaliana protein match is: Protein of unknown function (DUF581) (TAIR:AT4G17670.1); Has 1807 Blast hits to 1807 proteins in 277 species: Archae - 0; Bacteria - 0; Metazoa - 736; Fungi - 347; Plants - 385; Viruses - 0; Other Eukaryotes - 339 (source: NCBI BLin…		33:development
		AT5G47070	sequence=GTACTAC	pvalue=6.43e-05	qvalue=0.307	Name=GTACTRC_mergedPeak-169-	Chr5	19118283	19118290	downstream	protein_coding	Protein kinase superfamily protein		Protein kinase superfamily protein; FUNCTIONS IN: protein serine/threonine kinase activity, protein kinase activity, kinase activity, ATP binding; INVOLVED IN: protein amino acid phosphorylation; LOCATED IN: plasma membrane; EXPRESSED IN: 22 plant structures; EXPRESSED DURING: 13 growth stages; CONTAINS InterPro DOMAIN/s: Protein kinase, ATP binding site (InterPro:IPR017441), Protein kinase, cata…	PBL19	29:protein
		AT5G51795	sequence=GTACTAC	pvalue=6.43e-05	qvalue=0.307	Name=GTACTRC_mergedPeak-192+	Chr5	21042224	21042231	downstream	protein_coding	DNA/RNA-binding protein Kin17, conserved region		DNA/RNA-binding protein Kin17, conserved region; CONTAINS InterPro DOMAIN/s: DNA/RNA-binding protein Kin17, conserved region (InterPro:IPR019447); BEST Arabidopsis thaliana protein match is: DNA/RNA-binding protein Kin17, conserved region (TAIR:AT1G55460.1); Has 30201 Blast hits to 17322 proteins in 780 species: Archae - 12; Bacteria - 1396; Metazoa - 17338; Fungi - 3422; Plants - 5037; Viruses -…	KLP	35:not assigned
		AT5G59520	sequence=GTACTAC	pvalue=6.43e-05	qvalue=0.307	Name=GTACTRC_mergedPeak-229-	Chr5	23992845	23992852	overlapStart	protein_coding	ZRT/IRT-like protein 2	encodes a metal ion transporter whose expression is regulated by copper.	ZRT/IRT-like protein 2 (ZIP2); FUNCTIONS IN: copper ion transmembrane transporter activity, zinc ion transmembrane transporter activity, transferase activity, transferring glycosyl groups; INVOLVED IN: zinc ion transport, response to copper ion; LOCATED IN: plasma membrane; EXPRESSED IN: 16 plant structures; EXPRESSED DURING: 10 growth stages; CONTAINS InterPro DOMAIN/s: Zinc/iron permease (Inter…	ZIP2	34:transport/36:metal
		AT5G59520	sequence=GTACTAC	pvalue=6.43e-05	qvalue=0.307	Name=GTACTRC_mergedPeak-229+	Chr5	23992915	23992922	overlapStart	protein_coding	ZRT/IRT-like protein 2	encodes a metal ion transporter whose expression is regulated by copper.	ZRT/IRT-like protein 2 (ZIP2); FUNCTIONS IN: copper ion transmembrane transporter activity, zinc ion transmembrane transporter activity, transferase activity, transferring glycosyl groups; INVOLVED IN: zinc ion transport, response to copper ion; LOCATED IN: plasma membrane; EXPRESSED IN: 16 plant structures; EXPRESSED DURING: 10 growth stages; CONTAINS InterPro DOMAIN/s: Zinc/iron permease (Inter…	ZIP2	34:transport/36:metal

## Sheet: AGGAAGY (all ChIP lowCu)
			Schulten et al., Supplemental Data (2022). SPL7-dependent utilization of sugar. Plant Cell.
			Supplemental Data Set S4. Motifs in genomic SPL7 binding sites identified by ChIP-seq.
Motif	condition found	ATG	Motif sequence in peak	pValue	Evalue	peak	chromosome	start	end	gene_location_feature	Type	Short_description	Curator_summary	Computational_description	Araport11_short_name	Mapman_category
AGGAAGY	ChIP low Cu only; discriminative versus all control Cu	AT1G25540	sequence=AGGAAGC	pvalue=4.14e-05	qvalue=0.349	Name=AGGAAGY_mergedPeak-1064+	Chr1	8977358	8977365	upstream	protein_coding	phytochrome and flowering time regulatory protein (PFT1)	Encodes a nuclear protein that acts in a phyB pathway (but downstream of phyB) and induces flowering in response to suboptimal light conditions. Mutants are hypo-responsive to far-red and hyper-responsive to red light and flower late under long day conditions. Also shown to be a Mediator subunit regulating jasmonate-dependent defense.	PHYTOCHROME AND FLOWERING TIME 1 (PFT1); CONTAINS InterPro DOMAIN/s: Mediator complex subunit Med25, von Willebrand factor type A (InterPro:IPR021419), von Willebrand factor, type A (InterPro:IPR002035); Has 144499 Blast hits to 47376 proteins in 2113 species: Archae - 36; Bacteria - 15041; Metazoa - 49547; Fungi - 14283; Plants - 10465; Viruses - 822; Other Eukaryotes - 54305 (source: NCBI BLink…	MED25	30:signalling
		AT1G25550	sequence=AGGAAGC	pvalue=4.14e-05	qvalue=0.349	Name=AGGAAGY_mergedPeak-1064+	Chr1	8977358	8977365	inside	protein_coding	myb-like transcription factor family protein		myb-like transcription factor family protein; CONTAINS InterPro DOMAIN/s: Homeodomain-like (InterPro:IPR009057), Myb, DNA-binding (InterPro:IPR014778), Myb-like DNA-binding domain, SHAQKYF class (InterPro:IPR006447), HTH transcriptional regulator, Myb-type, DNA-binding (InterPro:IPR017930), Homeodomain-related (InterPro:IPR012287); BEST Arabidopsis thaliana protein match is: myb-like transcriptio…	HHO3	27:RNA
		AT1G29670	sequence=AGGAAGC	pvalue=4.14e-05	qvalue=0.349	Name=AGGAAGY_mergedPeak-1081+	Chr1	10376558	10376565	inside	protein_coding	GDSL-like Lipase/Acylhydrolase superfamily protein		GDSL-like Lipase/Acylhydrolase superfamily protein; FUNCTIONS IN: hydrolase activity, acting on ester bonds, carboxylesterase activity; INVOLVED IN: lipid metabolic process; LOCATED IN: apoplast, cell wall, chloroplast; EXPRESSED IN: 23 plant structures; EXPRESSED DURING: 14 growth stages; CONTAINS InterPro DOMAIN/s: Lipase, GDSL (InterPro:IPR001087); BEST Arabidopsis thaliana protein match is: G…		26:misc
		AT1G29680	sequence=AGGAAGC	pvalue=4.14e-05	qvalue=0.349	Name=AGGAAGY_mergedPeak-1081+	Chr1	10376558	10376565	downstream	protein_coding	Protein of unknown function (DUF1264)		Protein of unknown function (DUF1264); CONTAINS InterPro DOMAIN/s: Protein of unknown function DUF1264 (InterPro:IPR010686); BEST Arabidopsis thaliana protein match is: Protein of unknown function (DUF1264) (TAIR:AT5G45690.1); Has 286 Blast hits to 286 proteins in 122 species: Archae - 0; Bacteria - 120; Metazoa - 0; Fungi - 64; Plants - 100; Viruses - 0; Other Eukaryotes - 2 (source: NCBI BLink).	OBAP2C	35:not assigned
		AT1G50740	sequence=AGGAAGC	pvalue=4.14e-05	qvalue=0.349	Name=AGGAAGY_mergedPeak-1147-	Chr1	18809455	18809462	downstream	protein_coding	Transmembrane proteins 14C		Transmembrane proteins 14C; FUNCTIONS IN: molecular_function unknown; INVOLVED IN: biological_process unknown; LOCATED IN: endomembrane system, membrane; EXPRESSED IN: 23 plant structures; EXPRESSED DURING: 15 growth stages; CONTAINS InterPro DOMAIN/s: Uncharacterised protein family UPF0136, Transmembrane (InterPro:IPR005349); BEST Arabidopsis thaliana protein match is: Transmembrane proteins 14C…	FAX5	35:not assigned
		AT1G50750	sequence=AGGAAGC	pvalue=4.14e-05	qvalue=0.349	Name=AGGAAGY_mergedPeak-1147-	Chr1	18809455	18809462	inside	protein_coding	Plant mobile domain protein family		Plant mobile domain protein family; CONTAINS InterPro DOMAIN/s: Aminotransferase-like, plant mobile domain (InterPro:IPR019557); BEST Arabidopsis thaliana protein match is: Plant mobile domain protein family (TAIR:AT1G50790.1); Has 1370 Blast hits to 1171 proteins in 144 species: Archae - 2; Bacteria - 53; Metazoa - 236; Fungi - 44; Plants - 477; Viruses - 0; Other Eukaryotes - 558 (source: NCBI …		35:not assigned
		AT2G26530	sequence=AGGAAGC	pvalue=4.14e-05	qvalue=0.349	Name=AGGAAGY_mergedPeak-859-	Chr2	11283188	11283195	overlapEnd	protein_coding	Protein of unknown function (DUF1645)	unknown function	AR781; FUNCTIONS IN: molecular_function unknown; INVOLVED IN: biological_process unknown; LOCATED IN: plasma membrane; EXPRESSED IN: 21 plant structures; EXPRESSED DURING: 10 growth stages; CONTAINS InterPro DOMAIN/s: Protein of unknown function DUF1645 (InterPro:IPR012442); BEST Arabidopsis thaliana protein match is: Protein of unknown function (DUF1645) (TAIR:AT2G15760.1); Has 167 Blast hits to…	AR781	35:not assigned
		AT2G43270	sequence=AGGAAGC	pvalue=4.14e-05	qvalue=0.349	Name=AGGAAGY_mergedPeak-935+	Chr2	17991445	17991452	upstream	protein_coding	F-box and associated interaction domains-containing protein		F-box and associated interaction domains-containing protein; CONTAINS InterPro DOMAIN/s: F-box domain, cyclin-like (InterPro:IPR001810), F-box domain, Skp2-like (InterPro:IPR022364), F-box associated interaction domain (InterPro:IPR017451); BEST Arabidopsis thaliana protein match is: F-box and associated interaction domains-containing protein (TAIR:AT2G43445.1); Has 749 Blast hits to 743 proteins…		29:protein
		AT2G43280	sequence=AGGAAGC	pvalue=4.14e-05	qvalue=0.349	Name=AGGAAGY_mergedPeak-935+	Chr2	17991445	17991452	overlapEnd	protein_coding	Far-red impaired responsive (FAR1) family protein		Far-red impaired responsive (FAR1) family protein; CONTAINS InterPro DOMAIN/s: Transcription factor, FAR1-related (InterPro:IPR004330); BEST Arabidopsis thaliana protein match is: Far-red impaired responsive (FAR1) family protein (TAIR:AT3G07500.1); Has 806 Blast hits to 746 proteins in 16 species: Archae - 0; Bacteria - 0; Metazoa - 0; Fungi - 0; Plants - 806; Viruses - 0; Other Eukaryotes - 0 (…		30:signalling
		AT2G43290	sequence=AGGAAGC	pvalue=4.14e-05	qvalue=0.349	Name=AGGAAGY_mergedPeak-935+	Chr2	17991445	17991452	overlapEnd	protein_coding	Calcium-binding EF-hand family protein	Encodes calmodulin-like MSS3.	multicopy suppressors of snf4 deficiency in yeast 3 (MSS3); FUNCTIONS IN: calcium ion binding; INVOLVED IN: biological_process unknown; EXPRESSED IN: 22 plant structures; EXPRESSED DURING: 13 growth stages; CONTAINS InterPro DOMAIN/s: EF-Hand 1, calcium-binding site (InterPro:IPR018247), EF-HAND 2 (InterPro:IPR018249), EF-hand-like domain (InterPro:IPR011992), Calcium-binding EF-hand (InterPro:IP…	CML5	30:signalling
		AT3G19580	sequence=AGGAAGC	pvalue=4.14e-05	qvalue=0.349	Name=AGGAAGY_mergedPeak-574-	Chr3	6803516	6803523	inside	protein_coding	zinc-finger protein 2	Encodes zinc finger protein. mRNA levels are upregulated in response to ABA, high salt, and mild dessication. The protein is localized to the nucleus and acts as a transcriptional repressor.	zinc-finger protein 2 (ZF2); CONTAINS InterPro DOMAIN/s: Zinc finger, C2H2-like (InterPro:IPR015880), Zinc finger, C2H2-type (InterPro:IPR007087); BEST Arabidopsis thaliana protein match is: salt tolerance zinc finger (TAIR:AT1G27730.1); Has 3838 Blast hits to 3100 proteins in 116 species: Archae - 0; Bacteria - 0; Metazoa - 2857; Fungi - 6; Plants - 884; Viruses - 0; Other Eukaryotes - 91 (sourc…	AZF2	27:RNA
		AT3G19590	sequence=AGGAAGC	pvalue=4.14e-05	qvalue=0.349	Name=AGGAAGY_mergedPeak-574-	Chr3	6803516	6803523	upstream	protein_coding	Transducin/WD40 repeat-like superfamily protein	Encodes a protein that may have a role in the spindle assembly checkpoint.	BUB (BUDDING UNINHIBITED BY BENZYMIDAZOL) 3.1 (BUB3.1); CONTAINS InterPro DOMAIN/s: WD40 repeat 2 (InterPro:IPR019782), WD40 repeat-like-containing domain (InterPro:IPR011046), WD40-repeat-containing domain (InterPro:IPR017986), WD40/YVTN repeat-like-containing domain (InterPro:IPR015943), WD40 repeat (InterPro:IPR001680), WD40 repeat, subgroup (InterPro:IPR019781), G-protein beta WD-40 repeat, r…	BUB3.1	31:cell
		AT4G29654	sequence=AGGAAGC	pvalue=4.14e-05	qvalue=0.349	Name=AGGAAGY_mergedPeak-433+	Chr4	14536160	14536167	upstream	protein_coding	Protein kinase superfamily protein		Protein kinase superfamily protein; FUNCTIONS IN: protein kinase activity, ATP binding; INVOLVED IN: protein amino acid phosphorylation; LOCATED IN: cellular_component unknown; CONTAINS InterPro DOMAIN/s: Serine-threonine/tyrosine-protein kinase (InterPro:IPR001245), Protein kinase-like domain (InterPro:IPR011009); BEST Arabidopsis thaliana protein match is: transmembrane kinase 1 (TAIR:AT1G66150…		29:protein
		AT4G29658	sequence=AGGAAGC	pvalue=4.14e-05	qvalue=0.349	Name=AGGAAGY_mergedPeak-433+	Chr4	14536160	14536167	upstream	protein_coding	prenylated RAB acceptor 1.C		prenylated RAB acceptor 1.C (PRA1.C); CONTAINS InterPro DOMAIN/s: Prenylated rab acceptor PRA1 (InterPro:IPR004895); BEST Arabidopsis thaliana protein match is: PRA1 (Prenylated rab acceptor) family protein (TAIR:AT1G55190.1); Has 35333 Blast hits to 34131 proteins in 2444 species: Archae - 798; Bacteria - 22429; Metazoa - 974; Fungi - 991; Plants - 531; Viruses - 0; Other Eukaryotes - 9610 (sour…	PRA1.C	35:not assigned
		AT4G29660	sequence=AGGAAGC	pvalue=4.14e-05	qvalue=0.349	Name=AGGAAGY_mergedPeak-433+	Chr4	14536160	14536167	upstream	protein_coding	embryo defective 2752		EMBRYO DEFECTIVE 2752 (EMB2752); Has 30201 Blast hits to 17322 proteins in 780 species: Archae - 12; Bacteria - 1396; Metazoa - 17338; Fungi - 3422; Plants - 5037; Viruses - 0; Other Eukaryotes - 2996 (source: NCBI BLink).	EMB2752	35:not assigned
		AT4G29670	sequence=AGGAAGC	pvalue=4.14e-05	qvalue=0.349	Name=AGGAAGY_mergedPeak-433+	Chr4	14536160	14536167	overlapEnd	protein_coding	atypical CYS HIS rich thioredoxin 2	Encodes a member of the thioredoxin family protein. Located in the chloroplast. Shows high activity towards the chloroplast 2-Cys peroxiredoxin A, and poor activity towards the chloroplast NADP-malate dehydrogenase.	atypical CYS HIS rich thioredoxin 2 (ACHT2); FUNCTIONS IN: oxidoreductase activity, acting on sulfur group of donors, disulfide as acceptor; INVOLVED IN: cell redox homeostasis; LOCATED IN: chloroplast; EXPRESSED IN: 25 plant structures; EXPRESSED DURING: 14 growth stages; CONTAINS InterPro DOMAIN/s: Thioredoxin fold (InterPro:IPR012335), Thioredoxin, core (InterPro:IPR015467), Thioredoxin-like (…	ACHT2	21:redox
		AT4G29680	sequence=AGGAAGC	pvalue=4.14e-05	qvalue=0.349	Name=AGGAAGY_mergedPeak-433+	Chr4	14536160	14536167	downstream	protein_coding	Alkaline-phosphatase-like family protein		Alkaline-phosphatase-like family protein; FUNCTIONS IN: hydrolase activity, catalytic activity; INVOLVED IN: metabolic process, nucleotide metabolic process; LOCATED IN: vacuole; EXPRESSED IN: 23 plant structures; EXPRESSED DURING: 13 growth stages; CONTAINS InterPro DOMAIN/s: Alkaline phosphatase-like, alpha/beta/alpha (InterPro:IPR017849), Type I phosphodiesterase/nucleotide pyrophosphatase/pho…		23:nucleotide metabolism
		AT4G34710	sequence=AGGAAGC	pvalue=4.14e-05	qvalue=0.349	Name=AGGAAGY_mergedPeak-470-	Chr4	16561611	16561618	inside	protein_coding	arginine decarboxylase 2	encodes a arginine decarboxylase (ADC), a rate-limiting enzyme that catalyzes the first step of polyamine (PA) biosynthesis via ADC pathway in Arabidopsis thaliana. Arabidopsis genome has two ADC paralogs, ADC1 and ADC2. ADC2 is stress-inducible (osmotic stress). Double mutant analysis showed that ADC genes are essential for the production of PA, and are required for normal seed development. Over…	arginine decarboxylase 2 (ADC2); CONTAINS InterPro DOMAIN/s: Orn/DAP/Arg decarboxylase 2, C-terminal (InterPro:IPR022643), Orn/DAP/Arg decarboxylase 2, conserved site (InterPro:IPR022657), Orn/DAP/Arg decarboxylase 2, pyridoxal-phosphate binding site (InterPro:IPR022653), Ornithine/DAP/Arg decarboxylase (InterPro:IPR000183), Arginine decarboxylase (InterPro:IPR002985), Orn/DAP/Arg decarboxylase 2…	ADC2	22:polyamine metabolism
		AT5G14540	sequence=AGGAAGC	pvalue=4.14e-05	qvalue=0.349	Name=AGGAAGY_mergedPeak-60+	Chr5	4691513	4691520	upstream	protein_coding	Protein of unknown function (DUF1421)		FUNCTIONS IN: molecular_function unknown; INVOLVED IN: biological_process unknown; LOCATED IN: cellular_component unknown; EXPRESSED IN: 23 plant structures; EXPRESSED DURING: 13 growth stages; CONTAINS InterPro DOMAIN/s: Ubiquitin-associated/translation elongation factor EF1B, N-terminal, eukaryote (InterPro:IPR015940), UBA-like (InterPro:IPR009060), Protein of unknown function DUF1421 (InterPro…		27:RNA
		AT5G14545	sequence=AGGAAGC	pvalue=4.14e-05	qvalue=0.349	Name=AGGAAGY_mergedPeak-60+	Chr5	4691513	4691520	includeFeature	mirna	MIR398B; miRNA	Encodes a microRNA that targets both CSD and CytC oxidase family members. MicroRNAs are regulatory RNAs with a mature length of ~21-nucleotides that are processed from hairpin precursors by Dicer-like enzymes. MicroRNAs can negatively regulate gene expression by attenuating translation or by directing mRNA cleavage. Mature sequence: UGUGUUCUCAGGUCACCCCUG. Down-regulated by biotic and abiotic stre…		MIR398B	32:micro RNA, natural antisense etc/36:metal
		AT5G14550	sequence=AGGAAGC	pvalue=4.14e-05	qvalue=0.349	Name=AGGAAGY_mergedPeak-60+	Chr5	4691513	4691520	overlapEnd	protein_coding	Core-2/I-branching beta-1,6-N-acetylglucosaminyltransferase family protein		Core-2/I-branching beta-1,6-N-acetylglucosaminyltransferase family protein; CONTAINS InterPro DOMAIN/s: Core-2/I-Branching enzyme (InterPro:IPR021141); BEST Arabidopsis thaliana protein match is: Core-2/I-branching beta-1,6-N-acetylglucosaminyltransferase family protein (TAIR:AT1G11940.1); Has 574 Blast hits to 572 proteins in 18 species: Archae - 0; Bacteria - 0; Metazoa - 0; Fungi - 0; Plants -…		35:not assigned
		AT5G14560	sequence=AGGAAGC	pvalue=4.14e-05	qvalue=0.349	Name=AGGAAGY_mergedPeak-60+	Chr5	4691513	4691520	upstream	protein_coding			unknown protein; Has 2 Blast hits to 2 proteins in 1 species: Archae - 0; Bacteria - 0; Metazoa - 0; Fungi - 0; Plants - 2; Viruses - 0; Other Eukaryotes - 0 (source: NCBI BLink).		35:not assigned
		AT5G14565	sequence=AGGAAGC	pvalue=4.14e-05	qvalue=0.349	Name=AGGAAGY_mergedPeak-60+	Chr5	4691513	4691520	upstream	mirna	MIR398C; miRNA	Encodes a microRNA that targets both CSD and CytC oxidase family members. MicroRNAs are regulatory RNAs with a mature length of ~21-nucleotides that are processed from hairpin precursors by Dicer-like enzymes. MicroRNAs can negatively regulate gene expression by attenuating translation or by directing mRNA cleavage.Mature sequence: UGUGUUCUCAGGUCACCCCUG. Down-regulated by biotic and abiotic stres…		MIR398C	32:micro RNA, natural antisense etc/36:metal
		AT5G19140	sequence=AGGAAGC	pvalue=4.14e-05	qvalue=0.349	Name=AGGAAGY_mergedPeak-72+	Chr5	6425068	6425075	inside	protein_coding	Aluminium induced protein with YGL and LRDR motifs		AILP1; FUNCTIONS IN: molecular_function unknown; INVOLVED IN: response to auxin stimulus, response to aluminum ion; LOCATED IN: plasma membrane; EXPRESSED IN: 23 plant structures; EXPRESSED DURING: 13 growth stages; BEST Arabidopsis thaliana protein match is: Aluminium induced protein with YGL and LRDR motifs (TAIR:AT5G43830.1); Has 1807 Blast hits to 1807 proteins in 277 species: Archae - 0; Bac…	ATAILP1	15:metal handling
		AT5G19150	sequence=AGGAAGC	pvalue=4.14e-05	qvalue=0.349	Name=AGGAAGY_mergedPeak-72+	Chr5	6425068	6425075	inside	protein_coding	pfkB-like carbohydrate kinase family protein		pfkB-like carbohydrate kinase family protein; INVOLVED IN: biological_process unknown; LOCATED IN: chloroplast; EXPRESSED IN: 22 plant structures; EXPRESSED DURING: 13 growth stages; CONTAINS InterPro DOMAIN/s: Uncharacterised protein family, carbohydrate kinase-related (InterPro:IPR000631); Has 30201 Blast hits to 17322 proteins in 780 species: Archae - 12; Bacteria - 1396; Metazoa - 17338; Fung…		3:minor CHO metabolism
		AT5G19151	sequence=AGGAAGC	pvalue=4.14e-05	qvalue=0.349	Name=AGGAAGY_mergedPeak-72+	Chr5	6425068	6425075	upstream	protein_coding			unknown protein; FUNCTIONS IN: molecular_function unknown; INVOLVED IN: biological_process unknown; LOCATED IN: endomembrane system; Has 30201 Blast hits to 17322 proteins in 780 species: Archae - 12; Bacteria - 1396; Metazoa - 17338; Fungi - 3422; Plants - 5037; Viruses - 0; Other Eukaryotes - 2996 (source: NCBI BLink).		35:not assigned
		AT5G45110	sequence=AGGAAGC	pvalue=4.14e-05	qvalue=0.349	Name=AGGAAGY_mergedPeak-158-	Chr5	18229808	18229815	inside	protein_coding	NPR1-like protein 3	Encodes a paralog of NPR1. Involved in negative regulation of defense responses against bacterial and oomycete pathogens. npr3 mutants has elevated level of PR1 expression. Interacts with TGA2, TGA3, TGA5 and TGA6 in yeast two hybrid assays.	NPR1-like protein 3 (NPR3); INVOLVED IN: defense response to fungus, incompatible interaction, defense response to bacterium, incompatible interaction; LOCATED IN: chloroplast; EXPRESSED IN: 23 plant structures; EXPRESSED DURING: 13 growth stages; CONTAINS InterPro DOMAIN/s: BTB/POZ (InterPro:IPR013069), NPR1/NIM1 like, C-terminal (InterPro:IPR021094), BTB/POZ fold (InterPro:IPR011333), Ankyrin r…	NPR3	31:cell
		AT5G56975	sequence=AGGAAGC	pvalue=4.14e-05	qvalue=0.349	Name=AGGAAGY_mergedPeak-213-	Chr5	23056779	23056786	upstream	pre_trna	pre-tRNA		tRNA-Val (anticodon: CAC)		29:protein
		AT5G56980	sequence=AGGAAGC	pvalue=4.14e-05	qvalue=0.349	Name=AGGAAGY_mergedPeak-213-	Chr5	23056779	23056786	overlapEnd	protein_coding			unknown protein; FUNCTIONS IN: molecular_function unknown; INVOLVED IN: biological_process unknown; LOCATED IN: endomembrane system; EXPRESSED IN: 18 plant structures; EXPRESSED DURING: 12 growth stages; BEST Arabidopsis thaliana protein match is: unknown protein (TAIR:AT4G26130.1); Has 30201 Blast hits to 17322 proteins in 780 species: Archae - 12; Bacteria - 1396; Metazoa - 17338; Fungi - 3422;…	A70	35:not assigned
		AT5G67245	sequence=AGGAAGC	pvalue=4.14e-05	qvalue=0.349	Name=AGGAAGY_mergedPeak-275-	Chr5	26832310	26832317	upstream	protein_coding			unknown protein; FUNCTIONS IN: molecular_function unknown; INVOLVED IN: biological_process unknown; LOCATED IN: mitochondrion; BEST Arabidopsis thaliana protein match is: unknown protein (TAIR:AT5G65609.1); Has 35333 Blast hits to 34131 proteins in 2444 species: Archae - 798; Bacteria - 22429; Metazoa - 974; Fungi - 991; Plants - 531; Viruses - 0; Other Eukaryotes - 9610 (source: NCBI BLink).		35:not assigned
		AT5G67250	sequence=AGGAAGC	pvalue=4.14e-05	qvalue=0.349	Name=AGGAAGY_mergedPeak-275-	Chr5	26832310	26832317	inside	protein_coding	SKP1/ASK1-interacting protein 2	Encodes an SKP1 interacting partner (SKIP2).Encodes an F-box protein. Based on genetic analysis appears to be functionally redundant with VFB1,2, and 3. When expression of all 4 genes is reduced plants show defects in growth and reduced expression of auxin response genes.	SKP1/ASK1-interacting protein 2 (SKIP2); FUNCTIONS IN: ubiquitin-protein ligase activity; INVOLVED IN: N-terminal protein myristoylation; LOCATED IN: cytoplasm; EXPRESSED IN: 25 plant structures; EXPRESSED DURING: 14 growth stages; CONTAINS InterPro DOMAIN/s: F-box domain, cyclin-like (InterPro:IPR001810), F-box domain, Skp2-like (InterPro:IPR022364); BEST Arabidopsis thaliana protein match is: V…	SKIP2	29:protein
