# Supplementary material for: Energy status-promoted growth and development of Arabidopsis require copper deficiency response transcriptional regulator SPL7
Source: Plant Cell. 2022 Jul 22;34(10):3873–98. doi: 10.1093/plcell/koac215 (PMC9516184; doi:10.1093/plcell/koac215)
Supplement: koac215_Supplementary_Data [file koac215_supplementary_data.zip › koac215_Supplementary_Data/TPC2021RA00796R2 Suppl DS5.xlsx]

## Sheet: ReadMe
Schulten et al., Supplemental Data (2022). SPL7-dependent utilization of sugar. Plant Cell.
Supplemental Data Set 5. Genes exhibiting both SPL7-dependent regulation of transcript abundance and SPL7-binding peaks identified by ChIP-seq.
Expression condition id.	Gene expression	No. genes fulfilling gene expr. conditions	ChIP	Name of worksheet in this file	No. genes with ChIP peak	No. Genes fulfilling gene expr. conditions with ChIP peak	Remark
	SPL7-dependent activation under low Cu	refer to Suppl. Data Set 3			Suppl. Data Set 2	this Suppl. Data Set
1a	[Log2FC(spl7 -Cu vs. WT -Cu) ≤ -0.5, Padj < 0.05*] AND [Log2FC (-Cu vs. +Cu in spl7) >= - 0.5]	675	peak under control condition	1a_SPL7depact_lowCu_ChIPconCu	1901	33
	[Log2FC(spl7 -Cu vs. WT -Cu) ≤ -0.5, Padj < 0.05*] AND [Log2FC (-Cu vs. +Cu in spl7) >= - 0.5]	675	peak under low Cu condition	1a_SPL7depact_lowCu_ChIPlowCu	2026	51	peak expected when SPL7 binds under low Cu to activate transcription
	[Log2FC(spl7 -Cu vs. WT -Cu) ≤ -0.5, Padj < 0.05*] AND [Log2FC (-Cu vs. +Cu in spl7) >= - 0.5]	675	peak under both low Cu and control condition	1a_SPL7depact_lowCu_ChIPall	1748	30
	SPL7-dependent repression under low Cu
1b	[Log2FC(spl7 -Cu vs. WT -Cu) ≥ 0.5, Padj < 0.05*] AND [Log2FC(-Cu vs. +Cu in spl7) <= 0.5	590	peak under control condition	1b_SPL7deprepr_lowCu_ChIPconCu	1901	46
	[Log2FC(spl7 -Cu vs. WT -Cu) ≥ 0.5, Padj < 0.05*] AND [Log2FC(-Cu vs. +Cu in spl7) <= 0.5	590	peak under low Cu condition	1b_SPL7deprepr_lowCu_ChIP_lowCu	2026	52	peak expected when SPL7 binds under low Cu to repress transcription
	[Log2FC(spl7 -Cu vs. WT -Cu) ≥ 0.5, Padj < 0.05*] AND [Log2FC(-Cu vs. +Cu in spl7) <= 0.5	590	peak under both low Cu and control condition	1b_SPL7deprepr_lowCu_ChIPall	1748	42
	Note: Above, the first condition selects for SPL7-dependent regulation of transcript levels, the second condition attempts to remove SPL7-independent "symptoms" of a lack of SPL7 that we expect to intensify under -Cu
	SPL7-dependent activation under control Cu
2a	[Log2FC(spl7 +Cu vs. WT +Cu) ≤ -0.5, Padj < 0.05*], or [Log2FC (-Cu vs. +Cu in spl7) >= - 0.5 (no P-cutoff; incl. 0 and positive values)	164 or 134	peak under control condition	2a_SPL7depact_conCu_ChIPconCu	1901	16 or 12	peak expected when SPL7 binds under control Cu to activate transcription
	[Log2FC(spl7 +Cu vs. WT +Cu) ≤ -0.5, Padj < 0.05*], or [Log2FC (-Cu vs. +Cu in spl7) >= - 0.5 (no P-cutoff; incl. 0 and positive values)	164 or 134	peak under low Cu condition	2a_SPL7depact_conCu_ChIPlowCu	2026	22 or 18
	[Log2FC(spl7 +Cu vs. WT +Cu) ≤ -0.5, Padj < 0.05*], or [Log2FC (-Cu vs. +Cu in spl7) >= - 0.5 (no P-cutoff; incl. 0 and positive values)	164 or 134	peak under both low Cu and control condition	2a_SPL7depact_conCu_ChIPall	1748	15 or 11
	SPL7-dependent repression under control Cu
2b	[Log2FC(spl7 +Cu vs. WT +Cu) ≥ 0.5, Padj < 0.05*], or [Log2FC (-Cu vs. +Cu (spl7) <= 0.5 (no P-cutoff; including 0 and negative values)	436 or 133	peak under control condition	2b_SPL7deprepr_conCu_ChIPconCu	1901	24 or 8	peak expected when SPL7 binds under control Cu to repress transcription
	[Log2FC(spl7 +Cu vs. WT +Cu) ≥ 0.5, Padj < 0.05*], or [Log2FC (-Cu vs. +Cu (spl7) <= 0.5 (no P-cutoff; including 0 and negative values)	436 or 133	peak under low Cu condition	2b_SPL7deprepr_conCu_ChIPlowCu	2026	24 or 7
	[Log2FC(spl7 +Cu vs. WT +Cu) ≥ 0.5, Padj < 0.05*], or [Log2FC (-Cu vs. +Cu (spl7) <= 0.5 (no P-cutoff; including 0 and negative values)	436 or 133	peak under both low Cu and control condition	2b_SPL7deprepr_conCu_ChIPall	1748	22 or 6
	Note: Above, the first condition selects for SPL7-dependent regulation of transcript levels, or the second condition attempts to remove SPL7-independent "symptoms" of a lack of SPL7 that we expect to intensify under -Cu
	Note that omitting in 2 all genes that may be regulated by SPL7 under both low_Cu AND control conditions will result in fewer genes identified in 2.

## Sheet: 1a_SPL7depact_lowCu_ChIPconCu
Schulten et al., Supplemental Data (2022). SPL7-dependent utilization of sugar. Plant Cell.
Supplemental Data Set 5. Genes exhibiting both SPL7-dependent regulation of transcript abundance and SPL7-binding peaks identified by ChIP-seq.
							WT -Cu/+Cu			spl7/WT -Cu			spl7 -Cu/+Cu			spl7/WT +Cu			ChIP-peak_information							Annotation
AGI	Type	Araport11_short_name	Short_description	This_study	Bernal_et_al.	SUM_of_Methods	log2FoldChange	WT_Cu.lfcSE	WT_Cu.padj	log2FoldChange	WT_Cu.lfcSE	WT_Cu.padj	log2FoldChange	WT_Cu.lfcSE	WT_Cu.padj	log2FoldChange	WT_Cu.lfcSE	WT_Cu.padj	Chromosome	start	end	width	peak	feature	# of replicates with peak	Curator_summary	Computational_description	Mapman_category
AT1G03520	protein_coding		Core-2/I-branching beta-1,6-N-acetylglucosaminyltransferase family protein	1	0	1	0.134103	0.117668	0.985349	-0.549372	0.120336	1.59494e-05	-0.0691213	0.123722	0.661278	-0.346149	0.121128	0.0693474	Chr1	877399	877892	494	mergedPeak-917	overlapEnd	4		Core-2/I-branching beta-1,6-N-acetylglucosaminyltransferase family protein; FUNCTIONS IN: transferase activity, transferring glycosyl groups, acetylglucosaminyltransferase activity; INVOLVED IN: carbohydrate biosynthetic process; LOCATED IN: membrane; EXPRESSED IN: 22 plant structures; EXPRESSED DURING: 13 growth stages; CONTAINS InterPro DOMAIN/s: Glycosyl transferase, family 14 (InterPro:IPR003…	26:misc
AT1G07110	protein_coding	FKFBP	fructose-2,6-bisphosphatase	1	0	1	0.135067	0.0851152	0.870055	-0.732297	0.0856022	1.09111e-16	-0.461117	0.0857398	3.44948e-07	-0.136113	0.0852536	0.394892	Chr1	2177666	2178046	381	mergedPeak-933	downstream	2	Encodes the bifunctional enzyme fructose-6-phosphate 2-kinase/fructose-2,6-bisphosphatase.	fructose-2,6-bisphosphatase (F2KP); FUNCTIONS IN: fructose-2,6-bisphosphate 2-phosphatase activity; INVOLVED IN: N-terminal protein myristoylation, fructose metabolic process; LOCATED IN: cytosol, plasma membrane; EXPRESSED IN: 24 plant structures; EXPRESSED DURING: 14 growth stages; CONTAINS InterPro DOMAIN/s: Bifunctional 6-phosphofructo-2-kinase/fructose-2, 6-bisphosphate 2-phosphatase (InterP…	4:glycolysis
AT1G13260	protein_coding	RAV1	related to ABI3/VP1 1	1	0	1	-0.316436	0.124398	0.441301	-0.549573	0.125998	3.91636e-05	-0.392924	0.126046	0.00434667	-0.473085	0.124447	0.00762222	Chr1	4542456	4544208	1753	mergedPeak-960	overlapEnd	2	Encodes an AP2/B3 domain transcription factor which is upregulated in response to low temperature. It contains a B3 DNA binding domain. It has circadian regulation and may function as a negative growth regulator.	related to ABI3/VP1 1 (RAV1); CONTAINS InterPro DOMAIN/s: DNA-binding, integrase-type (InterPro:IPR016177), Transcriptional factor B3 (InterPro:IPR003340), Pathogenesis-related transcriptional factor/ERF, DNA-binding (InterPro:IPR001471); BEST Arabidopsis thaliana protein match is: ethylene response DNA binding factor 3 (TAIR:AT3G25730.1); Has 6277 Blast hits to 6015 proteins in 258 species: Arch…	27:RNA
AT1G13730	protein_coding		Nuclear transport factor 2 (NTF2) family protein with RNA binding (RRM-RBD-RNP motifs) domain	1	0	1	0.0345795	0.109149	0.996544	-0.56075	0.110569	1.43446e-06	-0.492509	0.110312	2.83215e-05	-0.033661	0.108888	0.909571	Chr1	4709461	4709761	301	mergedPeak-962	upstream	2		Nuclear transport factor 2 (NTF2) family protein with RNA binding (RRM-RBD-RNP motifs) domain; FUNCTIONS IN: RNA binding, nucleotide binding, nucleic acid binding; INVOLVED IN: transport, nucleocytoplasmic transport; LOCATED IN: intracellular; EXPRESSED IN: 17 plant structures; EXPRESSED DURING: 9 growth stages; CONTAINS InterPro DOMAIN/s: Nuclear transport factor 2 (InterPro:IPR002075), RNA reco…	29:protein
AT1G18740	protein_coding		Protein of unknown function (DUF793)	1	0	1	0.196616	0.136671	0.920226	-0.637554	0.137831	1.21337e-05	-0.306086	0.13856	0.0498083	-0.134852	0.137406	0.651313	Chr1	6464084	6465986	1903	mergedPeak-979	overlapEnd	4		FUNCTIONS IN: molecular_function unknown; INVOLVED IN: biological_process unknown; EXPRESSED IN: 23 plant structures; EXPRESSED DURING: 13 growth stages; CONTAINS InterPro DOMAIN/s: Protein BYPASS related (InterPro:IPR008511); BEST Arabidopsis thaliana protein match is: Protein of unknown function (DUF793) (TAIR:AT1G74450.1); Has 167 Blast hits to 164 proteins in 20 species: Archae - 3; Bacteria …	35:not assigned
AT1G20830	protein_coding	MCD1	multiple chloroplast division site 1	1	0	1	0.102567	0.101655	0.996544	-0.528444	0.103601	1.23778e-06	-0.449983	0.103155	4.41532e-05	0.0241054	0.101199	0.932874	Chr1	7242697	7243029	333	mergedPeak-1003	overlapStart	3	Encodes MCD1 (MULTIPLE CHLOROPLAST DIVISION SITE 1). Determines the site of chloroplast division in concert with MinD (AT5G24020).	MULTIPLE CHLOROPLAST DIVISION SITE 1 (MCD1); FUNCTIONS IN: molecular_function unknown; INVOLVED IN: chloroplast fission; LOCATED IN: chloroplast inner membrane, chloroplast envelope; EXPRESSED IN: 22 plant structures; EXPRESSED DURING: 13 growth stages; Has 38 Blast hits to 38 proteins in 12 species: Archae - 0; Bacteria - 0; Metazoa - 0; Fungi - 0; Plants - 38; Viruses - 0; Other Eukaryotes - 0 …	35:not assigned
AT1G26500	protein_coding		Pentatricopeptide repeat (PPR) superfamily protein	1	0	1	-0.017848	0.280391	0.998384	-0.879362	0.297894	0.00664628	-0.27305	0.308564	0.472311	-0.62416	0.291702	0.212459	Chr1	9157866	9158409	544	mergedPeak-1026	overlapStart	4		Pentatricopeptide repeat (PPR) superfamily protein; CONTAINS InterPro DOMAIN/s: Pentatricopeptide repeat (InterPro:IPR002885); BEST Arabidopsis thaliana protein match is: Pentatricopeptide repeat (PPR) superfamily protein (TAIR:AT3G62470.1); Has 19147 Blast hits to 7603 proteins in 190 species: Archae - 0; Bacteria - 0; Metazoa - 20; Fungi - 126; Plants - 18834; Viruses - 0; Other Eukaryotes - 16…	35:not assigned
AT1G27090	protein_coding		glycine-rich protein	1	0	1	-0.0313758	0.0822271	0.996544	-0.505009	0.0825924	4.59167e-09	-0.337932	0.082623	0.000135725	-0.198453	0.0822578	0.144302	Chr1	9406853	9408616	1764	mergedPeak-1028	upstream	3		glycine-rich protein; BEST Arabidopsis thaliana protein match is: unknown protein (TAIR:AT3G24690.1); Has 13206 Blast hits to 7104 proteins in 677 species: Archae - 0; Bacteria - 2039; Metazoa - 5686; Fungi - 1146; Plants - 2571; Viruses - 80; Other Eukaryotes - 1684 (source: NCBI BLink).	35:not assigned
AT1G53210	protein_coding	NCL	sodium/calcium exchanger family protein / calcium-binding EF hand family protein	1	0	1	0.0461236	0.0814425	0.996544	-0.60263	0.0817065	1.08299e-12	-0.393253	0.0817542	5.88623e-06	-0.163253	0.0814904	0.251591	Chr1	19844874	19848142	3269	mergedPeak-1101	overlapEnd	4		sodium/calcium exchanger family protein / calcium-binding EF hand family protein; FUNCTIONS IN: calcium ion binding; INVOLVED IN: transmembrane transport; LOCATED IN: vacuolar membrane, plasma membrane, vacuole, membrane, plant-type vacuole; EXPRESSED IN: 27 plant structures; EXPRESSED DURING: 16 growth stages; CONTAINS InterPro DOMAIN/s: EF-Hand 1, calcium-binding site (InterPro:IPR018247), Sodi…	30:signalling
AT1G64430	protein_coding		Pentatricopeptide repeat (PPR) superfamily protein	1	0	1	0.0560872	0.133883	0.996544	-0.6612	0.134428	3.03626e-06	-0.341948	0.134649	0.0224198	-0.263165	0.134105	0.264853	Chr1	23932937	23933313	377	mergedPeak-1140	upstream	3		Pentatricopeptide repeat (PPR) superfamily protein; CONTAINS InterPro DOMAIN/s: Pentatricopeptide repeat (InterPro:IPR002885); Has 41 Blast hits to 39 proteins in 13 species: Archae - 0; Bacteria - 0; Metazoa - 1; Fungi - 0; Plants - 39; Viruses - 0; Other Eukaryotes - 1 (source: NCBI BLink).	35:not assigned
AT1G68840	protein_coding	RAV2	related to ABI3/VP1 2	1	0	1	0.342346	0.124043	0.331863	-0.755535	0.12438	5.84006e-09	-0.269178	0.124795	0.0559733	-0.144011	0.124459	0.579074	Chr1	25880461	25882402	1942	mergedPeak-1156	overlapEnd	4	Rav2 is part of a complex that has been named `regulator of the (H+)-ATPase of the vacuolar and endosomal membranes' (RAVE)	related to ABI3/VP1 2 (RAV2); FUNCTIONS IN: transcription repressor activity, DNA binding, sequence-specific DNA binding transcription factor activity; INVOLVED IN: regulation of transcription, DNA-dependent; LOCATED IN: chloroplast; EXPRESSED IN: 12 plant structures; EXPRESSED DURING: 8 growth stages; CONTAINS InterPro DOMAIN/s: DNA-binding, integrase-type (InterPro:IPR016177), Transcriptional f…	27:RNA
AT1G69010	protein_coding	BHLH102;BIM2	BES1-INTERACTING MYC-LIKE PROTEIN 2	1	0	1	0.246841	0.111164	0.595498	-0.591429	0.112307	5.30075e-07	-0.344582	0.112855	0.00528919	-5.33127e-06	0.111718	1	Chr1	25940918	25941377	460	mergedPeak-1160	upstream	4	Encodes BES1-INTERACTING MYC-LIKE 2 (BIM2), a PAR1 (PHYTOCHROME RAPIDLY REGULATED 1)-interacting protein that positively modulates the shade avoidance syndrome in Arabidopsis seedlings.	BES1-interacting Myc-like protein 2 (BIM2); FUNCTIONS IN: DNA binding, sequence-specific DNA binding transcription factor activity; INVOLVED IN: dTDP-rhamnose biosynthetic process, regulation of transcription; LOCATED IN: nucleus; EXPRESSED IN: 22 plant structures; EXPRESSED DURING: 13 growth stages; CONTAINS InterPro DOMAIN/s: Helix-loop-helix DNA-binding domain (InterPro:IPR001092), Helix-loop-…	27:RNA
AT1G70700	protein_coding	JAZ9	TIFY domain/Divergent CCT motif family protein	1	0	1	0.00074279	0.109812	1	-0.687578	0.110399	2.3019e-09	-0.176109	0.110843	0.172079	-0.510726	0.110259	0.00061723	Chr1	26655235	26656788	1554	mergedPeak-1174	inside	2	JAZ9 is a protein presumed to be involved in jasmonate signaling. JAZ9 transcript levels rise in response to a jasmonate stimulus. JAZ9 can interact with the COI1 F-box subunit of an SCF E3 ubiquitin ligase in a yeast-two-hybrid assay only in the presence of jasmonate-isoleucine (JA-ILE) or coronatine. The Jas domain appears to be important for JAZ9-COI1 interactions in the presence of coronatine…	TIFY7; CONTAINS InterPro DOMAIN/s: Tify (InterPro:IPR010399), CCT domain-like (InterPro:IPR018467); BEST Arabidopsis thaliana protein match is: jasmonate-zim-domain protein 4 (TAIR:AT1G48500.1); Has 360 Blast hits to 360 proteins in 27 species: Archae - 0; Bacteria - 0; Metazoa - 0; Fungi - 0; Plants - 360; Viruses - 0; Other Eukaryotes - 0 (source: NCBI BLink).	35:not assigned
AT2G05540	protein_coding		Glycine-rich protein family	1	0	1	-0.148065	0.203456	0.996544	-1.43917	0.204433	1.15389e-11	-0.169248	0.205313	0.505303	-1.41798	0.20434	3.50445e-09	Chr2	2034228	2034631	404	mergedPeak-742	downstream	3		Glycine-rich protein family; LOCATED IN: endomembrane system; EXPRESSED IN: 20 plant structures; EXPRESSED DURING: 9 growth stages; CONTAINS InterPro DOMAIN/s: Glycine rich protein (InterPro:IPR010800); BEST Arabidopsis thaliana protein match is: glycine-rich protein 3 (TAIR:AT2G05520.4); Has 20980 Blast hits to 7546 proteins in 779 species: Archae - 6; Bacteria - 3254; Metazoa - 9284; Fungi - 16…	35:not assigned
AT2G27860	protein_coding	AXS1	UDP-D-apiose/UDP-D-xylose synthase 1	1	0	1	0.056508	0.0858802	0.996544	-0.508837	0.0861396	1.56035e-08	-0.397428	0.0861197	1.45263e-05	-0.0549011	0.0858602	0.792929	Chr2	11864064	11864461	398	mergedPeak-819	overlapEnd	4	Encodes UDP-d-apiose/UDP-d-xylose synthase that requires NAD+ for enzymatic activity and is strongly inhibited by UDP-d-galacturonate.	UDP-D-apiose/UDP-D-xylose synthase 1 (AXS1); FUNCTIONS IN: NAD or NADH binding, UDP-glucuronate decarboxylase activity; INVOLVED IN: nucleotide-sugar biosynthetic process; LOCATED IN: cytoplasm; EXPRESSED IN: 9 plant structures; EXPRESSED DURING: L mature pollen stage, M germinated pollen stage, seed development stages; CONTAINS InterPro DOMAIN/s: NAD-dependent epimerase/dehydratase (InterPro:IPR…	10:cell wall
AT2G30040	protein_coding	MAPKKK14	mitogen-activated protein kinase kinase kinase 14	1	0	1	-0.236869	0.191488	0.975589	-0.639744	0.195458	0.00243404	-0.144843	0.197722	0.557825	-0.731769	0.193799	0.00815415	Chr2	12821872	12823513	1642	mergedPeak-826	overlapEnd	3	member of MEKK subfamily	mitogen-activated protein kinase kinase kinase 14 (MAPKKK14); FUNCTIONS IN: protein serine/threonine kinase activity, protein kinase activity, kinase activity, ATP binding; INVOLVED IN: protein amino acid phosphorylation; EXPRESSED IN: 21 plant structures; EXPRESSED DURING: 11 growth stages; CONTAINS InterPro DOMAIN/s: Protein kinase, ATP binding site (InterPro:IPR017441), Protein kinase, catalyt…	29:protein
AT2G31150	protein_coding		ATP binding;ATPases, coupled to transmembrane movement of ions, phosphorylative mechanism	1	0	1	0.0162104	0.130004	0.996544	-0.509883	0.131698	0.000288355	-0.461903	0.131257	0.00115917	-0.0317692	0.129558	0.930652	Chr2	13271993	13272259	267	mergedPeak-839	upstream	2		ATP binding;ATPases, coupled to transmembrane movement of ions, phosphorylative mechanism; FUNCTIONS IN: ATPase activity, coupled to transmembrane movement of ions, phosphorylative mechanism, ATP binding; INVOLVED IN: ATP biosynthetic process; LOCATED IN: membrane; CONTAINS InterPro DOMAIN/s: ATPase, P-type, K/Mg/Cd/Cu/Zn/Na/Ca/Na/H-transporter (InterPro:IPR001757); BEST Arabidopsis thaliana prot…	35:not assigned
AT2G45810	protein_coding	RH6	DEA(D/H)-box RNA helicase family protein	1	0	1	0.0667853	0.0619428	0.996509	-0.579857	0.0627847	2.93798e-19	-0.387872	0.0628993	4.04771e-09	-0.1252	0.0620589	0.246711	Chr2	18862627	18864539	1913	mergedPeak-898	overlapEnd	2		DEA(D/H)-box RNA helicase family protein; FUNCTIONS IN: helicase activity, ATP-dependent helicase activity, nucleic acid binding, ATP binding; LOCATED IN: cellular_component unknown; EXPRESSED IN: 23 plant structures; EXPRESSED DURING: 13 growth stages; CONTAINS InterPro DOMAIN/s: RNA helicase, DEAD-box type, Q motif (InterPro:IPR014014), DNA/RNA helicase, DEAD/DEAH box type, N-terminal (InterPro…	28:DNA
AT3G19030	protein_coding			1	0	1	0.11145	0.144702	0.996544	-0.574774	0.145918	0.000222017	-0.123595	0.147181	0.496909	-0.339729	0.145976	0.164412	Chr3	6563507	6564372	866	mergedPeak-552	overlapEnd	4		unknown protein; FUNCTIONS IN: molecular_function unknown; INVOLVED IN: pyridoxine biosynthetic process, homoserine biosynthetic process; LOCATED IN: endomembrane system; EXPRESSED IN: 19 plant structures; EXPRESSED DURING: 9 growth stages; BEST Arabidopsis thaliana protein match is: unknown protein (TAIR:AT1G49500.1); Has 22 Blast hits to 22 proteins in 2 species: Archae - 0; Bacteria - 0; Metaz…	35:not assigned
AT3G25760	protein_coding	AOC1	allene oxide cyclase 1	1	0	1	0.555739	0.15237	0.0572357	-0.71346	0.152395	9.35198e-06	-0.301489	0.15277	0.0829603	0.143768	0.152745	0.668236	Chr3	9404581	9405017	437	mergedPeak-575	inside	2	encodes allene oxide cyclase. One of four genes in Arabidopsis that encode this enzyme, which catalyzes an essential step in jasmonic acid biosynthesis. Gene expression is induced during senescence, a process that involves jasmonic acid signalling pathway.	allene oxide cyclase 1 (AOC1); FUNCTIONS IN: allene-oxide cyclase activity; INVOLVED IN: response to desiccation, response to water deprivation, jasmonic acid biosynthetic process, peptidyl-cysteine S-nitrosylation; LOCATED IN: chloroplast thylakoid membrane, chloroplast, chloroplast envelope; EXPRESSED IN: pollen tube; EXPRESSED DURING: 4 leaf senescence stage; CONTAINS InterPro DOMAIN/s: Allene…	20:stress
AT4G03400	protein_coding	DFL2	Auxin-responsive GH3 family protein	1	0	1	0.137578	0.0768727	0.789763	-0.749506	0.0779698	9.19201e-21	-0.483869	0.078245	3.64589e-09	-0.128059	0.0771518	0.370832	Chr4	1501445	1501691	247	mergedPeak-287	upstream	2	Encodes a GH3-related gene involved in red light-specific hypocotyl elongation. Analysis of sense and antisense transgenic plants suggests that DFL2 is located downstream of red light signal transduction and determines the degree of hypocotyl elongation.	DWARF IN LIGHT 2 (DFL2); INVOLVED IN: response to auxin stimulus, response to light stimulus; LOCATED IN: chloroplast; EXPRESSED IN: 24 plant structures; EXPRESSED DURING: 14 growth stages; CONTAINS InterPro DOMAIN/s: GH3 auxin-responsive promoter (InterPro:IPR004993); BEST Arabidopsis thaliana protein match is: Auxin-responsive GH3 family protein (TAIR:AT2G46370.4); Has 1425 Blast hits to 1352 p…	17:hormone metabolism
AT4G17610	protein_coding		tRNA/rRNA methyltransferase (SpoU) family protein	1	0	1	0.164469	0.160482	0.996544	-0.524855	0.161666	0.00265393	-0.307787	0.162076	0.0965337	-0.0525982	0.160895	0.904589	Chr4	9815138	9815464	327	mergedPeak-343	upstream	3		tRNA/rRNA methyltransferase (SpoU) family protein; FUNCTIONS IN: RNA binding, RNA methyltransferase activity; INVOLVED IN: RNA processing; LOCATED IN: endomembrane system; EXPRESSED IN: 17 plant structures; EXPRESSED DURING: 9 growth stages; CONTAINS InterPro DOMAIN/s: tRNA/rRNA methyltransferase, SpoU (InterPro:IPR001537); Has 6630 Blast hits to 6614 proteins in 1865 species: Archae - 7; Bacteri…	27:RNA
AT4G27290	protein_coding		S-locus lectin protein kinase family protein	1	0	1	0.30862	0.400312	0.996544	-1.37273	0.42136	0.00255851	0.0775713	0.452078	0.898767	-1.14168	0.432527	0.100836	Chr4	13663085	13664095	1011	mergedPeak-406	upstream	2		S-locus lectin protein kinase family protein; FUNCTIONS IN: sugar binding, protein serine/threonine kinase activity, protein kinase activity, ATP binding; INVOLVED IN: protein amino acid phosphorylation, recognition of pollen; LOCATED IN: endomembrane system; CONTAINS InterPro DOMAIN/s: Curculin-like (mannose-binding) lectin (InterPro:IPR001480), Apple-like (InterPro:IPR003609), PAN-2 domain (Int…	30:signalling
AT4G27390	protein_coding			1	0	1	0.321863	0.147605	0.622627	-0.650531	0.14821	3.48053e-05	-0.406071	0.148524	0.0133889	0.0774022	0.147921	0.838573	Chr4	13704592	13704924	333	mergedPeak-407	overlapStart	2		unknown protein; INVOLVED IN: biological_process unknown; LOCATED IN: chloroplast; EXPRESSED IN: 22 plant structures; EXPRESSED DURING: 13 growth stages; Has 30201 Blast hits to 17322 proteins in 780 species: Archae - 12; Bacteria - 1396; Metazoa - 17338; Fungi - 3422; Plants - 5037; Viruses - 0; Other Eukaryotes - 2996 (source: NCBI BLink).	35:not assigned
AT4G32030	protein_coding			1	0	1	-0.0263888	0.105517	0.996544	-0.53499	0.106932	2.01089e-06	-0.38362	0.10697	0.000914465	-0.177758	0.105556	0.362408	Chr4	15487976	15490151	2176	mergedPeak-440	upstream	4		unknown protein; BEST Arabidopsis thaliana protein match is: unknown protein (TAIR:AT1G80610.1); Has 63 Blast hits to 59 proteins in 12 species: Archae - 0; Bacteria - 0; Metazoa - 6; Fungi - 0; Plants - 53; Viruses - 0; Other Eukaryotes - 4 (source: NCBI BLink).	35:not assigned
AT4G32770	protein_coding	VTE1	tocopherol cyclase, chloroplast / vitamin E deficient 1 (VTE1) / sucrose export defective 1 (SXD1)	1	0	1	0.0285849	0.136002	0.996544	-0.79927	0.136612	2.16484e-08	-0.411389	0.136858	0.00610064	-0.359297	0.136249	0.101243	Chr4	15804377	15804729	353	mergedPeak-449	upstream	3	Tocopherol cyclase involved in tocopherol (vitamin E)synthesis. VTE1 over-expressing plants have increased tocopherol indicating VTE1 is a major limiting factor in tocopherol synthesis. Mutants defective in this gene accumulate high amounts of zeaxanthin in conditions of high light or low temperature. Plays a role in the adaptation to low temperature stress, notably phloem loading.	VITAMIN E DEFICIENT 1 (VTE1); FUNCTIONS IN: tocopherol cyclase activity; INVOLVED IN: in 9 processes; LOCATED IN: chloroplast, plastoglobule, chloroplast inner membrane; EXPRESSED IN: 23 plant structures; EXPRESSED DURING: 13 growth stages; Has 30201 Blast hits to 17322 proteins in 780 species: Archae - 12; Bacteria - 1396; Metazoa - 17338; Fungi - 3422; Plants - 5037; Viruses - 0; Other Eukaryot…	16:secondary metabolism
AT4G39150	protein_coding		DNAJ heat shock N-terminal domain-containing protein	1	0	1	0.0738677	0.106275	0.996544	-0.637372	0.107279	1.27682e-08	-0.442915	0.107411	0.000118668	-0.120589	0.106408	0.588719	Chr4	18236150	18236533	384	mergedPeak-475	upstream	3		DNAJ heat shock N-terminal domain-containing protein; FUNCTIONS IN: unfolded protein binding, heat shock protein binding; INVOLVED IN: protein folding; LOCATED IN: cellular_component unknown; EXPRESSED IN: 23 plant structures; EXPRESSED DURING: 14 growth stages; CONTAINS InterPro DOMAIN/s: Molecular chaperone, heat shock protein, Hsp40, DnaJ (InterPro:IPR015609), Heat shock protein DnaJ, N-termin…	20:stress
AT5G15802	protein_coding			1	0	1	0.166785	0.146061	0.985349	-0.871189	0.14965	2.55598e-08	-0.389445	0.151694	0.0208586	-0.314959	0.148154	0.216301	Chr5	5157358	5157895	538	mergedPeak-64	overlapStart	4		unknown protein; FUNCTIONS IN: molecular_function unknown; INVOLVED IN: biological_process unknown; LOCATED IN: endomembrane system; Has 35 Blast hits to 35 proteins in 15 species: Archae - 0; Bacteria - 4; Metazoa - 0; Fungi - 0; Plants - 31; Viruses - 0; Other Eukaryotes - 0 (source: NCBI BLink).	35:not assigned
AT5G25630	protein_coding		Tetratricopeptide repeat (TPR)-like superfamily protein	1	0	1	0.0260402	0.101306	0.996544	-0.703575	0.101674	2.62946e-11	-0.499899	0.101721	3.5841e-06	-0.177635	0.101353	0.338856	Chr5	8946665	8947214	550	mergedPeak-95	upstream	4		Tetratricopeptide repeat (TPR)-like superfamily protein; CONTAINS InterPro DOMAIN/s: Pentatricopeptide repeat (InterPro:IPR002885); BEST Arabidopsis thaliana protein match is: protein kinase family protein (TAIR:AT5G21222.1); Has 43023 Blast hits to 13141 proteins in 298 species: Archae - 3; Bacteria - 54; Metazoa - 633; Fungi - 665; Plants - 40141; Viruses - 0; Other Eukaryotes - 1527 (source: N…	35:not assigned
AT5G38150	protein_coding	PMI15	Plant protein of unknown function (DUF827)	1	0	1	0.00146573	0.148598	1	-0.513552	0.149091	0.00136971	-0.473927	0.148965	0.00355792	-0.0381598	0.148471	0.926558	Chr5	15225038	15225555	518	mergedPeak-120	overlapStart	4	Involved in chloroplast avoidance movement under high-light intensities	plastid movement impaired 15 (PMI15); CONTAINS InterPro DOMAIN/s: Protein of unknown function DUF827, plant (InterPro:IPR008545); BEST Arabidopsis thaliana protein match is: Plant protein of unknown function (DUF827) (TAIR:AT1G66840.1); Has 1807 Blast hits to 1807 proteins in 277 species: Archae - 0; Bacteria - 0; Metazoa - 736; Fungi - 347; Plants - 385; Viruses - 0; Other Eukaryotes - 339 (sour…	35:not assigned
AT5G48470	protein_coding	PRDA1		1	0	1	0.289338	0.134796	0.64062	-0.855852	0.137266	2.20808e-09	-0.493756	0.138393	0.000976401	-0.0727579	0.135943	0.832627	Chr5	19641459	19641683	225	mergedPeak-167	upstream	2		unknown protein; FUNCTIONS IN: molecular_function unknown; INVOLVED IN: biological_process unknown; LOCATED IN: chloroplast; EXPRESSED IN: 22 plant structures; EXPRESSED DURING: 13 growth stages; Has 30201 Blast hits to 17322 proteins in 780 species: Archae - 12; Bacteria - 1396; Metazoa - 17338; Fungi - 3422; Plants - 5037; Viruses - 0; Other Eukaryotes - 2996 (source: NCBI BLink).	35:not assigned
AT5G54580	protein_coding	ORRM2	RNA-binding (RRM/RBD/RNP motifs) family protein	1	0	1	0.081421	0.101549	0.996544	-0.748221	0.103633	3.27916e-12	-0.383068	0.104502	0.000689943	-0.283732	0.102436	0.0812312	Chr5	22173870	22174308	439	mergedPeak-192	downstream	4		RNA-binding (RRM/RBD/RNP motifs) family protein; FUNCTIONS IN: RNA binding, nucleotide binding, nucleic acid binding; INVOLVED IN: biological_process unknown; EXPRESSED IN: 22 plant structures; EXPRESSED DURING: 13 growth stages; CONTAINS InterPro DOMAIN/s: RNA recognition motif, RNP-1 (InterPro:IPR000504), Nucleotide-binding, alpha-beta plait (InterPro:IPR012677); BEST Arabidopsis thaliana prote…	27:RNA
AT5G60680	protein_coding		Protein of unknown function, DUF584	1	0	1	0.296141	0.113881	0.418539	-0.506289	0.114119	2.83163e-05	-0.239042	0.114546	0.0653258	0.0288942	0.114309	0.927669	Chr5	24386277	24387212	936	mergedPeak-225	overlapEnd	3		Protein of unknown function, DUF584; CONTAINS InterPro DOMAIN/s: Protein of unknown function DUF584 (InterPro:IPR007608); BEST Arabidopsis thaliana protein match is: Protein of unknown function, DUF584 (TAIR:AT3G45210.1); Has 1807 Blast hits to 1807 proteins in 277 species: Archae - 0; Bacteria - 0; Metazoa - 736; Fungi - 347; Plants - 385; Viruses - 0; Other Eukaryotes - 339 (source: NCBI BLink).	35:not assigned

## Sheet: 1a_SPL7depact_lowCu_ChIPlowCu
Schulten et al., Supplemental Data (2022). SPL7-dependent utilization of sugar. Plant Cell.
Supplemental Data Set 5. Genes exhibiting both SPL7-dependent regulation of transcript abundance and SPL7-binding peaks identified by ChIP-seq.
							WT -Cu/+Cu			spl7/WT -Cu			spl7 -Cu/+Cu			spl7/WT +Cu			ChIP-peak_information							Annotation
AGI	Type	Araport11_short_name	Short_description	This_study	Bernal_et_al.	SUM_of_Methods	log2FoldChange	WT_Cu.lfcSE	WT_Cu.padj	log2FoldChange	WT_Cu.lfcSE	WT_Cu.padj	log2FoldChange	WT_Cu.lfcSE	WT_Cu.padj	log2FoldChange	WT_Cu.lfcSE	WT_Cu.padj	Chromosome	start	end	width	peak	feature	# of replicates with peak	Curator_summary	Computational_description	Mapman_category
AT1G03520	protein_coding		Core-2/I-branching beta-1,6-N-acetylglucosaminyltransferase family protein	1	0	1	0.134103	0.117668	0.985349	-0.549372	0.120336	1.59494e-05	-0.0691213	0.123722	0.661278	-0.346149	0.121128	0.0693474	Chr1	877410	877890	481	mergedPeak-960	overlapEnd	4		Core-2/I-branching beta-1,6-N-acetylglucosaminyltransferase family protein; FUNCTIONS IN: transferase activity, transferring glycosyl groups, acetylglucosaminyltransferase activity; INVOLVED IN: carbohydrate biosynthetic process; LOCATED IN: membrane; EXPRESSED IN: 22 plant structures; EXPRESSED DURING: 13 growth stages; CONTAINS InterPro DOMAIN/s: Glycosyl transferase, family 14 (InterPro:IPR003…	26:misc
AT1G07110	protein_coding	FKFBP	fructose-2,6-bisphosphatase	1	0	1	0.135067	0.0851152	0.870055	-0.732297	0.0856022	1.09111e-16	-0.461117	0.0857398	3.44948e-07	-0.136113	0.0852536	0.394892	Chr1	2177662	2178043	382	mergedPeak-975	downstream	2	Encodes the bifunctional enzyme fructose-6-phosphate 2-kinase/fructose-2,6-bisphosphatase.	fructose-2,6-bisphosphatase (F2KP); FUNCTIONS IN: fructose-2,6-bisphosphate 2-phosphatase activity; INVOLVED IN: N-terminal protein myristoylation, fructose metabolic process; LOCATED IN: cytosol, plasma membrane; EXPRESSED IN: 24 plant structures; EXPRESSED DURING: 14 growth stages; CONTAINS InterPro DOMAIN/s: Bifunctional 6-phosphofructo-2-kinase/fructose-2, 6-bisphosphate 2-phosphatase (InterP…	4:glycolysis
AT1G08960	protein_coding	CCX5	cation exchanger 11	1	0	1	0.113394	0.117534	0.996544	-0.655818	0.120814	2.25614e-07	-0.43977	0.121346	0.000800982	-0.102654	0.118081	0.699247	Chr1	2879145	2879386	242	mergedPeak-985	upstream	2	member of Potassium-dependent sodium-calcium exchanger like-family	cation exchanger 11 (CAX11); FUNCTIONS IN: cation:cation antiporter activity, calcium:sodium antiporter activity; INVOLVED IN: cation transport, transmembrane transport; LOCATED IN: endomembrane system, integral to membrane; EXPRESSED IN: 22 plant structures; EXPRESSED DURING: 14 growth stages; CONTAINS InterPro DOMAIN/s: Sodium/calcium exchanger membrane region (InterPro:IPR004837); BEST Arabido…	34:transport
AT1G13260	protein_coding	RAV1	related to ABI3/VP1 1	1	0	1	-0.316436	0.124398	0.441301	-0.549573	0.125998	3.91636e-05	-0.392924	0.126046	0.00434667	-0.473085	0.124447	0.00762222	Chr1	4542467	4543931	1465	mergedPeak-1003	overlapEnd	2	Encodes an AP2/B3 domain transcription factor which is upregulated in response to low temperature. It contains a B3 DNA binding domain. It has circadian regulation and may function as a negative growth regulator.	related to ABI3/VP1 1 (RAV1); CONTAINS InterPro DOMAIN/s: DNA-binding, integrase-type (InterPro:IPR016177), Transcriptional factor B3 (InterPro:IPR003340), Pathogenesis-related transcriptional factor/ERF, DNA-binding (InterPro:IPR001471); BEST Arabidopsis thaliana protein match is: ethylene response DNA binding factor 3 (TAIR:AT3G25730.1); Has 6277 Blast hits to 6015 proteins in 258 species: Arch…	27:RNA
AT1G13730	protein_coding		Nuclear transport factor 2 (NTF2) family protein with RNA binding (RRM-RBD-RNP motifs) domain	1	0	1	0.0345795	0.109149	0.996544	-0.56075	0.110569	1.43446e-06	-0.492509	0.110312	2.83215e-05	-0.033661	0.108888	0.909571	Chr1	4709430	4709800	371	mergedPeak-1006	upstream	3		Nuclear transport factor 2 (NTF2) family protein with RNA binding (RRM-RBD-RNP motifs) domain; FUNCTIONS IN: RNA binding, nucleotide binding, nucleic acid binding; INVOLVED IN: transport, nucleocytoplasmic transport; LOCATED IN: intracellular; EXPRESSED IN: 17 plant structures; EXPRESSED DURING: 9 growth stages; CONTAINS InterPro DOMAIN/s: Nuclear transport factor 2 (InterPro:IPR002075), RNA reco…	29:protein
AT1G18740	protein_coding		Protein of unknown function (DUF793)	1	0	1	0.196616	0.136671	0.920226	-0.637554	0.137831	1.21337e-05	-0.306086	0.13856	0.0498083	-0.134852	0.137406	0.651313	Chr1	6464057	6465962	1906	mergedPeak-1027	overlapEnd	4		FUNCTIONS IN: molecular_function unknown; INVOLVED IN: biological_process unknown; EXPRESSED IN: 23 plant structures; EXPRESSED DURING: 13 growth stages; CONTAINS InterPro DOMAIN/s: Protein BYPASS related (InterPro:IPR008511); BEST Arabidopsis thaliana protein match is: Protein of unknown function (DUF793) (TAIR:AT1G74450.1); Has 167 Blast hits to 164 proteins in 20 species: Archae - 3; Bacteria …	35:not assigned
AT1G20830	protein_coding	MCD1	multiple chloroplast division site 1	1	0	1	0.102567	0.101655	0.996544	-0.528444	0.103601	1.23778e-06	-0.449983	0.103155	4.41532e-05	0.0241054	0.101199	0.932874	Chr1	7242670	7243002	333	mergedPeak-1045	overlapStart	3	Encodes MCD1 (MULTIPLE CHLOROPLAST DIVISION SITE 1). Determines the site of chloroplast division in concert with MinD (AT5G24020).	MULTIPLE CHLOROPLAST DIVISION SITE 1 (MCD1); FUNCTIONS IN: molecular_function unknown; INVOLVED IN: chloroplast fission; LOCATED IN: chloroplast inner membrane, chloroplast envelope; EXPRESSED IN: 22 plant structures; EXPRESSED DURING: 13 growth stages; Has 38 Blast hits to 38 proteins in 12 species: Archae - 0; Bacteria - 0; Metazoa - 0; Fungi - 0; Plants - 38; Viruses - 0; Other Eukaryotes - 0 …	35:not assigned
AT1G26500	protein_coding		Pentatricopeptide repeat (PPR) superfamily protein	1	0	1	-0.017848	0.280391	0.998384	-0.879362	0.297894	0.00664628	-0.27305	0.308564	0.472311	-0.62416	0.291702	0.212459	Chr1	9157953	9158429	477	mergedPeak-1068	overlapStart	4		Pentatricopeptide repeat (PPR) superfamily protein; CONTAINS InterPro DOMAIN/s: Pentatricopeptide repeat (InterPro:IPR002885); BEST Arabidopsis thaliana protein match is: Pentatricopeptide repeat (PPR) superfamily protein (TAIR:AT3G62470.1); Has 19147 Blast hits to 7603 proteins in 190 species: Archae - 0; Bacteria - 0; Metazoa - 20; Fungi - 126; Plants - 18834; Viruses - 0; Other Eukaryotes - 16…	35:not assigned
AT1G27090	protein_coding		glycine-rich protein	1	0	1	-0.0313758	0.0822271	0.996544	-0.505009	0.0825924	4.59167e-09	-0.337932	0.082623	0.000135725	-0.198453	0.0822578	0.144302	Chr1	9406998	9408573	1576	mergedPeak-1070	upstream	2		glycine-rich protein; BEST Arabidopsis thaliana protein match is: unknown protein (TAIR:AT3G24690.1); Has 13206 Blast hits to 7104 proteins in 677 species: Archae - 0; Bacteria - 2039; Metazoa - 5686; Fungi - 1146; Plants - 2571; Viruses - 80; Other Eukaryotes - 1684 (source: NCBI BLink).	35:not assigned
AT1G52870	protein_coding		Peroxisomal membrane 22 kDa (Mpv17/PMP22) family protein	1	0	1	0.119453	0.126353	0.996544	-0.705234	0.126461	1.01243e-07	-0.171736	0.126565	0.25028	-0.414045	0.126457	0.0292701	Chr1	19685091	19685398	308	mergedPeak-1153	upstream	3		Peroxisomal membrane 22 kDa (Mpv17/PMP22) family protein; FUNCTIONS IN: molecular_function unknown; INVOLVED IN: biological_process unknown; LOCATED IN: integral to membrane, chloroplast; EXPRESSED IN: 21 plant structures; EXPRESSED DURING: 13 growth stages; CONTAINS InterPro DOMAIN/s: Mpv17/PMP22 (InterPro:IPR007248); BEST Arabidopsis thaliana protein match is: Peroxisomal membrane 22 kDa (Mpv17…	35:not assigned
AT1G53210	protein_coding	NCL	sodium/calcium exchanger family protein / calcium-binding EF hand family protein	1	0	1	0.0461236	0.0814425	0.996544	-0.60263	0.0817065	1.08299e-12	-0.393253	0.0817542	5.88623e-06	-0.163253	0.0814904	0.251591	Chr1	19844860	19847465	2606	mergedPeak-1155	inside	2		sodium/calcium exchanger family protein / calcium-binding EF hand family protein; FUNCTIONS IN: calcium ion binding; INVOLVED IN: transmembrane transport; LOCATED IN: vacuolar membrane, plasma membrane, vacuole, membrane, plant-type vacuole; EXPRESSED IN: 27 plant structures; EXPRESSED DURING: 16 growth stages; CONTAINS InterPro DOMAIN/s: EF-Hand 1, calcium-binding site (InterPro:IPR018247), Sodi…	30:signalling
AT1G53210	protein_coding	NCL	sodium/calcium exchanger family protein / calcium-binding EF hand family protein	1	0	1	0.0461236	0.0814425	0.996544	-0.60263	0.0817065	1.08299e-12	-0.393253	0.0817542	5.88623e-06	-0.163253	0.0814904	0.251591	Chr1	19847362	19848156	795	mergedPeak-1156	overlapEnd	3		sodium/calcium exchanger family protein / calcium-binding EF hand family protein; FUNCTIONS IN: calcium ion binding; INVOLVED IN: transmembrane transport; LOCATED IN: vacuolar membrane, plasma membrane, vacuole, membrane, plant-type vacuole; EXPRESSED IN: 27 plant structures; EXPRESSED DURING: 16 growth stages; CONTAINS InterPro DOMAIN/s: EF-Hand 1, calcium-binding site (InterPro:IPR018247), Sodi…	30:signalling
AT1G64430	protein_coding		Pentatricopeptide repeat (PPR) superfamily protein	1	0	1	0.0560872	0.133883	0.996544	-0.6612	0.134428	3.03626e-06	-0.341948	0.134649	0.0224198	-0.263165	0.134105	0.264853	Chr1	23932933	23933322	390	mergedPeak-1193	upstream	2		Pentatricopeptide repeat (PPR) superfamily protein; CONTAINS InterPro DOMAIN/s: Pentatricopeptide repeat (InterPro:IPR002885); Has 41 Blast hits to 39 proteins in 13 species: Archae - 0; Bacteria - 0; Metazoa - 1; Fungi - 0; Plants - 39; Viruses - 0; Other Eukaryotes - 1 (source: NCBI BLink).	35:not assigned
AT1G68840	protein_coding	RAV2	related to ABI3/VP1 2	1	0	1	0.342346	0.124043	0.331863	-0.755535	0.12438	5.84006e-09	-0.269178	0.124795	0.0559733	-0.144011	0.124459	0.579074	Chr1	25880011	25882281	2271	mergedPeak-1210	includeFeature	3	Rav2 is part of a complex that has been named `regulator of the (H+)-ATPase of the vacuolar and endosomal membranes' (RAVE)	related to ABI3/VP1 2 (RAV2); FUNCTIONS IN: transcription repressor activity, DNA binding, sequence-specific DNA binding transcription factor activity; INVOLVED IN: regulation of transcription, DNA-dependent; LOCATED IN: chloroplast; EXPRESSED IN: 12 plant structures; EXPRESSED DURING: 8 growth stages; CONTAINS InterPro DOMAIN/s: DNA-binding, integrase-type (InterPro:IPR016177), Transcriptional f…	27:RNA
AT1G69010	protein_coding	BHLH102;BIM2	BES1-INTERACTING MYC-LIKE PROTEIN 2	1	0	1	0.246841	0.111164	0.595498	-0.591429	0.112307	5.30075e-07	-0.344582	0.112855	0.00528919	-5.33127e-06	0.111718	1	Chr1	25940905	25941393	489	mergedPeak-1214	upstream	4	Encodes BES1-INTERACTING MYC-LIKE 2 (BIM2), a PAR1 (PHYTOCHROME RAPIDLY REGULATED 1)-interacting protein that positively modulates the shade avoidance syndrome in Arabidopsis seedlings.	BES1-interacting Myc-like protein 2 (BIM2); FUNCTIONS IN: DNA binding, sequence-specific DNA binding transcription factor activity; INVOLVED IN: dTDP-rhamnose biosynthetic process, regulation of transcription; LOCATED IN: nucleus; EXPRESSED IN: 22 plant structures; EXPRESSED DURING: 13 growth stages; CONTAINS InterPro DOMAIN/s: Helix-loop-helix DNA-binding domain (InterPro:IPR001092), Helix-loop-…	27:RNA
AT1G70090	protein_coding	GATL9	glucosyl transferase family 8	1	0	1	0.0516589	0.155877	0.996544	-0.652933	0.157278	9.49196e-05	-0.418486	0.157571	0.0165323	-0.182787	0.156173	0.57347	Chr1	26401045	26402443	1399	mergedPeak-1221	inside	3	Encodes a protein with putative galacturonosyltransferase activity.	glucosyl transferase family 8 (LGT8); FUNCTIONS IN: transferase activity, transferring hexosyl groups, polygalacturonate 4-alpha-galacturonosyltransferase activity, transferase activity, transferring glycosyl groups; INVOLVED IN: carbohydrate biosynthetic process; LOCATED IN: endomembrane system; EXPRESSED IN: 22 plant structures; EXPRESSED DURING: 13 growth stages; CONTAINS InterPro DOMAIN/s: Gl…	26:misc
AT1G70700	protein_coding	JAZ9	TIFY domain/Divergent CCT motif family protein	1	0	1	0.00074279	0.109812	1	-0.687578	0.110399	2.3019e-09	-0.176109	0.110843	0.172079	-0.510726	0.110259	0.00061723	Chr1	26655264	26657245	1982	mergedPeak-1224	overlapEnd	2	JAZ9 is a protein presumed to be involved in jasmonate signaling. JAZ9 transcript levels rise in response to a jasmonate stimulus. JAZ9 can interact with the COI1 F-box subunit of an SCF E3 ubiquitin ligase in a yeast-two-hybrid assay only in the presence of jasmonate-isoleucine (JA-ILE) or coronatine. The Jas domain appears to be important for JAZ9-COI1 interactions in the presence of coronatine…	TIFY7; CONTAINS InterPro DOMAIN/s: Tify (InterPro:IPR010399), CCT domain-like (InterPro:IPR018467); BEST Arabidopsis thaliana protein match is: jasmonate-zim-domain protein 4 (TAIR:AT1G48500.1); Has 360 Blast hits to 360 proteins in 27 species: Archae - 0; Bacteria - 0; Metazoa - 0; Fungi - 0; Plants - 360; Viruses - 0; Other Eukaryotes - 0 (source: NCBI BLink).	35:not assigned
AT1G71200	protein_coding	BHLH160;CITF1	CU-DEFICIENCY INDUCED TRANSCRIPTION FACTOR 1	1	1	2	6.60734	1.09814	2.07011e-06	-8.60972	1.24838	3.07131e-11	0	1.71274	1	-1.77874	1.60653	0.599868	Chr1	26837747	26838067	321	mergedPeak-1226	upstream	3	bHLH160 transcription factor. Induced by copper deficiency and seems to mediate copper uptake along with SPL7.	basic helix-loop-helix (bHLH) DNA-binding superfamily protein; FUNCTIONS IN: DNA binding, sequence-specific DNA binding transcription factor activity; INVOLVED IN: regulation of transcription; LOCATED IN: nucleus; CONTAINS InterPro DOMAIN/s: Helix-loop-helix DNA-binding domain (InterPro:IPR001092), Helix-loop-helix DNA-binding (InterPro:IPR011598); BEST Arabidopsis thaliana protein match is: basi…	27:RNA/36:metal/40:nutrition&ionome
AT2G05540	protein_coding		Glycine-rich protein family	1	0	1	-0.148065	0.203456	0.996544	-1.43917	0.204433	1.15389e-11	-0.169248	0.205313	0.505303	-1.41798	0.20434	3.50445e-09	Chr2	2034259	2034644	386	mergedPeak-782	downstream	4		Glycine-rich protein family; LOCATED IN: endomembrane system; EXPRESSED IN: 20 plant structures; EXPRESSED DURING: 9 growth stages; CONTAINS InterPro DOMAIN/s: Glycine rich protein (InterPro:IPR010800); BEST Arabidopsis thaliana protein match is: glycine-rich protein 3 (TAIR:AT2G05520.4); Has 20980 Blast hits to 7546 proteins in 779 species: Archae - 6; Bacteria - 3254; Metazoa - 9284; Fungi - 16…	35:not assigned
AT2G22870	protein_coding	EMB2001	P-loop containing nucleoside triphosphate hydrolases superfamily protein	1	0	1	-0.141542	0.121083	0.985349	-0.531577	0.124105	5.46252e-05	-0.356168	0.124297	0.00923999	-0.316952	0.12128	0.105413	Chr2	9740700	9741255	556	mergedPeak-840	overlapEnd	2		embryo defective 2001 (EMB2001); FUNCTIONS IN: GTP binding; INVOLVED IN: embryo development ending in seed dormancy; LOCATED IN: intracellular; EXPRESSED IN: 21 plant structures; EXPRESSED DURING: 13 growth stages; CONTAINS InterPro DOMAIN/s: GTP-binding protein, HSR1-related (InterPro:IPR002917), GTP-binding protein, ribosome biogenesis, YsxC (InterPro:IPR019987); BEST Arabidopsis thaliana prote…	33:development
AT2G27860	protein_coding	AXS1	UDP-D-apiose/UDP-D-xylose synthase 1	1	0	1	0.056508	0.0858802	0.996544	-0.508837	0.0861396	1.56035e-08	-0.397428	0.0861197	1.45263e-05	-0.0549011	0.0858602	0.792929	Chr2	11864073	11864434	362	mergedPeak-866	overlapEnd	3	Encodes UDP-d-apiose/UDP-d-xylose synthase that requires NAD+ for enzymatic activity and is strongly inhibited by UDP-d-galacturonate.	UDP-D-apiose/UDP-D-xylose synthase 1 (AXS1); FUNCTIONS IN: NAD or NADH binding, UDP-glucuronate decarboxylase activity; INVOLVED IN: nucleotide-sugar biosynthetic process; LOCATED IN: cytoplasm; EXPRESSED IN: 9 plant structures; EXPRESSED DURING: L mature pollen stage, M germinated pollen stage, seed development stages; CONTAINS InterPro DOMAIN/s: NAD-dependent epimerase/dehydratase (InterPro:IPR…	10:cell wall
AT2G30040	protein_coding	MAPKKK14	mitogen-activated protein kinase kinase kinase 14	1	0	1	-0.236869	0.191488	0.975589	-0.639744	0.195458	0.00243404	-0.144843	0.197722	0.557825	-0.731769	0.193799	0.00815415	Chr2	12821868	12823468	1601	mergedPeak-874	overlapEnd	2	member of MEKK subfamily	mitogen-activated protein kinase kinase kinase 14 (MAPKKK14); FUNCTIONS IN: protein serine/threonine kinase activity, protein kinase activity, kinase activity, ATP binding; INVOLVED IN: protein amino acid phosphorylation; EXPRESSED IN: 21 plant structures; EXPRESSED DURING: 11 growth stages; CONTAINS InterPro DOMAIN/s: Protein kinase, ATP binding site (InterPro:IPR017441), Protein kinase, catalyt…	29:protein
AT2G45810	protein_coding	RH6	DEA(D/H)-box RNA helicase family protein	1	0	1	0.0667853	0.0619428	0.996509	-0.579857	0.0627847	2.93798e-19	-0.387872	0.0628993	4.04771e-09	-0.1252	0.0620589	0.246711	Chr2	18862652	18864386	1735	mergedPeak-942	overlapEnd	2		DEA(D/H)-box RNA helicase family protein; FUNCTIONS IN: helicase activity, ATP-dependent helicase activity, nucleic acid binding, ATP binding; LOCATED IN: cellular_component unknown; EXPRESSED IN: 23 plant structures; EXPRESSED DURING: 13 growth stages; CONTAINS InterPro DOMAIN/s: RNA helicase, DEAD-box type, Q motif (InterPro:IPR014014), DNA/RNA helicase, DEAD/DEAH box type, N-terminal (InterPro…	28:DNA
AT2G47020	protein_coding		Peptide chain release factor 1	1	0	1	1.12486	0.183149	1.00563e-06	-0.801212	0.179582	2.53545e-05	0.562937	0.188735	0.00654735	-0.239289	0.192133	0.539259	Chr2	19319306	19319862	557	mergedPeak-945	overlapEnd	3		Peptide chain release factor 1; FUNCTIONS IN: translation release factor activity, codon specific, translation release factor activity; INVOLVED IN: translational termination; LOCATED IN: mitochondrion, cytoplasm; CONTAINS InterPro DOMAIN/s: Peptide chain release factor 1 (InterPro:IPR004373), Class I peptide chain release factor (InterPro:IPR000352), Peptide chain release factor (InterPro:IPR005…	29:protein
AT3G06330	protein_coding		RING/U-box superfamily protein	1	0	1	-0.0676312	0.116014	0.996544	-0.602179	0.117444	1.08152e-06	-0.380748	0.117678	0.00300089	-0.289062	0.116251	0.129727	Chr3	1920000	1920260	261	mergedPeak-514	downstream	2		RING/U-box superfamily protein; CONTAINS InterPro DOMAIN/s: Zinc finger, C3HC4 RING-type (InterPro:IPR018957), Zinc finger, RING-CH-type (InterPro:IPR011016); BEST Arabidopsis thaliana protein match is: RING/U-box superfamily protein (TAIR:AT5G18760.1); Has 1679 Blast hits to 1517 proteins in 175 species: Archae - 0; Bacteria - 0; Metazoa - 662; Fungi - 120; Plants - 648; Viruses - 4; Other Eukar…	29:protein
AT3G19030	protein_coding			1	0	1	0.11145	0.144702	0.996544	-0.574774	0.145918	0.000222017	-0.123595	0.147181	0.496909	-0.339729	0.145976	0.164412	Chr3	6563478	6564384	907	mergedPeak-571	overlapEnd	2		unknown protein; FUNCTIONS IN: molecular_function unknown; INVOLVED IN: pyridoxine biosynthetic process, homoserine biosynthetic process; LOCATED IN: endomembrane system; EXPRESSED IN: 19 plant structures; EXPRESSED DURING: 9 growth stages; BEST Arabidopsis thaliana protein match is: unknown protein (TAIR:AT1G49500.1); Has 22 Blast hits to 22 proteins in 2 species: Archae - 0; Bacteria - 0; Metaz…	35:not assigned
AT3G23390	protein_coding	RPL36AB	Zinc-binding ribosomal protein family protein	1	0	1	-0.0435431	0.117639	0.996544	-0.56542	0.118064	5.65592e-06	-0.416354	0.118078	0.0011311	-0.192609	0.117652	0.379856	Chr3	8376108	8377356	1249	mergedPeak-594	overlapEnd	2		Zinc-binding ribosomal protein family protein; FUNCTIONS IN: structural constituent of ribosome; INVOLVED IN: translation; LOCATED IN: ribosome, cytosolic large ribosomal subunit; EXPRESSED IN: 24 plant structures; EXPRESSED DURING: 15 growth stages; CONTAINS InterPro DOMAIN/s: Ribosomal protein L44e (InterPro:IPR000552), Ribosomal protein, zinc-binding domain (InterPro:IPR011332); BEST Arabidops…	29:protein
AT3G48110	protein_coding	EDD1	glycine-tRNA ligases	1	0	1	0.189005	0.0869633	0.624619	-0.515945	0.0872522	1.5056e-08	-0.476865	0.0871106	2.07099e-07	0.149925	0.0868212	0.347604	Chr3	17759075	17760058	984	mergedPeak-675	upstream	2	glycine-tRNA ligase	EMBRYO-DEFECTIVE-DEVELOPMENT 1 (EDD1); FUNCTIONS IN: glycine-tRNA ligase activity; INVOLVED IN: regulation of embryonic development, glycyl-tRNA aminoacylation, embryo development ending in seed dormancy; LOCATED IN: mitochondrion, chloroplast stroma, chloroplast; EXPRESSED IN: 23 plant structures; EXPRESSED DURING: 13 growth stages; CONTAINS InterPro DOMAIN/s: Glycyl-tRNA synthetase, class IIc, …	29:protein
AT4G13550	protein_coding		triglyceride lipases;triglyceride lipases	1	1	2	0.123392	0.109109	0.988806	-0.709017	0.11004	6.04833e-10	-0.20322	0.110843	0.109921	-0.382404	0.109919	0.018349	Chr4	7878711	7879054	344	mergedPeak-345	upstream	3		triglyceride lipases;triglyceride lipases; FUNCTIONS IN: triglyceride lipase activity; INVOLVED IN: lipid metabolic process; LOCATED IN: chloroplast; EXPRESSED IN: 20 plant structures; EXPRESSED DURING: 13 growth stages; CONTAINS InterPro DOMAIN/s: Lipase, class 3 (InterPro:IPR002921), C2 calcium/lipid-binding domain, CaLB (InterPro:IPR008973), C2 calcium-dependent membrane targeting (InterPro:IP…	11:lipid metabolism
AT4G13560	protein_coding	UNE15	Late embryogenesis abundant protein (LEA) family protein	1	0	1	0.186048	0.122843	0.899851	-0.772693	0.125516	3.56991e-09	-0.346693	0.127136	0.0136504	-0.239953	0.124497	0.27649	Chr4	7878711	7879054	344	mergedPeak-345	downstream	3		unfertilized embryo sac 15 (UNE15); FUNCTIONS IN: molecular_function unknown; INVOLVED IN: double fertilization forming a zygote and endosperm, embryo development ending in seed dormancy; LOCATED IN: cellular_component unknown; EXPRESSED IN: 15 plant structures; EXPRESSED DURING: 11 growth stages; BEST Arabidopsis thaliana protein match is: Late embryogenesis abundant protein (LEA) family protein…	33:development
AT4G17610	protein_coding		tRNA/rRNA methyltransferase (SpoU) family protein	1	0	1	0.164469	0.160482	0.996544	-0.524855	0.161666	0.00265393	-0.307787	0.162076	0.0965337	-0.0525982	0.160895	0.904589	Chr4	9815188	9815452	265	mergedPeak-361	upstream	3		tRNA/rRNA methyltransferase (SpoU) family protein; FUNCTIONS IN: RNA binding, RNA methyltransferase activity; INVOLVED IN: RNA processing; LOCATED IN: endomembrane system; EXPRESSED IN: 17 plant structures; EXPRESSED DURING: 9 growth stages; CONTAINS InterPro DOMAIN/s: tRNA/rRNA methyltransferase, SpoU (InterPro:IPR001537); Has 6630 Blast hits to 6614 proteins in 1865 species: Archae - 7; Bacteri…	27:RNA
AT4G25100	protein_coding	FSD1	Fe superoxide dismutase 1	1	1	2	1.63972	0.171436	2.62189e-18	-12.2133	0.346234	1.64719e-268	-0.00520686	0.473571	0.993833	-10.5684	0.365762	2.89867e-179	Chr4	12886051	12887092	1042	mergedPeak-405	overlapStart	4	Fe-superoxide dismutase	Fe superoxide dismutase 1 (FSD1); FUNCTIONS IN: superoxide dismutase activity, copper ion binding; INVOLVED IN: response to oxidative stress, response to cadmium ion, removal of superoxide radicals, response to copper ion, circadian rhythm; LOCATED IN: in 6 components; EXPRESSED IN: 22 plant structures; EXPRESSED DURING: 14 growth stages; CONTAINS InterPro DOMAIN/s: Manganese/iron superoxide dism…	21:redox
AT4G27290	protein_coding		S-locus lectin protein kinase family protein	1	0	1	0.30862	0.400312	0.996544	-1.37273	0.42136	0.00255851	0.0775713	0.452078	0.898767	-1.14168	0.432527	0.100836	Chr4	13663162	13664137	976	mergedPeak-419	upstream	2		S-locus lectin protein kinase family protein; FUNCTIONS IN: sugar binding, protein serine/threonine kinase activity, protein kinase activity, ATP binding; INVOLVED IN: protein amino acid phosphorylation, recognition of pollen; LOCATED IN: endomembrane system; CONTAINS InterPro DOMAIN/s: Curculin-like (mannose-binding) lectin (InterPro:IPR001480), Apple-like (InterPro:IPR003609), PAN-2 domain (Int…	30:signalling
AT4G27390	protein_coding			1	0	1	0.321863	0.147605	0.622627	-0.650531	0.14821	3.48053e-05	-0.406071	0.148524	0.0133889	0.0774022	0.147921	0.838573	Chr4	13704618	13704954	337	mergedPeak-420	overlapStart	3		unknown protein; INVOLVED IN: biological_process unknown; LOCATED IN: chloroplast; EXPRESSED IN: 22 plant structures; EXPRESSED DURING: 13 growth stages; Has 30201 Blast hits to 17322 proteins in 780 species: Archae - 12; Bacteria - 1396; Metazoa - 17338; Fungi - 3422; Plants - 5037; Viruses - 0; Other Eukaryotes - 2996 (source: NCBI BLink).	35:not assigned
AT4G28790	protein_coding	BHLH023;		1	1	2	4.02567	0.63439	3.31235e-07	-4.15159	0.633254	2.93418e-10	-0.183237	0.744118	0.854191	0.0573165	0.745084	0.980866	Chr4	14217705	14218044	340	mergedPeak-430	upstream	3		basic helix-loop-helix (bHLH) DNA-binding superfamily protein; FUNCTIONS IN: sequence-specific DNA binding transcription factor activity; INVOLVED IN: regulation of transcription; LOCATED IN: nucleus; CONTAINS InterPro DOMAIN/s: Helix-loop-helix DNA-binding domain (InterPro:IPR001092), Helix-loop-helix DNA-binding (InterPro:IPR011598); BEST Arabidopsis thaliana protein match is: basic helix-loop-…	27:RNA
AT4G31910	protein_coding	BAT1	HXXXD-type acyl-transferase family protein	1	0	1	0.656291	0.221253	0.254423	-0.686271	0.219619	0.00391424	0.279837	0.231987	0.312277	-0.309817	0.233534	0.503215	Chr4	15443900	15444185	286	mergedPeak-452	overlapEnd	3		HXXXD-type acyl-transferase family protein; FUNCTIONS IN: transferase activity, transferring acyl groups other than amino-acyl groups, transferase activity; INVOLVED IN: biological_process unknown; LOCATED IN: nucleus; EXPRESSED IN: 9 plant structures; EXPRESSED DURING: 6 growth stages; CONTAINS InterPro DOMAIN/s: Transferase (InterPro:IPR003480); BEST Arabidopsis thaliana protein match is: HXXXD…	16:secondary metabolism
AT4G32030	protein_coding			1	0	1	-0.0263888	0.105517	0.996544	-0.53499	0.106932	2.01089e-06	-0.38362	0.10697	0.000914465	-0.177758	0.105556	0.362408	Chr4	15487995	15490141	2147	mergedPeak-453	upstream	4		unknown protein; BEST Arabidopsis thaliana protein match is: unknown protein (TAIR:AT1G80610.1); Has 63 Blast hits to 59 proteins in 12 species: Archae - 0; Bacteria - 0; Metazoa - 6; Fungi - 0; Plants - 53; Viruses - 0; Other Eukaryotes - 4 (source: NCBI BLink).	35:not assigned
AT4G32770	protein_coding	VTE1	tocopherol cyclase, chloroplast / vitamin E deficient 1 (VTE1) / sucrose export defective 1 (SXD1)	1	0	1	0.0285849	0.136002	0.996544	-0.79927	0.136612	2.16484e-08	-0.411389	0.136858	0.00610064	-0.359297	0.136249	0.101243	Chr4	15804342	15804707	366	mergedPeak-459	upstream	3	Tocopherol cyclase involved in tocopherol (vitamin E)synthesis. VTE1 over-expressing plants have increased tocopherol indicating VTE1 is a major limiting factor in tocopherol synthesis. Mutants defective in this gene accumulate high amounts of zeaxanthin in conditions of high light or low temperature. Plays a role in the adaptation to low temperature stress, notably phloem loading.	VITAMIN E DEFICIENT 1 (VTE1); FUNCTIONS IN: tocopherol cyclase activity; INVOLVED IN: in 9 processes; LOCATED IN: chloroplast, plastoglobule, chloroplast inner membrane; EXPRESSED IN: 23 plant structures; EXPRESSED DURING: 13 growth stages; Has 30201 Blast hits to 17322 proteins in 780 species: Archae - 12; Bacteria - 1396; Metazoa - 17338; Fungi - 3422; Plants - 5037; Viruses - 0; Other Eukaryot…	16:secondary metabolism
AT4G39150	protein_coding		DNAJ heat shock N-terminal domain-containing protein	1	0	1	0.0738677	0.106275	0.996544	-0.637372	0.107279	1.27682e-08	-0.442915	0.107411	0.000118668	-0.120589	0.106408	0.588719	Chr4	18236171	18236550	380	mergedPeak-488	upstream	2		DNAJ heat shock N-terminal domain-containing protein; FUNCTIONS IN: unfolded protein binding, heat shock protein binding; INVOLVED IN: protein folding; LOCATED IN: cellular_component unknown; EXPRESSED IN: 23 plant structures; EXPRESSED DURING: 14 growth stages; CONTAINS InterPro DOMAIN/s: Molecular chaperone, heat shock protein, Hsp40, DnaJ (InterPro:IPR015609), Heat shock protein DnaJ, N-termin…	20:stress
AT5G14550	protein_coding		Core-2/I-branching beta-1,6-N-acetylglucosaminyltransferase family protein	1	1	2	2.07952	0.167595	8.26112e-32	-1.87907	0.163105	2.66776e-29	0.619266	0.186144	0.00223043	-0.418816	0.190091	0.196237	Chr5	4690450	4692293	1844	mergedPeak-60	overlapEnd	4		Core-2/I-branching beta-1,6-N-acetylglucosaminyltransferase family protein; CONTAINS InterPro DOMAIN/s: Core-2/I-Branching enzyme (InterPro:IPR021141); BEST Arabidopsis thaliana protein match is: Core-2/I-branching beta-1,6-N-acetylglucosaminyltransferase family protein (TAIR:AT1G11940.1); Has 574 Blast hits to 572 proteins in 18 species: Archae - 0; Bacteria - 0; Metazoa - 0; Fungi - 0; Plants -…	35:not assigned
AT5G14550	protein_coding		Core-2/I-branching beta-1,6-N-acetylglucosaminyltransferase family protein	1	1	2	2.07952	0.167595	8.26112e-32	-1.87907	0.163105	2.66776e-29	0.619266	0.186144	0.00223043	-0.418816	0.190091	0.196237	Chr5	4694169	4697483	3315	mergedPeak-61	upstream	4		Core-2/I-branching beta-1,6-N-acetylglucosaminyltransferase family protein; CONTAINS InterPro DOMAIN/s: Core-2/I-Branching enzyme (InterPro:IPR021141); BEST Arabidopsis thaliana protein match is: Core-2/I-branching beta-1,6-N-acetylglucosaminyltransferase family protein (TAIR:AT1G11940.1); Has 574 Blast hits to 572 proteins in 18 species: Archae - 0; Bacteria - 0; Metazoa - 0; Fungi - 0; Plants -…	35:not assigned
AT5G14570	protein_coding	NRT2.7	high affinity nitrate transporter 2.7	1	1	2	0.991519	0.130341	5.33739e-11	-1.4801	0.131568	5.33693e-28	0.0675226	0.13588	0.699695	-0.5561	0.134692	0.00302208	Chr5	4694169	4697483	3315	mergedPeak-61	includeFeature	4	Encodes ATNRT2.7, a nitrate transporter that controls nitrate content in seeds. Expression is detected in reproductive organs and peaks in seeds. Localized to the vacuolar membrane.	high affinity nitrate transporter 2.7 (NRT2.7); CONTAINS InterPro DOMAIN/s: Major facilitator superfamily (InterPro:IPR020846), Major facilitator superfamily MFS-1 (InterPro:IPR011701), Major facilitator superfamily, general substrate transporter (InterPro:IPR016196); BEST Arabidopsis thaliana protein match is: nitrate transporter2.5 (TAIR:AT1G12940.1); Has 7777 Blast hits to 7739 proteins in 162…	34:transport
AT5G15802	protein_coding			1	0	1	0.166785	0.146061	0.985349	-0.871189	0.14965	2.55598e-08	-0.389445	0.151694	0.0208586	-0.314959	0.148154	0.216301	Chr5	5157293	5157859	567	mergedPeak-64	overlapStart	4		unknown protein; FUNCTIONS IN: molecular_function unknown; INVOLVED IN: biological_process unknown; LOCATED IN: endomembrane system; Has 35 Blast hits to 35 proteins in 15 species: Archae - 0; Bacteria - 4; Metazoa - 0; Fungi - 0; Plants - 31; Viruses - 0; Other Eukaryotes - 0 (source: NCBI BLink).	35:not assigned
AT5G18830	protein_coding	SPL7	squamosa promoter binding protein-like 7	1	0	1	0.0901031	0.13857	0.996544	-1.66789	0.145556	5.30122e-29	0.567372	0.159251	0.00099428	-2.14516	0.152892	5.18601e-41	Chr5	6276104	6280225	4122	mergedPeak-69	inside	2	Encodes a member of the Squamosa Binding Protein family of transcriptional regulators. SPL7 is expressed highly in roots and appears to play a role in copper homeostasis. Mutants are hypersensitive to copper deficient conditions and display a retarded growth phenotype. SPL7 binds to the promoter of the copper responsive miRNAs miR398b and miR389c.	squamosa promoter binding protein-like 7 (SPL7); FUNCTIONS IN: DNA binding, sequence-specific DNA binding transcription factor activity; INVOLVED IN: copper ion homeostasis, regulation of transcription; LOCATED IN: nucleus; EXPRESSED IN: 24 plant structures; EXPRESSED DURING: 15 growth stages; CONTAINS InterPro DOMAIN/s: Transcription factor, SBP-box (InterPro:IPR004333); BEST Arabidopsis thalian…	33:development/36:metal/40:nutrition&ionome
AT5G24380	protein_coding	YSL2	YELLOW STRIPE like 2	1	1	2	2.82559	0.146444	4.16392e-79	-3.75355	0.156939	7.72794e-123	1.46129	0.21927	1.79802e-10	-2.38926	0.211885	7.04006e-26	Chr5	8323557	8324009	453	mergedPeak-95	overlapStart	3	closest Arabidopsis homolog of Zea maize metal-phytosiderophore/metal-nicotianamine transporter ZmYS1	YELLOW STRIPE like 2 (YSL2); FUNCTIONS IN: oligopeptide transporter activity; INVOLVED IN: oligopeptide transport, response to zinc ion, response to iron ion; LOCATED IN: plasma membrane; EXPRESSED IN: 14 plant structures; EXPRESSED DURING: LP.04 four leaves visible, 4 anthesis, petal differentiation and expansion stage; CONTAINS InterPro DOMAIN/s: Oligopeptide transporter OPT superfamily (InterP…	34:transport/36:metal/40:nutrition&ionome
AT5G25630	protein_coding		Tetratricopeptide repeat (TPR)-like superfamily protein	1	0	1	0.0260402	0.101306	0.996544	-0.703575	0.101674	2.62946e-11	-0.499899	0.101721	3.5841e-06	-0.177635	0.101353	0.338856	Chr5	8946559	8947219	661	mergedPeak-102	upstream	4		Tetratricopeptide repeat (TPR)-like superfamily protein; CONTAINS InterPro DOMAIN/s: Pentatricopeptide repeat (InterPro:IPR002885); BEST Arabidopsis thaliana protein match is: protein kinase family protein (TAIR:AT5G21222.1); Has 43023 Blast hits to 13141 proteins in 298 species: Archae - 3; Bacteria - 54; Metazoa - 633; Fungi - 665; Plants - 40141; Viruses - 0; Other Eukaryotes - 1527 (source: N…	35:not assigned
AT5G38150	protein_coding	PMI15	Plant protein of unknown function (DUF827)	1	0	1	0.00146573	0.148598	1	-0.513552	0.149091	0.00136971	-0.473927	0.148965	0.00355792	-0.0381598	0.148471	0.926558	Chr5	15225062	15225586	525	mergedPeak-130	overlapStart	4	Involved in chloroplast avoidance movement under high-light intensities	plastid movement impaired 15 (PMI15); CONTAINS InterPro DOMAIN/s: Protein of unknown function DUF827, plant (InterPro:IPR008545); BEST Arabidopsis thaliana protein match is: Plant protein of unknown function (DUF827) (TAIR:AT1G66840.1); Has 1807 Blast hits to 1807 proteins in 277 species: Archae - 0; Bacteria - 0; Metazoa - 736; Fungi - 347; Plants - 385; Viruses - 0; Other Eukaryotes - 339 (sour…	35:not assigned
AT5G48470	protein_coding	PRDA1		1	0	1	0.289338	0.134796	0.64062	-0.855852	0.137266	2.20808e-09	-0.493756	0.138393	0.000976401	-0.0727579	0.135943	0.832627	Chr5	19641464	19641699	236	mergedPeak-180	upstream	2		unknown protein; FUNCTIONS IN: molecular_function unknown; INVOLVED IN: biological_process unknown; LOCATED IN: chloroplast; EXPRESSED IN: 22 plant structures; EXPRESSED DURING: 13 growth stages; Has 30201 Blast hits to 17322 proteins in 780 species: Archae - 12; Bacteria - 1396; Metazoa - 17338; Fungi - 3422; Plants - 5037; Viruses - 0; Other Eukaryotes - 2996 (source: NCBI BLink).	35:not assigned
AT5G54580	protein_coding	ORRM2	RNA-binding (RRM/RBD/RNP motifs) family protein	1	0	1	0.081421	0.101549	0.996544	-0.748221	0.103633	3.27916e-12	-0.383068	0.104502	0.000689943	-0.283732	0.102436	0.0812312	Chr5	22173904	22174314	411	mergedPeak-204	downstream	4		RNA-binding (RRM/RBD/RNP motifs) family protein; FUNCTIONS IN: RNA binding, nucleotide binding, nucleic acid binding; INVOLVED IN: biological_process unknown; EXPRESSED IN: 22 plant structures; EXPRESSED DURING: 13 growth stages; CONTAINS InterPro DOMAIN/s: RNA recognition motif, RNP-1 (InterPro:IPR000504), Nucleotide-binding, alpha-beta plait (InterPro:IPR012677); BEST Arabidopsis thaliana prote…	27:RNA
AT5G59520	protein_coding	ZIP2	ZRT/IRT-like protein 2	1	1	2	2.84022	0.782928	0.0587319	-4.98264	1.18033	7.09218e-05	0.673798	1.65472	0.754333	-2.81622	1.39925	0.248226	Chr5	23992765	23993027	263	mergedPeak-229	overlapStart	2	encodes a metal ion transporter whose expression is regulated by copper.	ZRT/IRT-like protein 2 (ZIP2); FUNCTIONS IN: copper ion transmembrane transporter activity, zinc ion transmembrane transporter activity, transferase activity, transferring glycosyl groups; INVOLVED IN: zinc ion transport, response to copper ion; LOCATED IN: plasma membrane; EXPRESSED IN: 16 plant structures; EXPRESSED DURING: 10 growth stages; CONTAINS InterPro DOMAIN/s: Zinc/iron permease (Inter…	34:transport/36:metal
AT5G60680	protein_coding		Protein of unknown function, DUF584	1	0	1	0.296141	0.113881	0.418539	-0.506289	0.114119	2.83163e-05	-0.239042	0.114546	0.0653258	0.0288942	0.114309	0.927669	Chr5	24386295	24387285	991	mergedPeak-236	overlapEnd	2		Protein of unknown function, DUF584; CONTAINS InterPro DOMAIN/s: Protein of unknown function DUF584 (InterPro:IPR007608); BEST Arabidopsis thaliana protein match is: Protein of unknown function, DUF584 (TAIR:AT3G45210.1); Has 1807 Blast hits to 1807 proteins in 277 species: Archae - 0; Bacteria - 0; Metazoa - 736; Fungi - 347; Plants - 385; Viruses - 0; Other Eukaryotes - 339 (source: NCBI BLink).	35:not assigned

## Sheet: 1a_SPL7depact_lowCu_ChIPall
Schulten et al., Supplemental Data (2022). SPL7-dependent utilization of sugar. Plant Cell.
Supplemental Data Set 5. Genes exhibiting both SPL7-dependent regulation of transcript abundance and SPL7-binding peaks identified by ChIP-seq.
							WT -Cu/+Cu			spl7/WT -Cu			spl7 -Cu/+Cu			spl7/WT +Cu			ChIP-peak inforamtion (under Cu deficiency)							ChIP-peak inforamtion (Cu sufficient)							Annotation
AGI	Type	Araport11_short_name	Short_description	This_study	Bernal_et_al.	SUM_of_Methods	log2FoldChange	WT_Cu.lfcSE	WT_Cu.padj	log2FoldChange	WT_Cu.lfcSE	WT_Cu.padj	log2FoldChange	WT_Cu.lfcSE	WT_Cu.padj	log2FoldChange	WT_Cu.lfcSE	WT_Cu.padj	Chromosome	start	end	width	peak	feature	# of replicates with peak	Chromosome	start	end	width	peak	feature	# of replicates with peak	Curator_summary	Computational_description	Mapman_category
AT1G03520	protein_coding		Core-2/I-branching beta-1,6-N-acetylglucosaminyltransferase family protein	1	0	1	0.134103	0.117668	0.985349	-0.549372	0.120336	1.59494e-05	-0.0691213	0.123722	0.661278	-0.346149	0.121128	0.0693474	Chr1	877410	877890	481	mergedPeak-960	overlapEnd	4	Chr1	877399	877892	494	mergedPeak-917	overlapEnd	4		Core-2/I-branching beta-1,6-N-acetylglucosaminyltransferase family protein; FUNCTIONS IN: transferase activity, transferring glycosyl groups, acetylglucosaminyltransferase activity; INVOLVED IN: carbohydrate biosynthetic process; LOCATED IN: membrane; EXPRESSED IN: 22 plant structures; EXPRESSED DURING: 13 growth stages; CONTAINS InterPro DOMAIN/s: Glycosyl transferase, family 14 (InterPro:IPR003…	26:misc
AT1G07110	protein_coding	FKFBP	fructose-2,6-bisphosphatase	1	0	1	0.135067	0.0851152	0.870055	-0.732297	0.0856022	1.09111e-16	-0.461117	0.0857398	3.44948e-07	-0.136113	0.0852536	0.394892	Chr1	2177662	2178043	382	mergedPeak-975	downstream	2	Chr1	2177666	2178046	381	mergedPeak-933	downstream	2	Encodes the bifunctional enzyme fructose-6-phosphate 2-kinase/fructose-2,6-bisphosphatase.	fructose-2,6-bisphosphatase (F2KP); FUNCTIONS IN: fructose-2,6-bisphosphate 2-phosphatase activity; INVOLVED IN: N-terminal protein myristoylation, fructose metabolic process; LOCATED IN: cytosol, plasma membrane; EXPRESSED IN: 24 plant structures; EXPRESSED DURING: 14 growth stages; CONTAINS InterPro DOMAIN/s: Bifunctional 6-phosphofructo-2-kinase/fructose-2, 6-bisphosphate 2-phosphatase (InterP…	4:glycolysis
AT1G13260	protein_coding	RAV1	related to ABI3/VP1 1	1	0	1	-0.316436	0.124398	0.441301	-0.549573	0.125998	3.91636e-05	-0.392924	0.126046	0.00434667	-0.473085	0.124447	0.00762222	Chr1	4542467	4543931	1465	mergedPeak-1003	overlapEnd	2	Chr1	4542456	4544208	1753	mergedPeak-960	overlapEnd	2	Encodes an AP2/B3 domain transcription factor which is upregulated in response to low temperature. It contains a B3 DNA binding domain. It has circadian regulation and may function as a negative growth regulator.	related to ABI3/VP1 1 (RAV1); CONTAINS InterPro DOMAIN/s: DNA-binding, integrase-type (InterPro:IPR016177), Transcriptional factor B3 (InterPro:IPR003340), Pathogenesis-related transcriptional factor/ERF, DNA-binding (InterPro:IPR001471); BEST Arabidopsis thaliana protein match is: ethylene response DNA binding factor 3 (TAIR:AT3G25730.1); Has 6277 Blast hits to 6015 proteins in 258 species: Arch…	27:RNA
AT1G13730	protein_coding		Nuclear transport factor 2 (NTF2) family protein with RNA binding (RRM-RBD-RNP motifs) domain	1	0	1	0.0345795	0.109149	0.996544	-0.56075	0.110569	1.43446e-06	-0.492509	0.110312	2.83215e-05	-0.033661	0.108888	0.909571	Chr1	4709430	4709800	371	mergedPeak-1006	upstream	3	Chr1	4709461	4709761	301	mergedPeak-962	upstream	2		Nuclear transport factor 2 (NTF2) family protein with RNA binding (RRM-RBD-RNP motifs) domain; FUNCTIONS IN: RNA binding, nucleotide binding, nucleic acid binding; INVOLVED IN: transport, nucleocytoplasmic transport; LOCATED IN: intracellular; EXPRESSED IN: 17 plant structures; EXPRESSED DURING: 9 growth stages; CONTAINS InterPro DOMAIN/s: Nuclear transport factor 2 (InterPro:IPR002075), RNA reco…	29:protein
AT1G18740	protein_coding		Protein of unknown function (DUF793)	1	0	1	0.196616	0.136671	0.920226	-0.637554	0.137831	1.21337e-05	-0.306086	0.13856	0.0498083	-0.134852	0.137406	0.651313	Chr1	6464057	6465962	1906	mergedPeak-1027	overlapEnd	4	Chr1	6464084	6465986	1903	mergedPeak-979	overlapEnd	4		FUNCTIONS IN: molecular_function unknown; INVOLVED IN: biological_process unknown; EXPRESSED IN: 23 plant structures; EXPRESSED DURING: 13 growth stages; CONTAINS InterPro DOMAIN/s: Protein BYPASS related (InterPro:IPR008511); BEST Arabidopsis thaliana protein match is: Protein of unknown function (DUF793) (TAIR:AT1G74450.1); Has 167 Blast hits to 164 proteins in 20 species: Archae - 3; Bacteria …	35:not assigned
AT1G20830	protein_coding	MCD1	multiple chloroplast division site 1	1	0	1	0.102567	0.101655	0.996544	-0.528444	0.103601	1.23778e-06	-0.449983	0.103155	4.41532e-05	0.0241054	0.101199	0.932874	Chr1	7242670	7243002	333	mergedPeak-1045	overlapStart	3	Chr1	7242697	7243029	333	mergedPeak-1003	overlapStart	3	Encodes MCD1 (MULTIPLE CHLOROPLAST DIVISION SITE 1). Determines the site of chloroplast division in concert with MinD (AT5G24020).	MULTIPLE CHLOROPLAST DIVISION SITE 1 (MCD1); FUNCTIONS IN: molecular_function unknown; INVOLVED IN: chloroplast fission; LOCATED IN: chloroplast inner membrane, chloroplast envelope; EXPRESSED IN: 22 plant structures; EXPRESSED DURING: 13 growth stages; Has 38 Blast hits to 38 proteins in 12 species: Archae - 0; Bacteria - 0; Metazoa - 0; Fungi - 0; Plants - 38; Viruses - 0; Other Eukaryotes - 0 …	35:not assigned
AT1G26500	protein_coding		Pentatricopeptide repeat (PPR) superfamily protein	1	0	1	-0.017848	0.280391	0.998384	-0.879362	0.297894	0.00664628	-0.27305	0.308564	0.472311	-0.62416	0.291702	0.212459	Chr1	9157953	9158429	477	mergedPeak-1068	overlapStart	4	Chr1	9157866	9158409	544	mergedPeak-1026	overlapStart	4		Pentatricopeptide repeat (PPR) superfamily protein; CONTAINS InterPro DOMAIN/s: Pentatricopeptide repeat (InterPro:IPR002885); BEST Arabidopsis thaliana protein match is: Pentatricopeptide repeat (PPR) superfamily protein (TAIR:AT3G62470.1); Has 19147 Blast hits to 7603 proteins in 190 species: Archae - 0; Bacteria - 0; Metazoa - 20; Fungi - 126; Plants - 18834; Viruses - 0; Other Eukaryotes - 16…	35:not assigned
AT1G27090	protein_coding		glycine-rich protein	1	0	1	-0.0313758	0.0822271	0.996544	-0.505009	0.0825924	4.59167e-09	-0.337932	0.082623	0.000135725	-0.198453	0.0822578	0.144302	Chr1	9406998	9408573	1576	mergedPeak-1070	upstream	2	Chr1	9406853	9408616	1764	mergedPeak-1028	upstream	3		glycine-rich protein; BEST Arabidopsis thaliana protein match is: unknown protein (TAIR:AT3G24690.1); Has 13206 Blast hits to 7104 proteins in 677 species: Archae - 0; Bacteria - 2039; Metazoa - 5686; Fungi - 1146; Plants - 2571; Viruses - 80; Other Eukaryotes - 1684 (source: NCBI BLink).	35:not assigned
AT1G53210	protein_coding	NCL	sodium/calcium exchanger family protein / calcium-binding EF hand family protein	1	0	1	0.0461236	0.0814425	0.996544	-0.60263	0.0817065	1.08299e-12	-0.393253	0.0817542	5.88623e-06	-0.163253	0.0814904	0.251591	Chr1	19844860	19847465	2606	mergedPeak-1155	inside	2	Chr1	19844874	19848142	3269	mergedPeak-1101	overlapEnd	4		sodium/calcium exchanger family protein / calcium-binding EF hand family protein; FUNCTIONS IN: calcium ion binding; INVOLVED IN: transmembrane transport; LOCATED IN: vacuolar membrane, plasma membrane, vacuole, membrane, plant-type vacuole; EXPRESSED IN: 27 plant structures; EXPRESSED DURING: 16 growth stages; CONTAINS InterPro DOMAIN/s: EF-Hand 1, calcium-binding site (InterPro:IPR018247), Sodi…	30:signalling
AT1G64430	protein_coding		Pentatricopeptide repeat (PPR) superfamily protein	1	0	1	0.0560872	0.133883	0.996544	-0.6612	0.134428	3.03626e-06	-0.341948	0.134649	0.0224198	-0.263165	0.134105	0.264853	Chr1	23932933	23933322	390	mergedPeak-1193	upstream	2	Chr1	23932937	23933313	377	mergedPeak-1140	upstream	3		Pentatricopeptide repeat (PPR) superfamily protein; CONTAINS InterPro DOMAIN/s: Pentatricopeptide repeat (InterPro:IPR002885); Has 41 Blast hits to 39 proteins in 13 species: Archae - 0; Bacteria - 0; Metazoa - 1; Fungi - 0; Plants - 39; Viruses - 0; Other Eukaryotes - 1 (source: NCBI BLink).	35:not assigned
AT1G68840	protein_coding	RAV2	related to ABI3/VP1 2	1	0	1	0.342346	0.124043	0.331863	-0.755535	0.12438	5.84006e-09	-0.269178	0.124795	0.0559733	-0.144011	0.124459	0.579074	Chr1	25880011	25882281	2271	mergedPeak-1210	includeFeature	3	Chr1	25880461	25882402	1942	mergedPeak-1156	overlapEnd	4	Rav2 is part of a complex that has been named `regulator of the (H+)-ATPase of the vacuolar and endosomal membranes' (RAVE)	related to ABI3/VP1 2 (RAV2); FUNCTIONS IN: transcription repressor activity, DNA binding, sequence-specific DNA binding transcription factor activity; INVOLVED IN: regulation of transcription, DNA-dependent; LOCATED IN: chloroplast; EXPRESSED IN: 12 plant structures; EXPRESSED DURING: 8 growth stages; CONTAINS InterPro DOMAIN/s: DNA-binding, integrase-type (InterPro:IPR016177), Transcriptional f…	27:RNA
AT1G69010	protein_coding	BHLH102;BIM2	BES1-INTERACTING MYC-LIKE PROTEIN 2	1	0	1	0.246841	0.111164	0.595498	-0.591429	0.112307	5.30075e-07	-0.344582	0.112855	0.00528919	-5.33127e-06	0.111718	1	Chr1	25940905	25941393	489	mergedPeak-1214	upstream	4	Chr1	25940918	25941377	460	mergedPeak-1160	upstream	4	Encodes BES1-INTERACTING MYC-LIKE 2 (BIM2), a PAR1 (PHYTOCHROME RAPIDLY REGULATED 1)-interacting protein that positively modulates the shade avoidance syndrome in Arabidopsis seedlings.	BES1-interacting Myc-like protein 2 (BIM2); FUNCTIONS IN: DNA binding, sequence-specific DNA binding transcription factor activity; INVOLVED IN: dTDP-rhamnose biosynthetic process, regulation of transcription; LOCATED IN: nucleus; EXPRESSED IN: 22 plant structures; EXPRESSED DURING: 13 growth stages; CONTAINS InterPro DOMAIN/s: Helix-loop-helix DNA-binding domain (InterPro:IPR001092), Helix-loop-…	27:RNA
AT1G70700	protein_coding	JAZ9	TIFY domain/Divergent CCT motif family protein	1	0	1	0.00074279	0.109812	1	-0.687578	0.110399	2.3019e-09	-0.176109	0.110843	0.172079	-0.510726	0.110259	0.00061723	Chr1	26655264	26657245	1982	mergedPeak-1224	overlapEnd	2	Chr1	26655235	26656788	1554	mergedPeak-1174	inside	2	JAZ9 is a protein presumed to be involved in jasmonate signaling. JAZ9 transcript levels rise in response to a jasmonate stimulus. JAZ9 can interact with the COI1 F-box subunit of an SCF E3 ubiquitin ligase in a yeast-two-hybrid assay only in the presence of jasmonate-isoleucine (JA-ILE) or coronatine. The Jas domain appears to be important for JAZ9-COI1 interactions in the presence of coronatine…	TIFY7; CONTAINS InterPro DOMAIN/s: Tify (InterPro:IPR010399), CCT domain-like (InterPro:IPR018467); BEST Arabidopsis thaliana protein match is: jasmonate-zim-domain protein 4 (TAIR:AT1G48500.1); Has 360 Blast hits to 360 proteins in 27 species: Archae - 0; Bacteria - 0; Metazoa - 0; Fungi - 0; Plants - 360; Viruses - 0; Other Eukaryotes - 0 (source: NCBI BLink).	35:not assigned
AT2G05540	protein_coding		Glycine-rich protein family	1	0	1	-0.148065	0.203456	0.996544	-1.43917	0.204433	1.15389e-11	-0.169248	0.205313	0.505303	-1.41798	0.20434	3.50445e-09	Chr2	2034259	2034644	386	mergedPeak-782	downstream	4	Chr2	2034228	2034631	404	mergedPeak-742	downstream	3		Glycine-rich protein family; LOCATED IN: endomembrane system; EXPRESSED IN: 20 plant structures; EXPRESSED DURING: 9 growth stages; CONTAINS InterPro DOMAIN/s: Glycine rich protein (InterPro:IPR010800); BEST Arabidopsis thaliana protein match is: glycine-rich protein 3 (TAIR:AT2G05520.4); Has 20980 Blast hits to 7546 proteins in 779 species: Archae - 6; Bacteria - 3254; Metazoa - 9284; Fungi - 16…	35:not assigned
AT2G27860	protein_coding	AXS1	UDP-D-apiose/UDP-D-xylose synthase 1	1	0	1	0.056508	0.0858802	0.996544	-0.508837	0.0861396	1.56035e-08	-0.397428	0.0861197	1.45263e-05	-0.0549011	0.0858602	0.792929	Chr2	11864073	11864434	362	mergedPeak-866	overlapEnd	3	Chr2	11864064	11864461	398	mergedPeak-819	overlapEnd	4	Encodes UDP-d-apiose/UDP-d-xylose synthase that requires NAD+ for enzymatic activity and is strongly inhibited by UDP-d-galacturonate.	UDP-D-apiose/UDP-D-xylose synthase 1 (AXS1); FUNCTIONS IN: NAD or NADH binding, UDP-glucuronate decarboxylase activity; INVOLVED IN: nucleotide-sugar biosynthetic process; LOCATED IN: cytoplasm; EXPRESSED IN: 9 plant structures; EXPRESSED DURING: L mature pollen stage, M germinated pollen stage, seed development stages; CONTAINS InterPro DOMAIN/s: NAD-dependent epimerase/dehydratase (InterPro:IPR…	10:cell wall
AT2G30040	protein_coding	MAPKKK14	mitogen-activated protein kinase kinase kinase 14	1	0	1	-0.236869	0.191488	0.975589	-0.639744	0.195458	0.00243404	-0.144843	0.197722	0.557825	-0.731769	0.193799	0.00815415	Chr2	12821868	12823468	1601	mergedPeak-874	overlapEnd	2	Chr2	12821872	12823513	1642	mergedPeak-826	overlapEnd	3	member of MEKK subfamily	mitogen-activated protein kinase kinase kinase 14 (MAPKKK14); FUNCTIONS IN: protein serine/threonine kinase activity, protein kinase activity, kinase activity, ATP binding; INVOLVED IN: protein amino acid phosphorylation; EXPRESSED IN: 21 plant structures; EXPRESSED DURING: 11 growth stages; CONTAINS InterPro DOMAIN/s: Protein kinase, ATP binding site (InterPro:IPR017441), Protein kinase, catalyt…	29:protein
AT2G45810	protein_coding	RH6	DEA(D/H)-box RNA helicase family protein	1	0	1	0.0667853	0.0619428	0.996509	-0.579857	0.0627847	2.93798e-19	-0.387872	0.0628993	4.04771e-09	-0.1252	0.0620589	0.246711	Chr2	18862652	18864386	1735	mergedPeak-942	overlapEnd	2	Chr2	18862627	18864539	1913	mergedPeak-898	overlapEnd	2		DEA(D/H)-box RNA helicase family protein; FUNCTIONS IN: helicase activity, ATP-dependent helicase activity, nucleic acid binding, ATP binding; LOCATED IN: cellular_component unknown; EXPRESSED IN: 23 plant structures; EXPRESSED DURING: 13 growth stages; CONTAINS InterPro DOMAIN/s: RNA helicase, DEAD-box type, Q motif (InterPro:IPR014014), DNA/RNA helicase, DEAD/DEAH box type, N-terminal (InterPro…	28:DNA
AT3G19030	protein_coding			1	0	1	0.11145	0.144702	0.996544	-0.574774	0.145918	0.000222017	-0.123595	0.147181	0.496909	-0.339729	0.145976	0.164412	Chr3	6563478	6564384	907	mergedPeak-571	overlapEnd	2	Chr3	6563507	6564372	866	mergedPeak-552	overlapEnd	4		unknown protein; FUNCTIONS IN: molecular_function unknown; INVOLVED IN: pyridoxine biosynthetic process, homoserine biosynthetic process; LOCATED IN: endomembrane system; EXPRESSED IN: 19 plant structures; EXPRESSED DURING: 9 growth stages; BEST Arabidopsis thaliana protein match is: unknown protein (TAIR:AT1G49500.1); Has 22 Blast hits to 22 proteins in 2 species: Archae - 0; Bacteria - 0; Metaz…	35:not assigned
AT4G17610	protein_coding		tRNA/rRNA methyltransferase (SpoU) family protein	1	0	1	0.164469	0.160482	0.996544	-0.524855	0.161666	0.00265393	-0.307787	0.162076	0.0965337	-0.0525982	0.160895	0.904589	Chr4	9815188	9815452	265	mergedPeak-361	upstream	3	Chr4	9815138	9815464	327	mergedPeak-343	upstream	3		tRNA/rRNA methyltransferase (SpoU) family protein; FUNCTIONS IN: RNA binding, RNA methyltransferase activity; INVOLVED IN: RNA processing; LOCATED IN: endomembrane system; EXPRESSED IN: 17 plant structures; EXPRESSED DURING: 9 growth stages; CONTAINS InterPro DOMAIN/s: tRNA/rRNA methyltransferase, SpoU (InterPro:IPR001537); Has 6630 Blast hits to 6614 proteins in 1865 species: Archae - 7; Bacteri…	27:RNA
AT4G27290	protein_coding		S-locus lectin protein kinase family protein	1	0	1	0.30862	0.400312	0.996544	-1.37273	0.42136	0.00255851	0.0775713	0.452078	0.898767	-1.14168	0.432527	0.100836	Chr4	13663162	13664137	976	mergedPeak-419	upstream	2	Chr4	13663085	13664095	1011	mergedPeak-406	upstream	2		S-locus lectin protein kinase family protein; FUNCTIONS IN: sugar binding, protein serine/threonine kinase activity, protein kinase activity, ATP binding; INVOLVED IN: protein amino acid phosphorylation, recognition of pollen; LOCATED IN: endomembrane system; CONTAINS InterPro DOMAIN/s: Curculin-like (mannose-binding) lectin (InterPro:IPR001480), Apple-like (InterPro:IPR003609), PAN-2 domain (Int…	30:signalling
AT4G27390	protein_coding			1	0	1	0.321863	0.147605	0.622627	-0.650531	0.14821	3.48053e-05	-0.406071	0.148524	0.0133889	0.0774022	0.147921	0.838573	Chr4	13704618	13704954	337	mergedPeak-420	overlapStart	3	Chr4	13704592	13704924	333	mergedPeak-407	overlapStart	2		unknown protein; INVOLVED IN: biological_process unknown; LOCATED IN: chloroplast; EXPRESSED IN: 22 plant structures; EXPRESSED DURING: 13 growth stages; Has 30201 Blast hits to 17322 proteins in 780 species: Archae - 12; Bacteria - 1396; Metazoa - 17338; Fungi - 3422; Plants - 5037; Viruses - 0; Other Eukaryotes - 2996 (source: NCBI BLink).	35:not assigned
AT4G32030	protein_coding			1	0	1	-0.0263888	0.105517	0.996544	-0.53499	0.106932	2.01089e-06	-0.38362	0.10697	0.000914465	-0.177758	0.105556	0.362408	Chr4	15487995	15490141	2147	mergedPeak-453	upstream	4	Chr4	15487976	15490151	2176	mergedPeak-440	upstream	4		unknown protein; BEST Arabidopsis thaliana protein match is: unknown protein (TAIR:AT1G80610.1); Has 63 Blast hits to 59 proteins in 12 species: Archae - 0; Bacteria - 0; Metazoa - 6; Fungi - 0; Plants - 53; Viruses - 0; Other Eukaryotes - 4 (source: NCBI BLink).	35:not assigned
AT4G32770	protein_coding	VTE1	tocopherol cyclase, chloroplast / vitamin E deficient 1 (VTE1) / sucrose export defective 1 (SXD1)	1	0	1	0.0285849	0.136002	0.996544	-0.79927	0.136612	2.16484e-08	-0.411389	0.136858	0.00610064	-0.359297	0.136249	0.101243	Chr4	15804342	15804707	366	mergedPeak-459	upstream	3	Chr4	15804377	15804729	353	mergedPeak-449	upstream	3	Tocopherol cyclase involved in tocopherol (vitamin E)synthesis. VTE1 over-expressing plants have increased tocopherol indicating VTE1 is a major limiting factor in tocopherol synthesis. Mutants defective in this gene accumulate high amounts of zeaxanthin in conditions of high light or low temperature. Plays a role in the adaptation to low temperature stress, notably phloem loading.	VITAMIN E DEFICIENT 1 (VTE1); FUNCTIONS IN: tocopherol cyclase activity; INVOLVED IN: in 9 processes; LOCATED IN: chloroplast, plastoglobule, chloroplast inner membrane; EXPRESSED IN: 23 plant structures; EXPRESSED DURING: 13 growth stages; Has 30201 Blast hits to 17322 proteins in 780 species: Archae - 12; Bacteria - 1396; Metazoa - 17338; Fungi - 3422; Plants - 5037; Viruses - 0; Other Eukaryot…	16:secondary metabolism
AT4G39150	protein_coding		DNAJ heat shock N-terminal domain-containing protein	1	0	1	0.0738677	0.106275	0.996544	-0.637372	0.107279	1.27682e-08	-0.442915	0.107411	0.000118668	-0.120589	0.106408	0.588719	Chr4	18236171	18236550	380	mergedPeak-488	upstream	2	Chr4	18236150	18236533	384	mergedPeak-475	upstream	3		DNAJ heat shock N-terminal domain-containing protein; FUNCTIONS IN: unfolded protein binding, heat shock protein binding; INVOLVED IN: protein folding; LOCATED IN: cellular_component unknown; EXPRESSED IN: 23 plant structures; EXPRESSED DURING: 14 growth stages; CONTAINS InterPro DOMAIN/s: Molecular chaperone, heat shock protein, Hsp40, DnaJ (InterPro:IPR015609), Heat shock protein DnaJ, N-termin…	20:stress
AT5G15802	protein_coding			1	0	1	0.166785	0.146061	0.985349	-0.871189	0.14965	2.55598e-08	-0.389445	0.151694	0.0208586	-0.314959	0.148154	0.216301	Chr5	5157293	5157859	567	mergedPeak-64	overlapStart	4	Chr5	5157358	5157895	538	mergedPeak-64	overlapStart	4		unknown protein; FUNCTIONS IN: molecular_function unknown; INVOLVED IN: biological_process unknown; LOCATED IN: endomembrane system; Has 35 Blast hits to 35 proteins in 15 species: Archae - 0; Bacteria - 4; Metazoa - 0; Fungi - 0; Plants - 31; Viruses - 0; Other Eukaryotes - 0 (source: NCBI BLink).	35:not assigned
AT5G25630	protein_coding		Tetratricopeptide repeat (TPR)-like superfamily protein	1	0	1	0.0260402	0.101306	0.996544	-0.703575	0.101674	2.62946e-11	-0.499899	0.101721	3.5841e-06	-0.177635	0.101353	0.338856	Chr5	8946559	8947219	661	mergedPeak-102	upstream	4	Chr5	8946665	8947214	550	mergedPeak-95	upstream	4		Tetratricopeptide repeat (TPR)-like superfamily protein; CONTAINS InterPro DOMAIN/s: Pentatricopeptide repeat (InterPro:IPR002885); BEST Arabidopsis thaliana protein match is: protein kinase family protein (TAIR:AT5G21222.1); Has 43023 Blast hits to 13141 proteins in 298 species: Archae - 3; Bacteria - 54; Metazoa - 633; Fungi - 665; Plants - 40141; Viruses - 0; Other Eukaryotes - 1527 (source: N…	35:not assigned
AT5G38150	protein_coding	PMI15	Plant protein of unknown function (DUF827)	1	0	1	0.00146573	0.148598	1	-0.513552	0.149091	0.00136971	-0.473927	0.148965	0.00355792	-0.0381598	0.148471	0.926558	Chr5	15225062	15225586	525	mergedPeak-130	overlapStart	4	Chr5	15225038	15225555	518	mergedPeak-120	overlapStart	4	Involved in chloroplast avoidance movement under high-light intensities	plastid movement impaired 15 (PMI15); CONTAINS InterPro DOMAIN/s: Protein of unknown function DUF827, plant (InterPro:IPR008545); BEST Arabidopsis thaliana protein match is: Plant protein of unknown function (DUF827) (TAIR:AT1G66840.1); Has 1807 Blast hits to 1807 proteins in 277 species: Archae - 0; Bacteria - 0; Metazoa - 736; Fungi - 347; Plants - 385; Viruses - 0; Other Eukaryotes - 339 (sour…	35:not assigned
AT5G48470	protein_coding	PRDA1		1	0	1	0.289338	0.134796	0.64062	-0.855852	0.137266	2.20808e-09	-0.493756	0.138393	0.000976401	-0.0727579	0.135943	0.832627	Chr5	19641464	19641699	236	mergedPeak-180	upstream	2	Chr5	19641459	19641683	225	mergedPeak-167	upstream	2		unknown protein; FUNCTIONS IN: molecular_function unknown; INVOLVED IN: biological_process unknown; LOCATED IN: chloroplast; EXPRESSED IN: 22 plant structures; EXPRESSED DURING: 13 growth stages; Has 30201 Blast hits to 17322 proteins in 780 species: Archae - 12; Bacteria - 1396; Metazoa - 17338; Fungi - 3422; Plants - 5037; Viruses - 0; Other Eukaryotes - 2996 (source: NCBI BLink).	35:not assigned
AT5G54580	protein_coding	ORRM2	RNA-binding (RRM/RBD/RNP motifs) family protein	1	0	1	0.081421	0.101549	0.996544	-0.748221	0.103633	3.27916e-12	-0.383068	0.104502	0.000689943	-0.283732	0.102436	0.0812312	Chr5	22173904	22174314	411	mergedPeak-204	downstream	4	Chr5	22173870	22174308	439	mergedPeak-192	downstream	4		RNA-binding (RRM/RBD/RNP motifs) family protein; FUNCTIONS IN: RNA binding, nucleotide binding, nucleic acid binding; INVOLVED IN: biological_process unknown; EXPRESSED IN: 22 plant structures; EXPRESSED DURING: 13 growth stages; CONTAINS InterPro DOMAIN/s: RNA recognition motif, RNP-1 (InterPro:IPR000504), Nucleotide-binding, alpha-beta plait (InterPro:IPR012677); BEST Arabidopsis thaliana prote…	27:RNA
AT5G60680	protein_coding		Protein of unknown function, DUF584	1	0	1	0.296141	0.113881	0.418539	-0.506289	0.114119	2.83163e-05	-0.239042	0.114546	0.0653258	0.0288942	0.114309	0.927669	Chr5	24386295	24387285	991	mergedPeak-236	overlapEnd	2	Chr5	24386277	24387212	936	mergedPeak-225	overlapEnd	3		Protein of unknown function, DUF584; CONTAINS InterPro DOMAIN/s: Protein of unknown function DUF584 (InterPro:IPR007608); BEST Arabidopsis thaliana protein match is: Protein of unknown function, DUF584 (TAIR:AT3G45210.1); Has 1807 Blast hits to 1807 proteins in 277 species: Archae - 0; Bacteria - 0; Metazoa - 736; Fungi - 347; Plants - 385; Viruses - 0; Other Eukaryotes - 339 (source: NCBI BLink).	35:not assigned

## Sheet: 1b_SPL7deprepr_lowCu_ChIPconCu
Schulten et al., Supplemental Data (2022). SPL7-dependent utilization of sugar. Plant Cell.
Supplemental Data Set 5. Genes exhibiting both SPL7-dependent regulation of transcript abundance and SPL7-binding peaks identified by ChIP-seq.
							WT -Cu/+Cu			spl7/WT -Cu			spl7 -Cu/+Cu			spl7/WT +Cu			ChIP-peak_information							Annotation
AGI	Type	Araport11_short_name	Short_description	This_study	Bernal_et_al.	SUM_of_Methods	log2FoldChange	WT_Cu.lfcSE	WT_Cu.padj	log2FoldChange	WT_Cu.lfcSE	WT_Cu.padj	log2FoldChange	WT_Cu.lfcSE	WT_Cu.padj	log2FoldChange	WT_Cu.lfcSE	WT_Cu.padj	Chromosome	start	end	width	peak	feature	# of replicates with peak	Curator_summary	Computational_description	Mapman_category
AT1G05120	protein_coding		Helicase protein with RING/U-box domain	1	0	1	-0.0750873	0.117172	0.996544	0.586325	0.114531	1.12705e-06	0.304787	0.11219	0.0140293	0.20645	0.114885	0.324703	Chr1	1477664	1478780	1117	mergedPeak-923	upstream	3		Helicase protein with RING/U-box domain; FUNCTIONS IN: helicase activity, DNA binding, zinc ion binding, ATP binding, nucleic acid binding; EXPRESSED IN: 24 plant structures; EXPRESSED DURING: 15 growth stages; CONTAINS InterPro DOMAIN/s: Zinc finger, RING-type, conserved site (InterPro:IPR017907), Zinc finger, RING-type (InterPro:IPR001841), Zinc finger, C3HC4 RING-type (InterPro:IPR018957), DEA…	27:RNA
AT1G07750	protein_coding		RmlC-like cupins superfamily protein	1	0	1	-0.195621	0.110483	0.797288	0.787227	0.108091	2.09518e-12	0.358506	0.105387	0.00173269	0.2331	0.10784	0.206237	Chr1	2406717	2407075	359	mergedPeak-936	upstream	2		RmlC-like cupins superfamily protein; FUNCTIONS IN: copper ion binding, zinc ion binding, nutrient reservoir activity; INVOLVED IN: biological_process unknown; LOCATED IN: cellular_component unknown; EXPRESSED IN: 26 plant structures; EXPRESSED DURING: 14 growth stages; CONTAINS InterPro DOMAIN/s: Cupin, RmlC-type (InterPro:IPR011051), Cupin 1 (InterPro:IPR006045), RmlC-like jelly roll fold (Inte…	33:development
AT1G08890	protein_coding	SUGTL4	Major facilitator superfamily protein	1	0	1	0.0684186	0.279328	0.996544	0.765893	0.272932	0.0101569	0.453328	0.268934	0.145225	0.380984	0.275422	0.48078	Chr1	2846434	2846912	479	mergedPeak-939	upstream	3		Major facilitator superfamily protein; FUNCTIONS IN: carbohydrate transmembrane transporter activity, sugar:hydrogen symporter activity; INVOLVED IN: transport, transmembrane transport; LOCATED IN: chloroplast, membrane; CONTAINS InterPro DOMAIN/s: Sugar transporter, conserved site (InterPro:IPR005829), Major facilitator superfamily (InterPro:IPR020846), General substrate transporter (InterPro:IP…	34:transport
AT1G20430	protein_coding			1	0	1	-0.0365605	0.119196	0.996544	0.578391	0.115752	2.07461e-06	0.413476	0.113571	0.000754966	0.128354	0.117079	0.603206	Chr1	7082500	7082842	343	mergedPeak-995	downstream	2		unknown protein; Has 29 Blast hits to 29 proteins in 10 species: Archae - 0; Bacteria - 0; Metazoa - 0; Fungi - 0; Plants - 29; Viruses - 0; Other Eukaryotes - 0 (source: NCBI BLink).	35:not assigned
AT1G20430	protein_coding			1	0	1	-0.0365605	0.119196	0.996544	0.578391	0.115752	2.07461e-06	0.413476	0.113571	0.000754966	0.128354	0.117079	0.603206	Chr1	7084138	7085649	1512	mergedPeak-996	upstream	3		unknown protein; Has 29 Blast hits to 29 proteins in 10 species: Archae - 0; Bacteria - 0; Metazoa - 0; Fungi - 0; Plants - 29; Viruses - 0; Other Eukaryotes - 0 (source: NCBI BLink).	35:not assigned
AT1G20510	protein_coding	4CLL5	OPC-8:0 CoA ligase1	1	0	1	-0.0662211	0.167421	0.996544	0.748211	0.166361	2.15962e-05	0.435286	0.165556	0.0177343	0.246704	0.166621	0.438833	Chr1	7103646	7105699	2054	mergedPeak-998	inside	2		OPC-8:0 CoA ligase1 (OPCL1); FUNCTIONS IN: 4-coumarate-CoA ligase activity; INVOLVED IN: phenylpropanoid metabolic process, jasmonic acid biosynthetic process, response to wounding; LOCATED IN: peroxisome; EXPRESSED IN: 22 plant structures; EXPRESSED DURING: 13 growth stages; CONTAINS InterPro DOMAIN/s: AMP-binding, conserved site (InterPro:IPR020845), AMP-dependent synthetase/ligase (InterPro:IP…	16:secondary metabolism
AT1G35140	protein_coding	EXL1	Phosphate-responsive 1 family protein	1	0	1	0.434033	0.318496	0.943523	0.887108	0.303042	0.00714594	0.317163	0.294502	0.371817	1.00398	0.310381	0.0318641	Chr1	12852064	12853607	1544	mergedPeak-1063	overlapEnd	4	At1g35140 (At1g35140/T32G9_32) mRNA, complete cds	PHOSPHATE-INDUCED 1 (PHI-1); CONTAINS InterPro DOMAIN/s: Phosphate-induced protein 1 (InterPro:IPR006766); BEST Arabidopsis thaliana protein match is: Phosphate-responsive 1 family protein (TAIR:AT4G08950.1); Has 400 Blast hits to 400 proteins in 24 species: Archae - 0; Bacteria - 2; Metazoa - 0; Fungi - 0; Plants - 398; Viruses - 0; Other Eukaryotes - 0 (source: NCBI BLink).	30:signalling
AT1G55450	protein_coding		S-adenosyl-L-methionine-dependent methyltransferases superfamily protein	1	0	1	0.187062	0.107134	0.810371	0.552935	0.105373	5.83906e-07	0.346723	0.104519	0.00230175	0.393273	0.106294	0.0101693	Chr1	20704676	20706646	1971	mergedPeak-1103	overlapEnd	3		S-adenosyl-L-methionine-dependent methyltransferases superfamily protein; FUNCTIONS IN: methyltransferase activity; INVOLVED IN: response to salt stress; EXPRESSED IN: 20 plant structures; EXPRESSED DURING: 13 growth stages; CONTAINS InterPro DOMAIN/s: Methyltransferase type 11 (InterPro:IPR013216); BEST Arabidopsis thaliana protein match is: S-adenosyl-L-methionine-dependent methyltransferases s…	33:development
AT1G60850	protein_coding	ATRPAC42	DNA-directed RNA polymerase family protein	1	0	1	-0.19431	0.137858	0.927552	0.587464	0.134379	3.75277e-05	0.456274	0.131662	0.00139379	-0.0631204	0.135211	0.858359	Chr1	22397476	22397814	339	mergedPeak-1124	downstream	2		ATRPAC42; FUNCTIONS IN: DNA-directed RNA polymerase activity, protein dimerization activity, DNA binding; INVOLVED IN: transcription; LOCATED IN: nucleolus; EXPRESSED IN: 19 plant structures; EXPRESSED DURING: 10 growth stages; CONTAINS InterPro DOMAIN/s: DNA-directed RNA polymerase, insert domain (InterPro:IPR011262), DNA-directed RNA polymerase, dimerisation (InterPro:IPR011261), DNA-directed R…	27:RNA/38:FE
AT1G69295	protein_coding	PDCB4	plasmodesmata callose-binding protein 4	1	0	1	0.112967	0.104664	0.996281	0.620051	0.102474	6.70816e-09	0.332263	0.101108	0.00254768	0.400755	0.103328	0.00613633	Chr1	26049264	26049671	408	mergedPeak-1162	downstream	4	Encodes a member of the X8-GPI family of proteins. It localizes to the plasmodesmata and is predicted to bind callose.	plasmodesmata callose-binding protein 4 (PDCB4); FUNCTIONS IN: callose binding, polysaccharide binding; INVOLVED IN: biological_process unknown; LOCATED IN: plasmodesma, plasma membrane, anchored to membrane; EXPRESSED IN: 22 plant structures; EXPRESSED DURING: 13 growth stages; CONTAINS InterPro DOMAIN/s: X8 (InterPro:IPR012946); BEST Arabidopsis thaliana protein match is: Carbohydrate-binding X…	26:misc
AT1G75060	protein_coding			1	0	1	-0.13196	0.327037	0.996544	0.820513	0.312518	0.0168167	0.0177686	0.290624	0.96417	0.670785	0.306183	0.198577	Chr1	28184351	28184763	413	mergedPeak-1192	upstream	2		unknown protein; BEST Arabidopsis thaliana protein match is: unknown protein (TAIR:AT1G19330.2); Has 104 Blast hits to 104 proteins in 22 species: Archae - 0; Bacteria - 0; Metazoa - 0; Fungi - 0; Plants - 104; Viruses - 0; Other Eukaryotes - 0 (source: NCBI BLink).	35:not assigned
AT2G03800	protein_coding	GEK1	D-aminoacyl-tRNA deacylases	1	0	1	-0.0914263	0.129688	0.996544	0.556031	0.126623	3.44957e-05	0.457061	0.124851	0.000701947	0.00754405	0.127958	0.986198	Chr2	1154135	1154619	485	mergedPeak-735	upstream	4	encodes a D-aminoacyl-tRNA deacylase. Involved in detoxification of D-aminoacyl-tRNA. Mutants also show ethanol-hypersensitive phenotype.	GEKO1 (GEK1); CONTAINS InterPro DOMAIN/s: Uncharacterised conserved protein UCP016210 (InterPro:IPR018033), D-aminoacyl-tRNA deacylase (InterPro:IPR007508); Has 35333 Blast hits to 34131 proteins in 2444 species: Archae - 798; Bacteria - 22429; Metazoa - 974; Fungi - 991; Plants - 531; Viruses - 0; Other Eukaryotes - 9610 (source: NCBI BLink).	35:not assigned
AT2G05520	protein_coding	GRP3	glycine-rich protein 3	1	0	1	-0.19651	0.188467	0.996544	0.831341	0.188416	3.14905e-05	0.345407	0.188357	0.109834	0.289424	0.188409	0.416295	Chr2	2026433	2026990	558	mergedPeak-740	inside	2	Encodes a glycine-rich protein that is expressed mainly in stems and leaves. mRNA levels are upregulated in response to ABA, salicylic acid and ethylene but downregulated in response to dessication.	glycine-rich protein 3 (GRP-3); FUNCTIONS IN: molecular_function unknown; INVOLVED IN: response to ethylene stimulus, response to desiccation, response to abscisic acid stimulus, response to salicylic acid stimulus; LOCATED IN: endomembrane system; EXPRESSED IN: 22 plant structures; EXPRESSED DURING: 14 growth stages; CONTAINS InterPro DOMAIN/s: Glycine rich protein (InterPro:IPR010800); BEST Ara…	35:not assigned
AT2G21660	protein_coding	RBG7	cold, circadian rhythm, and rna binding 2	1	0	1	-0.265398	0.185559	0.921958	0.636968	0.184958	0.00137281	-0.079301	0.183686	0.739124	0.450871	0.184292	0.137591	Chr2	9266694	9267192	499	mergedPeak-783	upstream	4	Encodes a small glycine-rich RNA binding protein that is part of a negative-feedback loop through which AtGRP7 regulates the circadian oscillations of its own transcript. Gene expression is induced by cold. GRP7 appears to promote stomatal opening and reduce tolerance under salt and dehydration stress conditions, but, promotes stomatal closing and thereby increases stress tolerance under conditio…	cold, circadian rhythm, and rna binding 2 (CCR2); FUNCTIONS IN: double-stranded DNA binding, RNA binding, single-stranded DNA binding; INVOLVED IN: in 12 processes; LOCATED IN: nucleus, chloroplast, peroxisome, cytoplasm; EXPRESSED IN: 27 plant structures; EXPRESSED DURING: 15 growth stages; CONTAINS InterPro DOMAIN/s: RNA recognition motif, glycine rich protein (InterPro:IPR015465), RNA recognit…	27:RNA
AT2G23120	protein_coding		Late embryogenesis abundant protein, group 6	1	0	1	0.0743033	0.112708	0.996544	0.928684	0.111887	8.85893e-16	0.441894	0.111297	0.000218628	0.561093	0.112123	0.000144597	Chr2	9842109	9843043	935	mergedPeak-794	overlapEnd	3		Late embryogenesis abundant protein, group 6; FUNCTIONS IN: molecular_function unknown; INVOLVED IN: biological_process unknown; LOCATED IN: plasma membrane; EXPRESSED IN: 23 plant structures; EXPRESSED DURING: 14 growth stages; CONTAINS InterPro DOMAIN/s: Late embryogenesis abundant protein, group 6 (InterPro:IPR018930); BEST Arabidopsis thaliana protein match is: Late embryogenesis abundant pro…	35:not assigned
AT2G24390	protein_coding	AIG2LD	AIG2-like (avirulence induced gene) family protein	1	0	1	-0.0219322	0.136823	0.996544	0.571685	0.132912	5.06693e-05	0.323536	0.129913	0.0253852	0.226217	0.133911	0.360709	Chr2	10373364	10373705	342	mergedPeak-799	overlapStart	4		AIG2-like (avirulence induced gene) family protein; FUNCTIONS IN: molecular_function unknown; INVOLVED IN: biological_process unknown; LOCATED IN: endomembrane system; EXPRESSED IN: 11 plant structures; EXPRESSED DURING: 7 growth stages; CONTAINS InterPro DOMAIN/s: Butirosin biosynthesis, BtrG-like (InterPro:IPR013024), AIG2-like (InterPro:IPR009288); BEST Arabidopsis thaliana protein match is: A…	20:stress
AT2G24600	protein_coding		Ankyrin repeat family protein	1	1	2	0.0364695	0.258697	0.996544	0.936198	0.251914	0.000518915	0.403069	0.246398	0.158468	0.569599	0.253329	0.18512	Chr2	10451999	10454384	2386	mergedPeak-802	overlapEnd	3		Ankyrin repeat family protein; CONTAINS InterPro DOMAIN/s: Ankyrin repeat-containing domain (InterPro:IPR020683), Ankyrin repeat (InterPro:IPR002110); BEST Arabidopsis thaliana protein match is: Ankyrin repeat family protein (TAIR:AT1G10340.1); Has 23294 Blast hits to 11989 proteins in 581 species: Archae - 40; Bacteria - 1638; Metazoa - 13006; Fungi - 1656; Plants - 2370; Viruses - 127; Other Eu…	31:cell
AT2G26190	protein_coding	IQM4	calmodulin-binding family protein	1	0	1	0.183118	0.141425	0.95967	0.593788	0.139125	5.82959e-05	0.455647	0.138235	0.00246502	0.321259	0.14055	0.175652	Chr2	11149306	11150042	737	mergedPeak-811	inside	2		calmodulin-binding family protein; FUNCTIONS IN: calmodulin binding; INVOLVED IN: N-terminal protein myristoylation; EXPRESSED IN: 22 plant structures; EXPRESSED DURING: 13 growth stages; CONTAINS InterPro DOMAIN/s: IQ calmodulin-binding region (InterPro:IPR000048); BEST Arabidopsis thaliana protein match is: calmodulin-binding family protein (TAIR:AT4G33050.3); Has 368 Blast hits to 279 proteins…	30:signalling
AT2G32220	protein_coding	RPL27A	Ribosomal L27e protein family	1	0	1	-0.481397	0.201219	0.502374	0.641795	0.19919	0.00286854	0.17245	0.192949	0.467366	-0.0120521	0.195043	0.985294	Chr2	13675987	13676317	331	mergedPeak-842	upstream	4		Ribosomal L27e protein family; FUNCTIONS IN: structural constituent of ribosome; INVOLVED IN: translation; LOCATED IN: ribosome, cytosolic large ribosomal subunit, intracellular, membrane; EXPRESSED IN: 20 plant structures; EXPRESSED DURING: 13 growth stages; CONTAINS InterPro DOMAIN/s: Ribosomal protein L27e, conserved site (InterPro:IPR018262), Ribosomal protein L27e (InterPro:IPR001141); BEST …	29:protein
AT2G41010	protein_coding	CAMBP25	calmodulin (CAM)-binding protein of 25 kDa	1	0	1	0.0828239	0.162003	0.996544	0.89538	0.154477	2.95132e-08	0.464449	0.14917	0.00439984	0.513755	0.156951	0.0292701	Chr2	17113793	17114593	801	mergedPeak-878	overlapEnd	2	Encodes a novel calmodulin binding protein whose gene expression is induced by dehydration and ionic (salt) and non-ionic (mannitol) osmotic stress. Lines over-expressing this gene are more sensitive and anti-sense lines are more tolerant to osmotic stress, suggesting this gene may be a negative regulator of response to osmotic stress.	calmodulin (CAM)-binding protein of 25 kDa (CAMBP25); CONTAINS InterPro DOMAIN/s: VQ (InterPro:IPR008889); BEST Arabidopsis thaliana protein match is: VQ motif-containing protein (TAIR:AT3G56880.1); Has 142 Blast hits to 142 proteins in 12 species: Archae - 0; Bacteria - 0; Metazoa - 0; Fungi - 0; Plants - 142; Viruses - 0; Other Eukaryotes - 0 (source: NCBI BLink).	20:stress/30:signalling
AT3G05510	protein_coding		Phospholipid/glycerol acyltransferase family protein	1	0	1	-0.225554	0.170364	0.950921	0.52802	0.166829	0.00344699	0.380584	0.163368	0.037687	-0.0781183	0.166975	0.858331	Chr3	1593953	1594917	965	mergedPeak-494	upstream	2		Phospholipid/glycerol acyltransferase family protein; FUNCTIONS IN: acyltransferase activity; INVOLVED IN: metabolic process; EXPRESSED IN: 20 plant structures; EXPRESSED DURING: 12 growth stages; CONTAINS InterPro DOMAIN/s: Phospholipid/glycerol acyltransferase (InterPro:IPR002123), Tafazzin (InterPro:IPR000872); BEST Arabidopsis thaliana protein match is: Phospholipid/glycerol acyltransferase f…	11:lipid metabolism
AT3G05830	protein_coding			1	0	1	0.278535	0.182669	0.893281	0.582282	0.177122	0.00232164	0.490991	0.175493	0.0112022	0.369827	0.18109	0.240183	Chr3	1738616	1738975	360	mergedPeak-497	overlapEnd	4	Encodes alpha-helical IF (intermediate filament)-like protein.	unknown protein; BEST Arabidopsis thaliana protein match is: unknown protein (TAIR:AT5G26770.1); Has 58119 Blast hits to 29878 proteins in 2086 species: Archae - 743; Bacteria - 6396; Metazoa - 31988; Fungi - 4358; Plants - 2396; Viruses - 181; Other Eukaryotes - 12057 (source: NCBI BLink).	35:not assigned
AT3G07050	protein_coding	NSN1	GTP-binding family protein	1	0	1	-0.171699	0.186263	0.996544	0.584942	0.185737	0.00362504	0.402842	0.185305	0.0539149	0.0104011	0.185833	0.986722	Chr3	2232460	2232761	302	mergedPeak-504	upstream	3		GTP-binding family protein; FUNCTIONS IN: GTP binding; INVOLVED IN: biological_process unknown; LOCATED IN: nucleolus; EXPRESSED IN: 22 plant structures; EXPRESSED DURING: 13 growth stages; CONTAINS InterPro DOMAIN/s: Small GTP-binding protein (InterPro:IPR005225), GTP1/OBG (InterPro:IPR006073), GTP-binding protein, HSR1-related (InterPro:IPR002917), GNL3L/Grn1 putative GTPase (InterPro:IPR014813…	29:protein/30:signalling
AT3G45970	protein_coding	EXLA1	expansin-like A1	1	0	1	0.18914	0.255646	0.996544	0.612398	0.246385	0.0242328	0.0545819	0.238461	0.864385	0.746956	0.248018	0.0511229	Chr3	16896489	16897816	1328	mergedPeak-622	overlapEnd	2	member of EXPANSIN-LIKE. Naming convention from the Expansin Working Group (Kende et al, 2004. Plant Mol Bio)	expansin-like A1 (EXLA1); INVOLVED IN: unidimensional cell growth, plant-type cell wall loosening; LOCATED IN: cell wall, plant-type cell wall; EXPRESSED IN: 20 plant structures; EXPRESSED DURING: 10 growth stages; CONTAINS InterPro DOMAIN/s: Barwin-related endoglucanase (InterPro:IPR009009), Pollen allergen, N-terminal (InterPro:IPR014734), Rare lipoprotein A (InterPro:IPR005132), Expansin/Lol p…	10:cell wall
AT3G45970	protein_coding	EXLA1	expansin-like A1	1	0	1	0.18914	0.255646	0.996544	0.612398	0.246385	0.0242328	0.0545819	0.238461	0.864385	0.746956	0.248018	0.0511229	Chr3	16893908	16894412	505	mergedPeak-621	upstream	4	member of EXPANSIN-LIKE. Naming convention from the Expansin Working Group (Kende et al, 2004. Plant Mol Bio)	expansin-like A1 (EXLA1); INVOLVED IN: unidimensional cell growth, plant-type cell wall loosening; LOCATED IN: cell wall, plant-type cell wall; EXPRESSED IN: 20 plant structures; EXPRESSED DURING: 10 growth stages; CONTAINS InterPro DOMAIN/s: Barwin-related endoglucanase (InterPro:IPR009009), Pollen allergen, N-terminal (InterPro:IPR014734), Rare lipoprotein A (InterPro:IPR005132), Expansin/Lol p…	10:cell wall
AT3G52570	protein_coding		alpha/beta-Hydrolases superfamily protein	1	0	1	0.00476095	0.178412	0.999224	0.566351	0.17237	0.00233551	0.445543	0.169214	0.0175602	0.125569	0.175365	0.7577	Chr3	19500768	19501186	419	mergedPeak-661	overlapStart	4		alpha/beta-Hydrolases superfamily protein; FUNCTIONS IN: ATP binding; INVOLVED IN: intracellular protein transport, GPI anchor metabolic process; LOCATED IN: mitochondrion; EXPRESSED IN: 22 plant structures; EXPRESSED DURING: 11 growth stages; CONTAINS InterPro DOMAIN/s: PGAP1-like (InterPro:IPR012908); BEST Arabidopsis thaliana protein match is: alpha/beta-Hydrolases superfamily protein (TAIR:AT…	35:not assigned
AT3G55980	protein_coding	SZF1	salt-inducible zinc finger 1	1	0	1	-0.027949	0.110427	0.996544	0.692609	0.10674	4.52143e-10	0.485804	0.104442	1.22847e-05	0.178856	0.108207	0.373574	Chr3	20776445	20779256	2812	mergedPeak-674	overlapEnd	4		salt-inducible zinc finger 1 (SZF1); CONTAINS InterPro DOMAIN/s: Zinc finger, CCCH-type (InterPro:IPR000571), Ankyrin repeat-containing domain (InterPro:IPR020683), Ankyrin repeat (InterPro:IPR002110); BEST Arabidopsis thaliana protein match is: zinc finger (CCCH-type) family protein (TAIR:AT2G40140.2); Has 1623 Blast hits to 1414 proteins in 181 species: Archae - 2; Bacteria - 49; Metazoa - 777;…	27:RNA
AT4G00980	protein_coding		zinc knuckle (CCHC-type) family protein	1	0	1	-0.422311	0.272508	0.880754	0.609373	0.267551	0.0404303	0.154138	0.253901	0.63146	0.0329242	0.25912	0.965154	Chr4	424622	425056	435	mergedPeak-273	upstream	4		zinc knuckle (CCHC-type) family protein; FUNCTIONS IN: zinc ion binding, nucleic acid binding; INVOLVED IN: biological_process unknown; LOCATED IN: cellular_component unknown; EXPRESSED IN: 13 plant structures; EXPRESSED DURING: 7 growth stages; CONTAINS InterPro DOMAIN/s: Zinc finger, CCHC-type (InterPro:IPR001878), DEK, C-terminal (InterPro:IPR014876); BEST Arabidopsis thaliana protein match is…	27:RNA
AT4G17615	protein_coding	CBL1	calcineurin B-like protein 1	1	0	1	0.0601344	0.123006	0.996544	0.503222	0.116755	4.88461e-05	0.442501	0.114146	0.000314604	0.120855	0.120533	0.642398	Chr4	9815138	9815464	327	mergedPeak-343	upstream	3	Member of AtCBL (Calcineurin B-like Calcium Sensor Proteins) family. Protein level is increased upon high salt, mannitol, and cold stresses. CBL1 interacts with CIPK23 and recruits the kinase to the plasma membrane where the substrate(s) of CIPK23 may reside. CBL1 localization is regulated by protein modification including myristolation and acylation.	calcineurin B-like protein 1 (CBL1); FUNCTIONS IN: calcium ion binding; INVOLVED IN: in 9 processes; LOCATED IN: plasma membrane, cytoplasm; EXPRESSED IN: 28 plant structures; EXPRESSED DURING: 14 growth stages; CONTAINS InterPro DOMAIN/s: EF-Hand 1, calcium-binding site (InterPro:IPR018247), Calcineurin B protein (InterPro:IPR015757), Recoverin (InterPro:IPR001125), EF-HAND 2 (InterPro:IPR018249…	30:signalling/36:metal
AT4G17770	protein_coding	TPS5	trehalose phosphatase/synthase 5	1	0	1	-0.226001	0.165993	0.943523	0.593789	0.165277	0.000815017	0.275096	0.16438	0.148452	0.0926917	0.165099	0.821421	Chr4	9873434	9873797	364	mergedPeak-347	upstream	3	Encodes an enzyme putatively involved in trehalose biosynthesis. The protein has a trehalose synthase (TPS)-like domain that may or may not be active as well as a trehalose phosphatase (TPP)-like domain. Phosphorylated TPS5 extracted from Arabidopsis cells binds directly to 14-3-3 isoforms.	trehalose phosphatase/synthase 5 (TPS5); FUNCTIONS IN: transferase activity, transferring glycosyl groups, trehalose-phosphatase activity; INVOLVED IN: trehalose biosynthetic process, metabolic process; EXPRESSED IN: 24 plant structures; EXPRESSED DURING: 13 growth stages; CONTAINS InterPro DOMAIN/s: HAD-superfamily hydrolase, subfamily IIB (InterPro:IPR006379), Glycosyl transferase, family 20 (I…	3:minor CHO metabolism
AT4G17970	protein_coding	ALMT12	aluminum-activated, malate transporter 12	1	0	1	-0.26517	0.216912	0.975589	0.745168	0.212324	0.001092	0.218722	0.205255	0.377567	0.261276	0.209997	0.540043	Chr4	9978032	9978370	339	mergedPeak-348	downstream	2	Anion transporter involved in stomatal closure. Gene has 3 splicing variants.	aluminum-activated, malate transporter 12 (ALMT12); CONTAINS InterPro DOMAIN/s: Malate transporter, aliminium toerance (InterPro:IPR020966); BEST Arabidopsis thaliana protein match is: Aluminium activated malate transporter family protein (TAIR:AT5G46610.1); Has 747 Blast hits to 732 proteins in 202 species: Archae - 0; Bacteria - 352; Metazoa - 0; Fungi - 13; Plants - 354; Viruses - 0; Other Euk…	35:not assigned
AT4G23180	protein_coding	CRK10	cysteine-rich RLK (RECEPTOR-like protein kinase) 10	1	0	1	0.280059	0.128162	0.618485	0.615894	0.126257	3.69915e-06	0.39997	0.125469	0.00348847	0.495984	0.127386	0.00584132	Chr4	12138354	12141420	3067	mergedPeak-381	overlapEnd	3	Encodes a receptor-like protein kinase. Naming convention from Chen et al 2003 (PMID 14756307)	cysteine-rich RLK (RECEPTOR-like protein kinase) 10 (CRK10); FUNCTIONS IN: protein serine/threonine kinase activity, protein kinase activity, kinase activity, ATP binding; INVOLVED IN: protein amino acid phosphorylation; LOCATED IN: plasma membrane; EXPRESSED IN: 22 plant structures; EXPRESSED DURING: 13 growth stages; CONTAINS InterPro DOMAIN/s: Protein kinase, ATP binding site (InterPro:IPR0174…	30:signalling
AT4G23630	protein_coding	RTNLB1	VIRB2-interacting protein 1	1	0	1	0.00502607	0.11768	0.999224	0.550138	0.117351	9.07967e-06	0.483007	0.11722	0.000120144	0.0721568	0.117549	0.803159	Chr4	12319851	12320324	474	mergedPeak-382	overlapEnd	4		VIRB2-interacting protein 1 (BTI1); INVOLVED IN: biological_process unknown; LOCATED IN: endoplasmic reticulum, plasma membrane, endoplasmic reticulum membrane, vacuole; EXPRESSED IN: 26 plant structures; EXPRESSED DURING: 15 growth stages; CONTAINS InterPro DOMAIN/s: Reticulon (InterPro:IPR003388); BEST Arabidopsis thaliana protein match is: VIRB2-interacting protein 2 (TAIR:AT4G11220.1); Has 12…	20:stress
AT4G24570	protein_coding	PUMP4	dicarboxylate carrier 2	1	0	1	0.0574702	0.233089	0.996544	0.80944	0.220853	0.000626466	0.24292	0.209536	0.333277	0.62399	0.222395	0.0768823	Chr4	12686464	12688567	2104	mergedPeak-390	overlapEnd	4	Encodes one of the mitochondrial dicarboxylate carriers (DIC): DIC1 (AT2G22500), DIC2 (AT4G24570), DIC3 (AT5G09470).	dicarboxylate carrier 2 (DIC2); FUNCTIONS IN: binding, dicarboxylic acid transmembrane transporter activity; INVOLVED IN: transport, mitochondrial transport; LOCATED IN: mitochondrial inner membrane, membrane; EXPRESSED IN: 24 plant structures; EXPRESSED DURING: 14 growth stages; CONTAINS InterPro DOMAIN/s: Mitochondrial carrier protein (InterPro:IPR002067), Mitochondrial substrate carrier (Inter…	9:mitochondrial electron transport / ATP synthesis
AT4G24570	protein_coding	PUMP4	dicarboxylate carrier 2	1	0	1	0.0574702	0.233089	0.996544	0.80944	0.220853	0.000626466	0.24292	0.209536	0.333277	0.62399	0.222395	0.0768823	Chr4	12685977	12686259	283	mergedPeak-389	upstream	2	Encodes one of the mitochondrial dicarboxylate carriers (DIC): DIC1 (AT2G22500), DIC2 (AT4G24570), DIC3 (AT5G09470).	dicarboxylate carrier 2 (DIC2); FUNCTIONS IN: binding, dicarboxylic acid transmembrane transporter activity; INVOLVED IN: transport, mitochondrial transport; LOCATED IN: mitochondrial inner membrane, membrane; EXPRESSED IN: 24 plant structures; EXPRESSED DURING: 14 growth stages; CONTAINS InterPro DOMAIN/s: Mitochondrial carrier protein (InterPro:IPR002067), Mitochondrial substrate carrier (Inter…	9:mitochondrial electron transport / ATP synthesis
AT4G34970	protein_coding	ADF9	actin depolymerizing factor 9	1	0	1	-0.241559	0.273406	0.996544	0.898624	0.264986	0.00164274	0.414473	0.254909	0.161195	0.242592	0.263651	0.676396	Chr4	16655033	16655471	439	mergedPeak-461	downstream	4		actin depolymerizing factor 9 (ADF9); FUNCTIONS IN: actin binding; INVOLVED IN: biological_process unknown; LOCATED IN: intracellular; EXPRESSED IN: 8 plant structures; EXPRESSED DURING: 4 anthesis, petal differentiation and expansion stage; CONTAINS InterPro DOMAIN/s: Actin-binding, cofilin/tropomyosin type (InterPro:IPR002108); BEST Arabidopsis thaliana protein match is: actin depolymerizing fa…	31:cell
AT5G02620	protein_coding	ANK1	ankyrin-like1	1	0	1	-0.000545209	0.0990243	1	0.53749	0.0971724	1.29884e-07	0.453178	0.0963216	9.61624e-06	0.0837668	0.0981895	0.706473	Chr5	588833	589134	302	mergedPeak-12	upstream	2	Encodes a member of the ankyrin repeat protein. Localized in the endoplasmic reticulum.	ankyrin-like1 (ANK1); LOCATED IN: endoplasmic reticulum, plasma membrane; EXPRESSED IN: 22 plant structures; EXPRESSED DURING: 13 growth stages; CONTAINS InterPro DOMAIN/s: Ankyrin repeat-containing domain (InterPro:IPR020683), Ankyrin repeat (InterPro:IPR002110); BEST Arabidopsis thaliana protein match is: Ankyrin repeat family protein (TAIR:AT1G07710.1); Has 75028 Blast hits to 30555 proteins i…	31:cell
AT5G03435	protein_coding		Ca2+dependent plant phosphoribosyltransferase family protein	1	0	1	-0.226531	0.579939	0.996544	2.22176	0.53607	9.76676e-05	0.434183	0.472258	0.45365	1.56105	0.521522	0.0529773	Chr5	858369	858674	306	mergedPeak-15	upstream	2		Ca2+dependent plant phosphoribosyltransferase family protein; CONTAINS InterPro DOMAIN/s: C2 membrane targeting protein (InterPro:IPR018029), C2 calcium/lipid-binding domain, CaLB (InterPro:IPR008973), Phosphoribosyltransferase C-terminal (InterPro:IPR013583), C2 calcium-dependent membrane targeting (InterPro:IPR000008); BEST Arabidopsis thaliana protein match is: Ca2+dependent plant phosphoribos…	35:not assigned
AT5G05960	protein_coding		Bifunctional inhibitor/lipid-transfer protein/seed storage 2S albumin superfamily protein	1	0	1	0.0680367	0.24266	0.996544	1.32177	0.234563	7.34369e-08	0.100999	0.225782	0.729116	1.28881	0.234182	1.41126e-05	Chr5	1788396	1788858	463	mergedPeak-26	upstream	4		Bifunctional inhibitor/lipid-transfer protein/seed storage 2S albumin superfamily protein; FUNCTIONS IN: lipid binding; INVOLVED IN: lipid transport; LOCATED IN: endomembrane system; EXPRESSED IN: 18 plant structures; EXPRESSED DURING: 10 growth stages; CONTAINS InterPro DOMAIN/s: Bifunctional inhibitor/plant lipid transfer protein/seed storage (InterPro:IPR016140), Plant lipid transfer protein/s…	26:misc
AT5G13110	protein_coding	G6PD2	glucose-6-phosphate dehydrogenase 2	1	0	1	0.0546372	0.138494	0.996544	0.713406	0.135307	5.13016e-07	0.491774	0.133565	0.000650321	0.276269	0.136792	0.246432	Chr5	4161871	4162466	596	mergedPeak-54	downstream	4	Encodes a plastidic glucose-6-phosphate dehydrogenase that is sensitive to reduction by DTT and whose mRNA is most highly expressed in root.	glucose-6-phosphate dehydrogenase 2 (G6PD2); CONTAINS InterPro DOMAIN/s: Glucose-6-phosphate dehydrogenase, C-terminal (InterPro:IPR022675), Glucose-6-phosphate dehydrogenase, active site (InterPro:IPR019796), NAD(P)-binding domain (InterPro:IPR016040), Glucose-6-phosphate dehydrogenase (InterPro:IPR001282), Glucose-6-phosphate dehydrogenase, NAD-binding (InterPro:IPR022674); BEST Arabidopsis tha…	7:OPP
AT5G24590	protein_coding	NAC091	TCV-interacting protein	1	0	1	-0.028522	0.114124	0.996544	0.506194	0.110703	1.5448e-05	0.187179	0.107361	0.130588	0.290493	0.110885	0.104181	Chr5	8416401	8416937	537	mergedPeak-91	overlapEnd	2	Member of NAc protein family. Interacts with turnip crinkle virus (TCV) capsid protein. Transcription factor involved in regulating the defense response of Arabidopsis to TCV.	TCV-interacting protein (TIP); CONTAINS InterPro DOMAIN/s: No apical meristem (NAM) protein (InterPro:IPR003441); BEST Arabidopsis thaliana protein match is: NAC domain containing protein 62 (TAIR:AT3G49530.1); Has 2952 Blast hits to 2945 proteins in 75 species: Archae - 0; Bacteria - 0; Metazoa - 0; Fungi - 0; Plants - 2952; Viruses - 0; Other Eukaryotes - 0 (source: NCBI BLink).	27:RNA
AT5G47910	protein_coding	RBOHD	respiratory burst oxidase homologue D	1	0	1	-0.0364579	0.165569	0.996544	0.739781	0.164941	2.28093e-05	0.463865	0.164516	0.010532	0.239458	0.165146	0.45146	Chr5	19399289	19400243	955	mergedPeak-164	inside	2	NADPH/respiratory burst oxidase protein D (RbohD).Interacts with AtrbohF gene to fine tune the spatial control of ROI production and hypersensitive response to cell in and around infection site.	respiratory burst oxidase homologue D (RBOHD); FUNCTIONS IN: NAD(P)H oxidase activity; INVOLVED IN: oxygen and reactive oxygen species metabolic process, defense response to fungus, response to heat, defense response, negative regulation of programmed cell death; LOCATED IN: plasma membrane; EXPRESSED IN: 24 plant structures; EXPRESSED DURING: 13 growth stages; CONTAINS InterPro DOMAIN/s: Ferredo…	20:stress
AT5G61450	protein_coding		P-loop containing nucleoside triphosphate hydrolases superfamily protein	1	0	1	0.0705946	0.123555	0.996544	0.607765	0.119163	1.24051e-06	0.489799	0.11722	9.48977e-05	0.18856	0.121682	0.411356	Chr5	24709460	24709821	362	mergedPeak-229	downstream	3		P-loop containing nucleoside triphosphate hydrolases superfamily protein; FUNCTIONS IN: molecular_function unknown; INVOLVED IN: biological_process unknown; LOCATED IN: chloroplast; EXPRESSED IN: 24 plant structures; EXPRESSED DURING: 12 growth stages; Has 1807 Blast hits to 1807 proteins in 277 species: Archae - 0; Bacteria - 0; Metazoa - 736; Fungi - 347; Plants - 385; Viruses - 0; Other Eukary…	35:not assigned
AT5G62530	protein_coding	ALDH12A1	aldehyde dehydrogenase 12A1	1	0	1	-0.0110752	0.098899	0.996544	0.616724	0.0971431	1.09623e-09	0.486805	0.0962534	1.77368e-06	0.118844	0.0980252	0.554395	Chr5	25098204	25098711	508	mergedPeak-232	downstream	2	Encodes mitochondrial Delta-pyrroline-5- carboxylate dehydrogenase. Involved in the catabolism of proline to glutamate. Involved in protection from proline toxicity. Induced at pathogen infection sites. P5CDH and SRO5 (an overlapping gene in the sense orientation) generate 24-nt and 21-nt siRNAs, which together are components of a regulatory loop controlling reactive oxygen species (ROS) producti…	aldehyde dehydrogenase 12A1 (ALDH12A1); FUNCTIONS IN: 3-chloroallyl aldehyde dehydrogenase activity, cobalt ion binding, zinc ion binding, 1-pyrroline-5-carboxylate dehydrogenase activity; INVOLVED IN: oxygen and reactive oxygen species metabolic process, response to salt stress, proline catabolic process to glutamate, proline metabolic process; LOCATED IN: mitochondrion, chloroplast; EXPRESSED I…	13:amino acid metabolism
AT5G66540	protein_coding			1	0	1	-0.278262	0.138777	0.711092	0.637508	0.137135	1.08942e-05	0.480906	0.135633	0.00105585	-0.12166	0.137293	0.691143	Chr5	26555934	26556333	400	mergedPeak-265	overlapEnd	4		FUNCTIONS IN: molecular_function unknown; INVOLVED IN: rRNA processing; LOCATED IN: cytosol, nucleolus, nucleus; EXPRESSED IN: 22 plant structures; EXPRESSED DURING: 12 growth stages; CONTAINS InterPro DOMAIN/s: U3 small nucleolar ribonucleoprotein complex, subunit Mpp10p (InterPro:IPR012173), Mpp10 protein (InterPro:IPR007151); Has 30201 Blast hits to 17322 proteins in 780 species: Archae - 12; …	29:protein
AT5G67460	protein_coding		O-Glycosyl hydrolases family 17 protein	1	0	1	0.180441	0.217769	0.996544	0.527607	0.205487	0.0196221	-0.117649	0.192582	0.629027	0.825697	0.205637	0.00427698	Chr5	26921559	26921784	226	mergedPeak-271	overlapEnd	2		O-Glycosyl hydrolases family 17 protein; FUNCTIONS IN: cation binding, hydrolase activity, hydrolyzing O-glycosyl compounds, catalytic activity; INVOLVED IN: carbohydrate metabolic process; LOCATED IN: endomembrane system; EXPRESSED IN: 21 plant structures; EXPRESSED DURING: 13 growth stages; CONTAINS InterPro DOMAIN/s: X8 (InterPro:IPR012946), Glycoside hydrolase, catalytic core (InterPro:IPR017…	35:not assigned

## Sheet: 1b_SPL7deprepr_lowCu_ChIP_lowCu
Schulten et al., Supplemental Data (2022). SPL7-dependent utilization of sugar. Plant Cell.
Supplemental Data Set 5. Genes exhibiting both SPL7-dependent regulation of transcript abundance and SPL7-binding peaks identified by ChIP-seq.
							WT -Cu/+Cu			spl7/WT -Cu			spl7 -Cu/+Cu			spl7/WT +Cu			ChIP-peak_information							Annotation
AGI	Type	Araport11_short_name	Short_description	This_study	Bernal_et_al.	SUM_of_Methods	log2FoldChange	WT_Cu.lfcSE	WT_Cu.padj	log2FoldChange	WT_Cu.lfcSE	WT_Cu.padj	log2FoldChange	WT_Cu.lfcSE	WT_Cu.padj	log2FoldChange	WT_Cu.lfcSE	WT_Cu.padj	Chromosome	start	end	width	peak	feature	# of replicates with peak	Curator_summary	Computational_description	Mapman_category
AT1G05120	protein_coding		Helicase protein with RING/U-box domain	1	0	1	-0.0750873	0.117172	0.996544	0.586325	0.114531	1.12705e-06	0.304787	0.11219	0.0140293	0.20645	0.114885	0.324703	Chr1	1477584	1478710	1127	mergedPeak-966	upstream	2		Helicase protein with RING/U-box domain; FUNCTIONS IN: helicase activity, DNA binding, zinc ion binding, ATP binding, nucleic acid binding; EXPRESSED IN: 24 plant structures; EXPRESSED DURING: 15 growth stages; CONTAINS InterPro DOMAIN/s: Zinc finger, RING-type, conserved site (InterPro:IPR017907), Zinc finger, RING-type (InterPro:IPR001841), Zinc finger, C3HC4 RING-type (InterPro:IPR018957), DEA…	27:RNA
AT1G07750	protein_coding		RmlC-like cupins superfamily protein	1	0	1	-0.195621	0.110483	0.797288	0.787227	0.108091	2.09518e-12	0.358506	0.105387	0.00173269	0.2331	0.10784	0.206237	Chr1	2406761	2407130	370	mergedPeak-978	upstream	3		RmlC-like cupins superfamily protein; FUNCTIONS IN: copper ion binding, zinc ion binding, nutrient reservoir activity; INVOLVED IN: biological_process unknown; LOCATED IN: cellular_component unknown; EXPRESSED IN: 26 plant structures; EXPRESSED DURING: 14 growth stages; CONTAINS InterPro DOMAIN/s: Cupin, RmlC-type (InterPro:IPR011051), Cupin 1 (InterPro:IPR006045), RmlC-like jelly roll fold (Inte…	33:development
AT1G08890	protein_coding	SUGTL4	Major facilitator superfamily protein	1	0	1	0.0684186	0.279328	0.996544	0.765893	0.272932	0.0101569	0.453328	0.268934	0.145225	0.380984	0.275422	0.48078	Chr1	2846469	2846805	337	mergedPeak-981	upstream	4		Major facilitator superfamily protein; FUNCTIONS IN: carbohydrate transmembrane transporter activity, sugar:hydrogen symporter activity; INVOLVED IN: transport, transmembrane transport; LOCATED IN: chloroplast, membrane; CONTAINS InterPro DOMAIN/s: Sugar transporter, conserved site (InterPro:IPR005829), Major facilitator superfamily (InterPro:IPR020846), General substrate transporter (InterPro:IP…	34:transport
AT1G12520	protein_coding	CCS	copper chaperone for SOD1	1	1	2	-2.51678	0.175631	7.44932e-43	2.61831	0.175524	2.76986e-48	-0.41543	0.171365	0.0299427	0.516962	0.171475	0.0509807	Chr1	4266948	4267213	266	mergedPeak-998	overlapEnd	2	Copper/zinc superoxide dismutase copper chaperone. Localized to the chloroplast. Expressed in roots and shoots. Up-regulated in response to copper and senescence. The AtACC activates all three CuZnSOD activities located in three different subcellular compartments. Contains three domains, central, ATX-1 like and C-terminal. ATX-1 like domain essential for the copper chaperone function of AtCCS in …	copper chaperone for SOD1 (CCS); FUNCTIONS IN: superoxide dismutase copper chaperone activity, superoxide dismutase activity; INVOLVED IN: cellular copper ion homeostasis; LOCATED IN: chloroplast; EXPRESSED IN: 22 plant structures; EXPRESSED DURING: 13 growth stages; CONTAINS InterPro DOMAIN/s: Superoxide dismutase, copper/zinc binding (InterPro:IPR001424), Heavy metal transport/detoxification pr…	21:redox/36:metal
AT1G20430	protein_coding			1	0	1	-0.0365605	0.119196	0.996544	0.578391	0.115752	2.07461e-06	0.413476	0.113571	0.000754966	0.128354	0.117079	0.603206	Chr1	7084265	7085650	1386	mergedPeak-1040	upstream	2		unknown protein; Has 29 Blast hits to 29 proteins in 10 species: Archae - 0; Bacteria - 0; Metazoa - 0; Fungi - 0; Plants - 29; Viruses - 0; Other Eukaryotes - 0 (source: NCBI BLink).	35:not assigned
AT1G20430	protein_coding			1	0	1	-0.0365605	0.119196	0.996544	0.578391	0.115752	2.07461e-06	0.413476	0.113571	0.000754966	0.128354	0.117079	0.603206	Chr1	7082543	7082761	219	mergedPeak-1039	downstream	2		unknown protein; Has 29 Blast hits to 29 proteins in 10 species: Archae - 0; Bacteria - 0; Metazoa - 0; Fungi - 0; Plants - 29; Viruses - 0; Other Eukaryotes - 0 (source: NCBI BLink).	35:not assigned
AT1G20510	protein_coding	4CLL5	OPC-8:0 CoA ligase1	1	0	1	-0.0662211	0.167421	0.996544	0.748211	0.166361	2.15962e-05	0.435286	0.165556	0.0177343	0.246704	0.166621	0.438833	Chr1	7103082	7105764	2683	mergedPeak-1042	overlapEnd	2		OPC-8:0 CoA ligase1 (OPCL1); FUNCTIONS IN: 4-coumarate-CoA ligase activity; INVOLVED IN: phenylpropanoid metabolic process, jasmonic acid biosynthetic process, response to wounding; LOCATED IN: peroxisome; EXPRESSED IN: 22 plant structures; EXPRESSED DURING: 13 growth stages; CONTAINS InterPro DOMAIN/s: AMP-binding, conserved site (InterPro:IPR020845), AMP-dependent synthetase/ligase (InterPro:IP…	16:secondary metabolism
AT1G35140	protein_coding	EXL1	Phosphate-responsive 1 family protein	1	0	1	0.434033	0.318496	0.943523	0.887108	0.303042	0.00714594	0.317163	0.294502	0.371817	1.00398	0.310381	0.0318641	Chr1	12852035	12853596	1562	mergedPeak-1107	overlapEnd	4	At1g35140 (At1g35140/T32G9_32) mRNA, complete cds	PHOSPHATE-INDUCED 1 (PHI-1); CONTAINS InterPro DOMAIN/s: Phosphate-induced protein 1 (InterPro:IPR006766); BEST Arabidopsis thaliana protein match is: Phosphate-responsive 1 family protein (TAIR:AT4G08950.1); Has 400 Blast hits to 400 proteins in 24 species: Archae - 0; Bacteria - 2; Metazoa - 0; Fungi - 0; Plants - 398; Viruses - 0; Other Eukaryotes - 0 (source: NCBI BLink).	30:signalling
AT1G53170	protein_coding	ERF8	ethylene response factor 8	1	0	1	0.168049	0.145194	0.985349	0.707109	0.138514	1.21135e-06	0.424159	0.134829	0.00397739	0.450999	0.141683	0.035358	Chr1	19821606	19821922	317	mergedPeak-1154	inside	2	encodes a member of the ERF (ethylene response factor) subfamily B-1 of ERF/AP2 transcription factor family (ATERF-8). The protein contains one AP2 domain. There are 15 members in this subfamily including ATERF-3, ATERF-4, ATERF-7, and leafy petiole.	ethylene response factor 8 (ERF8); CONTAINS InterPro DOMAIN/s: DNA-binding, integrase-type (InterPro:IPR016177), Pathogenesis-related transcriptional factor/ERF, DNA-binding (InterPro:IPR001471); BEST Arabidopsis thaliana protein match is: ethylene responsive element binding factor 4 (TAIR:AT3G15210.1); Has 5970 Blast hits to 5718 proteins in 254 species: Archae - 0; Bacteria - 2; Metazoa - 0; Fu…	27:RNA
AT1G55450	protein_coding		S-adenosyl-L-methionine-dependent methyltransferases superfamily protein	1	0	1	0.187062	0.107134	0.810371	0.552935	0.105373	5.83906e-07	0.346723	0.104519	0.00230175	0.393273	0.106294	0.0101693	Chr1	20704626	20706785	2160	mergedPeak-1158	overlapEnd	2		S-adenosyl-L-methionine-dependent methyltransferases superfamily protein; FUNCTIONS IN: methyltransferase activity; INVOLVED IN: response to salt stress; EXPRESSED IN: 20 plant structures; EXPRESSED DURING: 13 growth stages; CONTAINS InterPro DOMAIN/s: Methyltransferase type 11 (InterPro:IPR013216); BEST Arabidopsis thaliana protein match is: S-adenosyl-L-methionine-dependent methyltransferases s…	33:development
AT1G60850	protein_coding	ATRPAC42	DNA-directed RNA polymerase family protein	1	0	1	-0.19431	0.137858	0.927552	0.587464	0.134379	3.75277e-05	0.456274	0.131662	0.00139379	-0.0631204	0.135211	0.858359	Chr1	22397483	22397847	365	mergedPeak-1176	downstream	3		ATRPAC42; FUNCTIONS IN: DNA-directed RNA polymerase activity, protein dimerization activity, DNA binding; INVOLVED IN: transcription; LOCATED IN: nucleolus; EXPRESSED IN: 19 plant structures; EXPRESSED DURING: 10 growth stages; CONTAINS InterPro DOMAIN/s: DNA-directed RNA polymerase, insert domain (InterPro:IPR011262), DNA-directed RNA polymerase, dimerisation (InterPro:IPR011261), DNA-directed R…	27:RNA/38:FE
AT1G69295	protein_coding	PDCB4	plasmodesmata callose-binding protein 4	1	0	1	0.112967	0.104664	0.996281	0.620051	0.102474	6.70816e-09	0.332263	0.101108	0.00254768	0.400755	0.103328	0.00613633	Chr1	26049254	26049650	397	mergedPeak-1216	downstream	4	Encodes a member of the X8-GPI family of proteins. It localizes to the plasmodesmata and is predicted to bind callose.	plasmodesmata callose-binding protein 4 (PDCB4); FUNCTIONS IN: callose binding, polysaccharide binding; INVOLVED IN: biological_process unknown; LOCATED IN: plasmodesma, plasma membrane, anchored to membrane; EXPRESSED IN: 22 plant structures; EXPRESSED DURING: 13 growth stages; CONTAINS InterPro DOMAIN/s: X8 (InterPro:IPR012946); BEST Arabidopsis thaliana protein match is: Carbohydrate-binding X…	26:misc
AT1G72910	protein_coding		Toll-Interleukin-Resistance (TIR) domain-containing protein	1	0	1	0.326253	0.154617	0.656585	0.732519	0.150416	3.85157e-06	0.473449	0.148702	0.0035319	0.585323	0.15295	0.00714733	Chr1	27436030	27436792	763	mergedPeak-1232	inside	2		Toll-Interleukin-Resistance (TIR) domain-containing protein; FUNCTIONS IN: transmembrane receptor activity, ATP binding; INVOLVED IN: signal transduction, defense response, apoptosis, innate immune response; LOCATED IN: intrinsic to membrane; CONTAINS InterPro DOMAIN/s: NB-ARC (InterPro:IPR002182), Toll-Interleukin receptor (InterPro:IPR000157); BEST Arabidopsis thaliana protein match is: Toll-In…	20:stress
AT1G75060	protein_coding			1	0	1	-0.13196	0.327037	0.996544	0.820513	0.312518	0.0168167	0.0177686	0.290624	0.96417	0.670785	0.306183	0.198577	Chr1	28184375	28184710	336	mergedPeak-1248	upstream	3		unknown protein; BEST Arabidopsis thaliana protein match is: unknown protein (TAIR:AT1G19330.2); Has 104 Blast hits to 104 proteins in 22 species: Archae - 0; Bacteria - 0; Metazoa - 0; Fungi - 0; Plants - 104; Viruses - 0; Other Eukaryotes - 0 (source: NCBI BLink).	35:not assigned
AT2G03800	protein_coding	GEK1	D-aminoacyl-tRNA deacylases	1	0	1	-0.0914263	0.129688	0.996544	0.556031	0.126623	3.44957e-05	0.457061	0.124851	0.000701947	0.00754405	0.127958	0.986198	Chr2	1154122	1154608	487	mergedPeak-775	upstream	4	encodes a D-aminoacyl-tRNA deacylase. Involved in detoxification of D-aminoacyl-tRNA. Mutants also show ethanol-hypersensitive phenotype.	GEKO1 (GEK1); CONTAINS InterPro DOMAIN/s: Uncharacterised conserved protein UCP016210 (InterPro:IPR018033), D-aminoacyl-tRNA deacylase (InterPro:IPR007508); Has 35333 Blast hits to 34131 proteins in 2444 species: Archae - 798; Bacteria - 22429; Metazoa - 974; Fungi - 991; Plants - 531; Viruses - 0; Other Eukaryotes - 9610 (source: NCBI BLink).	35:not assigned
AT2G05520	protein_coding	GRP3	glycine-rich protein 3	1	0	1	-0.19651	0.188467	0.996544	0.831341	0.188416	3.14905e-05	0.345407	0.188357	0.109834	0.289424	0.188409	0.416295	Chr2	2026804	2027158	355	mergedPeak-780	overlapEnd	2	Encodes a glycine-rich protein that is expressed mainly in stems and leaves. mRNA levels are upregulated in response to ABA, salicylic acid and ethylene but downregulated in response to dessication.	glycine-rich protein 3 (GRP-3); FUNCTIONS IN: molecular_function unknown; INVOLVED IN: response to ethylene stimulus, response to desiccation, response to abscisic acid stimulus, response to salicylic acid stimulus; LOCATED IN: endomembrane system; EXPRESSED IN: 22 plant structures; EXPRESSED DURING: 14 growth stages; CONTAINS InterPro DOMAIN/s: Glycine rich protein (InterPro:IPR010800); BEST Ara…	35:not assigned
AT2G18440	other_rna	GUT15	GUT15 (GENE WITH UNSTABLE TRANSCRIPT 15); other RNA	1	0	1	-0.122907	0.0704433	0.811021	0.56368	0.0699277	6.06433e-15	0.473775	0.0696371	7.17288e-11	-0.033003	0.0701548	0.857603	Chr2	7995863	7996835	973	mergedPeak-821	inside	2	Encodes a noncoding RNA, a member of an emerging class of transcripts that lack significant open reading frames and encode RNA as their final product.		35:not assigned
AT2G21660	protein_coding	RBG7	cold, circadian rhythm, and rna binding 2	1	0	1	-0.265398	0.185559	0.921958	0.636968	0.184958	0.00137281	-0.079301	0.183686	0.739124	0.450871	0.184292	0.137591	Chr2	9266646	9267216	571	mergedPeak-833	upstream	4	Encodes a small glycine-rich RNA binding protein that is part of a negative-feedback loop through which AtGRP7 regulates the circadian oscillations of its own transcript. Gene expression is induced by cold. GRP7 appears to promote stomatal opening and reduce tolerance under salt and dehydration stress conditions, but, promotes stomatal closing and thereby increases stress tolerance under conditio…	cold, circadian rhythm, and rna binding 2 (CCR2); FUNCTIONS IN: double-stranded DNA binding, RNA binding, single-stranded DNA binding; INVOLVED IN: in 12 processes; LOCATED IN: nucleus, chloroplast, peroxisome, cytoplasm; EXPRESSED IN: 27 plant structures; EXPRESSED DURING: 15 growth stages; CONTAINS InterPro DOMAIN/s: RNA recognition motif, glycine rich protein (InterPro:IPR015465), RNA recognit…	27:RNA
AT2G23120	protein_coding		Late embryogenesis abundant protein, group 6	1	0	1	0.0743033	0.112708	0.996544	0.928684	0.111887	8.85893e-16	0.441894	0.111297	0.000218628	0.561093	0.112123	0.000144597	Chr2	9842141	9842954	814	mergedPeak-841	overlapEnd	2		Late embryogenesis abundant protein, group 6; FUNCTIONS IN: molecular_function unknown; INVOLVED IN: biological_process unknown; LOCATED IN: plasma membrane; EXPRESSED IN: 23 plant structures; EXPRESSED DURING: 14 growth stages; CONTAINS InterPro DOMAIN/s: Late embryogenesis abundant protein, group 6 (InterPro:IPR018930); BEST Arabidopsis thaliana protein match is: Late embryogenesis abundant pro…	35:not assigned
AT2G24390	protein_coding	AIG2LD	AIG2-like (avirulence induced gene) family protein	1	0	1	-0.0219322	0.136823	0.996544	0.571685	0.132912	5.06693e-05	0.323536	0.129913	0.0253852	0.226217	0.133911	0.360709	Chr2	10373434	10373743	310	mergedPeak-847	overlapStart	2		AIG2-like (avirulence induced gene) family protein; FUNCTIONS IN: molecular_function unknown; INVOLVED IN: biological_process unknown; LOCATED IN: endomembrane system; EXPRESSED IN: 11 plant structures; EXPRESSED DURING: 7 growth stages; CONTAINS InterPro DOMAIN/s: Butirosin biosynthesis, BtrG-like (InterPro:IPR013024), AIG2-like (InterPro:IPR009288); BEST Arabidopsis thaliana protein match is: A…	20:stress
AT2G24600	protein_coding		Ankyrin repeat family protein	1	1	2	0.0364695	0.258697	0.996544	0.936198	0.251914	0.000518915	0.403069	0.246398	0.158468	0.569599	0.253329	0.18512	Chr2	10451706	10454276	2571	mergedPeak-849	overlapEnd	2		Ankyrin repeat family protein; CONTAINS InterPro DOMAIN/s: Ankyrin repeat-containing domain (InterPro:IPR020683), Ankyrin repeat (InterPro:IPR002110); BEST Arabidopsis thaliana protein match is: Ankyrin repeat family protein (TAIR:AT1G10340.1); Has 23294 Blast hits to 11989 proteins in 581 species: Archae - 40; Bacteria - 1638; Metazoa - 13006; Fungi - 1656; Plants - 2370; Viruses - 127; Other Eu…	31:cell
AT2G25730	protein_coding			1	0	1	-0.00995216	0.133581	0.998072	0.557306	0.132182	7.24822e-05	0.436716	0.131462	0.00226759	0.110638	0.132869	0.714435	Chr2	10974555	10975595	1041	mergedPeak-856	upstream	2		unknown protein; Has 157 Blast hits to 144 proteins in 62 species: Archae - 0; Bacteria - 0; Metazoa - 101; Fungi - 0; Plants - 35; Viruses - 0; Other Eukaryotes - 21 (source: NCBI BLink).	35:not assigned
AT2G26190	protein_coding	IQM4	calmodulin-binding family protein	1	0	1	0.183118	0.141425	0.95967	0.593788	0.139125	5.82959e-05	0.455647	0.138235	0.00246502	0.321259	0.14055	0.175652	Chr2	11147655	11150287	2633	mergedPeak-858	inside	2		calmodulin-binding family protein; FUNCTIONS IN: calmodulin binding; INVOLVED IN: N-terminal protein myristoylation; EXPRESSED IN: 22 plant structures; EXPRESSED DURING: 13 growth stages; CONTAINS InterPro DOMAIN/s: IQ calmodulin-binding region (InterPro:IPR000048); BEST Arabidopsis thaliana protein match is: calmodulin-binding family protein (TAIR:AT4G33050.3); Has 368 Blast hits to 279 proteins…	30:signalling
AT2G32220	protein_coding	RPL27A	Ribosomal L27e protein family	1	0	1	-0.481397	0.201219	0.502374	0.641795	0.19919	0.00286854	0.17245	0.192949	0.467366	-0.0120521	0.195043	0.985294	Chr2	13675989	13676365	377	mergedPeak-888	upstream	3		Ribosomal L27e protein family; FUNCTIONS IN: structural constituent of ribosome; INVOLVED IN: translation; LOCATED IN: ribosome, cytosolic large ribosomal subunit, intracellular, membrane; EXPRESSED IN: 20 plant structures; EXPRESSED DURING: 13 growth stages; CONTAINS InterPro DOMAIN/s: Ribosomal protein L27e, conserved site (InterPro:IPR018262), Ribosomal protein L27e (InterPro:IPR001141); BEST …	29:protein
AT2G41010	protein_coding	CAMBP25	calmodulin (CAM)-binding protein of 25 kDa	1	0	1	0.0828239	0.162003	0.996544	0.89538	0.154477	2.95132e-08	0.464449	0.14917	0.00439984	0.513755	0.156951	0.0292701	Chr2	17113327	17114585	1259	mergedPeak-925	overlapEnd	2	Encodes a novel calmodulin binding protein whose gene expression is induced by dehydration and ionic (salt) and non-ionic (mannitol) osmotic stress. Lines over-expressing this gene are more sensitive and anti-sense lines are more tolerant to osmotic stress, suggesting this gene may be a negative regulator of response to osmotic stress.	calmodulin (CAM)-binding protein of 25 kDa (CAMBP25); CONTAINS InterPro DOMAIN/s: VQ (InterPro:IPR008889); BEST Arabidopsis thaliana protein match is: VQ motif-containing protein (TAIR:AT3G56880.1); Has 142 Blast hits to 142 proteins in 12 species: Archae - 0; Bacteria - 0; Metazoa - 0; Fungi - 0; Plants - 142; Viruses - 0; Other Eukaryotes - 0 (source: NCBI BLink).	20:stress/30:signalling
AT3G05510	protein_coding		Phospholipid/glycerol acyltransferase family protein	1	0	1	-0.225554	0.170364	0.950921	0.52802	0.166829	0.00344699	0.380584	0.163368	0.037687	-0.0781183	0.166975	0.858331	Chr3	1593830	1595082	1253	mergedPeak-507	upstream	2		Phospholipid/glycerol acyltransferase family protein; FUNCTIONS IN: acyltransferase activity; INVOLVED IN: metabolic process; EXPRESSED IN: 20 plant structures; EXPRESSED DURING: 12 growth stages; CONTAINS InterPro DOMAIN/s: Phospholipid/glycerol acyltransferase (InterPro:IPR002123), Tafazzin (InterPro:IPR000872); BEST Arabidopsis thaliana protein match is: Phospholipid/glycerol acyltransferase f…	11:lipid metabolism
AT3G05830	protein_coding			1	0	1	0.278535	0.182669	0.893281	0.582282	0.177122	0.00232164	0.490991	0.175493	0.0112022	0.369827	0.18109	0.240183	Chr3	1738602	1738987	386	mergedPeak-510	overlapEnd	3	Encodes alpha-helical IF (intermediate filament)-like protein.	unknown protein; BEST Arabidopsis thaliana protein match is: unknown protein (TAIR:AT5G26770.1); Has 58119 Blast hits to 29878 proteins in 2086 species: Archae - 743; Bacteria - 6396; Metazoa - 31988; Fungi - 4358; Plants - 2396; Viruses - 181; Other Eukaryotes - 12057 (source: NCBI BLink).	35:not assigned
AT3G45970	protein_coding	EXLA1	expansin-like A1	1	0	1	0.18914	0.255646	0.996544	0.612398	0.246385	0.0242328	0.0545819	0.238461	0.864385	0.746956	0.248018	0.0511229	Chr3	16896459	16897757	1299	mergedPeak-664	overlapEnd	2	member of EXPANSIN-LIKE. Naming convention from the Expansin Working Group (Kende et al, 2004. Plant Mol Bio)	expansin-like A1 (EXLA1); INVOLVED IN: unidimensional cell growth, plant-type cell wall loosening; LOCATED IN: cell wall, plant-type cell wall; EXPRESSED IN: 20 plant structures; EXPRESSED DURING: 10 growth stages; CONTAINS InterPro DOMAIN/s: Barwin-related endoglucanase (InterPro:IPR009009), Pollen allergen, N-terminal (InterPro:IPR014734), Rare lipoprotein A (InterPro:IPR005132), Expansin/Lol p…	10:cell wall
AT3G45970	protein_coding	EXLA1	expansin-like A1	1	0	1	0.18914	0.255646	0.996544	0.612398	0.246385	0.0242328	0.0545819	0.238461	0.864385	0.746956	0.248018	0.0511229	Chr3	16893854	16894378	525	mergedPeak-663	upstream	4	member of EXPANSIN-LIKE. Naming convention from the Expansin Working Group (Kende et al, 2004. Plant Mol Bio)	expansin-like A1 (EXLA1); INVOLVED IN: unidimensional cell growth, plant-type cell wall loosening; LOCATED IN: cell wall, plant-type cell wall; EXPRESSED IN: 20 plant structures; EXPRESSED DURING: 10 growth stages; CONTAINS InterPro DOMAIN/s: Barwin-related endoglucanase (InterPro:IPR009009), Pollen allergen, N-terminal (InterPro:IPR014734), Rare lipoprotein A (InterPro:IPR005132), Expansin/Lol p…	10:cell wall
AT3G48090	protein_coding	EDS1	alpha/beta-Hydrolases superfamily protein	1	0	1	0.110293	0.19477	0.996544	0.667711	0.193087	0.00130696	0.445377	0.192227	0.0388327	0.332627	0.193917	0.351201	Chr3	17759075	17760058	984	mergedPeak-675	upstream	2	Component of R gene-mediated disease resistance in Arabidopsis thaliana with homology to eukaryotic lipases.	enhanced disease susceptibility 1 (EDS1); CONTAINS InterPro DOMAIN/s: Lipase, class 3 (InterPro:IPR002921); BEST Arabidopsis thaliana protein match is: alpha/beta-Hydrolases superfamily protein (TAIR:AT3G48080.1); Has 536 Blast hits to 485 proteins in 45 species: Archae - 0; Bacteria - 4; Metazoa - 2; Fungi - 2; Plants - 491; Viruses - 0; Other Eukaryotes - 37 (source: NCBI BLink).	20:stress
AT3G52570	protein_coding		alpha/beta-Hydrolases superfamily protein	1	0	1	0.00476095	0.178412	0.999224	0.566351	0.17237	0.00233551	0.445543	0.169214	0.0175602	0.125569	0.175365	0.7577	Chr3	19500782	19501178	397	mergedPeak-705	overlapStart	3		alpha/beta-Hydrolases superfamily protein; FUNCTIONS IN: ATP binding; INVOLVED IN: intracellular protein transport, GPI anchor metabolic process; LOCATED IN: mitochondrion; EXPRESSED IN: 22 plant structures; EXPRESSED DURING: 11 growth stages; CONTAINS InterPro DOMAIN/s: PGAP1-like (InterPro:IPR012908); BEST Arabidopsis thaliana protein match is: alpha/beta-Hydrolases superfamily protein (TAIR:AT…	35:not assigned
AT3G55980	protein_coding	SZF1	salt-inducible zinc finger 1	1	0	1	-0.027949	0.110427	0.996544	0.692609	0.10674	4.52143e-10	0.485804	0.104442	1.22847e-05	0.178856	0.108207	0.373574	Chr3	20776461	20779313	2853	mergedPeak-721	overlapEnd	4		salt-inducible zinc finger 1 (SZF1); CONTAINS InterPro DOMAIN/s: Zinc finger, CCCH-type (InterPro:IPR000571), Ankyrin repeat-containing domain (InterPro:IPR020683), Ankyrin repeat (InterPro:IPR002110); BEST Arabidopsis thaliana protein match is: zinc finger (CCCH-type) family protein (TAIR:AT2G40140.2); Has 1623 Blast hits to 1414 proteins in 181 species: Archae - 2; Bacteria - 49; Metazoa - 777;…	27:RNA
AT4G00980	protein_coding		zinc knuckle (CCHC-type) family protein	1	0	1	-0.422311	0.272508	0.880754	0.609373	0.267551	0.0404303	0.154138	0.253901	0.63146	0.0329242	0.25912	0.965154	Chr4	424613	425052	440	mergedPeak-282	upstream	3		zinc knuckle (CCHC-type) family protein; FUNCTIONS IN: zinc ion binding, nucleic acid binding; INVOLVED IN: biological_process unknown; LOCATED IN: cellular_component unknown; EXPRESSED IN: 13 plant structures; EXPRESSED DURING: 7 growth stages; CONTAINS InterPro DOMAIN/s: Zinc finger, CCHC-type (InterPro:IPR001878), DEK, C-terminal (InterPro:IPR014876); BEST Arabidopsis thaliana protein match is…	27:RNA
AT4G17615	protein_coding	CBL1	calcineurin B-like protein 1	1	0	1	0.0601344	0.123006	0.996544	0.503222	0.116755	4.88461e-05	0.442501	0.114146	0.000314604	0.120855	0.120533	0.642398	Chr4	9815188	9815452	265	mergedPeak-361	upstream	3	Member of AtCBL (Calcineurin B-like Calcium Sensor Proteins) family. Protein level is increased upon high salt, mannitol, and cold stresses. CBL1 interacts with CIPK23 and recruits the kinase to the plasma membrane where the substrate(s) of CIPK23 may reside. CBL1 localization is regulated by protein modification including myristolation and acylation.	calcineurin B-like protein 1 (CBL1); FUNCTIONS IN: calcium ion binding; INVOLVED IN: in 9 processes; LOCATED IN: plasma membrane, cytoplasm; EXPRESSED IN: 28 plant structures; EXPRESSED DURING: 14 growth stages; CONTAINS InterPro DOMAIN/s: EF-Hand 1, calcium-binding site (InterPro:IPR018247), Calcineurin B protein (InterPro:IPR015757), Recoverin (InterPro:IPR001125), EF-HAND 2 (InterPro:IPR018249…	30:signalling/36:metal
AT4G17770	protein_coding	TPS5	trehalose phosphatase/synthase 5	1	0	1	-0.226001	0.165993	0.943523	0.593789	0.165277	0.000815017	0.275096	0.16438	0.148452	0.0926917	0.165099	0.821421	Chr4	9873419	9873783	365	mergedPeak-364	upstream	2	Encodes an enzyme putatively involved in trehalose biosynthesis. The protein has a trehalose synthase (TPS)-like domain that may or may not be active as well as a trehalose phosphatase (TPP)-like domain. Phosphorylated TPS5 extracted from Arabidopsis cells binds directly to 14-3-3 isoforms.	trehalose phosphatase/synthase 5 (TPS5); FUNCTIONS IN: transferase activity, transferring glycosyl groups, trehalose-phosphatase activity; INVOLVED IN: trehalose biosynthetic process, metabolic process; EXPRESSED IN: 24 plant structures; EXPRESSED DURING: 13 growth stages; CONTAINS InterPro DOMAIN/s: HAD-superfamily hydrolase, subfamily IIB (InterPro:IPR006379), Glycosyl transferase, family 20 (I…	3:minor CHO metabolism
AT4G17970	protein_coding	ALMT12	aluminum-activated, malate transporter 12	1	0	1	-0.26517	0.216912	0.975589	0.745168	0.212324	0.001092	0.218722	0.205255	0.377567	0.261276	0.209997	0.540043	Chr4	9978007	9978345	339	mergedPeak-365	downstream	3	Anion transporter involved in stomatal closure. Gene has 3 splicing variants.	aluminum-activated, malate transporter 12 (ALMT12); CONTAINS InterPro DOMAIN/s: Malate transporter, aliminium toerance (InterPro:IPR020966); BEST Arabidopsis thaliana protein match is: Aluminium activated malate transporter family protein (TAIR:AT5G46610.1); Has 747 Blast hits to 732 proteins in 202 species: Archae - 0; Bacteria - 352; Metazoa - 0; Fungi - 13; Plants - 354; Viruses - 0; Other Euk…	35:not assigned
AT4G23180	protein_coding	CRK10	cysteine-rich RLK (RECEPTOR-like protein kinase) 10	1	0	1	0.280059	0.128162	0.618485	0.615894	0.126257	3.69915e-06	0.39997	0.125469	0.00348847	0.495984	0.127386	0.00584132	Chr4	12138272	12141456	3185	mergedPeak-394	overlapEnd	2	Encodes a receptor-like protein kinase. Naming convention from Chen et al 2003 (PMID 14756307)	cysteine-rich RLK (RECEPTOR-like protein kinase) 10 (CRK10); FUNCTIONS IN: protein serine/threonine kinase activity, protein kinase activity, kinase activity, ATP binding; INVOLVED IN: protein amino acid phosphorylation; LOCATED IN: plasma membrane; EXPRESSED IN: 22 plant structures; EXPRESSED DURING: 13 growth stages; CONTAINS InterPro DOMAIN/s: Protein kinase, ATP binding site (InterPro:IPR0174…	30:signalling
AT4G23630	protein_coding	RTNLB1	VIRB2-interacting protein 1	1	0	1	0.00502607	0.11768	0.999224	0.550138	0.117351	9.07967e-06	0.483007	0.11722	0.000120144	0.0721568	0.117549	0.803159	Chr4	12319813	12320328	516	mergedPeak-395	overlapEnd	4		VIRB2-interacting protein 1 (BTI1); INVOLVED IN: biological_process unknown; LOCATED IN: endoplasmic reticulum, plasma membrane, endoplasmic reticulum membrane, vacuole; EXPRESSED IN: 26 plant structures; EXPRESSED DURING: 15 growth stages; CONTAINS InterPro DOMAIN/s: Reticulon (InterPro:IPR003388); BEST Arabidopsis thaliana protein match is: VIRB2-interacting protein 2 (TAIR:AT4G11220.1); Has 12…	20:stress
AT4G24570	protein_coding	PUMP4	dicarboxylate carrier 2	1	0	1	0.0574702	0.233089	0.996544	0.80944	0.220853	0.000626466	0.24292	0.209536	0.333277	0.62399	0.222395	0.0768823	Chr4	12685850	12686293	444	mergedPeak-401	upstream	2	Encodes one of the mitochondrial dicarboxylate carriers (DIC): DIC1 (AT2G22500), DIC2 (AT4G24570), DIC3 (AT5G09470).	dicarboxylate carrier 2 (DIC2); FUNCTIONS IN: binding, dicarboxylic acid transmembrane transporter activity; INVOLVED IN: transport, mitochondrial transport; LOCATED IN: mitochondrial inner membrane, membrane; EXPRESSED IN: 24 plant structures; EXPRESSED DURING: 14 growth stages; CONTAINS InterPro DOMAIN/s: Mitochondrial carrier protein (InterPro:IPR002067), Mitochondrial substrate carrier (Inter…	9:mitochondrial electron transport / ATP synthesis
AT4G24570	protein_coding	PUMP4	dicarboxylate carrier 2	1	0	1	0.0574702	0.233089	0.996544	0.80944	0.220853	0.000626466	0.24292	0.209536	0.333277	0.62399	0.222395	0.0768823	Chr4	12686504	12688602	2099	mergedPeak-402	overlapEnd	4	Encodes one of the mitochondrial dicarboxylate carriers (DIC): DIC1 (AT2G22500), DIC2 (AT4G24570), DIC3 (AT5G09470).	dicarboxylate carrier 2 (DIC2); FUNCTIONS IN: binding, dicarboxylic acid transmembrane transporter activity; INVOLVED IN: transport, mitochondrial transport; LOCATED IN: mitochondrial inner membrane, membrane; EXPRESSED IN: 24 plant structures; EXPRESSED DURING: 14 growth stages; CONTAINS InterPro DOMAIN/s: Mitochondrial carrier protein (InterPro:IPR002067), Mitochondrial substrate carrier (Inter…	9:mitochondrial electron transport / ATP synthesis
AT4G34710	protein_coding	ADC2	arginine decarboxylase 2	1	0	1	-0.153907	0.159237	0.996544	0.774533	0.158889	3.76173e-06	0.446301	0.158585	0.0106879	0.174324	0.158933	0.603143	Chr4	16561205	16562056	852	mergedPeak-470	inside	2	encodes a arginine decarboxylase (ADC), a rate-limiting enzyme that catalyzes the first step of polyamine (PA) biosynthesis via ADC pathway in Arabidopsis thaliana. Arabidopsis genome has two ADC paralogs, ADC1 and ADC2. ADC2 is stress-inducible (osmotic stress). Double mutant analysis showed that ADC genes are essential for the production of PA, and are required for normal seed development. Over…	arginine decarboxylase 2 (ADC2); CONTAINS InterPro DOMAIN/s: Orn/DAP/Arg decarboxylase 2, C-terminal (InterPro:IPR022643), Orn/DAP/Arg decarboxylase 2, conserved site (InterPro:IPR022657), Orn/DAP/Arg decarboxylase 2, pyridoxal-phosphate binding site (InterPro:IPR022653), Ornithine/DAP/Arg decarboxylase (InterPro:IPR000183), Arginine decarboxylase (InterPro:IPR002985), Orn/DAP/Arg decarboxylase 2…	22:polyamine metabolism
AT4G34970	protein_coding	ADF9	actin depolymerizing factor 9	1	0	1	-0.241559	0.273406	0.996544	0.898624	0.264986	0.00164274	0.414473	0.254909	0.161195	0.242592	0.263651	0.676396	Chr4	16655079	16655463	385	mergedPeak-471	downstream	4		actin depolymerizing factor 9 (ADF9); FUNCTIONS IN: actin binding; INVOLVED IN: biological_process unknown; LOCATED IN: intracellular; EXPRESSED IN: 8 plant structures; EXPRESSED DURING: 4 anthesis, petal differentiation and expansion stage; CONTAINS InterPro DOMAIN/s: Actin-binding, cofilin/tropomyosin type (InterPro:IPR002108); BEST Arabidopsis thaliana protein match is: actin depolymerizing fa…	31:cell
AT5G02620	protein_coding	ANK1	ankyrin-like1	1	0	1	-0.000545209	0.0990243	1	0.53749	0.0971724	1.29884e-07	0.453178	0.0963216	9.61624e-06	0.0837668	0.0981895	0.706473	Chr5	588852	589092	241	mergedPeak-12	upstream	2	Encodes a member of the ankyrin repeat protein. Localized in the endoplasmic reticulum.	ankyrin-like1 (ANK1); LOCATED IN: endoplasmic reticulum, plasma membrane; EXPRESSED IN: 22 plant structures; EXPRESSED DURING: 13 growth stages; CONTAINS InterPro DOMAIN/s: Ankyrin repeat-containing domain (InterPro:IPR020683), Ankyrin repeat (InterPro:IPR002110); BEST Arabidopsis thaliana protein match is: Ankyrin repeat family protein (TAIR:AT1G07710.1); Has 75028 Blast hits to 30555 proteins i…	31:cell
AT5G03435	protein_coding		Ca2+dependent plant phosphoribosyltransferase family protein	1	0	1	-0.226531	0.579939	0.996544	2.22176	0.53607	9.76676e-05	0.434183	0.472258	0.45365	1.56105	0.521522	0.0529773	Chr5	858363	858698	336	mergedPeak-15	upstream	2		Ca2+dependent plant phosphoribosyltransferase family protein; CONTAINS InterPro DOMAIN/s: C2 membrane targeting protein (InterPro:IPR018029), C2 calcium/lipid-binding domain, CaLB (InterPro:IPR008973), Phosphoribosyltransferase C-terminal (InterPro:IPR013583), C2 calcium-dependent membrane targeting (InterPro:IPR000008); BEST Arabidopsis thaliana protein match is: Ca2+dependent plant phosphoribos…	35:not assigned
AT5G05960	protein_coding		Bifunctional inhibitor/lipid-transfer protein/seed storage 2S albumin superfamily protein	1	0	1	0.0680367	0.24266	0.996544	1.32177	0.234563	7.34369e-08	0.100999	0.225782	0.729116	1.28881	0.234182	1.41126e-05	Chr5	1788434	1788819	386	mergedPeak-24	upstream	4		Bifunctional inhibitor/lipid-transfer protein/seed storage 2S albumin superfamily protein; FUNCTIONS IN: lipid binding; INVOLVED IN: lipid transport; LOCATED IN: endomembrane system; EXPRESSED IN: 18 plant structures; EXPRESSED DURING: 10 growth stages; CONTAINS InterPro DOMAIN/s: Bifunctional inhibitor/plant lipid transfer protein/seed storage (InterPro:IPR016140), Plant lipid transfer protein/s…	26:misc
AT5G13110	protein_coding	G6PD2	glucose-6-phosphate dehydrogenase 2	1	0	1	0.0546372	0.138494	0.996544	0.713406	0.135307	5.13016e-07	0.491774	0.133565	0.000650321	0.276269	0.136792	0.246432	Chr5	4161825	4162491	667	mergedPeak-51	downstream	4	Encodes a plastidic glucose-6-phosphate dehydrogenase that is sensitive to reduction by DTT and whose mRNA is most highly expressed in root.	glucose-6-phosphate dehydrogenase 2 (G6PD2); CONTAINS InterPro DOMAIN/s: Glucose-6-phosphate dehydrogenase, C-terminal (InterPro:IPR022675), Glucose-6-phosphate dehydrogenase, active site (InterPro:IPR019796), NAD(P)-binding domain (InterPro:IPR016040), Glucose-6-phosphate dehydrogenase (InterPro:IPR001282), Glucose-6-phosphate dehydrogenase, NAD-binding (InterPro:IPR022674); BEST Arabidopsis tha…	7:OPP
AT5G24590	protein_coding	NAC091	TCV-interacting protein	1	0	1	-0.028522	0.114124	0.996544	0.506194	0.110703	1.5448e-05	0.187179	0.107361	0.130588	0.290493	0.110885	0.104181	Chr5	8417605	8418647	1043	mergedPeak-99	inside	2	Member of NAc protein family. Interacts with turnip crinkle virus (TCV) capsid protein. Transcription factor involved in regulating the defense response of Arabidopsis to TCV.	TCV-interacting protein (TIP); CONTAINS InterPro DOMAIN/s: No apical meristem (NAM) protein (InterPro:IPR003441); BEST Arabidopsis thaliana protein match is: NAC domain containing protein 62 (TAIR:AT3G49530.1); Has 2952 Blast hits to 2945 proteins in 75 species: Archae - 0; Bacteria - 0; Metazoa - 0; Fungi - 0; Plants - 2952; Viruses - 0; Other Eukaryotes - 0 (source: NCBI BLink).	27:RNA
AT5G44070	protein_coding	PCS1	phytochelatin synthase 1 (PCS1)	1	0	1	0.143753	0.136727	0.996544	0.652259	0.135222	4.79324e-06	0.41109	0.134444	0.00521979	0.384923	0.135958	0.0731572	Chr5	17735129	17737376	2248	mergedPeak-154	inside	2	Phytochelatin synthase gene confers tolerance to cadmium ions. Catalyzes phytochelatin (PC) synthesis from glutathione (GSH) in the presence of Cd2+, Zn2+, Cu2+ and Fe3+, but not by Co2+ or Ni2+.	CADMIUM SENSITIVE 1 (CAD1); FUNCTIONS IN: cadmium ion binding, copper ion binding, glutathione gamma-glutamylcysteinyltransferase activity; INVOLVED IN: in 6 processes; LOCATED IN: cytosol; EXPRESSED IN: 24 plant structures; EXPRESSED DURING: 13 growth stages; CONTAINS InterPro DOMAIN/s: Phytochelatin synthase, C-terminal (InterPro:IPR015407), Phytochelatin synthase (InterPro:IPR007719); BEST Ara…	15:metal handling/36:metal/40:nutrition&ionome
AT5G47910	protein_coding	RBOHD	respiratory burst oxidase homologue D	1	0	1	-0.0364579	0.165569	0.996544	0.739781	0.164941	2.28093e-05	0.463865	0.164516	0.010532	0.239458	0.165146	0.45146	Chr5	19397661	19398870	1210	mergedPeak-174	inside	2	NADPH/respiratory burst oxidase protein D (RbohD).Interacts with AtrbohF gene to fine tune the spatial control of ROI production and hypersensitive response to cell in and around infection site.	respiratory burst oxidase homologue D (RBOHD); FUNCTIONS IN: NAD(P)H oxidase activity; INVOLVED IN: oxygen and reactive oxygen species metabolic process, defense response to fungus, response to heat, defense response, negative regulation of programmed cell death; LOCATED IN: plasma membrane; EXPRESSED IN: 24 plant structures; EXPRESSED DURING: 13 growth stages; CONTAINS InterPro DOMAIN/s: Ferredo…	20:stress
AT5G47910	protein_coding	RBOHD	respiratory burst oxidase homologue D	1	0	1	-0.0364579	0.165569	0.996544	0.739781	0.164941	2.28093e-05	0.463865	0.164516	0.010532	0.239458	0.165146	0.45146	Chr5	19399035	19400404	1370	mergedPeak-175	inside	2	NADPH/respiratory burst oxidase protein D (RbohD).Interacts with AtrbohF gene to fine tune the spatial control of ROI production and hypersensitive response to cell in and around infection site.	respiratory burst oxidase homologue D (RBOHD); FUNCTIONS IN: NAD(P)H oxidase activity; INVOLVED IN: oxygen and reactive oxygen species metabolic process, defense response to fungus, response to heat, defense response, negative regulation of programmed cell death; LOCATED IN: plasma membrane; EXPRESSED IN: 24 plant structures; EXPRESSED DURING: 13 growth stages; CONTAINS InterPro DOMAIN/s: Ferredo…	20:stress
AT5G61450	protein_coding		P-loop containing nucleoside triphosphate hydrolases superfamily protein	1	0	1	0.0705946	0.123555	0.996544	0.607765	0.119163	1.24051e-06	0.489799	0.11722	9.48977e-05	0.18856	0.121682	0.411356	Chr5	24709461	24709828	368	mergedPeak-240	downstream	3		P-loop containing nucleoside triphosphate hydrolases superfamily protein; FUNCTIONS IN: molecular_function unknown; INVOLVED IN: biological_process unknown; LOCATED IN: chloroplast; EXPRESSED IN: 24 plant structures; EXPRESSED DURING: 12 growth stages; Has 1807 Blast hits to 1807 proteins in 277 species: Archae - 0; Bacteria - 0; Metazoa - 736; Fungi - 347; Plants - 385; Viruses - 0; Other Eukary…	35:not assigned
AT5G66540	protein_coding			1	0	1	-0.278262	0.138777	0.711092	0.637508	0.137135	1.08942e-05	0.480906	0.135633	0.00105585	-0.12166	0.137293	0.691143	Chr5	26555920	26556332	413	mergedPeak-273	downstream	4		FUNCTIONS IN: molecular_function unknown; INVOLVED IN: rRNA processing; LOCATED IN: cytosol, nucleolus, nucleus; EXPRESSED IN: 22 plant structures; EXPRESSED DURING: 12 growth stages; CONTAINS InterPro DOMAIN/s: U3 small nucleolar ribonucleoprotein complex, subunit Mpp10p (InterPro:IPR012173), Mpp10 protein (InterPro:IPR007151); Has 30201 Blast hits to 17322 proteins in 780 species: Archae - 12; …	29:protein

## Sheet: 1b_SPL7deprepr_lowCu_ChIPall
Schulten et al., Supplemental Data (2022). SPL7-dependent utilization of sugar. Plant Cell.
Supplemental Data Set 5. Genes exhibiting both SPL7-dependent regulation of transcript abundance and SPL7-binding peaks identified by ChIP-seq.
							WT -Cu/+Cu			spl7/WT -Cu			spl7 -Cu/+Cu			spl7/WT +Cu			ChIP-peak inforamtion (under Cu deficiency)							ChIP-peak inforamtion (Cu sufficient)							Annotation
AGI	Type	Araport11_short_name	Short_description	This_study	Bernal_et_al.	SUM_of_Methods	log2FoldChange	WT_Cu.lfcSE	WT_Cu.padj	log2FoldChange	WT_Cu.lfcSE	WT_Cu.padj	log2FoldChange	WT_Cu.lfcSE	WT_Cu.padj	log2FoldChange	WT_Cu.lfcSE	WT_Cu.padj	Chromosome	start	end	width	peak	feature	# of replicates with peak	Chromosome	start	end	width	peak	feature	replicates	Curator_summary	Computational_description	Mapman_category
AT1G05120	protein_coding		Helicase protein with RING/U-box domain	1	0	1	-0.0750873	0.117172	0.996544	0.586325	0.114531	1.12705e-06	0.304787	0.11219	0.0140293	0.20645	0.114885	0.324703	Chr1	1477584	1478710	1127	mergedPeak-966	upstream	2	Chr1	1477664	1478780	1117	mergedPeak-923	upstream	3		Helicase protein with RING/U-box domain; FUNCTIONS IN: helicase activity, DNA binding, zinc ion binding, ATP binding, nucleic acid binding; EXPRESSED IN: 24 plant structures; EXPRESSED DURING: 15 growth stages; CONTAINS InterPro DOMAIN/s: Zinc finger, RING-type, conserved site (InterPro:IPR017907), Zinc finger, RING-type (InterPro:IPR001841), Zinc finger, C3HC4 RING-type (InterPro:IPR018957), DEA…	27:RNA
AT1G07750	protein_coding		RmlC-like cupins superfamily protein	1	0	1	-0.195621	0.110483	0.797288	0.787227	0.108091	2.09518e-12	0.358506	0.105387	0.00173269	0.2331	0.10784	0.206237	Chr1	2406761	2407130	370	mergedPeak-978	upstream	3	Chr1	2406717	2407075	359	mergedPeak-936	upstream	2		RmlC-like cupins superfamily protein; FUNCTIONS IN: copper ion binding, zinc ion binding, nutrient reservoir activity; INVOLVED IN: biological_process unknown; LOCATED IN: cellular_component unknown; EXPRESSED IN: 26 plant structures; EXPRESSED DURING: 14 growth stages; CONTAINS InterPro DOMAIN/s: Cupin, RmlC-type (InterPro:IPR011051), Cupin 1 (InterPro:IPR006045), RmlC-like jelly roll fold (Inte…	33:development
AT1G08890	protein_coding	SUGTL4	Major facilitator superfamily protein	1	0	1	0.0684186	0.279328	0.996544	0.765893	0.272932	0.0101569	0.453328	0.268934	0.145225	0.380984	0.275422	0.48078	Chr1	2846469	2846805	337	mergedPeak-981	upstream	4	Chr1	2846434	2846912	479	mergedPeak-939	upstream	3		Major facilitator superfamily protein; FUNCTIONS IN: carbohydrate transmembrane transporter activity, sugar:hydrogen symporter activity; INVOLVED IN: transport, transmembrane transport; LOCATED IN: chloroplast, membrane; CONTAINS InterPro DOMAIN/s: Sugar transporter, conserved site (InterPro:IPR005829), Major facilitator superfamily (InterPro:IPR020846), General substrate transporter (InterPro:IP…	34:transport
AT1G20430	protein_coding			1	0	1	-0.0365605	0.119196	0.996544	0.578391	0.115752	2.07461e-06	0.413476	0.113571	0.000754966	0.128354	0.117079	0.603206	Chr1	7082543	7082761	219	mergedPeak-1039	downstream	2	Chr1	7082500	7082842	343	mergedPeak-995	downstream	2		unknown protein; Has 29 Blast hits to 29 proteins in 10 species: Archae - 0; Bacteria - 0; Metazoa - 0; Fungi - 0; Plants - 29; Viruses - 0; Other Eukaryotes - 0 (source: NCBI BLink).	35:not assigned
AT1G20430	protein_coding			1	0	1	-0.0365605	0.119196	0.996544	0.578391	0.115752	2.07461e-06	0.413476	0.113571	0.000754966	0.128354	0.117079	0.603206	Chr1	7084265	7085650	1386	mergedPeak-1040	upstream	2	Chr1	7084138	7085649	1512	mergedPeak-996	upstream	3		unknown protein; Has 29 Blast hits to 29 proteins in 10 species: Archae - 0; Bacteria - 0; Metazoa - 0; Fungi - 0; Plants - 29; Viruses - 0; Other Eukaryotes - 0 (source: NCBI BLink).	35:not assigned
AT1G20510	protein_coding	4CLL5	OPC-8:0 CoA ligase1	1	0	1	-0.0662211	0.167421	0.996544	0.748211	0.166361	2.15962e-05	0.435286	0.165556	0.0177343	0.246704	0.166621	0.438833	Chr1	7103082	7105764	2683	mergedPeak-1042	overlapEnd	2	Chr1	7103646	7105699	2054	mergedPeak-998	inside	2		OPC-8:0 CoA ligase1 (OPCL1); FUNCTIONS IN: 4-coumarate-CoA ligase activity; INVOLVED IN: phenylpropanoid metabolic process, jasmonic acid biosynthetic process, response to wounding; LOCATED IN: peroxisome; EXPRESSED IN: 22 plant structures; EXPRESSED DURING: 13 growth stages; CONTAINS InterPro DOMAIN/s: AMP-binding, conserved site (InterPro:IPR020845), AMP-dependent synthetase/ligase (InterPro:IP…	16:secondary metabolism
AT1G35140	protein_coding	EXL1	Phosphate-responsive 1 family protein	1	0	1	0.434033	0.318496	0.943523	0.887108	0.303042	0.00714594	0.317163	0.294502	0.371817	1.00398	0.310381	0.0318641	Chr1	12852035	12853596	1562	mergedPeak-1107	overlapEnd	4	Chr1	12852064	12853607	1544	mergedPeak-1063	overlapEnd	4	At1g35140 (At1g35140/T32G9_32) mRNA, complete cds	PHOSPHATE-INDUCED 1 (PHI-1); CONTAINS InterPro DOMAIN/s: Phosphate-induced protein 1 (InterPro:IPR006766); BEST Arabidopsis thaliana protein match is: Phosphate-responsive 1 family protein (TAIR:AT4G08950.1); Has 400 Blast hits to 400 proteins in 24 species: Archae - 0; Bacteria - 2; Metazoa - 0; Fungi - 0; Plants - 398; Viruses - 0; Other Eukaryotes - 0 (source: NCBI BLink).	30:signalling
AT1G55450	protein_coding		S-adenosyl-L-methionine-dependent methyltransferases superfamily protein	1	0	1	0.187062	0.107134	0.810371	0.552935	0.105373	5.83906e-07	0.346723	0.104519	0.00230175	0.393273	0.106294	0.0101693	Chr1	20704626	20706785	2160	mergedPeak-1158	overlapEnd	2	Chr1	20704676	20706646	1971	mergedPeak-1103	overlapEnd	3		S-adenosyl-L-methionine-dependent methyltransferases superfamily protein; FUNCTIONS IN: methyltransferase activity; INVOLVED IN: response to salt stress; EXPRESSED IN: 20 plant structures; EXPRESSED DURING: 13 growth stages; CONTAINS InterPro DOMAIN/s: Methyltransferase type 11 (InterPro:IPR013216); BEST Arabidopsis thaliana protein match is: S-adenosyl-L-methionine-dependent methyltransferases s…	33:development
AT1G60850	protein_coding	ATRPAC42	DNA-directed RNA polymerase family protein	1	0	1	-0.19431	0.137858	0.927552	0.587464	0.134379	3.75277e-05	0.456274	0.131662	0.00139379	-0.0631204	0.135211	0.858359	Chr1	22397483	22397847	365	mergedPeak-1176	downstream	3	Chr1	22397476	22397814	339	mergedPeak-1124	downstream	2		ATRPAC42; FUNCTIONS IN: DNA-directed RNA polymerase activity, protein dimerization activity, DNA binding; INVOLVED IN: transcription; LOCATED IN: nucleolus; EXPRESSED IN: 19 plant structures; EXPRESSED DURING: 10 growth stages; CONTAINS InterPro DOMAIN/s: DNA-directed RNA polymerase, insert domain (InterPro:IPR011262), DNA-directed RNA polymerase, dimerisation (InterPro:IPR011261), DNA-directed R…	27:RNA/38:FE
AT1G69295	protein_coding	PDCB4	plasmodesmata callose-binding protein 4	1	0	1	0.112967	0.104664	0.996281	0.620051	0.102474	6.70816e-09	0.332263	0.101108	0.00254768	0.400755	0.103328	0.00613633	Chr1	26049254	26049650	397	mergedPeak-1216	downstream	4	Chr1	26049264	26049671	408	mergedPeak-1162	downstream	4	Encodes a member of the X8-GPI family of proteins. It localizes to the plasmodesmata and is predicted to bind callose.	plasmodesmata callose-binding protein 4 (PDCB4); FUNCTIONS IN: callose binding, polysaccharide binding; INVOLVED IN: biological_process unknown; LOCATED IN: plasmodesma, plasma membrane, anchored to membrane; EXPRESSED IN: 22 plant structures; EXPRESSED DURING: 13 growth stages; CONTAINS InterPro DOMAIN/s: X8 (InterPro:IPR012946); BEST Arabidopsis thaliana protein match is: Carbohydrate-binding X…	26:misc
AT1G75060	protein_coding			1	0	1	-0.13196	0.327037	0.996544	0.820513	0.312518	0.0168167	0.0177686	0.290624	0.96417	0.670785	0.306183	0.198577	Chr1	28184375	28184710	336	mergedPeak-1248	upstream	3	Chr1	28184351	28184763	413	mergedPeak-1192	upstream	2		unknown protein; BEST Arabidopsis thaliana protein match is: unknown protein (TAIR:AT1G19330.2); Has 104 Blast hits to 104 proteins in 22 species: Archae - 0; Bacteria - 0; Metazoa - 0; Fungi - 0; Plants - 104; Viruses - 0; Other Eukaryotes - 0 (source: NCBI BLink).	35:not assigned
AT2G03800	protein_coding	GEK1	D-aminoacyl-tRNA deacylases	1	0	1	-0.0914263	0.129688	0.996544	0.556031	0.126623	3.44957e-05	0.457061	0.124851	0.000701947	0.00754405	0.127958	0.986198	Chr2	1154122	1154608	487	mergedPeak-775	upstream	4	Chr2	1154135	1154619	485	mergedPeak-735	upstream	4	encodes a D-aminoacyl-tRNA deacylase. Involved in detoxification of D-aminoacyl-tRNA. Mutants also show ethanol-hypersensitive phenotype.	GEKO1 (GEK1); CONTAINS InterPro DOMAIN/s: Uncharacterised conserved protein UCP016210 (InterPro:IPR018033), D-aminoacyl-tRNA deacylase (InterPro:IPR007508); Has 35333 Blast hits to 34131 proteins in 2444 species: Archae - 798; Bacteria - 22429; Metazoa - 974; Fungi - 991; Plants - 531; Viruses - 0; Other Eukaryotes - 9610 (source: NCBI BLink).	35:not assigned
AT2G05520	protein_coding	GRP3	glycine-rich protein 3	1	0	1	-0.19651	0.188467	0.996544	0.831341	0.188416	3.14905e-05	0.345407	0.188357	0.109834	0.289424	0.188409	0.416295	Chr2	2026804	2027158	355	mergedPeak-780	overlapEnd	2	Chr2	2026433	2026990	558	mergedPeak-740	inside	2	Encodes a glycine-rich protein that is expressed mainly in stems and leaves. mRNA levels are upregulated in response to ABA, salicylic acid and ethylene but downregulated in response to dessication.	glycine-rich protein 3 (GRP-3); FUNCTIONS IN: molecular_function unknown; INVOLVED IN: response to ethylene stimulus, response to desiccation, response to abscisic acid stimulus, response to salicylic acid stimulus; LOCATED IN: endomembrane system; EXPRESSED IN: 22 plant structures; EXPRESSED DURING: 14 growth stages; CONTAINS InterPro DOMAIN/s: Glycine rich protein (InterPro:IPR010800); BEST Ara…	35:not assigned
AT2G21660	protein_coding	RBG7	cold, circadian rhythm, and rna binding 2	1	0	1	-0.265398	0.185559	0.921958	0.636968	0.184958	0.00137281	-0.079301	0.183686	0.739124	0.450871	0.184292	0.137591	Chr2	9266646	9267216	571	mergedPeak-833	upstream	4	Chr2	9266694	9267192	499	mergedPeak-783	upstream	4	Encodes a small glycine-rich RNA binding protein that is part of a negative-feedback loop through which AtGRP7 regulates the circadian oscillations of its own transcript. Gene expression is induced by cold. GRP7 appears to promote stomatal opening and reduce tolerance under salt and dehydration stress conditions, but, promotes stomatal closing and thereby increases stress tolerance under conditio…	cold, circadian rhythm, and rna binding 2 (CCR2); FUNCTIONS IN: double-stranded DNA binding, RNA binding, single-stranded DNA binding; INVOLVED IN: in 12 processes; LOCATED IN: nucleus, chloroplast, peroxisome, cytoplasm; EXPRESSED IN: 27 plant structures; EXPRESSED DURING: 15 growth stages; CONTAINS InterPro DOMAIN/s: RNA recognition motif, glycine rich protein (InterPro:IPR015465), RNA recognit…	27:RNA
AT2G23120	protein_coding		Late embryogenesis abundant protein, group 6	1	0	1	0.0743033	0.112708	0.996544	0.928684	0.111887	8.85893e-16	0.441894	0.111297	0.000218628	0.561093	0.112123	0.000144597	Chr2	9842141	9842954	814	mergedPeak-841	overlapEnd	2	Chr2	9842109	9843043	935	mergedPeak-794	overlapEnd	3		Late embryogenesis abundant protein, group 6; FUNCTIONS IN: molecular_function unknown; INVOLVED IN: biological_process unknown; LOCATED IN: plasma membrane; EXPRESSED IN: 23 plant structures; EXPRESSED DURING: 14 growth stages; CONTAINS InterPro DOMAIN/s: Late embryogenesis abundant protein, group 6 (InterPro:IPR018930); BEST Arabidopsis thaliana protein match is: Late embryogenesis abundant pro…	35:not assigned
AT2G24390	protein_coding	AIG2LD	AIG2-like (avirulence induced gene) family protein	1	0	1	-0.0219322	0.136823	0.996544	0.571685	0.132912	5.06693e-05	0.323536	0.129913	0.0253852	0.226217	0.133911	0.360709	Chr2	10373434	10373743	310	mergedPeak-847	overlapStart	2	Chr2	10373364	10373705	342	mergedPeak-799	overlapStart	4		AIG2-like (avirulence induced gene) family protein; FUNCTIONS IN: molecular_function unknown; INVOLVED IN: biological_process unknown; LOCATED IN: endomembrane system; EXPRESSED IN: 11 plant structures; EXPRESSED DURING: 7 growth stages; CONTAINS InterPro DOMAIN/s: Butirosin biosynthesis, BtrG-like (InterPro:IPR013024), AIG2-like (InterPro:IPR009288); BEST Arabidopsis thaliana protein match is: A…	20:stress
AT2G24600	protein_coding		Ankyrin repeat family protein	1	1	2	0.0364695	0.258697	0.996544	0.936198	0.251914	0.000518915	0.403069	0.246398	0.158468	0.569599	0.253329	0.18512	Chr2	10451706	10454276	2571	mergedPeak-849	overlapEnd	2	Chr2	10451999	10454384	2386	mergedPeak-802	overlapEnd	3		Ankyrin repeat family protein; CONTAINS InterPro DOMAIN/s: Ankyrin repeat-containing domain (InterPro:IPR020683), Ankyrin repeat (InterPro:IPR002110); BEST Arabidopsis thaliana protein match is: Ankyrin repeat family protein (TAIR:AT1G10340.1); Has 23294 Blast hits to 11989 proteins in 581 species: Archae - 40; Bacteria - 1638; Metazoa - 13006; Fungi - 1656; Plants - 2370; Viruses - 127; Other Eu…	31:cell
AT2G26190	protein_coding	IQM4	calmodulin-binding family protein	1	0	1	0.183118	0.141425	0.95967	0.593788	0.139125	5.82959e-05	0.455647	0.138235	0.00246502	0.321259	0.14055	0.175652	Chr2	11147655	11150287	2633	mergedPeak-858	inside	2	Chr2	11149306	11150042	737	mergedPeak-811	inside	2		calmodulin-binding family protein; FUNCTIONS IN: calmodulin binding; INVOLVED IN: N-terminal protein myristoylation; EXPRESSED IN: 22 plant structures; EXPRESSED DURING: 13 growth stages; CONTAINS InterPro DOMAIN/s: IQ calmodulin-binding region (InterPro:IPR000048); BEST Arabidopsis thaliana protein match is: calmodulin-binding family protein (TAIR:AT4G33050.3); Has 368 Blast hits to 279 proteins…	30:signalling
AT2G32220	protein_coding	RPL27A	Ribosomal L27e protein family	1	0	1	-0.481397	0.201219	0.502374	0.641795	0.19919	0.00286854	0.17245	0.192949	0.467366	-0.0120521	0.195043	0.985294	Chr2	13675989	13676365	377	mergedPeak-888	upstream	3	Chr2	13675987	13676317	331	mergedPeak-842	upstream	4		Ribosomal L27e protein family; FUNCTIONS IN: structural constituent of ribosome; INVOLVED IN: translation; LOCATED IN: ribosome, cytosolic large ribosomal subunit, intracellular, membrane; EXPRESSED IN: 20 plant structures; EXPRESSED DURING: 13 growth stages; CONTAINS InterPro DOMAIN/s: Ribosomal protein L27e, conserved site (InterPro:IPR018262), Ribosomal protein L27e (InterPro:IPR001141); BEST …	29:protein
AT2G41010	protein_coding	CAMBP25	calmodulin (CAM)-binding protein of 25 kDa	1	0	1	0.0828239	0.162003	0.996544	0.89538	0.154477	2.95132e-08	0.464449	0.14917	0.00439984	0.513755	0.156951	0.0292701	Chr2	17113327	17114585	1259	mergedPeak-925	overlapEnd	2	Chr2	17113793	17114593	801	mergedPeak-878	overlapEnd	2	Encodes a novel calmodulin binding protein whose gene expression is induced by dehydration and ionic (salt) and non-ionic (mannitol) osmotic stress. Lines over-expressing this gene are more sensitive and anti-sense lines are more tolerant to osmotic stress, suggesting this gene may be a negative regulator of response to osmotic stress.	calmodulin (CAM)-binding protein of 25 kDa (CAMBP25); CONTAINS InterPro DOMAIN/s: VQ (InterPro:IPR008889); BEST Arabidopsis thaliana protein match is: VQ motif-containing protein (TAIR:AT3G56880.1); Has 142 Blast hits to 142 proteins in 12 species: Archae - 0; Bacteria - 0; Metazoa - 0; Fungi - 0; Plants - 142; Viruses - 0; Other Eukaryotes - 0 (source: NCBI BLink).	20:stress/30:signalling
AT3G05510	protein_coding		Phospholipid/glycerol acyltransferase family protein	1	0	1	-0.225554	0.170364	0.950921	0.52802	0.166829	0.00344699	0.380584	0.163368	0.037687	-0.0781183	0.166975	0.858331	Chr3	1593830	1595082	1253	mergedPeak-507	upstream	2	Chr3	1593953	1594917	965	mergedPeak-494	upstream	2		Phospholipid/glycerol acyltransferase family protein; FUNCTIONS IN: acyltransferase activity; INVOLVED IN: metabolic process; EXPRESSED IN: 20 plant structures; EXPRESSED DURING: 12 growth stages; CONTAINS InterPro DOMAIN/s: Phospholipid/glycerol acyltransferase (InterPro:IPR002123), Tafazzin (InterPro:IPR000872); BEST Arabidopsis thaliana protein match is: Phospholipid/glycerol acyltransferase f…	11:lipid metabolism
AT3G05830	protein_coding			1	0	1	0.278535	0.182669	0.893281	0.582282	0.177122	0.00232164	0.490991	0.175493	0.0112022	0.369827	0.18109	0.240183	Chr3	1738602	1738987	386	mergedPeak-510	overlapEnd	3	Chr3	1738616	1738975	360	mergedPeak-497	overlapEnd	4	Encodes alpha-helical IF (intermediate filament)-like protein.	unknown protein; BEST Arabidopsis thaliana protein match is: unknown protein (TAIR:AT5G26770.1); Has 58119 Blast hits to 29878 proteins in 2086 species: Archae - 743; Bacteria - 6396; Metazoa - 31988; Fungi - 4358; Plants - 2396; Viruses - 181; Other Eukaryotes - 12057 (source: NCBI BLink).	35:not assigned
AT3G45970	protein_coding	EXLA1	expansin-like A1	1	0	1	0.18914	0.255646	0.996544	0.612398	0.246385	0.0242328	0.0545819	0.238461	0.864385	0.746956	0.248018	0.0511229	Chr3	16893854	16894378	525	mergedPeak-663	upstream	4	Chr3	16893908	16894412	505	mergedPeak-621	upstream	4	member of EXPANSIN-LIKE. Naming convention from the Expansin Working Group (Kende et al, 2004. Plant Mol Bio)	expansin-like A1 (EXLA1); INVOLVED IN: unidimensional cell growth, plant-type cell wall loosening; LOCATED IN: cell wall, plant-type cell wall; EXPRESSED IN: 20 plant structures; EXPRESSED DURING: 10 growth stages; CONTAINS InterPro DOMAIN/s: Barwin-related endoglucanase (InterPro:IPR009009), Pollen allergen, N-terminal (InterPro:IPR014734), Rare lipoprotein A (InterPro:IPR005132), Expansin/Lol p…	10:cell wall
AT3G45970	protein_coding	EXLA1	expansin-like A1	1	0	1	0.18914	0.255646	0.996544	0.612398	0.246385	0.0242328	0.0545819	0.238461	0.864385	0.746956	0.248018	0.0511229	Chr3	16896459	16897757	1299	mergedPeak-664	overlapEnd	2	Chr3	16896489	16897816	1328	mergedPeak-622	overlapEnd	2	member of EXPANSIN-LIKE. Naming convention from the Expansin Working Group (Kende et al, 2004. Plant Mol Bio)	expansin-like A1 (EXLA1); INVOLVED IN: unidimensional cell growth, plant-type cell wall loosening; LOCATED IN: cell wall, plant-type cell wall; EXPRESSED IN: 20 plant structures; EXPRESSED DURING: 10 growth stages; CONTAINS InterPro DOMAIN/s: Barwin-related endoglucanase (InterPro:IPR009009), Pollen allergen, N-terminal (InterPro:IPR014734), Rare lipoprotein A (InterPro:IPR005132), Expansin/Lol p…	10:cell wall
AT3G52570	protein_coding		alpha/beta-Hydrolases superfamily protein	1	0	1	0.00476095	0.178412	0.999224	0.566351	0.17237	0.00233551	0.445543	0.169214	0.0175602	0.125569	0.175365	0.7577	Chr3	19500782	19501178	397	mergedPeak-705	overlapStart	3	Chr3	19500768	19501186	419	mergedPeak-661	overlapStart	4		alpha/beta-Hydrolases superfamily protein; FUNCTIONS IN: ATP binding; INVOLVED IN: intracellular protein transport, GPI anchor metabolic process; LOCATED IN: mitochondrion; EXPRESSED IN: 22 plant structures; EXPRESSED DURING: 11 growth stages; CONTAINS InterPro DOMAIN/s: PGAP1-like (InterPro:IPR012908); BEST Arabidopsis thaliana protein match is: alpha/beta-Hydrolases superfamily protein (TAIR:AT…	35:not assigned
AT3G55980	protein_coding	SZF1	salt-inducible zinc finger 1	1	0	1	-0.027949	0.110427	0.996544	0.692609	0.10674	4.52143e-10	0.485804	0.104442	1.22847e-05	0.178856	0.108207	0.373574	Chr3	20776461	20779313	2853	mergedPeak-721	overlapEnd	4	Chr3	20776445	20779256	2812	mergedPeak-674	overlapEnd	4		salt-inducible zinc finger 1 (SZF1); CONTAINS InterPro DOMAIN/s: Zinc finger, CCCH-type (InterPro:IPR000571), Ankyrin repeat-containing domain (InterPro:IPR020683), Ankyrin repeat (InterPro:IPR002110); BEST Arabidopsis thaliana protein match is: zinc finger (CCCH-type) family protein (TAIR:AT2G40140.2); Has 1623 Blast hits to 1414 proteins in 181 species: Archae - 2; Bacteria - 49; Metazoa - 777;…	27:RNA
AT4G00980	protein_coding		zinc knuckle (CCHC-type) family protein	1	0	1	-0.422311	0.272508	0.880754	0.609373	0.267551	0.0404303	0.154138	0.253901	0.63146	0.0329242	0.25912	0.965154	Chr4	424613	425052	440	mergedPeak-282	upstream	3	Chr4	424622	425056	435	mergedPeak-273	upstream	4		zinc knuckle (CCHC-type) family protein; FUNCTIONS IN: zinc ion binding, nucleic acid binding; INVOLVED IN: biological_process unknown; LOCATED IN: cellular_component unknown; EXPRESSED IN: 13 plant structures; EXPRESSED DURING: 7 growth stages; CONTAINS InterPro DOMAIN/s: Zinc finger, CCHC-type (InterPro:IPR001878), DEK, C-terminal (InterPro:IPR014876); BEST Arabidopsis thaliana protein match is…	27:RNA
AT4G17615	protein_coding	CBL1	calcineurin B-like protein 1	1	0	1	0.0601344	0.123006	0.996544	0.503222	0.116755	4.88461e-05	0.442501	0.114146	0.000314604	0.120855	0.120533	0.642398	Chr4	9815188	9815452	265	mergedPeak-361	upstream	3	Chr4	9815138	9815464	327	mergedPeak-343	upstream	3	Member of AtCBL (Calcineurin B-like Calcium Sensor Proteins) family. Protein level is increased upon high salt, mannitol, and cold stresses. CBL1 interacts with CIPK23 and recruits the kinase to the plasma membrane where the substrate(s) of CIPK23 may reside. CBL1 localization is regulated by protein modification including myristolation and acylation.	calcineurin B-like protein 1 (CBL1); FUNCTIONS IN: calcium ion binding; INVOLVED IN: in 9 processes; LOCATED IN: plasma membrane, cytoplasm; EXPRESSED IN: 28 plant structures; EXPRESSED DURING: 14 growth stages; CONTAINS InterPro DOMAIN/s: EF-Hand 1, calcium-binding site (InterPro:IPR018247), Calcineurin B protein (InterPro:IPR015757), Recoverin (InterPro:IPR001125), EF-HAND 2 (InterPro:IPR018249…	30:signalling/36:metal
AT4G17770	protein_coding	TPS5	trehalose phosphatase/synthase 5	1	0	1	-0.226001	0.165993	0.943523	0.593789	0.165277	0.000815017	0.275096	0.16438	0.148452	0.0926917	0.165099	0.821421	Chr4	9873419	9873783	365	mergedPeak-364	upstream	2	Chr4	9873434	9873797	364	mergedPeak-347	upstream	3	Encodes an enzyme putatively involved in trehalose biosynthesis. The protein has a trehalose synthase (TPS)-like domain that may or may not be active as well as a trehalose phosphatase (TPP)-like domain. Phosphorylated TPS5 extracted from Arabidopsis cells binds directly to 14-3-3 isoforms.	trehalose phosphatase/synthase 5 (TPS5); FUNCTIONS IN: transferase activity, transferring glycosyl groups, trehalose-phosphatase activity; INVOLVED IN: trehalose biosynthetic process, metabolic process; EXPRESSED IN: 24 plant structures; EXPRESSED DURING: 13 growth stages; CONTAINS InterPro DOMAIN/s: HAD-superfamily hydrolase, subfamily IIB (InterPro:IPR006379), Glycosyl transferase, family 20 (I…	3:minor CHO metabolism
AT4G17970	protein_coding	ALMT12	aluminum-activated, malate transporter 12	1	0	1	-0.26517	0.216912	0.975589	0.745168	0.212324	0.001092	0.218722	0.205255	0.377567	0.261276	0.209997	0.540043	Chr4	9978007	9978345	339	mergedPeak-365	downstream	3	Chr4	9978032	9978370	339	mergedPeak-348	downstream	2	Anion transporter involved in stomatal closure. Gene has 3 splicing variants.	aluminum-activated, malate transporter 12 (ALMT12); CONTAINS InterPro DOMAIN/s: Malate transporter, aliminium toerance (InterPro:IPR020966); BEST Arabidopsis thaliana protein match is: Aluminium activated malate transporter family protein (TAIR:AT5G46610.1); Has 747 Blast hits to 732 proteins in 202 species: Archae - 0; Bacteria - 352; Metazoa - 0; Fungi - 13; Plants - 354; Viruses - 0; Other Euk…	35:not assigned
AT4G23180	protein_coding	CRK10	cysteine-rich RLK (RECEPTOR-like protein kinase) 10	1	0	1	0.280059	0.128162	0.618485	0.615894	0.126257	3.69915e-06	0.39997	0.125469	0.00348847	0.495984	0.127386	0.00584132	Chr4	12138272	12141456	3185	mergedPeak-394	overlapEnd	2	Chr4	12138354	12141420	3067	mergedPeak-381	overlapEnd	3	Encodes a receptor-like protein kinase. Naming convention from Chen et al 2003 (PMID 14756307)	cysteine-rich RLK (RECEPTOR-like protein kinase) 10 (CRK10); FUNCTIONS IN: protein serine/threonine kinase activity, protein kinase activity, kinase activity, ATP binding; INVOLVED IN: protein amino acid phosphorylation; LOCATED IN: plasma membrane; EXPRESSED IN: 22 plant structures; EXPRESSED DURING: 13 growth stages; CONTAINS InterPro DOMAIN/s: Protein kinase, ATP binding site (InterPro:IPR0174…	30:signalling
AT4G23630	protein_coding	RTNLB1	VIRB2-interacting protein 1	1	0	1	0.00502607	0.11768	0.999224	0.550138	0.117351	9.07967e-06	0.483007	0.11722	0.000120144	0.0721568	0.117549	0.803159	Chr4	12319813	12320328	516	mergedPeak-395	overlapEnd	4	Chr4	12319851	12320324	474	mergedPeak-382	overlapEnd	4		VIRB2-interacting protein 1 (BTI1); INVOLVED IN: biological_process unknown; LOCATED IN: endoplasmic reticulum, plasma membrane, endoplasmic reticulum membrane, vacuole; EXPRESSED IN: 26 plant structures; EXPRESSED DURING: 15 growth stages; CONTAINS InterPro DOMAIN/s: Reticulon (InterPro:IPR003388); BEST Arabidopsis thaliana protein match is: VIRB2-interacting protein 2 (TAIR:AT4G11220.1); Has 12…	20:stress
AT4G24570	protein_coding	PUMP4	dicarboxylate carrier 2	1	0	1	0.0574702	0.233089	0.996544	0.80944	0.220853	0.000626466	0.24292	0.209536	0.333277	0.62399	0.222395	0.0768823	Chr4	12685850	12686293	444	mergedPeak-401	upstream	2	Chr4	12685977	12686259	283	mergedPeak-389	upstream	2	Encodes one of the mitochondrial dicarboxylate carriers (DIC): DIC1 (AT2G22500), DIC2 (AT4G24570), DIC3 (AT5G09470).	dicarboxylate carrier 2 (DIC2); FUNCTIONS IN: binding, dicarboxylic acid transmembrane transporter activity; INVOLVED IN: transport, mitochondrial transport; LOCATED IN: mitochondrial inner membrane, membrane; EXPRESSED IN: 24 plant structures; EXPRESSED DURING: 14 growth stages; CONTAINS InterPro DOMAIN/s: Mitochondrial carrier protein (InterPro:IPR002067), Mitochondrial substrate carrier (Inter…	9:mitochondrial electron transport / ATP synthesis
AT4G24570	protein_coding	PUMP4	dicarboxylate carrier 2	1	0	1	0.0574702	0.233089	0.996544	0.80944	0.220853	0.000626466	0.24292	0.209536	0.333277	0.62399	0.222395	0.0768823	Chr4	12686504	12688602	2099	mergedPeak-402	overlapEnd	4	Chr4	12686464	12688567	2104	mergedPeak-390	overlapEnd	4	Encodes one of the mitochondrial dicarboxylate carriers (DIC): DIC1 (AT2G22500), DIC2 (AT4G24570), DIC3 (AT5G09470).	dicarboxylate carrier 2 (DIC2); FUNCTIONS IN: binding, dicarboxylic acid transmembrane transporter activity; INVOLVED IN: transport, mitochondrial transport; LOCATED IN: mitochondrial inner membrane, membrane; EXPRESSED IN: 24 plant structures; EXPRESSED DURING: 14 growth stages; CONTAINS InterPro DOMAIN/s: Mitochondrial carrier protein (InterPro:IPR002067), Mitochondrial substrate carrier (Inter…	9:mitochondrial electron transport / ATP synthesis
AT4G34970	protein_coding	ADF9	actin depolymerizing factor 9	1	0	1	-0.241559	0.273406	0.996544	0.898624	0.264986	0.00164274	0.414473	0.254909	0.161195	0.242592	0.263651	0.676396	Chr4	16655079	16655463	385	mergedPeak-471	downstream	4	Chr4	16655033	16655471	439	mergedPeak-461	downstream	4		actin depolymerizing factor 9 (ADF9); FUNCTIONS IN: actin binding; INVOLVED IN: biological_process unknown; LOCATED IN: intracellular; EXPRESSED IN: 8 plant structures; EXPRESSED DURING: 4 anthesis, petal differentiation and expansion stage; CONTAINS InterPro DOMAIN/s: Actin-binding, cofilin/tropomyosin type (InterPro:IPR002108); BEST Arabidopsis thaliana protein match is: actin depolymerizing fa…	31:cell
AT5G02620	protein_coding	ANK1	ankyrin-like1	1	0	1	-0.000545209	0.0990243	1	0.53749	0.0971724	1.29884e-07	0.453178	0.0963216	9.61624e-06	0.0837668	0.0981895	0.706473	Chr5	588852	589092	241	mergedPeak-12	upstream	2	Chr5	588833	589134	302	mergedPeak-12	upstream	2	Encodes a member of the ankyrin repeat protein. Localized in the endoplasmic reticulum.	ankyrin-like1 (ANK1); LOCATED IN: endoplasmic reticulum, plasma membrane; EXPRESSED IN: 22 plant structures; EXPRESSED DURING: 13 growth stages; CONTAINS InterPro DOMAIN/s: Ankyrin repeat-containing domain (InterPro:IPR020683), Ankyrin repeat (InterPro:IPR002110); BEST Arabidopsis thaliana protein match is: Ankyrin repeat family protein (TAIR:AT1G07710.1); Has 75028 Blast hits to 30555 proteins i…	31:cell
AT5G03435	protein_coding		Ca2+dependent plant phosphoribosyltransferase family protein	1	0	1	-0.226531	0.579939	0.996544	2.22176	0.53607	9.76676e-05	0.434183	0.472258	0.45365	1.56105	0.521522	0.0529773	Chr5	858363	858698	336	mergedPeak-15	upstream	2	Chr5	858369	858674	306	mergedPeak-15	upstream	2		Ca2+dependent plant phosphoribosyltransferase family protein; CONTAINS InterPro DOMAIN/s: C2 membrane targeting protein (InterPro:IPR018029), C2 calcium/lipid-binding domain, CaLB (InterPro:IPR008973), Phosphoribosyltransferase C-terminal (InterPro:IPR013583), C2 calcium-dependent membrane targeting (InterPro:IPR000008); BEST Arabidopsis thaliana protein match is: Ca2+dependent plant phosphoribos…	35:not assigned
AT5G05960	protein_coding		Bifunctional inhibitor/lipid-transfer protein/seed storage 2S albumin superfamily protein	1	0	1	0.0680367	0.24266	0.996544	1.32177	0.234563	7.34369e-08	0.100999	0.225782	0.729116	1.28881	0.234182	1.41126e-05	Chr5	1788434	1788819	386	mergedPeak-24	upstream	4	Chr5	1788396	1788858	463	mergedPeak-26	upstream	4		Bifunctional inhibitor/lipid-transfer protein/seed storage 2S albumin superfamily protein; FUNCTIONS IN: lipid binding; INVOLVED IN: lipid transport; LOCATED IN: endomembrane system; EXPRESSED IN: 18 plant structures; EXPRESSED DURING: 10 growth stages; CONTAINS InterPro DOMAIN/s: Bifunctional inhibitor/plant lipid transfer protein/seed storage (InterPro:IPR016140), Plant lipid transfer protein/s…	26:misc
AT5G13110	protein_coding	G6PD2	glucose-6-phosphate dehydrogenase 2	1	0	1	0.0546372	0.138494	0.996544	0.713406	0.135307	5.13016e-07	0.491774	0.133565	0.000650321	0.276269	0.136792	0.246432	Chr5	4161825	4162491	667	mergedPeak-51	downstream	4	Chr5	4161871	4162466	596	mergedPeak-54	downstream	4	Encodes a plastidic glucose-6-phosphate dehydrogenase that is sensitive to reduction by DTT and whose mRNA is most highly expressed in root.	glucose-6-phosphate dehydrogenase 2 (G6PD2); CONTAINS InterPro DOMAIN/s: Glucose-6-phosphate dehydrogenase, C-terminal (InterPro:IPR022675), Glucose-6-phosphate dehydrogenase, active site (InterPro:IPR019796), NAD(P)-binding domain (InterPro:IPR016040), Glucose-6-phosphate dehydrogenase (InterPro:IPR001282), Glucose-6-phosphate dehydrogenase, NAD-binding (InterPro:IPR022674); BEST Arabidopsis tha…	7:OPP
AT5G47910	protein_coding	RBOHD	respiratory burst oxidase homologue D	1	0	1	-0.0364579	0.165569	0.996544	0.739781	0.164941	2.28093e-05	0.463865	0.164516	0.010532	0.239458	0.165146	0.45146	Chr5	19399035	19400404	1370	mergedPeak-175	inside	2	Chr5	19399289	19400243	955	mergedPeak-164	inside	2	NADPH/respiratory burst oxidase protein D (RbohD).Interacts with AtrbohF gene to fine tune the spatial control of ROI production and hypersensitive response to cell in and around infection site.	respiratory burst oxidase homologue D (RBOHD); FUNCTIONS IN: NAD(P)H oxidase activity; INVOLVED IN: oxygen and reactive oxygen species metabolic process, defense response to fungus, response to heat, defense response, negative regulation of programmed cell death; LOCATED IN: plasma membrane; EXPRESSED IN: 24 plant structures; EXPRESSED DURING: 13 growth stages; CONTAINS InterPro DOMAIN/s: Ferredo…	20:stress
AT5G61450	protein_coding		P-loop containing nucleoside triphosphate hydrolases superfamily protein	1	0	1	0.0705946	0.123555	0.996544	0.607765	0.119163	1.24051e-06	0.489799	0.11722	9.48977e-05	0.18856	0.121682	0.411356	Chr5	24709461	24709828	368	mergedPeak-240	downstream	3	Chr5	24709460	24709821	362	mergedPeak-229	downstream	3		P-loop containing nucleoside triphosphate hydrolases superfamily protein; FUNCTIONS IN: molecular_function unknown; INVOLVED IN: biological_process unknown; LOCATED IN: chloroplast; EXPRESSED IN: 24 plant structures; EXPRESSED DURING: 12 growth stages; Has 1807 Blast hits to 1807 proteins in 277 species: Archae - 0; Bacteria - 0; Metazoa - 736; Fungi - 347; Plants - 385; Viruses - 0; Other Eukary…	35:not assigned
AT5G66540	protein_coding			1	0	1	-0.278262	0.138777	0.711092	0.637508	0.137135	1.08942e-05	0.480906	0.135633	0.00105585	-0.12166	0.137293	0.691143	Chr5	26555920	26556332	413	mergedPeak-273	downstream	4	Chr5	26555934	26556333	400	mergedPeak-265	overlapEnd	4		FUNCTIONS IN: molecular_function unknown; INVOLVED IN: rRNA processing; LOCATED IN: cytosol, nucleolus, nucleus; EXPRESSED IN: 22 plant structures; EXPRESSED DURING: 12 growth stages; CONTAINS InterPro DOMAIN/s: U3 small nucleolar ribonucleoprotein complex, subunit Mpp10p (InterPro:IPR012173), Mpp10 protein (InterPro:IPR007151); Has 30201 Blast hits to 17322 proteins in 780 species: Archae - 12; …	29:protein

## Sheet: 2a_SPL7depact_conCu_ChIPconCu
Schulten et al., Supplemental Data (2022). SPL7-dependent utilization of sugar. Plant Cell.
Supplemental Data Set 5. Genes exhibiting both SPL7-dependent regulation of transcript abundance and SPL7-binding peaks identified by ChIP-seq.
uncorrected
				WT -Cu/+Cu			spl7/WT -Cu			spl7 -Cu/+Cu			spl7/WT +Cu			ChIP-peak_information							Annotation
AGI	Type	Araport11_short_name	Short_description	log2FoldChange	WT_Cu.lfcSE	WT_Cu.padj	log2FoldChange	WT_Cu.lfcSE	WT_Cu.padj	log2FoldChange	WT_Cu.lfcSE	WT_Cu.padj	log2FoldChange	WT_Cu.lfcSE	WT_Cu.padj	Chromosome	start	end	width	peak	feature	# of replicates with peak	Curator_summary	Computational_description	Mapman_category
AT1G02610	protein_coding		RING/FYVE/PHD zinc finger superfamily protein	-0.598707	0.24178	0.462799	0.296228	0.243109	0.300781	0.452492	0.243271	0.104313	-0.754972	0.241942	0.0411832	Chr1	552498	552976	479	mergedPeak-915	downstream	2		RING/FYVE/PHD zinc finger superfamily protein; FUNCTIONS IN: zinc ion binding; CONTAINS InterPro DOMAIN/s: Protein of unknown function DUF3675 (InterPro:IPR022143), Zinc finger, C3HC4 RING-type (InterPro:IPR018957), Zinc finger, RING-CH-type (InterPro:IPR011016); BEST Arabidopsis thaliana protein match is: RING/FYVE/PHD zinc finger superfamily protein (TAIR:AT4G02075.1); Has 1637 Blast hits to 16…	29:protein
AT1G11630	protein_coding		Tetratricopeptide repeat (TPR)-like superfamily protein	-0.143152	0.123207	0.985349	-0.200469	0.12516	0.162761	0.224281	0.128544	0.130254	-0.567902	0.126643	0.00095948	Chr1	3914507	3914911	405	mergedPeak-953	upstream	4		Tetratricopeptide repeat (TPR)-like superfamily protein; CONTAINS InterPro DOMAIN/s: Pentatricopeptide repeat (InterPro:IPR002885); BEST Arabidopsis thaliana protein match is: pentatricopeptide repeat 336 (TAIR:AT1G61870.1); Has 27426 Blast hits to 8035 proteins in 245 species: Archae - 4; Bacteria - 14; Metazoa - 220; Fungi - 290; Plants - 26279; Viruses - 0; Other Eukaryotes - 619 (source: NCBI…	35:not assigned
AT1G49500	protein_coding			-0.261241	0.163638	0.869172	-2.91261	0.172279	1.01754e-61	-2.27015	0.172974	1.71863e-37	-0.903704	0.164369	1.42887e-05	Chr1	18321400	18322226	827	mergedPeak-1086	inside	2		unknown protein; FUNCTIONS IN: molecular_function unknown; INVOLVED IN: biological_process unknown; LOCATED IN: endomembrane system; EXPRESSED IN: 19 plant structures; EXPRESSED DURING: 10 growth stages; BEST Arabidopsis thaliana protein match is: unknown protein (TAIR:AT3G19030.1); Has 24 Blast hits to 24 proteins in 2 species: Archae - 0; Bacteria - 0; Metazoa - 0; Fungi - 0; Plants - 24; Virus…	35:not assigned
AT1G57980	protein_coding	PUP23	Nucleotide-sugar transporter family protein	-0.161661	0.216853	0.996544	-1.51217	0.226592	1.36414e-10	-1.00941	0.228483	3.47646e-05	-0.664417	0.218828	0.049092	Chr1	21441089	21442826	1738	mergedPeak-1111	upstream	4		Nucleotide-sugar transporter family protein; CONTAINS InterPro DOMAIN/s: Protein of unknown function DUF250 (InterPro:IPR004853); BEST Arabidopsis thaliana protein match is: purine permease 17 (TAIR:AT1G57943.1); Has 334 Blast hits to 326 proteins in 17 species: Archae - 0; Bacteria - 4; Metazoa - 0; Fungi - 0; Plants - 328; Viruses - 0; Other Eukaryotes - 2 (source: NCBI BLink).	34:transport
AT1G70700	protein_coding	JAZ9	TIFY domain/Divergent CCT motif family protein	0.00074279	0.109812	1	-0.687578	0.110399	2.3019e-09	-0.176109	0.110843	0.172079	-0.510726	0.110259	0.00061723	Chr1	26655235	26656788	1554	mergedPeak-1174	inside	2	JAZ9 is a protein presumed to be involved in jasmonate signaling. JAZ9 transcript levels rise in response to a jasmonate stimulus. JAZ9 can interact with the COI1 F-box subunit of an SCF E3 ubiquitin ligase in a yeast-two-hybrid assay only in the presence of jasmonate-isoleucine (JA-ILE) or coronatine. The Jas domain appears to be important for JAZ9-COI1 interactions in the presence of coronatine…	TIFY7; CONTAINS InterPro DOMAIN/s: Tify (InterPro:IPR010399), CCT domain-like (InterPro:IPR018467); BEST Arabidopsis thaliana protein match is: jasmonate-zim-domain protein 4 (TAIR:AT1G48500.1); Has 360 Blast hits to 360 proteins in 27 species: Archae - 0; Bacteria - 0; Metazoa - 0; Fungi - 0; Plants - 360; Viruses - 0; Other Eukaryotes - 0 (source: NCBI BLink).	35:not assigned
AT1G75750	protein_coding	GASA1	GAST1 protein homolog 1	-0.587594	0.187662	0.190992	-0.340272	0.187953	0.110336	-0.0790736	0.188018	0.745654	-0.848792	0.187728	0.00087282	Chr1	28440687	28441039	353	mergedPeak-1195	downstream	3	GA-responsive GAST1 protein homolog regulated by BR and GA antagonistically. Possibly involved in cell elongation based on expression data	GAST1 protein homolog 1 (GASA1); CONTAINS InterPro DOMAIN/s: Gibberellin regulated protein (InterPro:IPR003854); BEST Arabidopsis thaliana protein match is: Gibberellin-regulated family protein (TAIR:AT2G18420.1); Has 473 Blast hits to 473 proteins in 44 species: Archae - 0; Bacteria - 0; Metazoa - 0; Fungi - 0; Plants - 473; Viruses - 0; Other Eukaryotes - 0 (source: NCBI BLink).	17:hormone metabolism
AT1G76600	protein_coding			-1.66479	0.422299	0.0249633	1.60325	0.422156	0.000381917	1.73725	0.42214	0.000122724	-1.79879	0.422282	0.00202339	Chr1	28746953	28748294	1342	mergedPeak-1200	overlapEnd	4		unknown protein; FUNCTIONS IN: molecular_function unknown; INVOLVED IN: N-terminal protein myristoylation; LOCATED IN: nucleolus, nucleus; EXPRESSED IN: 24 plant structures; EXPRESSED DURING: 15 growth stages; BEST Arabidopsis thaliana protein match is: unknown protein (TAIR:AT1G21010.1); Has 220 Blast hits to 220 proteins in 14 species: Archae - 0; Bacteria - 0; Metazoa - 0; Fungi - 0; Plants - …	35:not assigned
AT2G05540	protein_coding		Glycine-rich protein family	-0.148065	0.203456	0.996544	-1.43917	0.204433	1.15389e-11	-0.169248	0.205313	0.505303	-1.41798	0.20434	3.50445e-09	Chr2	2034228	2034631	404	mergedPeak-742	downstream	3		Glycine-rich protein family; LOCATED IN: endomembrane system; EXPRESSED IN: 20 plant structures; EXPRESSED DURING: 9 growth stages; CONTAINS InterPro DOMAIN/s: Glycine rich protein (InterPro:IPR010800); BEST Arabidopsis thaliana protein match is: glycine-rich protein 3 (TAIR:AT2G05520.4); Has 20980 Blast hits to 7546 proteins in 779 species: Archae - 6; Bacteria - 3254; Metazoa - 9284; Fungi - 16…	35:not assigned
AT2G20670	protein_coding		Protein of unknown function (DUF506)	-0.209603	0.175864	0.978947	0.0996032	0.175804	0.650941	0.447257	0.176406	0.0226461	-0.557256	0.176467	0.0377241	Chr2	8911420	8913438	2019	mergedPeak-778	overlapEnd	2		Protein of unknown function (DUF506) ; LOCATED IN: chloroplast; EXPRESSED IN: 22 plant structures; EXPRESSED DURING: 14 growth stages; CONTAINS InterPro DOMAIN/s: Protein of unknown function DUF506, plant (InterPro:IPR006502); BEST Arabidopsis thaliana protein match is: Protein of unknown function (DUF506) (TAIR:AT4G32480.1); Has 375 Blast hits to 373 proteins in 24 species: Archae - 0; Bacteria …	35:not assigned
AT2G30040	protein_coding	MAPKKK14	mitogen-activated protein kinase kinase kinase 14	-0.236869	0.191488	0.975589	-0.639744	0.195458	0.00243404	-0.144843	0.197722	0.557825	-0.731769	0.193799	0.00815415	Chr2	12821872	12823513	1642	mergedPeak-826	overlapEnd	3	member of MEKK subfamily	mitogen-activated protein kinase kinase kinase 14 (MAPKKK14); FUNCTIONS IN: protein serine/threonine kinase activity, protein kinase activity, kinase activity, ATP binding; INVOLVED IN: protein amino acid phosphorylation; EXPRESSED IN: 21 plant structures; EXPRESSED DURING: 11 growth stages; CONTAINS InterPro DOMAIN/s: Protein kinase, ATP binding site (InterPro:IPR017441), Protein kinase, catalyt…	29:protein
AT2G32150	protein_coding		Haloacid dehalogenase-like hydrolase (HAD) superfamily protein	-0.0971704	0.171374	0.996544	-0.351469	0.17164	0.0675859	0.189544	0.172098	0.360565	-0.638183	0.171832	0.00977578	Chr2	13659186	13661135	1950	mergedPeak-841	overlapEnd	2		Haloacid dehalogenase-like hydrolase (HAD) superfamily protein; FUNCTIONS IN: hydrolase activity, catalytic activity; INVOLVED IN: metabolic process; LOCATED IN: cellular_component unknown; EXPRESSED IN: 24 plant structures; EXPRESSED DURING: 13 growth stages; CONTAINS InterPro DOMAIN/s: Haloacid dehalogenase-like hydrolase (InterPro:IPR005834), Pyrimidine 5-nucleotidase (InterPro:IPR010237), HAD…	35:not assigned
AT4G01870	protein_coding		tolB protein-related	-1.2783	0.442137	0.28081	3.1024	0.441415	1.25012e-11	3.55462	0.442097	9.28414e-15	-1.73052	0.442817	0.00560062	Chr4	808153	808592	440	mergedPeak-280	overlapEnd	4		tolB protein-related; FUNCTIONS IN: molecular_function unknown; INVOLVED IN: response to cyclopentenone; LOCATED IN: membrane; EXPRESSED IN: 22 plant structures; EXPRESSED DURING: 13 growth stages; CONTAINS InterPro DOMAIN/s: WD40-like Beta Propeller (InterPro:IPR011659), Peptidase S9B, dipeptidylpeptidase IV N-terminal (InterPro:IPR002469), Six-bladed beta-propeller, TolB-like (InterPro:IPR01104…	35:not assigned
AT4G15765	protein_coding		FAD/NAD(P)-binding oxidoreductase family protein	-0.290156	0.213445	0.944405	0.165198	0.213355	0.52649	0.682772	0.2168	0.00393657	-0.80773	0.216888	0.00947805	Chr4	8979473	8979812	340	mergedPeak-334	upstream	2		FAD/NAD(P)-binding oxidoreductase family protein; FUNCTIONS IN: oxidoreductase activity, monooxygenase activity; INVOLVED IN: biological_process unknown; LOCATED IN: cellular_component unknown; CONTAINS InterPro DOMAIN/s: FAD dependent oxidoreductase (InterPro:IPR006076); BEST Arabidopsis thaliana protein match is: monooxygenase 1 (TAIR:AT4G15760.1); Has 427 Blast hits to 427 proteins in 107 spec…	26:misc
AT5G49480	protein_coding	ATCP1	Ca2+-binding protein 1	-0.94189	0.322761	0.273688	0.758912	0.322774	0.0339113	0.858245	0.322749	0.0163887	-1.04122	0.322736	0.0324027	Chr5	20070939	20071819	881	mergedPeak-174	overlapEnd	2	AtCP1 encodes a novel Ca2+-binding protein, which shares sequence similarities with calmodulins. The expression of AtCP1 is induced by NaCl.	Ca2+-binding protein 1 (CP1); FUNCTIONS IN: calcium ion binding; INVOLVED IN: hyperosmotic salinity response; LOCATED IN: cytosol; EXPRESSED IN: 25 plant structures; EXPRESSED DURING: 14 growth stages; CONTAINS InterPro DOMAIN/s: EF-Hand 1, calcium-binding site (InterPro:IPR018247), EF-HAND 2 (InterPro:IPR018249), EF-hand-like domain (InterPro:IPR011992), Calcium-binding EF-hand (InterPro:IPR0020…	30:signalling
AT5G54585	protein_coding			0.138431	0.179681	0.996544	-3.38514	0.194822	4.26493e-65	-2.55486	0.196081	5.7262e-37	-0.691845	0.181045	0.00718898	Chr5	22173870	22174308	439	mergedPeak-192	upstream	4		unknown protein; Has 30201 Blast hits to 17322 proteins in 780 species: Archae - 12; Bacteria - 1396; Metazoa - 17338; Fungi - 3422; Plants - 5037; Viruses - 0; Other Eukaryotes - 2996 (source: NCBI BLink).	35:not assigned
AT5G61350	protein_coding		Protein kinase superfamily protein	0.300636	0.241386	0.97518	-1.96768	0.254986	8.69326e-14	-0.809115	0.261783	0.0047225	-0.857931	0.248555	0.0197546	Chr5	24667136	24667379	244	mergedPeak-228	upstream	2		Protein kinase superfamily protein; FUNCTIONS IN: kinase activity; INVOLVED IN: protein amino acid phosphorylation; LOCATED IN: endomembrane system; EXPRESSED IN: male gametophyte, flower, cultured cell; EXPRESSED DURING: L mature pollen stage, M germinated pollen stage, 4 anthesis; CONTAINS InterPro DOMAIN/s: Malectin/receptor-like protein kinase (InterPro:IPR021720), Protein kinase, catalytic d…	30:signalling
corrected
				WT -Cu/+Cu			spl7/WT -Cu			spl7 -Cu/+Cu			spl7/WT +Cu			ChIP-peak_information							Annotation
AGI	Type	Araport11_short_name	Short_description	log2FoldChange	WT_Cu.lfcSE	WT_Cu.padj	log2FoldChange	WT_Cu.lfcSE	WT_Cu.padj	log2FoldChange	WT_Cu.lfcSE	WT_Cu.padj	log2FoldChange	WT_Cu.lfcSE	WT_Cu.padj	Chromosome	start	end	width	peak	feature	# of replicates with peak	Curator_summary	Computational_description	Mapman_category
AT1G02610	protein_coding		RING/FYVE/PHD zinc finger superfamily protein	-0.598707	0.24178	0.462799	0.296228	0.243109	0.300781	0.452492	0.243271	0.104313	-0.754972	0.241942	0.0411832	Chr1	552498	552976	479	mergedPeak-915	downstream	2		RING/FYVE/PHD zinc finger superfamily protein; FUNCTIONS IN: zinc ion binding; CONTAINS InterPro DOMAIN/s: Protein of unknown function DUF3675 (InterPro:IPR022143), Zinc finger, C3HC4 RING-type (InterPro:IPR018957), Zinc finger, RING-CH-type (InterPro:IPR011016); BEST Arabidopsis thaliana protein match is: RING/FYVE/PHD zinc finger superfamily protein (TAIR:AT4G02075.1); Has 1637 Blast hits to 16…	29:protein
AT1G11630	protein_coding		Tetratricopeptide repeat (TPR)-like superfamily protein	-0.143152	0.123207	0.985349	-0.200469	0.12516	0.162761	0.224281	0.128544	0.130254	-0.567902	0.126643	0.00095948	Chr1	3914507	3914911	405	mergedPeak-953	upstream	4		Tetratricopeptide repeat (TPR)-like superfamily protein; CONTAINS InterPro DOMAIN/s: Pentatricopeptide repeat (InterPro:IPR002885); BEST Arabidopsis thaliana protein match is: pentatricopeptide repeat 336 (TAIR:AT1G61870.1); Has 27426 Blast hits to 8035 proteins in 245 species: Archae - 4; Bacteria - 14; Metazoa - 220; Fungi - 290; Plants - 26279; Viruses - 0; Other Eukaryotes - 619 (source: NCBI…	35:not assigned
AT1G70700	protein_coding	JAZ9	TIFY domain/Divergent CCT motif family protein	0.00074279	0.109812	1	-0.687578	0.110399	2.3019e-09	-0.176109	0.110843	0.172079	-0.510726	0.110259	0.00061723	Chr1	26655235	26656788	1554	mergedPeak-1174	inside	2	JAZ9 is a protein presumed to be involved in jasmonate signaling. JAZ9 transcript levels rise in response to a jasmonate stimulus. JAZ9 can interact with the COI1 F-box subunit of an SCF E3 ubiquitin ligase in a yeast-two-hybrid assay only in the presence of jasmonate-isoleucine (JA-ILE) or coronatine. The Jas domain appears to be important for JAZ9-COI1 interactions in the presence of coronatine…	TIFY7; CONTAINS InterPro DOMAIN/s: Tify (InterPro:IPR010399), CCT domain-like (InterPro:IPR018467); BEST Arabidopsis thaliana protein match is: jasmonate-zim-domain protein 4 (TAIR:AT1G48500.1); Has 360 Blast hits to 360 proteins in 27 species: Archae - 0; Bacteria - 0; Metazoa - 0; Fungi - 0; Plants - 360; Viruses - 0; Other Eukaryotes - 0 (source: NCBI BLink).	35:not assigned
AT1G75750	protein_coding	GASA1	GAST1 protein homolog 1	-0.587594	0.187662	0.190992	-0.340272	0.187953	0.110336	-0.0790736	0.188018	0.745654	-0.848792	0.187728	0.00087282	Chr1	28440687	28441039	353	mergedPeak-1195	downstream	3	GA-responsive GAST1 protein homolog regulated by BR and GA antagonistically. Possibly involved in cell elongation based on expression data	GAST1 protein homolog 1 (GASA1); CONTAINS InterPro DOMAIN/s: Gibberellin regulated protein (InterPro:IPR003854); BEST Arabidopsis thaliana protein match is: Gibberellin-regulated family protein (TAIR:AT2G18420.1); Has 473 Blast hits to 473 proteins in 44 species: Archae - 0; Bacteria - 0; Metazoa - 0; Fungi - 0; Plants - 473; Viruses - 0; Other Eukaryotes - 0 (source: NCBI BLink).	17:hormone metabolism
AT1G76600	protein_coding			-1.66479	0.422299	0.0249633	1.60325	0.422156	0.000381917	1.73725	0.42214	0.000122724	-1.79879	0.422282	0.00202339	Chr1	28746953	28748294	1342	mergedPeak-1200	overlapEnd	4		unknown protein; FUNCTIONS IN: molecular_function unknown; INVOLVED IN: N-terminal protein myristoylation; LOCATED IN: nucleolus, nucleus; EXPRESSED IN: 24 plant structures; EXPRESSED DURING: 15 growth stages; BEST Arabidopsis thaliana protein match is: unknown protein (TAIR:AT1G21010.1); Has 220 Blast hits to 220 proteins in 14 species: Archae - 0; Bacteria - 0; Metazoa - 0; Fungi - 0; Plants - …	35:not assigned
AT2G05540	protein_coding		Glycine-rich protein family	-0.148065	0.203456	0.996544	-1.43917	0.204433	1.15389e-11	-0.169248	0.205313	0.505303	-1.41798	0.20434	3.50445e-09	Chr2	2034228	2034631	404	mergedPeak-742	downstream	3		Glycine-rich protein family; LOCATED IN: endomembrane system; EXPRESSED IN: 20 plant structures; EXPRESSED DURING: 9 growth stages; CONTAINS InterPro DOMAIN/s: Glycine rich protein (InterPro:IPR010800); BEST Arabidopsis thaliana protein match is: glycine-rich protein 3 (TAIR:AT2G05520.4); Has 20980 Blast hits to 7546 proteins in 779 species: Archae - 6; Bacteria - 3254; Metazoa - 9284; Fungi - 16…	35:not assigned
AT2G20670	protein_coding		Protein of unknown function (DUF506)	-0.209603	0.175864	0.978947	0.0996032	0.175804	0.650941	0.447257	0.176406	0.0226461	-0.557256	0.176467	0.0377241	Chr2	8911420	8913438	2019	mergedPeak-778	overlapEnd	2		Protein of unknown function (DUF506) ; LOCATED IN: chloroplast; EXPRESSED IN: 22 plant structures; EXPRESSED DURING: 14 growth stages; CONTAINS InterPro DOMAIN/s: Protein of unknown function DUF506, plant (InterPro:IPR006502); BEST Arabidopsis thaliana protein match is: Protein of unknown function (DUF506) (TAIR:AT4G32480.1); Has 375 Blast hits to 373 proteins in 24 species: Archae - 0; Bacteria …	35:not assigned
AT2G30040	protein_coding	MAPKKK14	mitogen-activated protein kinase kinase kinase 14	-0.236869	0.191488	0.975589	-0.639744	0.195458	0.00243404	-0.144843	0.197722	0.557825	-0.731769	0.193799	0.00815415	Chr2	12821872	12823513	1642	mergedPeak-826	overlapEnd	3	member of MEKK subfamily	mitogen-activated protein kinase kinase kinase 14 (MAPKKK14); FUNCTIONS IN: protein serine/threonine kinase activity, protein kinase activity, kinase activity, ATP binding; INVOLVED IN: protein amino acid phosphorylation; EXPRESSED IN: 21 plant structures; EXPRESSED DURING: 11 growth stages; CONTAINS InterPro DOMAIN/s: Protein kinase, ATP binding site (InterPro:IPR017441), Protein kinase, catalyt…	29:protein
AT2G32150	protein_coding		Haloacid dehalogenase-like hydrolase (HAD) superfamily protein	-0.0971704	0.171374	0.996544	-0.351469	0.17164	0.0675859	0.189544	0.172098	0.360565	-0.638183	0.171832	0.00977578	Chr2	13659186	13661135	1950	mergedPeak-841	overlapEnd	2		Haloacid dehalogenase-like hydrolase (HAD) superfamily protein; FUNCTIONS IN: hydrolase activity, catalytic activity; INVOLVED IN: metabolic process; LOCATED IN: cellular_component unknown; EXPRESSED IN: 24 plant structures; EXPRESSED DURING: 13 growth stages; CONTAINS InterPro DOMAIN/s: Haloacid dehalogenase-like hydrolase (InterPro:IPR005834), Pyrimidine 5-nucleotidase (InterPro:IPR010237), HAD…	35:not assigned
AT4G01870	protein_coding		tolB protein-related	-1.2783	0.442137	0.28081	3.1024	0.441415	1.25012e-11	3.55462	0.442097	9.28414e-15	-1.73052	0.442817	0.00560062	Chr4	808153	808592	440	mergedPeak-280	overlapEnd	4		tolB protein-related; FUNCTIONS IN: molecular_function unknown; INVOLVED IN: response to cyclopentenone; LOCATED IN: membrane; EXPRESSED IN: 22 plant structures; EXPRESSED DURING: 13 growth stages; CONTAINS InterPro DOMAIN/s: WD40-like Beta Propeller (InterPro:IPR011659), Peptidase S9B, dipeptidylpeptidase IV N-terminal (InterPro:IPR002469), Six-bladed beta-propeller, TolB-like (InterPro:IPR01104…	35:not assigned
AT4G15765	protein_coding		FAD/NAD(P)-binding oxidoreductase family protein	-0.290156	0.213445	0.944405	0.165198	0.213355	0.52649	0.682772	0.2168	0.00393657	-0.80773	0.216888	0.00947805	Chr4	8979473	8979812	340	mergedPeak-334	upstream	2		FAD/NAD(P)-binding oxidoreductase family protein; FUNCTIONS IN: oxidoreductase activity, monooxygenase activity; INVOLVED IN: biological_process unknown; LOCATED IN: cellular_component unknown; CONTAINS InterPro DOMAIN/s: FAD dependent oxidoreductase (InterPro:IPR006076); BEST Arabidopsis thaliana protein match is: monooxygenase 1 (TAIR:AT4G15760.1); Has 427 Blast hits to 427 proteins in 107 spec…	26:misc
AT5G49480	protein_coding	ATCP1	Ca2+-binding protein 1	-0.94189	0.322761	0.273688	0.758912	0.322774	0.0339113	0.858245	0.322749	0.0163887	-1.04122	0.322736	0.0324027	Chr5	20070939	20071819	881	mergedPeak-174	overlapEnd	2	AtCP1 encodes a novel Ca2+-binding protein, which shares sequence similarities with calmodulins. The expression of AtCP1 is induced by NaCl.	Ca2+-binding protein 1 (CP1); FUNCTIONS IN: calcium ion binding; INVOLVED IN: hyperosmotic salinity response; LOCATED IN: cytosol; EXPRESSED IN: 25 plant structures; EXPRESSED DURING: 14 growth stages; CONTAINS InterPro DOMAIN/s: EF-Hand 1, calcium-binding site (InterPro:IPR018247), EF-HAND 2 (InterPro:IPR018249), EF-hand-like domain (InterPro:IPR011992), Calcium-binding EF-hand (InterPro:IPR0020…	30:signalling

## Sheet: 2a_SPL7depact_conCu_ChIPlowCu
Schulten et al., Supplemental Data (2022). SPL7-dependent utilization of sugar. Plant Cell.
Supplemental Data Set 5. Genes exhibiting both SPL7-dependent regulation of transcript abundance and SPL7-binding peaks identified by ChIP-seq.
uncorrected
				WT -Cu/+Cu			spl7/WT -Cu			spl7 -Cu/+Cu			spl7/WT +Cu			ChIP-peak_information							Annotation
AGI	Type	Araport11_short_name	Short_description	log2FoldChange	WT_Cu.lfcSE	WT_Cu.padj	log2FoldChange	WT_Cu.lfcSE	WT_Cu.padj	log2FoldChange	WT_Cu.lfcSE	WT_Cu.padj	log2FoldChange	WT_Cu.lfcSE	WT_Cu.padj	Chromosome	start	end	width	peak	feature	# of replicates with peak	Curator_summary	Computational_description	Mapman_category
AT1G11630	protein_coding		Tetratricopeptide repeat (TPR)-like superfamily protein	-0.143152	0.123207	0.985349	-0.200469	0.12516	0.162761	0.224281	0.128544	0.130254	-0.567902	0.126643	0.00095948	Chr1	3914517	3914899	383	mergedPeak-994	upstream	4		Tetratricopeptide repeat (TPR)-like superfamily protein; CONTAINS InterPro DOMAIN/s: Pentatricopeptide repeat (InterPro:IPR002885); BEST Arabidopsis thaliana protein match is: pentatricopeptide repeat 336 (TAIR:AT1G61870.1); Has 27426 Blast hits to 8035 proteins in 245 species: Archae - 4; Bacteria - 14; Metazoa - 220; Fungi - 290; Plants - 26279; Viruses - 0; Other Eukaryotes - 619 (source: NCBI…	35:not assigned
AT1G49500	protein_coding			-0.261241	0.163638	0.869172	-2.91261	0.172279	1.01754e-61	-2.27015	0.172974	1.71863e-37	-0.903704	0.164369	1.42887e-05	Chr1	18321300	18322111	812	mergedPeak-1139	inside	2		unknown protein; FUNCTIONS IN: molecular_function unknown; INVOLVED IN: biological_process unknown; LOCATED IN: endomembrane system; EXPRESSED IN: 19 plant structures; EXPRESSED DURING: 10 growth stages; BEST Arabidopsis thaliana protein match is: unknown protein (TAIR:AT3G19030.1); Has 24 Blast hits to 24 proteins in 2 species: Archae - 0; Bacteria - 0; Metazoa - 0; Fungi - 0; Plants - 24; Virus…	35:not assigned
AT1G57980	protein_coding	PUP23	Nucleotide-sugar transporter family protein	-0.161661	0.216853	0.996544	-1.51217	0.226592	1.36414e-10	-1.00941	0.228483	3.47646e-05	-0.664417	0.218828	0.049092	Chr1	21440998	21442853	1856	mergedPeak-1166	upstream	4		Nucleotide-sugar transporter family protein; CONTAINS InterPro DOMAIN/s: Protein of unknown function DUF250 (InterPro:IPR004853); BEST Arabidopsis thaliana protein match is: purine permease 17 (TAIR:AT1G57943.1); Has 334 Blast hits to 326 proteins in 17 species: Archae - 0; Bacteria - 4; Metazoa - 0; Fungi - 0; Plants - 328; Viruses - 0; Other Eukaryotes - 2 (source: NCBI BLink).	34:transport
AT1G70700	protein_coding	JAZ9	TIFY domain/Divergent CCT motif family protein	0.00074279	0.109812	1	-0.687578	0.110399	2.3019e-09	-0.176109	0.110843	0.172079	-0.510726	0.110259	0.00061723	Chr1	26655264	26657245	1982	mergedPeak-1224	overlapEnd	2	JAZ9 is a protein presumed to be involved in jasmonate signaling. JAZ9 transcript levels rise in response to a jasmonate stimulus. JAZ9 can interact with the COI1 F-box subunit of an SCF E3 ubiquitin ligase in a yeast-two-hybrid assay only in the presence of jasmonate-isoleucine (JA-ILE) or coronatine. The Jas domain appears to be important for JAZ9-COI1 interactions in the presence of coronatine…	TIFY7; CONTAINS InterPro DOMAIN/s: Tify (InterPro:IPR010399), CCT domain-like (InterPro:IPR018467); BEST Arabidopsis thaliana protein match is: jasmonate-zim-domain protein 4 (TAIR:AT1G48500.1); Has 360 Blast hits to 360 proteins in 27 species: Archae - 0; Bacteria - 0; Metazoa - 0; Fungi - 0; Plants - 360; Viruses - 0; Other Eukaryotes - 0 (source: NCBI BLink).	35:not assigned
AT1G75750	protein_coding	GASA1	GAST1 protein homolog 1	-0.587594	0.187662	0.190992	-0.340272	0.187953	0.110336	-0.0790736	0.188018	0.745654	-0.848792	0.187728	0.00087282	Chr1	28440683	28441012	330	mergedPeak-1251	downstream	3	GA-responsive GAST1 protein homolog regulated by BR and GA antagonistically. Possibly involved in cell elongation based on expression data	GAST1 protein homolog 1 (GASA1); CONTAINS InterPro DOMAIN/s: Gibberellin regulated protein (InterPro:IPR003854); BEST Arabidopsis thaliana protein match is: Gibberellin-regulated family protein (TAIR:AT2G18420.1); Has 473 Blast hits to 473 proteins in 44 species: Archae - 0; Bacteria - 0; Metazoa - 0; Fungi - 0; Plants - 473; Viruses - 0; Other Eukaryotes - 0 (source: NCBI BLink).	17:hormone metabolism
AT1G76600	protein_coding			-1.66479	0.422299	0.0249633	1.60325	0.422156	0.000381917	1.73725	0.42214	0.000122724	-1.79879	0.422282	0.00202339	Chr1	28746992	28748219	1228	mergedPeak-1257	overlapEnd	2		unknown protein; FUNCTIONS IN: molecular_function unknown; INVOLVED IN: N-terminal protein myristoylation; LOCATED IN: nucleolus, nucleus; EXPRESSED IN: 24 plant structures; EXPRESSED DURING: 15 growth stages; BEST Arabidopsis thaliana protein match is: unknown protein (TAIR:AT1G21010.1); Has 220 Blast hits to 220 proteins in 14 species: Archae - 0; Bacteria - 0; Metazoa - 0; Fungi - 0; Plants - …	35:not assigned
AT2G05540	protein_coding		Glycine-rich protein family	-0.148065	0.203456	0.996544	-1.43917	0.204433	1.15389e-11	-0.169248	0.205313	0.505303	-1.41798	0.20434	3.50445e-09	Chr2	2034259	2034644	386	mergedPeak-782	downstream	4		Glycine-rich protein family; LOCATED IN: endomembrane system; EXPRESSED IN: 20 plant structures; EXPRESSED DURING: 9 growth stages; CONTAINS InterPro DOMAIN/s: Glycine rich protein (InterPro:IPR010800); BEST Arabidopsis thaliana protein match is: glycine-rich protein 3 (TAIR:AT2G05520.4); Has 20980 Blast hits to 7546 proteins in 779 species: Archae - 6; Bacteria - 3254; Metazoa - 9284; Fungi - 16…	35:not assigned
AT2G20670	protein_coding		Protein of unknown function (DUF506)	-0.209603	0.175864	0.978947	0.0996032	0.175804	0.650941	0.447257	0.176406	0.0226461	-0.557256	0.176467	0.0377241	Chr2	8911906	8913377	1472	mergedPeak-824	inside	2		Protein of unknown function (DUF506) ; LOCATED IN: chloroplast; EXPRESSED IN: 22 plant structures; EXPRESSED DURING: 14 growth stages; CONTAINS InterPro DOMAIN/s: Protein of unknown function DUF506, plant (InterPro:IPR006502); BEST Arabidopsis thaliana protein match is: Protein of unknown function (DUF506) (TAIR:AT4G32480.1); Has 375 Blast hits to 373 proteins in 24 species: Archae - 0; Bacteria …	35:not assigned
AT2G27490	protein_coding	COAE	dephospho-CoA kinase family	-0.380818	0.129938	0.267731	-0.0870112	0.132406	0.595368	0.161343	0.133445	0.311025	-0.629172	0.130996	0.000326372	Chr2	11752723	11753504	782	mergedPeak-865	upstream	2	AT2G27490 encodes dephospho-CoA kinase. The molecular function was shown to phosphorylate the ribosyl moiety forming CoA.	ATCOAE; FUNCTIONS IN: ATP binding, dephospho-CoA kinase activity; INVOLVED IN: coenzyme A biosynthetic process; LOCATED IN: peroxisome, chloroplast, vacuole; EXPRESSED IN: 25 plant structures; EXPRESSED DURING: 15 growth stages; CONTAINS InterPro DOMAIN/s: Dephospho-CoA kinase (InterPro:IPR001977); Has 7074 Blast hits to 7073 proteins in 2608 species: Archae - 1; Bacteria - 4684; Metazoa - 251; F…	18:Co-factor and vitamine metabolism
AT2G30040	protein_coding	MAPKKK14	mitogen-activated protein kinase kinase kinase 14	-0.236869	0.191488	0.975589	-0.639744	0.195458	0.00243404	-0.144843	0.197722	0.557825	-0.731769	0.193799	0.00815415	Chr2	12821868	12823468	1601	mergedPeak-874	overlapEnd	2	member of MEKK subfamily	mitogen-activated protein kinase kinase kinase 14 (MAPKKK14); FUNCTIONS IN: protein serine/threonine kinase activity, protein kinase activity, kinase activity, ATP binding; INVOLVED IN: protein amino acid phosphorylation; EXPRESSED IN: 21 plant structures; EXPRESSED DURING: 11 growth stages; CONTAINS InterPro DOMAIN/s: Protein kinase, ATP binding site (InterPro:IPR017441), Protein kinase, catalyt…	29:protein
AT2G32150	protein_coding		Haloacid dehalogenase-like hydrolase (HAD) superfamily protein	-0.0971704	0.171374	0.996544	-0.351469	0.17164	0.0675859	0.189544	0.172098	0.360565	-0.638183	0.171832	0.00977578	Chr2	13659302	13660969	1668	mergedPeak-887	overlapEnd	2		Haloacid dehalogenase-like hydrolase (HAD) superfamily protein; FUNCTIONS IN: hydrolase activity, catalytic activity; INVOLVED IN: metabolic process; LOCATED IN: cellular_component unknown; EXPRESSED IN: 24 plant structures; EXPRESSED DURING: 13 growth stages; CONTAINS InterPro DOMAIN/s: Haloacid dehalogenase-like hydrolase (InterPro:IPR005834), Pyrimidine 5-nucleotidase (InterPro:IPR010237), HAD…	35:not assigned
AT3G57520	protein_coding	RFS2	seed imbibition 2	-0.426802	0.291163	0.909675	1.43937	0.290808	2.61673e-06	2.06138	0.291218	1.11262e-11	-1.04881	0.291573	0.0136883	Chr3	21290374	21290912	539	mergedPeak-732	inside	2		seed imbibition 2 (SIP2); CONTAINS InterPro DOMAIN/s: Glycoside hydrolase, catalytic core (InterPro:IPR017853), Raffinose synthase (InterPro:IPR008811); BEST Arabidopsis thaliana protein match is: seed imbibition 1 (TAIR:AT1G55740.1); Has 528 Blast hits to 504 proteins in 147 species: Archae - 29; Bacteria - 95; Metazoa - 0; Fungi - 82; Plants - 312; Viruses - 0; Other Eukaryotes - 10 (source: NC…	3:minor CHO metabolism
AT4G01870	protein_coding		tolB protein-related	-1.2783	0.442137	0.28081	3.1024	0.441415	1.25012e-11	3.55462	0.442097	9.28414e-15	-1.73052	0.442817	0.00560062	Chr4	808160	808589	430	mergedPeak-287	overlapEnd	3		tolB protein-related; FUNCTIONS IN: molecular_function unknown; INVOLVED IN: response to cyclopentenone; LOCATED IN: membrane; EXPRESSED IN: 22 plant structures; EXPRESSED DURING: 13 growth stages; CONTAINS InterPro DOMAIN/s: WD40-like Beta Propeller (InterPro:IPR011659), Peptidase S9B, dipeptidylpeptidase IV N-terminal (InterPro:IPR002469), Six-bladed beta-propeller, TolB-like (InterPro:IPR01104…	35:not assigned
AT4G15765	protein_coding		FAD/NAD(P)-binding oxidoreductase family protein	-0.290156	0.213445	0.944405	0.165198	0.213355	0.52649	0.682772	0.2168	0.00393657	-0.80773	0.216888	0.00947805	Chr4	8979455	8979815	361	mergedPeak-353	upstream	2		FAD/NAD(P)-binding oxidoreductase family protein; FUNCTIONS IN: oxidoreductase activity, monooxygenase activity; INVOLVED IN: biological_process unknown; LOCATED IN: cellular_component unknown; CONTAINS InterPro DOMAIN/s: FAD dependent oxidoreductase (InterPro:IPR006076); BEST Arabidopsis thaliana protein match is: monooxygenase 1 (TAIR:AT4G15760.1); Has 427 Blast hits to 427 proteins in 107 spec…	26:misc
AT4G25100	protein_coding	FSD1	Fe superoxide dismutase 1	1.63972	0.171436	2.62189e-18	-12.2133	0.346234	1.64719e-268	-0.00520686	0.473571	0.993833	-10.5684	0.365762	2.89867e-179	Chr4	12886051	12887092	1042	mergedPeak-405	overlapStart	4	Fe-superoxide dismutase	Fe superoxide dismutase 1 (FSD1); FUNCTIONS IN: superoxide dismutase activity, copper ion binding; INVOLVED IN: response to oxidative stress, response to cadmium ion, removal of superoxide radicals, response to copper ion, circadian rhythm; LOCATED IN: in 6 components; EXPRESSED IN: 22 plant structures; EXPRESSED DURING: 14 growth stages; CONTAINS InterPro DOMAIN/s: Manganese/iron superoxide dism…	21:redox
AT5G14570	protein_coding	NRT2.7	high affinity nitrate transporter 2.7	0.991519	0.130341	5.33739e-11	-1.4801	0.131568	5.33693e-28	0.0675226	0.13588	0.699695	-0.5561	0.134692	0.00302208	Chr5	4694169	4697483	3315	mergedPeak-61	includeFeature	4	Encodes ATNRT2.7, a nitrate transporter that controls nitrate content in seeds. Expression is detected in reproductive organs and peaks in seeds. Localized to the vacuolar membrane.	high affinity nitrate transporter 2.7 (NRT2.7); CONTAINS InterPro DOMAIN/s: Major facilitator superfamily (InterPro:IPR020846), Major facilitator superfamily MFS-1 (InterPro:IPR011701), Major facilitator superfamily, general substrate transporter (InterPro:IPR016196); BEST Arabidopsis thaliana protein match is: nitrate transporter2.5 (TAIR:AT1G12940.1); Has 7777 Blast hits to 7739 proteins in 162…	34:transport
AT5G18830	protein_coding	SPL7	squamosa promoter binding protein-like 7	0.0901031	0.13857	0.996544	-1.66789	0.145556	5.30122e-29	0.567372	0.159251	0.00099428	-2.14516	0.152892	5.18601e-41	Chr5	6276104	6280225	4122	mergedPeak-69	inside	2	Encodes a member of the Squamosa Binding Protein family of transcriptional regulators. SPL7 is expressed highly in roots and appears to play a role in copper homeostasis. Mutants are hypersensitive to copper deficient conditions and display a retarded growth phenotype. SPL7 binds to the promoter of the copper responsive miRNAs miR398b and miR389c.	squamosa promoter binding protein-like 7 (SPL7); FUNCTIONS IN: DNA binding, sequence-specific DNA binding transcription factor activity; INVOLVED IN: copper ion homeostasis, regulation of transcription; LOCATED IN: nucleus; EXPRESSED IN: 24 plant structures; EXPRESSED DURING: 15 growth stages; CONTAINS InterPro DOMAIN/s: Transcription factor, SBP-box (InterPro:IPR004333); BEST Arabidopsis thalian…	33:development/36:metal/40:nutrition&ionome
AT5G18840	protein_coding		Major facilitator superfamily protein	-1.03447	0.442325	0.537045	1.11816	0.439503	0.020816	2.281	0.485107	9.74166e-06	-2.19732	0.487664	0.000920358	Chr5	6276104	6280225	4122	mergedPeak-69	upstream	2		Major facilitator superfamily protein; FUNCTIONS IN: carbohydrate transmembrane transporter activity, sugar:hydrogen symporter activity; INVOLVED IN: transport, transmembrane transport; LOCATED IN: integral to membrane, membrane; EXPRESSED IN: 17 plant structures; EXPRESSED DURING: 7 growth stages; CONTAINS InterPro DOMAIN/s: Major facilitator superfamily (InterPro:IPR020846), General substrate t…	34:transport
AT5G24380	protein_coding	YSL2	YELLOW STRIPE like 2	2.82559	0.146444	4.16392e-79	-3.75355	0.156939	7.72794e-123	1.46129	0.21927	1.79802e-10	-2.38926	0.211885	7.04006e-26	Chr5	8323557	8324009	453	mergedPeak-95	overlapStart	3	closest Arabidopsis homolog of Zea maize metal-phytosiderophore/metal-nicotianamine transporter ZmYS1	YELLOW STRIPE like 2 (YSL2); FUNCTIONS IN: oligopeptide transporter activity; INVOLVED IN: oligopeptide transport, response to zinc ion, response to iron ion; LOCATED IN: plasma membrane; EXPRESSED IN: 14 plant structures; EXPRESSED DURING: LP.04 four leaves visible, 4 anthesis, petal differentiation and expansion stage; CONTAINS InterPro DOMAIN/s: Oligopeptide transporter OPT superfamily (InterP…	34:transport/36:metal/40:nutrition&ionome
AT5G49480	protein_coding	ATCP1	Ca2+-binding protein 1	-0.94189	0.322761	0.273688	0.758912	0.322774	0.0339113	0.858245	0.322749	0.0163887	-1.04122	0.322736	0.0324027	Chr5	20070978	20071677	700	mergedPeak-186	overlapEnd	2	AtCP1 encodes a novel Ca2+-binding protein, which shares sequence similarities with calmodulins. The expression of AtCP1 is induced by NaCl.	Ca2+-binding protein 1 (CP1); FUNCTIONS IN: calcium ion binding; INVOLVED IN: hyperosmotic salinity response; LOCATED IN: cytosol; EXPRESSED IN: 25 plant structures; EXPRESSED DURING: 14 growth stages; CONTAINS InterPro DOMAIN/s: EF-Hand 1, calcium-binding site (InterPro:IPR018247), EF-HAND 2 (InterPro:IPR018249), EF-hand-like domain (InterPro:IPR011992), Calcium-binding EF-hand (InterPro:IPR0020…	30:signalling
AT5G54585	protein_coding			0.138431	0.179681	0.996544	-3.38514	0.194822	4.26493e-65	-2.55486	0.196081	5.7262e-37	-0.691845	0.181045	0.00718898	Chr5	22173904	22174314	411	mergedPeak-204	upstream	4		unknown protein; Has 30201 Blast hits to 17322 proteins in 780 species: Archae - 12; Bacteria - 1396; Metazoa - 17338; Fungi - 3422; Plants - 5037; Viruses - 0; Other Eukaryotes - 2996 (source: NCBI BLink).	35:not assigned
AT5G61350	protein_coding		Protein kinase superfamily protein	0.300636	0.241386	0.97518	-1.96768	0.254986	8.69326e-14	-0.809115	0.261783	0.0047225	-0.857931	0.248555	0.0197546	Chr5	24667077	24667426	350	mergedPeak-239	upstream	2		Protein kinase superfamily protein; FUNCTIONS IN: kinase activity; INVOLVED IN: protein amino acid phosphorylation; LOCATED IN: endomembrane system; EXPRESSED IN: male gametophyte, flower, cultured cell; EXPRESSED DURING: L mature pollen stage, M germinated pollen stage, 4 anthesis; CONTAINS InterPro DOMAIN/s: Malectin/receptor-like protein kinase (InterPro:IPR021720), Protein kinase, catalytic d…	30:signalling
corrected
				WT -Cu/+Cu			spl7/WT -Cu			spl7 -Cu/+Cu			spl7/WT +Cu			ChIP-peak_information							Annotation
AGI	Type	Araport11_short_name	Short_description	log2FoldChange	WT_Cu.lfcSE	WT_Cu.padj	log2FoldChange	WT_Cu.lfcSE	WT_Cu.padj	log2FoldChange	WT_Cu.lfcSE	WT_Cu.padj	log2FoldChange	WT_Cu.lfcSE	WT_Cu.padj	Chromosome	start	end	width	peak	feature	# of replicates with peak	Curator_summary	Computational_description	Mapman_category
AT1G11630	protein_coding		Tetratricopeptide repeat (TPR)-like superfamily protein	-0.143152	0.123207	0.985349	-0.200469	0.12516	0.162761	0.224281	0.128544	0.130254	-0.567902	0.126643	0.00095948	Chr1	3914517	3914899	383	mergedPeak-994	upstream	4		Tetratricopeptide repeat (TPR)-like superfamily protein; CONTAINS InterPro DOMAIN/s: Pentatricopeptide repeat (InterPro:IPR002885); BEST Arabidopsis thaliana protein match is: pentatricopeptide repeat 336 (TAIR:AT1G61870.1); Has 27426 Blast hits to 8035 proteins in 245 species: Archae - 4; Bacteria - 14; Metazoa - 220; Fungi - 290; Plants - 26279; Viruses - 0; Other Eukaryotes - 619 (source: NCBI…	35:not assigned
AT1G70700	protein_coding	JAZ9	TIFY domain/Divergent CCT motif family protein	0.00074279	0.109812	1	-0.687578	0.110399	2.3019e-09	-0.176109	0.110843	0.172079	-0.510726	0.110259	0.00061723	Chr1	26655264	26657245	1982	mergedPeak-1224	overlapEnd	2	JAZ9 is a protein presumed to be involved in jasmonate signaling. JAZ9 transcript levels rise in response to a jasmonate stimulus. JAZ9 can interact with the COI1 F-box subunit of an SCF E3 ubiquitin ligase in a yeast-two-hybrid assay only in the presence of jasmonate-isoleucine (JA-ILE) or coronatine. The Jas domain appears to be important for JAZ9-COI1 interactions in the presence of coronatine…	TIFY7; CONTAINS InterPro DOMAIN/s: Tify (InterPro:IPR010399), CCT domain-like (InterPro:IPR018467); BEST Arabidopsis thaliana protein match is: jasmonate-zim-domain protein 4 (TAIR:AT1G48500.1); Has 360 Blast hits to 360 proteins in 27 species: Archae - 0; Bacteria - 0; Metazoa - 0; Fungi - 0; Plants - 360; Viruses - 0; Other Eukaryotes - 0 (source: NCBI BLink).	35:not assigned
AT1G75750	protein_coding	GASA1	GAST1 protein homolog 1	-0.587594	0.187662	0.190992	-0.340272	0.187953	0.110336	-0.0790736	0.188018	0.745654	-0.848792	0.187728	0.00087282	Chr1	28440683	28441012	330	mergedPeak-1251	downstream	3	GA-responsive GAST1 protein homolog regulated by BR and GA antagonistically. Possibly involved in cell elongation based on expression data	GAST1 protein homolog 1 (GASA1); CONTAINS InterPro DOMAIN/s: Gibberellin regulated protein (InterPro:IPR003854); BEST Arabidopsis thaliana protein match is: Gibberellin-regulated family protein (TAIR:AT2G18420.1); Has 473 Blast hits to 473 proteins in 44 species: Archae - 0; Bacteria - 0; Metazoa - 0; Fungi - 0; Plants - 473; Viruses - 0; Other Eukaryotes - 0 (source: NCBI BLink).	17:hormone metabolism
AT1G76600	protein_coding			-1.66479	0.422299	0.0249633	1.60325	0.422156	0.000381917	1.73725	0.42214	0.000122724	-1.79879	0.422282	0.00202339	Chr1	28746992	28748219	1228	mergedPeak-1257	overlapEnd	2		unknown protein; FUNCTIONS IN: molecular_function unknown; INVOLVED IN: N-terminal protein myristoylation; LOCATED IN: nucleolus, nucleus; EXPRESSED IN: 24 plant structures; EXPRESSED DURING: 15 growth stages; BEST Arabidopsis thaliana protein match is: unknown protein (TAIR:AT1G21010.1); Has 220 Blast hits to 220 proteins in 14 species: Archae - 0; Bacteria - 0; Metazoa - 0; Fungi - 0; Plants - …	35:not assigned
AT2G05540	protein_coding		Glycine-rich protein family	-0.148065	0.203456	0.996544	-1.43917	0.204433	1.15389e-11	-0.169248	0.205313	0.505303	-1.41798	0.20434	3.50445e-09	Chr2	2034259	2034644	386	mergedPeak-782	downstream	4		Glycine-rich protein family; LOCATED IN: endomembrane system; EXPRESSED IN: 20 plant structures; EXPRESSED DURING: 9 growth stages; CONTAINS InterPro DOMAIN/s: Glycine rich protein (InterPro:IPR010800); BEST Arabidopsis thaliana protein match is: glycine-rich protein 3 (TAIR:AT2G05520.4); Has 20980 Blast hits to 7546 proteins in 779 species: Archae - 6; Bacteria - 3254; Metazoa - 9284; Fungi - 16…	35:not assigned
AT2G20670	protein_coding		Protein of unknown function (DUF506)	-0.209603	0.175864	0.978947	0.0996032	0.175804	0.650941	0.447257	0.176406	0.0226461	-0.557256	0.176467	0.0377241	Chr2	8911906	8913377	1472	mergedPeak-824	inside	2		Protein of unknown function (DUF506) ; LOCATED IN: chloroplast; EXPRESSED IN: 22 plant structures; EXPRESSED DURING: 14 growth stages; CONTAINS InterPro DOMAIN/s: Protein of unknown function DUF506, plant (InterPro:IPR006502); BEST Arabidopsis thaliana protein match is: Protein of unknown function (DUF506) (TAIR:AT4G32480.1); Has 375 Blast hits to 373 proteins in 24 species: Archae - 0; Bacteria …	35:not assigned
AT2G27490	protein_coding	COAE	dephospho-CoA kinase family	-0.380818	0.129938	0.267731	-0.0870112	0.132406	0.595368	0.161343	0.133445	0.311025	-0.629172	0.130996	0.000326372	Chr2	11752723	11753504	782	mergedPeak-865	upstream	2	AT2G27490 encodes dephospho-CoA kinase. The molecular function was shown to phosphorylate the ribosyl moiety forming CoA.	ATCOAE; FUNCTIONS IN: ATP binding, dephospho-CoA kinase activity; INVOLVED IN: coenzyme A biosynthetic process; LOCATED IN: peroxisome, chloroplast, vacuole; EXPRESSED IN: 25 plant structures; EXPRESSED DURING: 15 growth stages; CONTAINS InterPro DOMAIN/s: Dephospho-CoA kinase (InterPro:IPR001977); Has 7074 Blast hits to 7073 proteins in 2608 species: Archae - 1; Bacteria - 4684; Metazoa - 251; F…	18:Co-factor and vitamine metabolism
AT2G30040	protein_coding	MAPKKK14	mitogen-activated protein kinase kinase kinase 14	-0.236869	0.191488	0.975589	-0.639744	0.195458	0.00243404	-0.144843	0.197722	0.557825	-0.731769	0.193799	0.00815415	Chr2	12821868	12823468	1601	mergedPeak-874	overlapEnd	2	member of MEKK subfamily	mitogen-activated protein kinase kinase kinase 14 (MAPKKK14); FUNCTIONS IN: protein serine/threonine kinase activity, protein kinase activity, kinase activity, ATP binding; INVOLVED IN: protein amino acid phosphorylation; EXPRESSED IN: 21 plant structures; EXPRESSED DURING: 11 growth stages; CONTAINS InterPro DOMAIN/s: Protein kinase, ATP binding site (InterPro:IPR017441), Protein kinase, catalyt…	29:protein
AT2G32150	protein_coding		Haloacid dehalogenase-like hydrolase (HAD) superfamily protein	-0.0971704	0.171374	0.996544	-0.351469	0.17164	0.0675859	0.189544	0.172098	0.360565	-0.638183	0.171832	0.00977578	Chr2	13659302	13660969	1668	mergedPeak-887	overlapEnd	2		Haloacid dehalogenase-like hydrolase (HAD) superfamily protein; FUNCTIONS IN: hydrolase activity, catalytic activity; INVOLVED IN: metabolic process; LOCATED IN: cellular_component unknown; EXPRESSED IN: 24 plant structures; EXPRESSED DURING: 13 growth stages; CONTAINS InterPro DOMAIN/s: Haloacid dehalogenase-like hydrolase (InterPro:IPR005834), Pyrimidine 5-nucleotidase (InterPro:IPR010237), HAD…	35:not assigned
AT3G57520	protein_coding	RFS2	seed imbibition 2	-0.426802	0.291163	0.909675	1.43937	0.290808	2.61673e-06	2.06138	0.291218	1.11262e-11	-1.04881	0.291573	0.0136883	Chr3	21290374	21290912	539	mergedPeak-732	inside	2		seed imbibition 2 (SIP2); CONTAINS InterPro DOMAIN/s: Glycoside hydrolase, catalytic core (InterPro:IPR017853), Raffinose synthase (InterPro:IPR008811); BEST Arabidopsis thaliana protein match is: seed imbibition 1 (TAIR:AT1G55740.1); Has 528 Blast hits to 504 proteins in 147 species: Archae - 29; Bacteria - 95; Metazoa - 0; Fungi - 82; Plants - 312; Viruses - 0; Other Eukaryotes - 10 (source: NC…	3:minor CHO metabolism
AT4G01870	protein_coding		tolB protein-related	-1.2783	0.442137	0.28081	3.1024	0.441415	1.25012e-11	3.55462	0.442097	9.28414e-15	-1.73052	0.442817	0.00560062	Chr4	808160	808589	430	mergedPeak-287	overlapEnd	3		tolB protein-related; FUNCTIONS IN: molecular_function unknown; INVOLVED IN: response to cyclopentenone; LOCATED IN: membrane; EXPRESSED IN: 22 plant structures; EXPRESSED DURING: 13 growth stages; CONTAINS InterPro DOMAIN/s: WD40-like Beta Propeller (InterPro:IPR011659), Peptidase S9B, dipeptidylpeptidase IV N-terminal (InterPro:IPR002469), Six-bladed beta-propeller, TolB-like (InterPro:IPR01104…	35:not assigned
AT4G15765	protein_coding		FAD/NAD(P)-binding oxidoreductase family protein	-0.290156	0.213445	0.944405	0.165198	0.213355	0.52649	0.682772	0.2168	0.00393657	-0.80773	0.216888	0.00947805	Chr4	8979455	8979815	361	mergedPeak-353	upstream	2		FAD/NAD(P)-binding oxidoreductase family protein; FUNCTIONS IN: oxidoreductase activity, monooxygenase activity; INVOLVED IN: biological_process unknown; LOCATED IN: cellular_component unknown; CONTAINS InterPro DOMAIN/s: FAD dependent oxidoreductase (InterPro:IPR006076); BEST Arabidopsis thaliana protein match is: monooxygenase 1 (TAIR:AT4G15760.1); Has 427 Blast hits to 427 proteins in 107 spec…	26:misc
AT4G25100	protein_coding	FSD1	Fe superoxide dismutase 1	1.63972	0.171436	2.62189e-18	-12.2133	0.346234	1.64719e-268	-0.00520686	0.473571	0.993833	-10.5684	0.365762	2.89867e-179	Chr4	12886051	12887092	1042	mergedPeak-405	overlapStart	4	Fe-superoxide dismutase	Fe superoxide dismutase 1 (FSD1); FUNCTIONS IN: superoxide dismutase activity, copper ion binding; INVOLVED IN: response to oxidative stress, response to cadmium ion, removal of superoxide radicals, response to copper ion, circadian rhythm; LOCATED IN: in 6 components; EXPRESSED IN: 22 plant structures; EXPRESSED DURING: 14 growth stages; CONTAINS InterPro DOMAIN/s: Manganese/iron superoxide dism…	21:redox
AT5G14570	protein_coding	NRT2.7	high affinity nitrate transporter 2.7	0.991519	0.130341	5.33739e-11	-1.4801	0.131568	5.33693e-28	0.0675226	0.13588	0.699695	-0.5561	0.134692	0.00302208	Chr5	4694169	4697483	3315	mergedPeak-61	includeFeature	4	Encodes ATNRT2.7, a nitrate transporter that controls nitrate content in seeds. Expression is detected in reproductive organs and peaks in seeds. Localized to the vacuolar membrane.	high affinity nitrate transporter 2.7 (NRT2.7); CONTAINS InterPro DOMAIN/s: Major facilitator superfamily (InterPro:IPR020846), Major facilitator superfamily MFS-1 (InterPro:IPR011701), Major facilitator superfamily, general substrate transporter (InterPro:IPR016196); BEST Arabidopsis thaliana protein match is: nitrate transporter2.5 (TAIR:AT1G12940.1); Has 7777 Blast hits to 7739 proteins in 162…	34:transport
AT5G18830	protein_coding	SPL7	squamosa promoter binding protein-like 7	0.0901031	0.13857	0.996544	-1.66789	0.145556	5.30122e-29	0.567372	0.159251	0.00099428	-2.14516	0.152892	5.18601e-41	Chr5	6276104	6280225	4122	mergedPeak-69	inside	2	Encodes a member of the Squamosa Binding Protein family of transcriptional regulators. SPL7 is expressed highly in roots and appears to play a role in copper homeostasis. Mutants are hypersensitive to copper deficient conditions and display a retarded growth phenotype. SPL7 binds to the promoter of the copper responsive miRNAs miR398b and miR389c.	squamosa promoter binding protein-like 7 (SPL7); FUNCTIONS IN: DNA binding, sequence-specific DNA binding transcription factor activity; INVOLVED IN: copper ion homeostasis, regulation of transcription; LOCATED IN: nucleus; EXPRESSED IN: 24 plant structures; EXPRESSED DURING: 15 growth stages; CONTAINS InterPro DOMAIN/s: Transcription factor, SBP-box (InterPro:IPR004333); BEST Arabidopsis thalian…	33:development/36:metal/40:nutrition&ionome
AT5G18840	protein_coding		Major facilitator superfamily protein	-1.03447	0.442325	0.537045	1.11816	0.439503	0.020816	2.281	0.485107	9.74166e-06	-2.19732	0.487664	0.000920358	Chr5	6276104	6280225	4122	mergedPeak-69	upstream	2		Major facilitator superfamily protein; FUNCTIONS IN: carbohydrate transmembrane transporter activity, sugar:hydrogen symporter activity; INVOLVED IN: transport, transmembrane transport; LOCATED IN: integral to membrane, membrane; EXPRESSED IN: 17 plant structures; EXPRESSED DURING: 7 growth stages; CONTAINS InterPro DOMAIN/s: Major facilitator superfamily (InterPro:IPR020846), General substrate t…	34:transport
AT5G24380	protein_coding	YSL2	YELLOW STRIPE like 2	2.82559	0.146444	4.16392e-79	-3.75355	0.156939	7.72794e-123	1.46129	0.21927	1.79802e-10	-2.38926	0.211885	7.04006e-26	Chr5	8323557	8324009	453	mergedPeak-95	overlapStart	3	closest Arabidopsis homolog of Zea maize metal-phytosiderophore/metal-nicotianamine transporter ZmYS1	YELLOW STRIPE like 2 (YSL2); FUNCTIONS IN: oligopeptide transporter activity; INVOLVED IN: oligopeptide transport, response to zinc ion, response to iron ion; LOCATED IN: plasma membrane; EXPRESSED IN: 14 plant structures; EXPRESSED DURING: LP.04 four leaves visible, 4 anthesis, petal differentiation and expansion stage; CONTAINS InterPro DOMAIN/s: Oligopeptide transporter OPT superfamily (InterP…	34:transport/36:metal/40:nutrition&ionome
AT5G49480	protein_coding	ATCP1	Ca2+-binding protein 1	-0.94189	0.322761	0.273688	0.758912	0.322774	0.0339113	0.858245	0.322749	0.0163887	-1.04122	0.322736	0.0324027	Chr5	20070978	20071677	700	mergedPeak-186	overlapEnd	2	AtCP1 encodes a novel Ca2+-binding protein, which shares sequence similarities with calmodulins. The expression of AtCP1 is induced by NaCl.	Ca2+-binding protein 1 (CP1); FUNCTIONS IN: calcium ion binding; INVOLVED IN: hyperosmotic salinity response; LOCATED IN: cytosol; EXPRESSED IN: 25 plant structures; EXPRESSED DURING: 14 growth stages; CONTAINS InterPro DOMAIN/s: EF-Hand 1, calcium-binding site (InterPro:IPR018247), EF-HAND 2 (InterPro:IPR018249), EF-hand-like domain (InterPro:IPR011992), Calcium-binding EF-hand (InterPro:IPR0020…	30:signalling

## Sheet: 2a_SPL7depact_conCu_ChIPall
Schulten et al., Supplemental Data (2022). SPL7-dependent utilization of sugar. Plant Cell.
Supplemental Data Set 5. Genes exhibiting both SPL7-dependent regulation of transcript abundance and SPL7-binding peaks identified by ChIP-seq.
uncorrected
				WT -Cu/+Cu			spl7/WT -Cu			spl7 -Cu/+Cu			spl7/WT +Cu			ChIP-peak inforamtion (under Cu deficiency)							ChIP-peak inforamtion (Cu sufficient)							Annotation
AGI	Type	Araport11_short_name	Short_description	log2FoldChange	WT_Cu.lfcSE	WT_Cu.padj	log2FoldChange	WT_Cu.lfcSE	WT_Cu.padj	log2FoldChange	WT_Cu.lfcSE	WT_Cu.padj	log2FoldChange	WT_Cu.lfcSE	WT_Cu.padj	Chromosome	start	end	width	peak	feature	# of replicates with peak	Chromosome	start	end	width	peak	feature	replicates	Curator_summary	Computational_description	Mapman_category
AT1G11630	protein_coding		Tetratricopeptide repeat (TPR)-like superfamily protein	-0.143152	0.123207	0.985349	-0.200469	0.12516	0.162761	0.224281	0.128544	0.130254	-0.567902	0.126643	0.00095948	Chr1	3914517	3914899	383	mergedPeak-994	upstream	4	Chr1	3914507	3914911	405	mergedPeak-953	upstream	4		Tetratricopeptide repeat (TPR)-like superfamily protein; CONTAINS InterPro DOMAIN/s: Pentatricopeptide repeat (InterPro:IPR002885); BEST Arabidopsis thaliana protein match is: pentatricopeptide repeat 336 (TAIR:AT1G61870.1); Has 27426 Blast hits to 8035 proteins in 245 species: Archae - 4; Bacteria - 14; Metazoa - 220; Fungi - 290; Plants - 26279; Viruses - 0; Other Eukaryotes - 619 (source: NCBI…	35:not assigned
AT1G49500	protein_coding			-0.261241	0.163638	0.869172	-2.91261	0.172279	1.01754e-61	-2.27015	0.172974	1.71863e-37	-0.903704	0.164369	1.42887e-05	Chr1	18321300	18322111	812	mergedPeak-1139	inside	2	Chr1	18321400	18322226	827	mergedPeak-1086	inside	2		unknown protein; FUNCTIONS IN: molecular_function unknown; INVOLVED IN: biological_process unknown; LOCATED IN: endomembrane system; EXPRESSED IN: 19 plant structures; EXPRESSED DURING: 10 growth stages; BEST Arabidopsis thaliana protein match is: unknown protein (TAIR:AT3G19030.1); Has 24 Blast hits to 24 proteins in 2 species: Archae - 0; Bacteria - 0; Metazoa - 0; Fungi - 0; Plants - 24; Virus…	35:not assigned
AT1G57980	protein_coding	PUP23	Nucleotide-sugar transporter family protein	-0.161661	0.216853	0.996544	-1.51217	0.226592	1.36414e-10	-1.00941	0.228483	3.47646e-05	-0.664417	0.218828	0.049092	Chr1	21440998	21442853	1856	mergedPeak-1166	upstream	4	Chr1	21441089	21442826	1738	mergedPeak-1111	upstream	4		Nucleotide-sugar transporter family protein; CONTAINS InterPro DOMAIN/s: Protein of unknown function DUF250 (InterPro:IPR004853); BEST Arabidopsis thaliana protein match is: purine permease 17 (TAIR:AT1G57943.1); Has 334 Blast hits to 326 proteins in 17 species: Archae - 0; Bacteria - 4; Metazoa - 0; Fungi - 0; Plants - 328; Viruses - 0; Other Eukaryotes - 2 (source: NCBI BLink).	34:transport
AT1G70700	protein_coding	JAZ9	TIFY domain/Divergent CCT motif family protein	0.00074279	0.109812	1	-0.687578	0.110399	2.3019e-09	-0.176109	0.110843	0.172079	-0.510726	0.110259	0.00061723	Chr1	26655264	26657245	1982	mergedPeak-1224	overlapEnd	2	Chr1	26655235	26656788	1554	mergedPeak-1174	inside	2	JAZ9 is a protein presumed to be involved in jasmonate signaling. JAZ9 transcript levels rise in response to a jasmonate stimulus. JAZ9 can interact with the COI1 F-box subunit of an SCF E3 ubiquitin ligase in a yeast-two-hybrid assay only in the presence of jasmonate-isoleucine (JA-ILE) or coronatine. The Jas domain appears to be important for JAZ9-COI1 interactions in the presence of coronatine…	TIFY7; CONTAINS InterPro DOMAIN/s: Tify (InterPro:IPR010399), CCT domain-like (InterPro:IPR018467); BEST Arabidopsis thaliana protein match is: jasmonate-zim-domain protein 4 (TAIR:AT1G48500.1); Has 360 Blast hits to 360 proteins in 27 species: Archae - 0; Bacteria - 0; Metazoa - 0; Fungi - 0; Plants - 360; Viruses - 0; Other Eukaryotes - 0 (source: NCBI BLink).	35:not assigned
AT1G75750	protein_coding	GASA1	GAST1 protein homolog 1	-0.587594	0.187662	0.190992	-0.340272	0.187953	0.110336	-0.0790736	0.188018	0.745654	-0.848792	0.187728	0.00087282	Chr1	28440683	28441012	330	mergedPeak-1251	downstream	3	Chr1	28440687	28441039	353	mergedPeak-1195	downstream	3	GA-responsive GAST1 protein homolog regulated by BR and GA antagonistically. Possibly involved in cell elongation based on expression data	GAST1 protein homolog 1 (GASA1); CONTAINS InterPro DOMAIN/s: Gibberellin regulated protein (InterPro:IPR003854); BEST Arabidopsis thaliana protein match is: Gibberellin-regulated family protein (TAIR:AT2G18420.1); Has 473 Blast hits to 473 proteins in 44 species: Archae - 0; Bacteria - 0; Metazoa - 0; Fungi - 0; Plants - 473; Viruses - 0; Other Eukaryotes - 0 (source: NCBI BLink).	17:hormone metabolism
AT1G76600	protein_coding			-1.66479	0.422299	0.0249633	1.60325	0.422156	0.000381917	1.73725	0.42214	0.000122724	-1.79879	0.422282	0.00202339	Chr1	28746992	28748219	1228	mergedPeak-1257	overlapEnd	2	Chr1	28746953	28748294	1342	mergedPeak-1200	overlapEnd	4		unknown protein; FUNCTIONS IN: molecular_function unknown; INVOLVED IN: N-terminal protein myristoylation; LOCATED IN: nucleolus, nucleus; EXPRESSED IN: 24 plant structures; EXPRESSED DURING: 15 growth stages; BEST Arabidopsis thaliana protein match is: unknown protein (TAIR:AT1G21010.1); Has 220 Blast hits to 220 proteins in 14 species: Archae - 0; Bacteria - 0; Metazoa - 0; Fungi - 0; Plants - …	35:not assigned
AT2G05540	protein_coding		Glycine-rich protein family	-0.148065	0.203456	0.996544	-1.43917	0.204433	1.15389e-11	-0.169248	0.205313	0.505303	-1.41798	0.20434	3.50445e-09	Chr2	2034259	2034644	386	mergedPeak-782	downstream	4	Chr2	2034228	2034631	404	mergedPeak-742	downstream	3		Glycine-rich protein family; LOCATED IN: endomembrane system; EXPRESSED IN: 20 plant structures; EXPRESSED DURING: 9 growth stages; CONTAINS InterPro DOMAIN/s: Glycine rich protein (InterPro:IPR010800); BEST Arabidopsis thaliana protein match is: glycine-rich protein 3 (TAIR:AT2G05520.4); Has 20980 Blast hits to 7546 proteins in 779 species: Archae - 6; Bacteria - 3254; Metazoa - 9284; Fungi - 16…	35:not assigned
AT2G20670	protein_coding		Protein of unknown function (DUF506)	-0.209603	0.175864	0.978947	0.0996032	0.175804	0.650941	0.447257	0.176406	0.0226461	-0.557256	0.176467	0.0377241	Chr2	8911906	8913377	1472	mergedPeak-824	inside	2	Chr2	8911420	8913438	2019	mergedPeak-778	overlapEnd	2		Protein of unknown function (DUF506) ; LOCATED IN: chloroplast; EXPRESSED IN: 22 plant structures; EXPRESSED DURING: 14 growth stages; CONTAINS InterPro DOMAIN/s: Protein of unknown function DUF506, plant (InterPro:IPR006502); BEST Arabidopsis thaliana protein match is: Protein of unknown function (DUF506) (TAIR:AT4G32480.1); Has 375 Blast hits to 373 proteins in 24 species: Archae - 0; Bacteria …	35:not assigned
AT2G30040	protein_coding	MAPKKK14	mitogen-activated protein kinase kinase kinase 14	-0.236869	0.191488	0.975589	-0.639744	0.195458	0.00243404	-0.144843	0.197722	0.557825	-0.731769	0.193799	0.00815415	Chr2	12821868	12823468	1601	mergedPeak-874	overlapEnd	2	Chr2	12821872	12823513	1642	mergedPeak-826	overlapEnd	3	member of MEKK subfamily	mitogen-activated protein kinase kinase kinase 14 (MAPKKK14); FUNCTIONS IN: protein serine/threonine kinase activity, protein kinase activity, kinase activity, ATP binding; INVOLVED IN: protein amino acid phosphorylation; EXPRESSED IN: 21 plant structures; EXPRESSED DURING: 11 growth stages; CONTAINS InterPro DOMAIN/s: Protein kinase, ATP binding site (InterPro:IPR017441), Protein kinase, catalyt…	29:protein
AT2G32150	protein_coding		Haloacid dehalogenase-like hydrolase (HAD) superfamily protein	-0.0971704	0.171374	0.996544	-0.351469	0.17164	0.0675859	0.189544	0.172098	0.360565	-0.638183	0.171832	0.00977578	Chr2	13659302	13660969	1668	mergedPeak-887	overlapEnd	2	Chr2	13659186	13661135	1950	mergedPeak-841	overlapEnd	2		Haloacid dehalogenase-like hydrolase (HAD) superfamily protein; FUNCTIONS IN: hydrolase activity, catalytic activity; INVOLVED IN: metabolic process; LOCATED IN: cellular_component unknown; EXPRESSED IN: 24 plant structures; EXPRESSED DURING: 13 growth stages; CONTAINS InterPro DOMAIN/s: Haloacid dehalogenase-like hydrolase (InterPro:IPR005834), Pyrimidine 5-nucleotidase (InterPro:IPR010237), HAD…	35:not assigned
AT4G01870	protein_coding		tolB protein-related	-1.2783	0.442137	0.28081	3.1024	0.441415	1.25012e-11	3.55462	0.442097	9.28414e-15	-1.73052	0.442817	0.00560062	Chr4	808160	808589	430	mergedPeak-287	overlapEnd	3	Chr4	808153	808592	440	mergedPeak-280	overlapEnd	4		tolB protein-related; FUNCTIONS IN: molecular_function unknown; INVOLVED IN: response to cyclopentenone; LOCATED IN: membrane; EXPRESSED IN: 22 plant structures; EXPRESSED DURING: 13 growth stages; CONTAINS InterPro DOMAIN/s: WD40-like Beta Propeller (InterPro:IPR011659), Peptidase S9B, dipeptidylpeptidase IV N-terminal (InterPro:IPR002469), Six-bladed beta-propeller, TolB-like (InterPro:IPR01104…	35:not assigned
AT4G15765	protein_coding		FAD/NAD(P)-binding oxidoreductase family protein	-0.290156	0.213445	0.944405	0.165198	0.213355	0.52649	0.682772	0.2168	0.00393657	-0.80773	0.216888	0.00947805	Chr4	8979455	8979815	361	mergedPeak-353	upstream	2	Chr4	8979473	8979812	340	mergedPeak-334	upstream	2		FAD/NAD(P)-binding oxidoreductase family protein; FUNCTIONS IN: oxidoreductase activity, monooxygenase activity; INVOLVED IN: biological_process unknown; LOCATED IN: cellular_component unknown; CONTAINS InterPro DOMAIN/s: FAD dependent oxidoreductase (InterPro:IPR006076); BEST Arabidopsis thaliana protein match is: monooxygenase 1 (TAIR:AT4G15760.1); Has 427 Blast hits to 427 proteins in 107 spec…	26:misc
AT5G49480	protein_coding	ATCP1	Ca2+-binding protein 1	-0.94189	0.322761	0.273688	0.758912	0.322774	0.0339113	0.858245	0.322749	0.0163887	-1.04122	0.322736	0.0324027	Chr5	20070978	20071677	700	mergedPeak-186	overlapEnd	2	Chr5	20070939	20071819	881	mergedPeak-174	overlapEnd	2	AtCP1 encodes a novel Ca2+-binding protein, which shares sequence similarities with calmodulins. The expression of AtCP1 is induced by NaCl.	Ca2+-binding protein 1 (CP1); FUNCTIONS IN: calcium ion binding; INVOLVED IN: hyperosmotic salinity response; LOCATED IN: cytosol; EXPRESSED IN: 25 plant structures; EXPRESSED DURING: 14 growth stages; CONTAINS InterPro DOMAIN/s: EF-Hand 1, calcium-binding site (InterPro:IPR018247), EF-HAND 2 (InterPro:IPR018249), EF-hand-like domain (InterPro:IPR011992), Calcium-binding EF-hand (InterPro:IPR0020…	30:signalling
AT5G54585	protein_coding			0.138431	0.179681	0.996544	-3.38514	0.194822	4.26493e-65	-2.55486	0.196081	5.7262e-37	-0.691845	0.181045	0.00718898	Chr5	22173904	22174314	411	mergedPeak-204	upstream	4	Chr5	22173870	22174308	439	mergedPeak-192	upstream	4		unknown protein; Has 30201 Blast hits to 17322 proteins in 780 species: Archae - 12; Bacteria - 1396; Metazoa - 17338; Fungi - 3422; Plants - 5037; Viruses - 0; Other Eukaryotes - 2996 (source: NCBI BLink).	35:not assigned
AT5G61350	protein_coding		Protein kinase superfamily protein	0.300636	0.241386	0.97518	-1.96768	0.254986	8.69326e-14	-0.809115	0.261783	0.0047225	-0.857931	0.248555	0.0197546	Chr5	24667077	24667426	350	mergedPeak-239	upstream	2	Chr5	24667136	24667379	244	mergedPeak-228	upstream	2		Protein kinase superfamily protein; FUNCTIONS IN: kinase activity; INVOLVED IN: protein amino acid phosphorylation; LOCATED IN: endomembrane system; EXPRESSED IN: male gametophyte, flower, cultured cell; EXPRESSED DURING: L mature pollen stage, M germinated pollen stage, 4 anthesis; CONTAINS InterPro DOMAIN/s: Malectin/receptor-like protein kinase (InterPro:IPR021720), Protein kinase, catalytic d…	30:signalling
corrected
				WT -Cu/+Cu			spl7/WT -Cu			spl7 -Cu/+Cu			spl7/WT +Cu			ChIP-peak inforamtion (under Cu deficiency)							ChIP-peak inforamtion (Cu sufficient)							Annotation
AGI	Type	Araport11_short_name	Short_description	log2FoldChange	WT_Cu.lfcSE	WT_Cu.padj	log2FoldChange	WT_Cu.lfcSE	WT_Cu.padj	log2FoldChange	WT_Cu.lfcSE	WT_Cu.padj	log2FoldChange	WT_Cu.lfcSE	WT_Cu.padj	Chromosome	start	end	width	peak	feature	# of replicates with peak	Chromosome	start	end	width	peak	feature	replicates	Curator_summary	Computational_description	Mapman_category
AT1G11630	protein_coding		Tetratricopeptide repeat (TPR)-like superfamily protein	-0.143152	0.123207	0.985349	-0.200469	0.12516	0.162761	0.224281	0.128544	0.130254	-0.567902	0.126643	0.00095948	Chr1	3914517	3914899	383	mergedPeak-994	upstream	4	Chr1	3914507	3914911	405	mergedPeak-953	upstream	4		Tetratricopeptide repeat (TPR)-like superfamily protein; CONTAINS InterPro DOMAIN/s: Pentatricopeptide repeat (InterPro:IPR002885); BEST Arabidopsis thaliana protein match is: pentatricopeptide repeat 336 (TAIR:AT1G61870.1); Has 27426 Blast hits to 8035 proteins in 245 species: Archae - 4; Bacteria - 14; Metazoa - 220; Fungi - 290; Plants - 26279; Viruses - 0; Other Eukaryotes - 619 (source: NCBI…	35:not assigned
AT1G70700	protein_coding	JAZ9	TIFY domain/Divergent CCT motif family protein	0.00074279	0.109812	1	-0.687578	0.110399	2.3019e-09	-0.176109	0.110843	0.172079	-0.510726	0.110259	0.00061723	Chr1	26655264	26657245	1982	mergedPeak-1224	overlapEnd	2	Chr1	26655235	26656788	1554	mergedPeak-1174	inside	2	JAZ9 is a protein presumed to be involved in jasmonate signaling. JAZ9 transcript levels rise in response to a jasmonate stimulus. JAZ9 can interact with the COI1 F-box subunit of an SCF E3 ubiquitin ligase in a yeast-two-hybrid assay only in the presence of jasmonate-isoleucine (JA-ILE) or coronatine. The Jas domain appears to be important for JAZ9-COI1 interactions in the presence of coronatine…	TIFY7; CONTAINS InterPro DOMAIN/s: Tify (InterPro:IPR010399), CCT domain-like (InterPro:IPR018467); BEST Arabidopsis thaliana protein match is: jasmonate-zim-domain protein 4 (TAIR:AT1G48500.1); Has 360 Blast hits to 360 proteins in 27 species: Archae - 0; Bacteria - 0; Metazoa - 0; Fungi - 0; Plants - 360; Viruses - 0; Other Eukaryotes - 0 (source: NCBI BLink).	35:not assigned
AT1G75750	protein_coding	GASA1	GAST1 protein homolog 1	-0.587594	0.187662	0.190992	-0.340272	0.187953	0.110336	-0.0790736	0.188018	0.745654	-0.848792	0.187728	0.00087282	Chr1	28440683	28441012	330	mergedPeak-1251	downstream	3	Chr1	28440687	28441039	353	mergedPeak-1195	downstream	3	GA-responsive GAST1 protein homolog regulated by BR and GA antagonistically. Possibly involved in cell elongation based on expression data	GAST1 protein homolog 1 (GASA1); CONTAINS InterPro DOMAIN/s: Gibberellin regulated protein (InterPro:IPR003854); BEST Arabidopsis thaliana protein match is: Gibberellin-regulated family protein (TAIR:AT2G18420.1); Has 473 Blast hits to 473 proteins in 44 species: Archae - 0; Bacteria - 0; Metazoa - 0; Fungi - 0; Plants - 473; Viruses - 0; Other Eukaryotes - 0 (source: NCBI BLink).	17:hormone metabolism
AT1G76600	protein_coding			-1.66479	0.422299	0.0249633	1.60325	0.422156	0.000381917	1.73725	0.42214	0.000122724	-1.79879	0.422282	0.00202339	Chr1	28746992	28748219	1228	mergedPeak-1257	overlapEnd	2	Chr1	28746953	28748294	1342	mergedPeak-1200	overlapEnd	4		unknown protein; FUNCTIONS IN: molecular_function unknown; INVOLVED IN: N-terminal protein myristoylation; LOCATED IN: nucleolus, nucleus; EXPRESSED IN: 24 plant structures; EXPRESSED DURING: 15 growth stages; BEST Arabidopsis thaliana protein match is: unknown protein (TAIR:AT1G21010.1); Has 220 Blast hits to 220 proteins in 14 species: Archae - 0; Bacteria - 0; Metazoa - 0; Fungi - 0; Plants - …	35:not assigned
AT2G05540	protein_coding		Glycine-rich protein family	-0.148065	0.203456	0.996544	-1.43917	0.204433	1.15389e-11	-0.169248	0.205313	0.505303	-1.41798	0.20434	3.50445e-09	Chr2	2034259	2034644	386	mergedPeak-782	downstream	4	Chr2	2034228	2034631	404	mergedPeak-742	downstream	3		Glycine-rich protein family; LOCATED IN: endomembrane system; EXPRESSED IN: 20 plant structures; EXPRESSED DURING: 9 growth stages; CONTAINS InterPro DOMAIN/s: Glycine rich protein (InterPro:IPR010800); BEST Arabidopsis thaliana protein match is: glycine-rich protein 3 (TAIR:AT2G05520.4); Has 20980 Blast hits to 7546 proteins in 779 species: Archae - 6; Bacteria - 3254; Metazoa - 9284; Fungi - 16…	35:not assigned
AT2G20670	protein_coding		Protein of unknown function (DUF506)	-0.209603	0.175864	0.978947	0.0996032	0.175804	0.650941	0.447257	0.176406	0.0226461	-0.557256	0.176467	0.0377241	Chr2	8911906	8913377	1472	mergedPeak-824	inside	2	Chr2	8911420	8913438	2019	mergedPeak-778	overlapEnd	2		Protein of unknown function (DUF506) ; LOCATED IN: chloroplast; EXPRESSED IN: 22 plant structures; EXPRESSED DURING: 14 growth stages; CONTAINS InterPro DOMAIN/s: Protein of unknown function DUF506, plant (InterPro:IPR006502); BEST Arabidopsis thaliana protein match is: Protein of unknown function (DUF506) (TAIR:AT4G32480.1); Has 375 Blast hits to 373 proteins in 24 species: Archae - 0; Bacteria …	35:not assigned
AT2G30040	protein_coding	MAPKKK14	mitogen-activated protein kinase kinase kinase 14	-0.236869	0.191488	0.975589	-0.639744	0.195458	0.00243404	-0.144843	0.197722	0.557825	-0.731769	0.193799	0.00815415	Chr2	12821868	12823468	1601	mergedPeak-874	overlapEnd	2	Chr2	12821872	12823513	1642	mergedPeak-826	overlapEnd	3	member of MEKK subfamily	mitogen-activated protein kinase kinase kinase 14 (MAPKKK14); FUNCTIONS IN: protein serine/threonine kinase activity, protein kinase activity, kinase activity, ATP binding; INVOLVED IN: protein amino acid phosphorylation; EXPRESSED IN: 21 plant structures; EXPRESSED DURING: 11 growth stages; CONTAINS InterPro DOMAIN/s: Protein kinase, ATP binding site (InterPro:IPR017441), Protein kinase, catalyt…	29:protein
AT2G32150	protein_coding		Haloacid dehalogenase-like hydrolase (HAD) superfamily protein	-0.0971704	0.171374	0.996544	-0.351469	0.17164	0.0675859	0.189544	0.172098	0.360565	-0.638183	0.171832	0.00977578	Chr2	13659302	13660969	1668	mergedPeak-887	overlapEnd	2	Chr2	13659186	13661135	1950	mergedPeak-841	overlapEnd	2		Haloacid dehalogenase-like hydrolase (HAD) superfamily protein; FUNCTIONS IN: hydrolase activity, catalytic activity; INVOLVED IN: metabolic process; LOCATED IN: cellular_component unknown; EXPRESSED IN: 24 plant structures; EXPRESSED DURING: 13 growth stages; CONTAINS InterPro DOMAIN/s: Haloacid dehalogenase-like hydrolase (InterPro:IPR005834), Pyrimidine 5-nucleotidase (InterPro:IPR010237), HAD…	35:not assigned
AT4G01870	protein_coding		tolB protein-related	-1.2783	0.442137	0.28081	3.1024	0.441415	1.25012e-11	3.55462	0.442097	9.28414e-15	-1.73052	0.442817	0.00560062	Chr4	808160	808589	430	mergedPeak-287	overlapEnd	3	Chr4	808153	808592	440	mergedPeak-280	overlapEnd	4		tolB protein-related; FUNCTIONS IN: molecular_function unknown; INVOLVED IN: response to cyclopentenone; LOCATED IN: membrane; EXPRESSED IN: 22 plant structures; EXPRESSED DURING: 13 growth stages; CONTAINS InterPro DOMAIN/s: WD40-like Beta Propeller (InterPro:IPR011659), Peptidase S9B, dipeptidylpeptidase IV N-terminal (InterPro:IPR002469), Six-bladed beta-propeller, TolB-like (InterPro:IPR01104…	35:not assigned
AT4G15765	protein_coding		FAD/NAD(P)-binding oxidoreductase family protein	-0.290156	0.213445	0.944405	0.165198	0.213355	0.52649	0.682772	0.2168	0.00393657	-0.80773	0.216888	0.00947805	Chr4	8979455	8979815	361	mergedPeak-353	upstream	2	Chr4	8979473	8979812	340	mergedPeak-334	upstream	2		FAD/NAD(P)-binding oxidoreductase family protein; FUNCTIONS IN: oxidoreductase activity, monooxygenase activity; INVOLVED IN: biological_process unknown; LOCATED IN: cellular_component unknown; CONTAINS InterPro DOMAIN/s: FAD dependent oxidoreductase (InterPro:IPR006076); BEST Arabidopsis thaliana protein match is: monooxygenase 1 (TAIR:AT4G15760.1); Has 427 Blast hits to 427 proteins in 107 spec…	26:misc
AT5G49480	protein_coding	ATCP1	Ca2+-binding protein 1	-0.94189	0.322761	0.273688	0.758912	0.322774	0.0339113	0.858245	0.322749	0.0163887	-1.04122	0.322736	0.0324027	Chr5	20070978	20071677	700	mergedPeak-186	overlapEnd	2	Chr5	20070939	20071819	881	mergedPeak-174	overlapEnd	2	AtCP1 encodes a novel Ca2+-binding protein, which shares sequence similarities with calmodulins. The expression of AtCP1 is induced by NaCl.	Ca2+-binding protein 1 (CP1); FUNCTIONS IN: calcium ion binding; INVOLVED IN: hyperosmotic salinity response; LOCATED IN: cytosol; EXPRESSED IN: 25 plant structures; EXPRESSED DURING: 14 growth stages; CONTAINS InterPro DOMAIN/s: EF-Hand 1, calcium-binding site (InterPro:IPR018247), EF-HAND 2 (InterPro:IPR018249), EF-hand-like domain (InterPro:IPR011992), Calcium-binding EF-hand (InterPro:IPR0020…	30:signalling

[truncated: 3 more sheets: 2b_SPL7deprepr_conCu_ChIPconCu, 2b_SPL7deprepr_conCu_ChIPlowCu, 2b_SPL7deprepr_conCu_ChIPall]
