# Supplementary material for: Energy status-promoted growth and development of Arabidopsis require copper deficiency response transcriptional regulator SPL7
Source: Plant Cell. 2022 Jul 22;34(10):3873–98. doi: 10.1093/plcell/koac215 (PMC9516184; doi:10.1093/plcell/koac215)
Supplement: koac215_Supplementary_Data [file koac215_supplementary_data.zip › koac215_Supplementary_Data/TPC2021RA00796R2 Suppl DS6.xlsx]

## Sheet: ReadMe_filters
Schulten et al., Supplemental Data (2022). SPL7-dependent utilization of sugar. Plant Cell.
Supplemental Data Set 6. Motifs identified in genes exhibiting different combinations of SPL7-dependent transcriptional regulation and SPL7-binding sites identified by ChIPseq.
Filter id.	RNAseq condition	RNAseq filter alias (see Suppl. Data Set 5)	ChIP condition	Discriminative	No. peaks used in motif search	Motifs	E-value	Motif incidence (total number)	Number of peaks containing motif (>= once)	Proportion of peaks contining motif (%)	TomTom	Notes	Motif identifier	Worksheet in this file (Y - yes)	Shown in
A	SPL7_activated_lowCu	1a	lowCu	lowCu_with Intersecting peaks	49	GTACTRC	0.0082	21	12	24.4898			i	Y	Figure 7
A	SPL7_activated_lowCu	1a	lowCu	lowCu_with Intersecting peaks	49	ASAGAAGA	0.034	19	14	28.5714		reverse complement of TCTTCTST; Zhang et al.: TCTTCTTCTCCTTCCTC	ii	Y	Figure 7
B	SPL7_repressed_lowCu	1b	lowCu	none	52	none	none	none		0
C	SPL7_activated_controlCu (uncorrected)	2ai	controlCu	controlCu with Intersect peaks	16	ATAACAAC	0.033	4	4	25		few peaks
C	SPL7_activated_controlCu (corrected)	2aii	none	none	12	none	none	none		0
D	SPL7 repressed_controlCu (uncorrected)	2bi	none	none	24	none	none	none		0
D	SPL7 repressed_controlCu (corrected)	2bii	controlCu	controlCu with Intersect peaks	8	GTGGGTTA	0.019	3	3	37.5		TGGGCC rice IPA1 ~ AtSPL9; few peaks	iii	Y
E	SP7_regulated_lowCu	1a & 1b combined	lowCu	none	99	none	none	none		0
F	SPL7_regulated_controlCu (uncorrected)	2ai & 2bi combined	controlCu	none	20	none	none	none		0
F	SPL7_regulated_controlCu (corrected)	2aii & 2bii combined	controlCu	none	39	none	none	none		0
G	SPL7-activated constitutive	Intersect present in both 1a AND 2a (corrected)	ChIP all	ChIP peaks plus and minus NOT Interesecting	6	AGTAAAWT	0.0028	4	4	66.6667		few peaks
						CAAATTGG	0.03	5	5	83.3333		few peaks
						GYAAGGA	0.0026	2	2	33.3333		few peaks
G	SPL7-activated constitutive	Intersect present in both 1b AND 2b (uncorrected)	ChIP all	ChIP peaks plus and minus NOT Interesecting	6	AGTAAAWT	0.0028	4	4	66.6667		few peaks
						CAAATTGG	0.03	5	5	83.3333		few peaks
						GYAAGGA	0.0026	2	2	33.3333		few peaks
H	SPL7_repressed constitutive	Intersect present in both 1a AND 2a (corrected)	ChIP all	ChIP peaks plus and minus NOT Interesecting	8	AACGRCA	0.036	2	2	25	NUC, IDD5, IDD2	few peaks
						AAWGTTAT	0.013	4	4	50		few peaks
						ATYACCAA	0.038	6	6	75	C3H, MADS (AGL55, FEM111)	few peaks
						CACRTTA	0.034	2	2	25		few peaks
						CATTATMA	0.0028	5	5	62.5		few peaks
						CCASTACA	0.0029	5	5	62.5		few peaks
						GTTACAAM	0.033	6	4	50	MYB118; MYB119	few peaks
H	SPL7_repressed constitutive	Intersect present in both 1a AND 2a (uncorrected)	ChIP all	ChIP peaks plus and minus NOT Interesecting	8	AACGRCA	0.036	2	2	25	NUC, IDD5, IDD2	few peaks
						AAWGTTAT	0.013	4	4	50		few peaks
						ATYACCAA	0.038	6	6	75	C3H, MADS (AGL55, FEM111)	few peaks
						CACRTTA	0.034	2	2	25		few peaks
						CATTATMA	0.0028	5	5	62.5		few peaks
						CCASTACA	0.0029	5	5	62.5		few peaks
						GTTACAAM	0.033	6	4	50	MYB118; MYB119	few peaks
I	SPL7-activated constitutive	Intersect present in both 1a AND 2a (corrected)	lowCu	none	7	none				0
I	SPL7-activated constitutive	Intersect present in both 1b AND 2b (uncorrected)	lowCu	none	7	none				0
J	SPL7_repressed constitutive	Intersect present in both 1a AND 2a (corrected)	lowCu	none	5	none				0
J	SPL7_repressed constitutive	Intersect present in both 1a AND 2a (uncorrected)	lowCu	none	5	none				0
I	SPL7-activated constitutive	Intersect present in both 1a AND 2a (corrected)	lowCu	controlCu	7	none				0
I	SPL7-activated constitutive	Intersect present in both 1b AND 2b (uncorrected)	lowCu	controlCu	7	none				0
J	SPL7_repressed constitutive	Intersect present in both 1a AND 2a (corrected)	lowCu	controlCu	5	none				0
J	SPL7_repressed constitutive	Intersect present in both 1a AND 2a (uncorrected)	lowCu	controlCu	5	none				0
K	SPL7-activated specific to lowCu (corrected)	Present in 1a but not in 2aii	lowCu	controlCu	43	ASAGAAGA	0.013	19	14	32.5581		see filter A, line 3	ii	Y
						TCGTRCA	0.025	9	9	20.9302		few peaks
K	SPL7-activated specific to lowCu (uncorrected)	Present in 1a but not in 2ai	lowCu	controlCu	43	ASAGAAGA	0.013	19	14	32.5581		see filter A, line 3	ii	Y
						TCGTRCA	0.025	9	9	20.9302		few peaks
L	SPL7-repressed specific to lowCu (corrected)	Present in 1b but not in 2bii	lowCu	controlCu	47	none				0
L	SPL7-repressed specific to lowCu (uncorrected)	Present in 1b but not in 2bi	lowCu	controlCu	47	none				0
M	SPL7-activated specific to controlCu (corrected)	Present in 2aii but not in 1a	controlCu	lowCu	9	none				0
M	SPL7-activated specific to controlCu (uncorrected)	Present in 2ai but not in 1a	controlCu	lowCu	13	ATAACAAC	0.011	4	4	30.7692		few peaks
						CTCAGTTT	0.048	3	3	23.0769		few peaks
N	SPL7-repressed specific to controlCu (corrected)	Present in 2bii but not in 1b	controlCu	lowCu	3	ATACWGCC	0.012	2	2	66.6667		few peaks
N	SPL7-repressed specific to controlCu (uncorrected)	Present in 2bi but not in 1b	controlCu	lowCu	19	none
O	SPL7-activated any condition (corrected)	Present in 1a OR 2ai	ChIPsum	none	93	MCACGTGWCC	2.8e-07	37	29	31.1828	bZIP (AREB3; ABF2)	G-box-related		Y
						CGCTCTACCA	1.9e-18	36	33	35.4839			iv	Y	Suppl. Figure 14
						TAGCTCAGT	2.7e-08	18	18	19.3548		identical to O line 61	v-related
						TTGCGCCACG	0.0061	20	18	19.3548			vi-related
O	SPL7-activated any condition (uncorrected)	Present in 1a OR 2aii	ChIPsum	none	99	AACAACAAAA	0.024	69	46	46.4646		low E-value
						NCGYGTNDDAWVCGYGTD	0.0015	30	24	24.2424	CAMTA5	poorly conserved
						TAGCTCAGT	1.9e-09	31	28	28.2828		identical to line 57	v-related
						TGGTAGAGCG	3.8e-20	35	33	33.3333		reverse complement O line 56	iv-like	Y
						TTGCGCCACG	0.0091	23	20	20.202		low E-value	vi-related
P	SPL7-repressed any condition (corrected)	Present in 1b OR 2bii	ChIPsum	none	93	GGTSGAGKDG	8.7e-20	191 (many peaks with multiple Hits)	45	48.3871	AP2EREBP (AT1G44830; AT1G01250), CEJ1			Y
						GCTCAGTTGG	1.8e-15	33	27	29.0323			v-related
P	SPL7-repressed any condition (uncorrected)	Present in 1b OR 2bi	ChIPsum	none	124	GGTSGAGKDG	4e-16	200 (many peaks with Hits)	55	44.3548	AP2EREBP (AT1G44830; AT1G01250, CEJ1)			Y
						SCRTTGGDCT	0.00023	60	49	39.5161		low E-value
						GCTCAGTTGG	8.7e-32	38	34	27.4194			v	Y
						TAGAGCGC	0.0046	25	25	20.1613		low E-value	iv-related
						TCGADCCCGG	0.0042	55	45	36.2903		low E-value	vii-related	Y
Q	SPL7-dependent regulation (corrected)	ALL genes in 1a OR 1b OR 2aii OR 2bii	ChIPsum	none	182	ATTCCCGCYT	5.3e-06	32	30	16.4835		low E-value
						CTCCWCCKCC	2.2e-08	218	43	23.6264	C2H2 (TF3A), AP2EREBP (PUCHI, ESE3)		ii-related
						CCACTRSRCY	1.4e-22	71	61	33.5165			vi	Y	Suppl. Figure 14
						CGAGCCCAGG	0.00069	26	20	10.989		low E-value	vii
						CGCKCTA	1.1e-08	47	47	25.8242			iv-related
						MGCGKSTGAC	0.0004	46	45	24.7253	BZR (AT4G18890; AT4G36780)
						GAAGGWCRCG	0.00059	37	32	17.5824	BIM1 (bHLH); ANACO94		ii-related
						GCTCAGTTGG	1.5e-46	53	47	25.8242			v	Y
						GGGTTCGATC	0.00097	104	80	43.956		low E-value	vii-related	Y
						DDWGGAGCGTNDN	0.00017	48	41	22.5275	MYB88	similar to O line 56	iv-related
Q	SPL7-dependent regulation (uncorrected)	ALL genes in 1a OR 1b OR 2ai OR 2bi	ChIPsum	none	217	AYTATATA	1.6e-09	15	15	6.91244	ARID (AT1G04880)
						ATTCCMGCYT	3.6e-05	46	42	19.3548		low E-value, some similarity to O line 71
						CCGTKG	0.00021	40	38	17.5115	EIN3 (EIL)
						CAAGGCCCGT	0.0076	74	62	28.5714	WRKY (WRKY47); CAMTA (CAMTA1)	slight similarity to vii
						CGAGCCCAGG	2.5e-07	34	26	11.9816		rev. compl. TGGGCT similar to TGGGCC binding site of rice IPA1 ~ AtSPL9	vii	Y	Suppl. Figure 14
						GCTCAGTTGG	3.1e-61	76	66	30.4147			v	Y	Suppl. Figure 14
						GGYSBAGTGG	3.4e-14	110	61	28.1106			vi-related
						DDWGGAGCGTNDN	3.1e-06	58	51	23.5023	MYB88	similar to O line 56	iv-related
						TAGAGCGY	5.7e-16	57	57	26.2673		similar to O line 56	iv-related
						GYSKYYGTAG	0.00011	84	74	34.1014			iv-related

## Sheet: A_GTACTRC
Schulten et al., Supplemental Data (2022). SPL7-dependent utilization of sugar. Plant Cell.
Supplemental Data Set 6. Motifs identified in genes exhibiting different combinations of SPL7-dependent transcriptional regulation and SPL7-binding sites identified by ChIPseq.
AGI	sequence	p-value per peak	FDR per peak	Motif_consenus & peak name with direction	Chromosome	genomic start motif	genomic end motif	feature association	Type	Short_description	Curator_summary	Computational_description	Araport11_short_name	Mapman_category
AT1G20830	sequence=GTACTGC	pvalue=3.68e-05	qvalue=0.229	Name=GTACTRC_mergedPeak-1045+	Chr1	7243027	7243034	overlapStart	protein_coding	multiple chloroplast division site 1	Encodes MCD1 (MULTIPLE CHLOROPLAST DIVISION SITE 1). Determines the site of chloroplast division in concert with MinD (AT5G24020).	MULTIPLE CHLOROPLAST DIVISION SITE 1 (MCD1); FUNCTIONS IN: molecular_function unknown; INVOLVED IN: chloroplast fission; LOCATED IN: chloroplast inner membrane, chloroplast envelope; EXPRESSED IN: 22 plant structures; EXPRESSED DURING: 13 growth stages; Has 38 Blast hits to 38 proteins in 12 species: Archae - 0; Bacteria - 0; Metazoa - 0; Fungi - 0; Plants - 38; Viruses - 0; Other Eukaryotes - 0 …	MCD1	35:not assigned
AT1G68840	sequence=GTACTAC	pvalue=9.93e-05	qvalue=0.229	Name=GTACTRC_mergedPeak-1210+	Chr1	25880960	25880967	includeFeature	protein_coding	related to ABI3/VP1 2	Rav2 is part of a complex that has been named `regulator of the (H+)-ATPase of the vacuolar and endosomal membranes' (RAVE)	related to ABI3/VP1 2 (RAV2); FUNCTIONS IN: transcription repressor activity, DNA binding, sequence-specific DNA binding transcription factor activity; INVOLVED IN: regulation of transcription, DNA-dependent; LOCATED IN: chloroplast; EXPRESSED IN: 12 plant structures; EXPRESSED DURING: 8 growth stages; CONTAINS InterPro DOMAIN/s: DNA-binding, integrase-type (InterPro:IPR016177), Transcriptional f…	RAV2	27:RNA
AT1G71200	sequence=GTACTAC	pvalue=9.93e-05	qvalue=0.229	Name=GTACTRC_mergedPeak-1226-	Chr1	26837907	26837914	upstream	protein_coding	CU-DEFICIENCY INDUCED TRANSCRIPTION FACTOR 1	bHLH160 transcription factor. Induced by copper deficiency and seems to mediate copper uptake along with SPL7.	basic helix-loop-helix (bHLH) DNA-binding superfamily protein; FUNCTIONS IN: DNA binding, sequence-specific DNA binding transcription factor activity; INVOLVED IN: regulation of transcription; LOCATED IN: nucleus; CONTAINS InterPro DOMAIN/s: Helix-loop-helix DNA-binding domain (InterPro:IPR001092), Helix-loop-helix DNA-binding (InterPro:IPR011598); BEST Arabidopsis thaliana protein match is: basi…	BHLH160;CITF1	27:RNA/36:metal/40:nutrition&ionome
AT1G71200	sequence=GTACTGC	pvalue=3.68e-05	qvalue=0.229	Name=GTACTRC_mergedPeak-1226-	Chr1	26837885	26837892	upstream	protein_coding	CU-DEFICIENCY INDUCED TRANSCRIPTION FACTOR 1	bHLH160 transcription factor. Induced by copper deficiency and seems to mediate copper uptake along with SPL7.	basic helix-loop-helix (bHLH) DNA-binding superfamily protein; FUNCTIONS IN: DNA binding, sequence-specific DNA binding transcription factor activity; INVOLVED IN: regulation of transcription; LOCATED IN: nucleus; CONTAINS InterPro DOMAIN/s: Helix-loop-helix DNA-binding domain (InterPro:IPR001092), Helix-loop-helix DNA-binding (InterPro:IPR011598); BEST Arabidopsis thaliana protein match is: basi…	BHLH160;CITF1	27:RNA/36:metal/40:nutrition&ionome
AT2G45810	sequence=GTACTGC	pvalue=3.68e-05	qvalue=0.229	Name=GTACTRC_mergedPeak-942+	Chr2	18863313	18863320	overlapEnd	protein_coding	DEA(D/H)-box RNA helicase family protein		DEA(D/H)-box RNA helicase family protein; FUNCTIONS IN: helicase activity, ATP-dependent helicase activity, nucleic acid binding, ATP binding; LOCATED IN: cellular_component unknown; EXPRESSED IN: 23 plant structures; EXPRESSED DURING: 13 growth stages; CONTAINS InterPro DOMAIN/s: RNA helicase, DEAD-box type, Q motif (InterPro:IPR014014), DNA/RNA helicase, DEAD/DEAH box type, N-terminal (InterPro…	RH6	28:DNA
AT2G47020	sequence=GTACTAC	pvalue=9.93e-05	qvalue=0.229	Name=GTACTRC_mergedPeak-945-	Chr2	19319432	19319439	overlapEnd	protein_coding	Peptide chain release factor 1		Peptide chain release factor 1; FUNCTIONS IN: translation release factor activity, codon specific, translation release factor activity; INVOLVED IN: translational termination; LOCATED IN: mitochondrion, cytoplasm; CONTAINS InterPro DOMAIN/s: Peptide chain release factor 1 (InterPro:IPR004373), Class I peptide chain release factor (InterPro:IPR000352), Peptide chain release factor (InterPro:IPR005…		29:protein
AT2G47020	sequence=GTACTGC	pvalue=3.68e-05	qvalue=0.229	Name=GTACTRC_mergedPeak-945-	Chr2	19319653	19319660	overlapEnd	protein_coding	Peptide chain release factor 1		Peptide chain release factor 1; FUNCTIONS IN: translation release factor activity, codon specific, translation release factor activity; INVOLVED IN: translational termination; LOCATED IN: mitochondrion, cytoplasm; CONTAINS InterPro DOMAIN/s: Peptide chain release factor 1 (InterPro:IPR004373), Class I peptide chain release factor (InterPro:IPR000352), Peptide chain release factor (InterPro:IPR005…		29:protein
AT2G47020	sequence=GTACTAC	pvalue=9.93e-05	qvalue=0.229	Name=GTACTRC_mergedPeak-945-	Chr2	19319708	19319715	overlapEnd	protein_coding	Peptide chain release factor 1		Peptide chain release factor 1; FUNCTIONS IN: translation release factor activity, codon specific, translation release factor activity; INVOLVED IN: translational termination; LOCATED IN: mitochondrion, cytoplasm; CONTAINS InterPro DOMAIN/s: Peptide chain release factor 1 (InterPro:IPR004373), Class I peptide chain release factor (InterPro:IPR000352), Peptide chain release factor (InterPro:IPR005…		29:protein
AT4G13550	sequence=GTACTAC	pvalue=9.93e-05	qvalue=0.229	Name=GTACTRC_mergedPeak-345+	Chr4	7878879	7878886	upstream	protein_coding	triglyceride lipases;triglyceride lipases		triglyceride lipases;triglyceride lipases; FUNCTIONS IN: triglyceride lipase activity; INVOLVED IN: lipid metabolic process; LOCATED IN: chloroplast; EXPRESSED IN: 20 plant structures; EXPRESSED DURING: 13 growth stages; CONTAINS InterPro DOMAIN/s: Lipase, class 3 (InterPro:IPR002921), C2 calcium/lipid-binding domain, CaLB (InterPro:IPR008973), C2 calcium-dependent membrane targeting (InterPro:IP…		11:lipid metabolism
AT4G13550	sequence=GTACTAC	pvalue=9.93e-05	qvalue=0.229	Name=GTACTRC_mergedPeak-345+	Chr4	7879096	7879103	upstream	protein_coding	triglyceride lipases;triglyceride lipases		triglyceride lipases;triglyceride lipases; FUNCTIONS IN: triglyceride lipase activity; INVOLVED IN: lipid metabolic process; LOCATED IN: chloroplast; EXPRESSED IN: 20 plant structures; EXPRESSED DURING: 13 growth stages; CONTAINS InterPro DOMAIN/s: Lipase, class 3 (InterPro:IPR002921), C2 calcium/lipid-binding domain, CaLB (InterPro:IPR008973), C2 calcium-dependent membrane targeting (InterPro:IP…		11:lipid metabolism
AT4G13550	sequence=GTACTGC	pvalue=3.68e-05	qvalue=0.229	Name=GTACTRC_mergedPeak-345-	Chr4	7878861	7878868	upstream	protein_coding	triglyceride lipases;triglyceride lipases		triglyceride lipases;triglyceride lipases; FUNCTIONS IN: triglyceride lipase activity; INVOLVED IN: lipid metabolic process; LOCATED IN: chloroplast; EXPRESSED IN: 20 plant structures; EXPRESSED DURING: 13 growth stages; CONTAINS InterPro DOMAIN/s: Lipase, class 3 (InterPro:IPR002921), C2 calcium/lipid-binding domain, CaLB (InterPro:IPR008973), C2 calcium-dependent membrane targeting (InterPro:IP…		11:lipid metabolism
AT4G13550	sequence=GTACTGC	pvalue=3.68e-05	qvalue=0.229	Name=GTACTRC_mergedPeak-345+	Chr4	7879070	7879077	upstream	protein_coding	triglyceride lipases;triglyceride lipases		triglyceride lipases;triglyceride lipases; FUNCTIONS IN: triglyceride lipase activity; INVOLVED IN: lipid metabolic process; LOCATED IN: chloroplast; EXPRESSED IN: 20 plant structures; EXPRESSED DURING: 13 growth stages; CONTAINS InterPro DOMAIN/s: Lipase, class 3 (InterPro:IPR002921), C2 calcium/lipid-binding domain, CaLB (InterPro:IPR008973), C2 calcium-dependent membrane targeting (InterPro:IP…		11:lipid metabolism
AT4G13560	sequence=GTACTAC	pvalue=9.93e-05	qvalue=0.229	Name=GTACTRC_mergedPeak-345+	Chr4	7879096	7879103	downstream	protein_coding	Late embryogenesis abundant protein (LEA) family protein		unfertilized embryo sac 15 (UNE15); FUNCTIONS IN: molecular_function unknown; INVOLVED IN: double fertilization forming a zygote and endosperm, embryo development ending in seed dormancy; LOCATED IN: cellular_component unknown; EXPRESSED IN: 15 plant structures; EXPRESSED DURING: 11 growth stages; BEST Arabidopsis thaliana protein match is: Late embryogenesis abundant protein (LEA) family protein…	UNE15	33:development
AT4G13560	sequence=GTACTAC	pvalue=9.93e-05	qvalue=0.229	Name=GTACTRC_mergedPeak-345+	Chr4	7878879	7878886	downstream	protein_coding	Late embryogenesis abundant protein (LEA) family protein		unfertilized embryo sac 15 (UNE15); FUNCTIONS IN: molecular_function unknown; INVOLVED IN: double fertilization forming a zygote and endosperm, embryo development ending in seed dormancy; LOCATED IN: cellular_component unknown; EXPRESSED IN: 15 plant structures; EXPRESSED DURING: 11 growth stages; BEST Arabidopsis thaliana protein match is: Late embryogenesis abundant protein (LEA) family protein…	UNE15	33:development
AT4G13560	sequence=GTACTGC	pvalue=3.68e-05	qvalue=0.229	Name=GTACTRC_mergedPeak-345-	Chr4	7878861	7878868	downstream	protein_coding	Late embryogenesis abundant protein (LEA) family protein		unfertilized embryo sac 15 (UNE15); FUNCTIONS IN: molecular_function unknown; INVOLVED IN: double fertilization forming a zygote and endosperm, embryo development ending in seed dormancy; LOCATED IN: cellular_component unknown; EXPRESSED IN: 15 plant structures; EXPRESSED DURING: 11 growth stages; BEST Arabidopsis thaliana protein match is: Late embryogenesis abundant protein (LEA) family protein…	UNE15	33:development
AT4G13560	sequence=GTACTGC	pvalue=3.68e-05	qvalue=0.229	Name=GTACTRC_mergedPeak-345+	Chr4	7879070	7879077	downstream	protein_coding	Late embryogenesis abundant protein (LEA) family protein		unfertilized embryo sac 15 (UNE15); FUNCTIONS IN: molecular_function unknown; INVOLVED IN: double fertilization forming a zygote and endosperm, embryo development ending in seed dormancy; LOCATED IN: cellular_component unknown; EXPRESSED IN: 15 plant structures; EXPRESSED DURING: 11 growth stages; BEST Arabidopsis thaliana protein match is: Late embryogenesis abundant protein (LEA) family protein…	UNE15	33:development
AT4G28790	sequence=GTACTAC	pvalue=9.93e-05	qvalue=0.229	Name=GTACTRC_mergedPeak-430+	Chr4	14217811	14217818	upstream	protein_coding	CU-DEFICIENCY INDUCED TRANSCRIPTION FACTOR 2	bHLH023	basic helix-loop-helix (bHLH) DNA-binding superfamily protein; FUNCTIONS IN: sequence-specific DNA binding transcription factor activity; INVOLVED IN: regulation of transcription; LOCATED IN: nucleus; CONTAINS InterPro DOMAIN/s: Helix-loop-helix DNA-binding domain (InterPro:IPR001092), Helix-loop-helix DNA-binding (InterPro:IPR011598); BEST Arabidopsis thaliana protein match is: basic helix-loop-…	BHLH023; CITF2	27:RNA
AT4G28790	sequence=GTACTAC	pvalue=9.93e-05	qvalue=0.229	Name=GTACTRC_mergedPeak-430+	Chr4	14217930	14217937	upstream	protein_coding	CU-DEFICIENCY INDUCED TRANSCRIPTION FACTOR 2	bHLH023	basic helix-loop-helix (bHLH) DNA-binding superfamily protein; FUNCTIONS IN: sequence-specific DNA binding transcription factor activity; INVOLVED IN: regulation of transcription; LOCATED IN: nucleus; CONTAINS InterPro DOMAIN/s: Helix-loop-helix DNA-binding domain (InterPro:IPR001092), Helix-loop-helix DNA-binding (InterPro:IPR011598); BEST Arabidopsis thaliana protein match is: basic helix-loop-…	BHLH023; CITF2	27:RNA
AT4G31910	sequence=GTACTAC	pvalue=9.93e-05	qvalue=0.229	Name=GTACTRC_mergedPeak-452+	Chr4	15444044	15444051	overlapEnd	protein_coding	HXXXD-type acyl-transferase family protein		HXXXD-type acyl-transferase family protein; FUNCTIONS IN: transferase activity, transferring acyl groups other than amino-acyl groups, transferase activity; INVOLVED IN: biological_process unknown; LOCATED IN: nucleus; EXPRESSED IN: 9 plant structures; EXPRESSED DURING: 6 growth stages; CONTAINS InterPro DOMAIN/s: Transferase (InterPro:IPR003480); BEST Arabidopsis thaliana protein match is: HXXXD…	BAT1	16:secondary metabolism
AT4G31910	sequence=GTACTAC	pvalue=9.93e-05	qvalue=0.229	Name=GTACTRC_mergedPeak-452-	Chr4	15444029	15444036	overlapEnd	protein_coding	HXXXD-type acyl-transferase family protein		HXXXD-type acyl-transferase family protein; FUNCTIONS IN: transferase activity, transferring acyl groups other than amino-acyl groups, transferase activity; INVOLVED IN: biological_process unknown; LOCATED IN: nucleus; EXPRESSED IN: 9 plant structures; EXPRESSED DURING: 6 growth stages; CONTAINS InterPro DOMAIN/s: Transferase (InterPro:IPR003480); BEST Arabidopsis thaliana protein match is: HXXXD…	BAT1	16:secondary metabolism
AT5G14550	sequence=GTACTAC	pvalue=9.93e-05	qvalue=0.229	Name=GTACTRC_mergedPeak-60-	Chr5	4691242	4691249	overlapEnd	protein_coding	Core-2/I-branching beta-1,6-N-acetylglucosaminyltransferase family protein		Core-2/I-branching beta-1,6-N-acetylglucosaminyltransferase family protein; CONTAINS InterPro DOMAIN/s: Core-2/I-Branching enzyme (InterPro:IPR021141); BEST Arabidopsis thaliana protein match is: Core-2/I-branching beta-1,6-N-acetylglucosaminyltransferase family protein (TAIR:AT1G11940.1); Has 574 Blast hits to 572 proteins in 18 species: Archae - 0; Bacteria - 0; Metazoa - 0; Fungi - 0; Plants -…		35:not assigned
AT5G24380	sequence=GTACTGC	pvalue=3.68e-05	qvalue=0.229	Name=GTACTRC_mergedPeak-95-	Chr5	8323823	8323830	overlapStart	protein_coding	YELLOW STRIPE like 2	closest Arabidopsis homolog of Zea maize metal-phytosiderophore/metal-nicotianamine transporter ZmYS1	YELLOW STRIPE like 2 (YSL2); FUNCTIONS IN: oligopeptide transporter activity; INVOLVED IN: oligopeptide transport, response to zinc ion, response to iron ion; LOCATED IN: plasma membrane; EXPRESSED IN: 14 plant structures; EXPRESSED DURING: LP.04 four leaves visible, 4 anthesis, petal differentiation and expansion stage; CONTAINS InterPro DOMAIN/s: Oligopeptide transporter OPT superfamily (InterP…	YSL2	34:transport/36:metal/40:nutrition&ionome
AT5G24380	sequence=GTACTAC	pvalue=9.93e-05	qvalue=0.229	Name=GTACTRC_mergedPeak-95+	Chr5	8323614	8323621	overlapStart	protein_coding	YELLOW STRIPE like 2	closest Arabidopsis homolog of Zea maize metal-phytosiderophore/metal-nicotianamine transporter ZmYS1	YELLOW STRIPE like 2 (YSL2); FUNCTIONS IN: oligopeptide transporter activity; INVOLVED IN: oligopeptide transport, response to zinc ion, response to iron ion; LOCATED IN: plasma membrane; EXPRESSED IN: 14 plant structures; EXPRESSED DURING: LP.04 four leaves visible, 4 anthesis, petal differentiation and expansion stage; CONTAINS InterPro DOMAIN/s: Oligopeptide transporter OPT superfamily (InterP…	YSL2	34:transport/36:metal/40:nutrition&ionome
AT5G59520	sequence=GTACTAC	pvalue=9.93e-05	qvalue=0.229	Name=GTACTRC_mergedPeak-229-	Chr5	23992845	23992852	overlapStart	protein_coding	ZRT/IRT-like protein 2	encodes a metal ion transporter whose expression is regulated by copper.	ZRT/IRT-like protein 2 (ZIP2); FUNCTIONS IN: copper ion transmembrane transporter activity, zinc ion transmembrane transporter activity, transferase activity, transferring glycosyl groups; INVOLVED IN: zinc ion transport, response to copper ion; LOCATED IN: plasma membrane; EXPRESSED IN: 16 plant structures; EXPRESSED DURING: 10 growth stages; CONTAINS InterPro DOMAIN/s: Zinc/iron permease (Inter…	ZIP2	34:transport/36:metal
AT5G59520	sequence=GTACTAC	pvalue=9.93e-05	qvalue=0.229	Name=GTACTRC_mergedPeak-229+	Chr5	23992915	23992922	overlapStart	protein_coding	ZRT/IRT-like protein 2	encodes a metal ion transporter whose expression is regulated by copper.	ZRT/IRT-like protein 2 (ZIP2); FUNCTIONS IN: copper ion transmembrane transporter activity, zinc ion transmembrane transporter activity, transferase activity, transferring glycosyl groups; INVOLVED IN: zinc ion transport, response to copper ion; LOCATED IN: plasma membrane; EXPRESSED IN: 16 plant structures; EXPRESSED DURING: 10 growth stages; CONTAINS InterPro DOMAIN/s: Zinc/iron permease (Inter…	ZIP2	34:transport/36:metal

## Sheet: A_ASAGAAGA
Schulten et al., Supplemental Data (2022). SPL7-dependent utilization of sugar. Plant Cell.
Supplemental Data Set 6. Motifs identified in genes exhibiting different combinations of SPL7-dependent transcriptional regulation and SPL7-binding sites identified by ChIPseq.
AGI	sequence	p-value per peak	FDR per peak	Motif_consenus & peak name with direction	Chromosome	genomic start motif	genomic end motif	feature association	Type	Short_description	Curator_summary	Computational_description	Araport11_short_name	Mapman_category
AT1G18740	sequence=AGAGAAGA	pvalue=1.96e-05	qvalue=0.0588	Name=ASAGAAGA_mergedPeak-1027+	Chr1	6465012	6465020	overlapEnd	protein_coding	Protein of unknown function (DUF793)		FUNCTIONS IN: molecular_function unknown; INVOLVED IN: biological_process unknown; EXPRESSED IN: 23 plant structures; EXPRESSED DURING: 13 growth stages; CONTAINS InterPro DOMAIN/s: Protein BYPASS related (InterPro:IPR008511); BEST Arabidopsis thaliana protein match is: Protein of unknown function (DUF793) (TAIR:AT1G74450.1); Has 167 Blast hits to 164 proteins in 20 species: Archae - 3; Bacteria …		35:not assigned
AT1G27090	sequence=AGAGAAGA	pvalue=1.96e-05	qvalue=0.0588	Name=ASAGAAGA_mergedPeak-1070+	Chr1	9407967	9407975	upstream	protein_coding	glycine-rich protein		glycine-rich protein; BEST Arabidopsis thaliana protein match is: unknown protein (TAIR:AT3G24690.1); Has 13206 Blast hits to 7104 proteins in 677 species: Archae - 0; Bacteria - 2039; Metazoa - 5686; Fungi - 1146; Plants - 2571; Viruses - 80; Other Eukaryotes - 1684 (source: NCBI BLink).		35:not assigned
AT1G53210	sequence=AGAGAAGA	pvalue=1.96e-05	qvalue=0.0588	Name=ASAGAAGA_mergedPeak-1156-	Chr1	19847597	19847605	overlapEnd	protein_coding	sodium/calcium exchanger family protein / calcium-binding EF hand family protein		sodium/calcium exchanger family protein / calcium-binding EF hand family protein; FUNCTIONS IN: calcium ion binding; INVOLVED IN: transmembrane transport; LOCATED IN: vacuolar membrane, plasma membrane, vacuole, membrane, plant-type vacuole; EXPRESSED IN: 27 plant structures; EXPRESSED DURING: 16 growth stages; CONTAINS InterPro DOMAIN/s: EF-Hand 1, calcium-binding site (InterPro:IPR018247), Sodi…	NCL	30:signalling
AT1G53210	sequence=ACAGAAGA	pvalue=3.93e-05	qvalue=0.0991	Name=ASAGAAGA_mergedPeak-1156-	Chr1	19847712	19847720	overlapEnd	protein_coding	sodium/calcium exchanger family protein / calcium-binding EF hand family protein		sodium/calcium exchanger family protein / calcium-binding EF hand family protein; FUNCTIONS IN: calcium ion binding; INVOLVED IN: transmembrane transport; LOCATED IN: vacuolar membrane, plasma membrane, vacuole, membrane, plant-type vacuole; EXPRESSED IN: 27 plant structures; EXPRESSED DURING: 16 growth stages; CONTAINS InterPro DOMAIN/s: EF-Hand 1, calcium-binding site (InterPro:IPR018247), Sodi…	NCL	30:signalling
AT1G69010	sequence=AGAGAAGA	pvalue=1.96e-05	qvalue=0.0588	Name=ASAGAAGA_mergedPeak-1214+	Chr1	25940937	25940945	upstream	protein_coding	BES1-INTERACTING MYC-LIKE PROTEIN 2	Encodes BES1-INTERACTING MYC-LIKE 2 (BIM2), a PAR1 (PHYTOCHROME RAPIDLY REGULATED 1)-interacting protein that positively modulates the shade avoidance syndrome in Arabidopsis seedlings.	BES1-interacting Myc-like protein 2 (BIM2); FUNCTIONS IN: DNA binding, sequence-specific DNA binding transcription factor activity; INVOLVED IN: dTDP-rhamnose biosynthetic process, regulation of transcription; LOCATED IN: nucleus; EXPRESSED IN: 22 plant structures; EXPRESSED DURING: 13 growth stages; CONTAINS InterPro DOMAIN/s: Helix-loop-helix DNA-binding domain (InterPro:IPR001092), Helix-loop-…	BHLH102;BIM2	27:RNA
AT1G70090	sequence=ACAGAAGA	pvalue=3.93e-05	qvalue=0.0991	Name=ASAGAAGA_mergedPeak-1221+	Chr1	26401758	26401766	inside	protein_coding	glucosyl transferase family 8	Encodes a protein with putative galacturonosyltransferase activity.	glucosyl transferase family 8 (LGT8); FUNCTIONS IN: transferase activity, transferring hexosyl groups, polygalacturonate 4-alpha-galacturonosyltransferase activity, transferase activity, transferring glycosyl groups; INVOLVED IN: carbohydrate biosynthetic process; LOCATED IN: endomembrane system; EXPRESSED IN: 22 plant structures; EXPRESSED DURING: 13 growth stages; CONTAINS InterPro DOMAIN/s: Gl…	GATL9	26:misc
AT1G71200	sequence=AGAGAAGA	pvalue=1.96e-05	qvalue=0.0588	Name=ASAGAAGA_mergedPeak-1226+	Chr1	26837721	26837729	upstream	protein_coding	CU-DEFICIENCY INDUCED TRANSCRIPTION FACTOR 1	bHLH160 transcription factor. Induced by copper deficiency and seems to mediate copper uptake along with SPL7.	basic helix-loop-helix (bHLH) DNA-binding superfamily protein; FUNCTIONS IN: DNA binding, sequence-specific DNA binding transcription factor activity; INVOLVED IN: regulation of transcription; LOCATED IN: nucleus; CONTAINS InterPro DOMAIN/s: Helix-loop-helix DNA-binding domain (InterPro:IPR001092), Helix-loop-helix DNA-binding (InterPro:IPR011598); BEST Arabidopsis thaliana protein match is: basi…	BHLH160;CITF1	27:RNA/36:metal/40:nutrition&ionome
AT1G71200	sequence=AGAGAAGA	pvalue=1.96e-05	qvalue=0.0588	Name=ASAGAAGA_mergedPeak-1226+	Chr1	26837690	26837698	upstream	protein_coding	CU-DEFICIENCY INDUCED TRANSCRIPTION FACTOR 1	bHLH160 transcription factor. Induced by copper deficiency and seems to mediate copper uptake along with SPL7.	basic helix-loop-helix (bHLH) DNA-binding superfamily protein; FUNCTIONS IN: DNA binding, sequence-specific DNA binding transcription factor activity; INVOLVED IN: regulation of transcription; LOCATED IN: nucleus; CONTAINS InterPro DOMAIN/s: Helix-loop-helix DNA-binding domain (InterPro:IPR001092), Helix-loop-helix DNA-binding (InterPro:IPR011598); BEST Arabidopsis thaliana protein match is: basi…	BHLH160;CITF1	27:RNA/36:metal/40:nutrition&ionome
AT2G27860	sequence=ACAGAAGA	pvalue=3.93e-05	qvalue=0.0991	Name=ASAGAAGA_mergedPeak-866+	Chr2	11864361	11864369	overlapEnd	protein_coding	UDP-D-apiose/UDP-D-xylose synthase 1	Encodes UDP-d-apiose/UDP-d-xylose synthase that requires NAD+ for enzymatic activity and is strongly inhibited by UDP-d-galacturonate.	UDP-D-apiose/UDP-D-xylose synthase 1 (AXS1); FUNCTIONS IN: NAD or NADH binding, UDP-glucuronate decarboxylase activity; INVOLVED IN: nucleotide-sugar biosynthetic process; LOCATED IN: cytoplasm; EXPRESSED IN: 9 plant structures; EXPRESSED DURING: L mature pollen stage, M germinated pollen stage, seed development stages; CONTAINS InterPro DOMAIN/s: NAD-dependent epimerase/dehydratase (InterPro:IPR…	AXS1	10:cell wall
AT2G45810	sequence=AGAGAAGA	pvalue=1.96e-05	qvalue=0.0588	Name=ASAGAAGA_mergedPeak-942-	Chr2	18863552	18863560	overlapEnd	protein_coding	DEA(D/H)-box RNA helicase family protein		DEA(D/H)-box RNA helicase family protein; FUNCTIONS IN: helicase activity, ATP-dependent helicase activity, nucleic acid binding, ATP binding; LOCATED IN: cellular_component unknown; EXPRESSED IN: 23 plant structures; EXPRESSED DURING: 13 growth stages; CONTAINS InterPro DOMAIN/s: RNA helicase, DEAD-box type, Q motif (InterPro:IPR014014), DNA/RNA helicase, DEAD/DEAH box type, N-terminal (InterPro…	RH6	28:DNA
AT2G45810	sequence=AGAGAAGA	pvalue=1.96e-05	qvalue=0.0588	Name=ASAGAAGA_mergedPeak-942-	Chr2	18863327	18863335	overlapEnd	protein_coding	DEA(D/H)-box RNA helicase family protein		DEA(D/H)-box RNA helicase family protein; FUNCTIONS IN: helicase activity, ATP-dependent helicase activity, nucleic acid binding, ATP binding; LOCATED IN: cellular_component unknown; EXPRESSED IN: 23 plant structures; EXPRESSED DURING: 13 growth stages; CONTAINS InterPro DOMAIN/s: RNA helicase, DEAD-box type, Q motif (InterPro:IPR014014), DNA/RNA helicase, DEAD/DEAH box type, N-terminal (InterPro…	RH6	28:DNA
AT3G06330	sequence=AGAGAAGA	pvalue=1.96e-05	qvalue=0.0588	Name=ASAGAAGA_mergedPeak-514+	Chr3	1919907	1919915	downstream	protein_coding	RING/U-box superfamily protein		RING/U-box superfamily protein; CONTAINS InterPro DOMAIN/s: Zinc finger, C3HC4 RING-type (InterPro:IPR018957), Zinc finger, RING-CH-type (InterPro:IPR011016); BEST Arabidopsis thaliana protein match is: RING/U-box superfamily protein (TAIR:AT5G18760.1); Has 1679 Blast hits to 1517 proteins in 175 species: Archae - 0; Bacteria - 0; Metazoa - 662; Fungi - 120; Plants - 648; Viruses - 4; Other Eukar…		29:protein
AT3G48110	sequence=AGAGAAGA	pvalue=1.96e-05	qvalue=0.0588	Name=ASAGAAGA_mergedPeak-675+	Chr3	17759570	17759578	upstream	protein_coding	glycine-tRNA ligases	glycine-tRNA ligase	EMBRYO-DEFECTIVE-DEVELOPMENT 1 (EDD1); FUNCTIONS IN: glycine-tRNA ligase activity; INVOLVED IN: regulation of embryonic development, glycyl-tRNA aminoacylation, embryo development ending in seed dormancy; LOCATED IN: mitochondrion, chloroplast stroma, chloroplast; EXPRESSED IN: 23 plant structures; EXPRESSED DURING: 13 growth stages; CONTAINS InterPro DOMAIN/s: Glycyl-tRNA synthetase, class IIc, …	EDD1	29:protein
AT4G31910	sequence=AGAGAAGA	pvalue=1.96e-05	qvalue=0.0588	Name=ASAGAAGA_mergedPeak-452+	Chr4	15444224	15444232	overlapEnd	protein_coding	HXXXD-type acyl-transferase family protein		HXXXD-type acyl-transferase family protein; FUNCTIONS IN: transferase activity, transferring acyl groups other than amino-acyl groups, transferase activity; INVOLVED IN: biological_process unknown; LOCATED IN: nucleus; EXPRESSED IN: 9 plant structures; EXPRESSED DURING: 6 growth stages; CONTAINS InterPro DOMAIN/s: Transferase (InterPro:IPR003480); BEST Arabidopsis thaliana protein match is: HXXXD…	BAT1	16:secondary metabolism
AT4G31910	sequence=AGAGAAGA	pvalue=1.96e-05	qvalue=0.0588	Name=ASAGAAGA_mergedPeak-452+	Chr4	15444231	15444239	overlapEnd	protein_coding	HXXXD-type acyl-transferase family protein		HXXXD-type acyl-transferase family protein; FUNCTIONS IN: transferase activity, transferring acyl groups other than amino-acyl groups, transferase activity; INVOLVED IN: biological_process unknown; LOCATED IN: nucleus; EXPRESSED IN: 9 plant structures; EXPRESSED DURING: 6 growth stages; CONTAINS InterPro DOMAIN/s: Transferase (InterPro:IPR003480); BEST Arabidopsis thaliana protein match is: HXXXD…	BAT1	16:secondary metabolism
AT5G14550	sequence=AGAGAAGA	pvalue=1.96e-05	qvalue=0.0588	Name=ASAGAAGA_mergedPeak-61+	Chr5	4695767	4695775	upstream	protein_coding	Core-2/I-branching beta-1,6-N-acetylglucosaminyltransferase family protein		Core-2/I-branching beta-1,6-N-acetylglucosaminyltransferase family protein; CONTAINS InterPro DOMAIN/s: Core-2/I-Branching enzyme (InterPro:IPR021141); BEST Arabidopsis thaliana protein match is: Core-2/I-branching beta-1,6-N-acetylglucosaminyltransferase family protein (TAIR:AT1G11940.1); Has 574 Blast hits to 572 proteins in 18 species: Archae - 0; Bacteria - 0; Metazoa - 0; Fungi - 0; Plants -…		35:not assigned
AT5G14570	sequence=AGAGAAGA	pvalue=1.96e-05	qvalue=0.0588	Name=ASAGAAGA_mergedPeak-61+	Chr5	4695767	4695775	includeFeature	protein_coding	high affinity nitrate transporter 2.7	Encodes ATNRT2.7, a nitrate transporter that controls nitrate content in seeds. Expression is detected in reproductive organs and peaks in seeds. Localized to the vacuolar membrane.	high affinity nitrate transporter 2.7 (NRT2.7); CONTAINS InterPro DOMAIN/s: Major facilitator superfamily (InterPro:IPR020846), Major facilitator superfamily MFS-1 (InterPro:IPR011701), Major facilitator superfamily, general substrate transporter (InterPro:IPR016196); BEST Arabidopsis thaliana protein match is: nitrate transporter2.5 (TAIR:AT1G12940.1); Has 7777 Blast hits to 7739 proteins in 162…	NRT2.7	34:transport
AT5G15802	sequence=AGAGAAGA	pvalue=1.96e-05	qvalue=0.0588	Name=ASAGAAGA_mergedPeak-64-	Chr5	5157539	5157547	overlapStart	protein_coding			unknown protein; FUNCTIONS IN: molecular_function unknown; INVOLVED IN: biological_process unknown; LOCATED IN: endomembrane system; Has 35 Blast hits to 35 proteins in 15 species: Archae - 0; Bacteria - 4; Metazoa - 0; Fungi - 0; Plants - 31; Viruses - 0; Other Eukaryotes - 0 (source: NCBI BLink).		35:not assigned
AT5G15802	sequence=AGAGAAGA	pvalue=1.96e-05	qvalue=0.0588	Name=ASAGAAGA_mergedPeak-64-	Chr5	5157544	5157552	overlapStart	protein_coding			unknown protein; FUNCTIONS IN: molecular_function unknown; INVOLVED IN: biological_process unknown; LOCATED IN: endomembrane system; Has 35 Blast hits to 35 proteins in 15 species: Archae - 0; Bacteria - 4; Metazoa - 0; Fungi - 0; Plants - 31; Viruses - 0; Other Eukaryotes - 0 (source: NCBI BLink).		35:not assigned
AT5G60680	sequence=AGAGAAGA	pvalue=1.96e-05	qvalue=0.0588	Name=ASAGAAGA_mergedPeak-236+	Chr5	24386809	24386817	overlapEnd	protein_coding	Protein of unknown function, DUF584		Protein of unknown function, DUF584; CONTAINS InterPro DOMAIN/s: Protein of unknown function DUF584 (InterPro:IPR007608); BEST Arabidopsis thaliana protein match is: Protein of unknown function, DUF584 (TAIR:AT3G45210.1); Has 1807 Blast hits to 1807 proteins in 277 species: Archae - 0; Bacteria - 0; Metazoa - 736; Fungi - 347; Plants - 385; Viruses - 0; Other Eukaryotes - 339 (source: NCBI BLink).		35:not assigned

## Sheet: C_ATAACAAC
Schulten et al., Supplemental Data (2022). SPL7-dependent utilization of sugar. Plant Cell.
Supplemental Data Set 6. Motifs identified in genes exhibiting different combinations of SPL7-dependent transcriptional regulation and SPL7-binding sites identified by ChIPseq.
AGI	sequence	p-value per peak	FDR per peak	Motif_consenus & peak name with direction	Chromosome	genomic start motif	genomic end motif	feature association	Type	Short_description	Curator_summary	Computational_description	Araport11_short_name	Mapman_category
AT1G76600	sequence=ATAACAAC	pvalue=3.31e-05	qvalue=0.13	Name=ATAACAAC_mergedPeak-1200-	Chr1	28747665	28747673	overlapEnd	protein_coding			unknown protein; FUNCTIONS IN: molecular_function unknown; INVOLVED IN: N-terminal protein myristoylation; LOCATED IN: nucleolus, nucleus; EXPRESSED IN: 24 plant structures; EXPRESSED DURING: 15 growth stages; BEST Arabidopsis thaliana protein match is: unknown protein (TAIR:AT1G21010.1); Has 220 Blast hits to 220 proteins in 14 species: Archae - 0; Bacteria - 0; Metazoa - 0; Fungi - 0; Plants - …		35:not assigned
AT4G01870	sequence=ATAACAAC	pvalue=3.31e-05	qvalue=0.13	Name=ATAACAAC_mergedPeak-280-	Chr4	808347	808355	overlapEnd	protein_coding	tolB protein-related		tolB protein-related; FUNCTIONS IN: molecular_function unknown; INVOLVED IN: response to cyclopentenone; LOCATED IN: membrane; EXPRESSED IN: 22 plant structures; EXPRESSED DURING: 13 growth stages; CONTAINS InterPro DOMAIN/s: WD40-like Beta Propeller (InterPro:IPR011659), Peptidase S9B, dipeptidylpeptidase IV N-terminal (InterPro:IPR002469), Six-bladed beta-propeller, TolB-like (InterPro:IPR01104…		35:not assigned
AT5G49480	sequence=ATAACAAC	pvalue=3.31e-05	qvalue=0.13	Name=ATAACAAC_mergedPeak-174-	Chr5	20071408	20071416	overlapEnd	protein_coding	Ca2+-binding protein 1	AtCP1 encodes a novel Ca2+-binding protein, which shares sequence similarities with calmodulins. The expression of AtCP1 is induced by NaCl.	Ca2+-binding protein 1 (CP1); FUNCTIONS IN: calcium ion binding; INVOLVED IN: hyperosmotic salinity response; LOCATED IN: cytosol; EXPRESSED IN: 25 plant structures; EXPRESSED DURING: 14 growth stages; CONTAINS InterPro DOMAIN/s: EF-Hand 1, calcium-binding site (InterPro:IPR018247), EF-HAND 2 (InterPro:IPR018249), EF-hand-like domain (InterPro:IPR011992), Calcium-binding EF-hand (InterPro:IPR0020…	ATCP1	30:signalling
AT5G54585	sequence=ATAACAAC	pvalue=3.31e-05	qvalue=0.13	Name=ATAACAAC_mergedPeak-192-	Chr5	22174098	22174106	upstream	protein_coding			unknown protein; Has 30201 Blast hits to 17322 proteins in 780 species: Archae - 12; Bacteria - 1396; Metazoa - 17338; Fungi - 3422; Plants - 5037; Viruses - 0; Other Eukaryotes - 2996 (source: NCBI BLink).		35:not assigned

## Sheet: D_GTGGGTTA
Schulten et al., Supplemental Data (2022). SPL7-dependent utilization of sugar. Plant Cell.
Supplemental Data Set 6. Motifs identified in genes exhibiting different combinations of SPL7-dependent transcriptional regulation and SPL7-binding sites identified by ChIPseq.
AGI	sequence	p-value per peak	FDR per peak	Motif_consenus & peak name with direction	Chromosome	genomic start motif	genomic end motif	feature association	Type	Short_description	Curator_summary	Computational_description	Araport11_short_name	Mapman_category
AT5G05960	sequence=GTGGGTTA	pvalue=1.29e-05	qvalue=0.0339	Name=GTGGGTTA_mergedPeak-26-	Chr5	1788636	1788644	upstream	protein_coding	Bifunctional inhibitor/lipid-transfer protein/seed storage 2S albumin superfamily protein		Bifunctional inhibitor/lipid-transfer protein/seed storage 2S albumin superfamily protein; FUNCTIONS IN: lipid binding; INVOLVED IN: lipid transport; LOCATED IN: endomembrane system; EXPRESSED IN: 18 plant structures; EXPRESSED DURING: 10 growth stages; CONTAINS InterPro DOMAIN/s: Bifunctional inhibitor/plant lipid transfer protein/seed storage (InterPro:IPR016140), Plant lipid transfer protein/s…		26:misc
AT5G66230	sequence=GTGGGTTA	pvalue=1.29e-05	qvalue=0.0339	Name=GTGGGTTA_mergedPeak-264-	Chr5	26457667	26457675	upstream	protein_coding	Chalcone-flavanone isomerase family protein		Chalcone-flavanone isomerase family protein; EXPRESSED IN: 19 plant structures; EXPRESSED DURING: 8 growth stages; BEST Arabidopsis thaliana protein match is: unknown protein (TAIR:AT3G51230.1); Has 1807 Blast hits to 1807 proteins in 277 species: Archae - 0; Bacteria - 0; Metazoa - 736; Fungi - 347; Plants - 385; Viruses - 0; Other Eukaryotes - 339 (source: NCBI BLink).		35:not assigned
AT5G67460	sequence=GTGGGTTA	pvalue=1.29e-05	qvalue=0.0339	Name=GTGGGTTA_mergedPeak-271-	Chr5	26921707	26921715	overlapEnd	protein_coding	O-Glycosyl hydrolases family 17 protein		O-Glycosyl hydrolases family 17 protein; FUNCTIONS IN: cation binding, hydrolase activity, hydrolyzing O-glycosyl compounds, catalytic activity; INVOLVED IN: carbohydrate metabolic process; LOCATED IN: endomembrane system; EXPRESSED IN: 21 plant structures; EXPRESSED DURING: 13 growth stages; CONTAINS InterPro DOMAIN/s: X8 (InterPro:IPR012946), Glycoside hydrolase, catalytic core (InterPro:IPR017…		35:not assigned

## Sheet: K_corrected_ASAGAAGA
Schulten et al., Supplemental Data (2022). SPL7-dependent utilization of sugar. Plant Cell.
Supplemental Data Set 6. Motifs identified in genes exhibiting different combinations of SPL7-dependent transcriptional regulation and SPL7-binding sites identified by ChIPseq.
AGI	sequence	p-value per peak	FDR per peak	Motif_consenus & peak name with direction	Chromosome	genomic start motif	genomic end motif	feature association	Type	Short_description	Curator_summary	Computational_description	Araport11_short_name	Mapman_category
AT1G18740	sequence=AGAGAAGA	pvalue=1.96e-05	qvalue=0.0516	Name=ASAGAAGA_mergedPeak-1027+	Chr1	6465012	6465020	overlapEnd	protein_coding	Protein of unknown function (DUF793)		FUNCTIONS IN: molecular_function unknown; INVOLVED IN: biological_process unknown; EXPRESSED IN: 23 plant structures; EXPRESSED DURING: 13 growth stages; CONTAINS InterPro DOMAIN/s: Protein BYPASS related (InterPro:IPR008511); BEST Arabidopsis thaliana protein match is: Protein of unknown function (DUF793) (TAIR:AT1G74450.1); Has 167 Blast hits to 164 proteins in 20 species: Archae - 3; Bacteria …		35:not assigned
AT1G27090	sequence=AGAGAAGA	pvalue=1.96e-05	qvalue=0.0516	Name=ASAGAAGA_mergedPeak-1070+	Chr1	9407967	9407975	upstream	protein_coding	glycine-rich protein		glycine-rich protein; BEST Arabidopsis thaliana protein match is: unknown protein (TAIR:AT3G24690.1); Has 13206 Blast hits to 7104 proteins in 677 species: Archae - 0; Bacteria - 2039; Metazoa - 5686; Fungi - 1146; Plants - 2571; Viruses - 80; Other Eukaryotes - 1684 (source: NCBI BLink).		35:not assigned
AT1G53210	sequence=AGAGAAGA	pvalue=1.96e-05	qvalue=0.0516	Name=ASAGAAGA_mergedPeak-1156-	Chr1	19847597	19847605	overlapEnd	protein_coding	sodium/calcium exchanger family protein / calcium-binding EF hand family protein		sodium/calcium exchanger family protein / calcium-binding EF hand family protein; FUNCTIONS IN: calcium ion binding; INVOLVED IN: transmembrane transport; LOCATED IN: vacuolar membrane, plasma membrane, vacuole, membrane, plant-type vacuole; EXPRESSED IN: 27 plant structures; EXPRESSED DURING: 16 growth stages; CONTAINS InterPro DOMAIN/s: EF-Hand 1, calcium-binding site (InterPro:IPR018247), Sodi…	NCL	30:signalling
AT1G53210	sequence=ACAGAAGA	pvalue=3.93e-05	qvalue=0.0868	Name=ASAGAAGA_mergedPeak-1156-	Chr1	19847712	19847720	overlapEnd	protein_coding	sodium/calcium exchanger family protein / calcium-binding EF hand family protein		sodium/calcium exchanger family protein / calcium-binding EF hand family protein; FUNCTIONS IN: calcium ion binding; INVOLVED IN: transmembrane transport; LOCATED IN: vacuolar membrane, plasma membrane, vacuole, membrane, plant-type vacuole; EXPRESSED IN: 27 plant structures; EXPRESSED DURING: 16 growth stages; CONTAINS InterPro DOMAIN/s: EF-Hand 1, calcium-binding site (InterPro:IPR018247), Sodi…	NCL	30:signalling
AT1G69010	sequence=AGAGAAGA	pvalue=1.96e-05	qvalue=0.0516	Name=ASAGAAGA_mergedPeak-1214+	Chr1	25940937	25940945	upstream	protein_coding	BES1-INTERACTING MYC-LIKE PROTEIN 2	Encodes BES1-INTERACTING MYC-LIKE 2 (BIM2), a PAR1 (PHYTOCHROME RAPIDLY REGULATED 1)-interacting protein that positively modulates the shade avoidance syndrome in Arabidopsis seedlings.	BES1-interacting Myc-like protein 2 (BIM2); FUNCTIONS IN: DNA binding, sequence-specific DNA binding transcription factor activity; INVOLVED IN: dTDP-rhamnose biosynthetic process, regulation of transcription; LOCATED IN: nucleus; EXPRESSED IN: 22 plant structures; EXPRESSED DURING: 13 growth stages; CONTAINS InterPro DOMAIN/s: Helix-loop-helix DNA-binding domain (InterPro:IPR001092), Helix-loop-…	BHLH102;BIM2	27:RNA
AT1G70090	sequence=ACAGAAGA	pvalue=3.93e-05	qvalue=0.0868	Name=ASAGAAGA_mergedPeak-1221+	Chr1	26401758	26401766	inside	protein_coding	glucosyl transferase family 8	Encodes a protein with putative galacturonosyltransferase activity.	glucosyl transferase family 8 (LGT8); FUNCTIONS IN: transferase activity, transferring hexosyl groups, polygalacturonate 4-alpha-galacturonosyltransferase activity, transferase activity, transferring glycosyl groups; INVOLVED IN: carbohydrate biosynthetic process; LOCATED IN: endomembrane system; EXPRESSED IN: 22 plant structures; EXPRESSED DURING: 13 growth stages; CONTAINS InterPro DOMAIN/s: Gl…	GATL9	26:misc
AT1G71200	sequence=AGAGAAGA	pvalue=1.96e-05	qvalue=0.0516	Name=ASAGAAGA_mergedPeak-1226+	Chr1	26837721	26837729	upstream	protein_coding	CU-DEFICIENCY INDUCED TRANSCRIPTION FACTOR 1	bHLH160 transcription factor. Induced by copper deficiency and seems to mediate copper uptake along with SPL7.	basic helix-loop-helix (bHLH) DNA-binding superfamily protein; FUNCTIONS IN: DNA binding, sequence-specific DNA binding transcription factor activity; INVOLVED IN: regulation of transcription; LOCATED IN: nucleus; CONTAINS InterPro DOMAIN/s: Helix-loop-helix DNA-binding domain (InterPro:IPR001092), Helix-loop-helix DNA-binding (InterPro:IPR011598); BEST Arabidopsis thaliana protein match is: basi…	BHLH160;CITF1	27:RNA/36:metal/40:nutrition&ionome
AT1G71200	sequence=AGAGAAGA	pvalue=1.96e-05	qvalue=0.0516	Name=ASAGAAGA_mergedPeak-1226+	Chr1	26837690	26837698	upstream	protein_coding	CU-DEFICIENCY INDUCED TRANSCRIPTION FACTOR 1	bHLH160 transcription factor. Induced by copper deficiency and seems to mediate copper uptake along with SPL7.	basic helix-loop-helix (bHLH) DNA-binding superfamily protein; FUNCTIONS IN: DNA binding, sequence-specific DNA binding transcription factor activity; INVOLVED IN: regulation of transcription; LOCATED IN: nucleus; CONTAINS InterPro DOMAIN/s: Helix-loop-helix DNA-binding domain (InterPro:IPR001092), Helix-loop-helix DNA-binding (InterPro:IPR011598); BEST Arabidopsis thaliana protein match is: basi…	BHLH160;CITF1	27:RNA/36:metal/40:nutrition&ionome
AT2G27860	sequence=ACAGAAGA	pvalue=3.93e-05	qvalue=0.0868	Name=ASAGAAGA_mergedPeak-866+	Chr2	11864361	11864369	overlapEnd	protein_coding	UDP-D-apiose/UDP-D-xylose synthase 1	Encodes UDP-d-apiose/UDP-d-xylose synthase that requires NAD+ for enzymatic activity and is strongly inhibited by UDP-d-galacturonate.	UDP-D-apiose/UDP-D-xylose synthase 1 (AXS1); FUNCTIONS IN: NAD or NADH binding, UDP-glucuronate decarboxylase activity; INVOLVED IN: nucleotide-sugar biosynthetic process; LOCATED IN: cytoplasm; EXPRESSED IN: 9 plant structures; EXPRESSED DURING: L mature pollen stage, M germinated pollen stage, seed development stages; CONTAINS InterPro DOMAIN/s: NAD-dependent epimerase/dehydratase (InterPro:IPR…	AXS1	10:cell wall
AT2G45810	sequence=AGAGAAGA	pvalue=1.96e-05	qvalue=0.0516	Name=ASAGAAGA_mergedPeak-942-	Chr2	18863327	18863335	overlapEnd	protein_coding	DEA(D/H)-box RNA helicase family protein		DEA(D/H)-box RNA helicase family protein; FUNCTIONS IN: helicase activity, ATP-dependent helicase activity, nucleic acid binding, ATP binding; LOCATED IN: cellular_component unknown; EXPRESSED IN: 23 plant structures; EXPRESSED DURING: 13 growth stages; CONTAINS InterPro DOMAIN/s: RNA helicase, DEAD-box type, Q motif (InterPro:IPR014014), DNA/RNA helicase, DEAD/DEAH box type, N-terminal (InterPro…	RH6	28:DNA
AT2G45810	sequence=AGAGAAGA	pvalue=1.96e-05	qvalue=0.0516	Name=ASAGAAGA_mergedPeak-942-	Chr2	18863552	18863560	overlapEnd	protein_coding	DEA(D/H)-box RNA helicase family protein		DEA(D/H)-box RNA helicase family protein; FUNCTIONS IN: helicase activity, ATP-dependent helicase activity, nucleic acid binding, ATP binding; LOCATED IN: cellular_component unknown; EXPRESSED IN: 23 plant structures; EXPRESSED DURING: 13 growth stages; CONTAINS InterPro DOMAIN/s: RNA helicase, DEAD-box type, Q motif (InterPro:IPR014014), DNA/RNA helicase, DEAD/DEAH box type, N-terminal (InterPro…	RH6	28:DNA
AT3G06330	sequence=AGAGAAGA	pvalue=1.96e-05	qvalue=0.0516	Name=ASAGAAGA_mergedPeak-514+	Chr3	1919907	1919915	downstream	protein_coding	RING/U-box superfamily protein		RING/U-box superfamily protein; CONTAINS InterPro DOMAIN/s: Zinc finger, C3HC4 RING-type (InterPro:IPR018957), Zinc finger, RING-CH-type (InterPro:IPR011016); BEST Arabidopsis thaliana protein match is: RING/U-box superfamily protein (TAIR:AT5G18760.1); Has 1679 Blast hits to 1517 proteins in 175 species: Archae - 0; Bacteria - 0; Metazoa - 662; Fungi - 120; Plants - 648; Viruses - 4; Other Eukar…		29:protein
AT3G48110	sequence=AGAGAAGA	pvalue=1.96e-05	qvalue=0.0516	Name=ASAGAAGA_mergedPeak-675+	Chr3	17759570	17759578	upstream	protein_coding	glycine-tRNA ligases	glycine-tRNA ligase	EMBRYO-DEFECTIVE-DEVELOPMENT 1 (EDD1); FUNCTIONS IN: glycine-tRNA ligase activity; INVOLVED IN: regulation of embryonic development, glycyl-tRNA aminoacylation, embryo development ending in seed dormancy; LOCATED IN: mitochondrion, chloroplast stroma, chloroplast; EXPRESSED IN: 23 plant structures; EXPRESSED DURING: 13 growth stages; CONTAINS InterPro DOMAIN/s: Glycyl-tRNA synthetase, class IIc, …	EDD1	29:protein
AT4G31910	sequence=AGAGAAGA	pvalue=1.96e-05	qvalue=0.0516	Name=ASAGAAGA_mergedPeak-452+	Chr4	15444224	15444232	overlapEnd	protein_coding	HXXXD-type acyl-transferase family protein		HXXXD-type acyl-transferase family protein; FUNCTIONS IN: transferase activity, transferring acyl groups other than amino-acyl groups, transferase activity; INVOLVED IN: biological_process unknown; LOCATED IN: nucleus; EXPRESSED IN: 9 plant structures; EXPRESSED DURING: 6 growth stages; CONTAINS InterPro DOMAIN/s: Transferase (InterPro:IPR003480); BEST Arabidopsis thaliana protein match is: HXXXD…	BAT1	16:secondary metabolism
AT4G31910	sequence=AGAGAAGA	pvalue=1.96e-05	qvalue=0.0516	Name=ASAGAAGA_mergedPeak-452+	Chr4	15444231	15444239	overlapEnd	protein_coding	HXXXD-type acyl-transferase family protein		HXXXD-type acyl-transferase family protein; FUNCTIONS IN: transferase activity, transferring acyl groups other than amino-acyl groups, transferase activity; INVOLVED IN: biological_process unknown; LOCATED IN: nucleus; EXPRESSED IN: 9 plant structures; EXPRESSED DURING: 6 growth stages; CONTAINS InterPro DOMAIN/s: Transferase (InterPro:IPR003480); BEST Arabidopsis thaliana protein match is: HXXXD…	BAT1	16:secondary metabolism
AT5G14550	sequence=AGAGAAGA	pvalue=1.96e-05	qvalue=0.0516	Name=ASAGAAGA_mergedPeak-61+	Chr5	4695767	4695775	upstream	protein_coding	Core-2/I-branching beta-1,6-N-acetylglucosaminyltransferase family protein		Core-2/I-branching beta-1,6-N-acetylglucosaminyltransferase family protein; CONTAINS InterPro DOMAIN/s: Core-2/I-Branching enzyme (InterPro:IPR021141); BEST Arabidopsis thaliana protein match is: Core-2/I-branching beta-1,6-N-acetylglucosaminyltransferase family protein (TAIR:AT1G11940.1); Has 574 Blast hits to 572 proteins in 18 species: Archae - 0; Bacteria - 0; Metazoa - 0; Fungi - 0; Plants -…		35:not assigned
AT5G15802	sequence=AGAGAAGA	pvalue=1.96e-05	qvalue=0.0516	Name=ASAGAAGA_mergedPeak-64-	Chr5	5157539	5157547	overlapStart	protein_coding			unknown protein; FUNCTIONS IN: molecular_function unknown; INVOLVED IN: biological_process unknown; LOCATED IN: endomembrane system; Has 35 Blast hits to 35 proteins in 15 species: Archae - 0; Bacteria - 4; Metazoa - 0; Fungi - 0; Plants - 31; Viruses - 0; Other Eukaryotes - 0 (source: NCBI BLink).		35:not assigned
AT5G15802	sequence=AGAGAAGA	pvalue=1.96e-05	qvalue=0.0516	Name=ASAGAAGA_mergedPeak-64-	Chr5	5157544	5157552	overlapStart	protein_coding			unknown protein; FUNCTIONS IN: molecular_function unknown; INVOLVED IN: biological_process unknown; LOCATED IN: endomembrane system; Has 35 Blast hits to 35 proteins in 15 species: Archae - 0; Bacteria - 4; Metazoa - 0; Fungi - 0; Plants - 31; Viruses - 0; Other Eukaryotes - 0 (source: NCBI BLink).		35:not assigned
AT5G60680	sequence=AGAGAAGA	pvalue=1.96e-05	qvalue=0.0516	Name=ASAGAAGA_mergedPeak-236+	Chr5	24386809	24386817	overlapEnd	protein_coding	Protein of unknown function, DUF584		Protein of unknown function, DUF584; CONTAINS InterPro DOMAIN/s: Protein of unknown function DUF584 (InterPro:IPR007608); BEST Arabidopsis thaliana protein match is: Protein of unknown function, DUF584 (TAIR:AT3G45210.1); Has 1807 Blast hits to 1807 proteins in 277 species: Archae - 0; Bacteria - 0; Metazoa - 736; Fungi - 347; Plants - 385; Viruses - 0; Other Eukaryotes - 339 (source: NCBI BLink).		35:not assigned

## Sheet: K_uncorrected_ASAGAAGA
Schulten et al., Supplemental Data (2022). SPL7-dependent utilization of sugar. Plant Cell.
Supplemental Data Set 6. Motifs identified in genes exhibiting different combinations of SPL7-dependent transcriptional regulation and SPL7-binding sites identified by ChIPseq.
AGI	sequence	p-value per peak	FDR per peak	Motif_consenus & peak name with direction	Chromosome	genomic start motif	genomic end motif	feature association	Type	Short_description	Curator_summary	Computational_description	Araport11_short_name	Mapman_category
AT1G18740	sequence=AGAGAAGA	pvalue=1.96e-05	qvalue=0.0516	Name=ASAGAAGA_mergedPeak-1027+	Chr1	6465012	6465020	overlapEnd	protein_coding	Protein of unknown function (DUF793)		FUNCTIONS IN: molecular_function unknown; INVOLVED IN: biological_process unknown; EXPRESSED IN: 23 plant structures; EXPRESSED DURING: 13 growth stages; CONTAINS InterPro DOMAIN/s: Protein BYPASS related (InterPro:IPR008511); BEST Arabidopsis thaliana protein match is: Protein of unknown function (DUF793) (TAIR:AT1G74450.1); Has 167 Blast hits to 164 proteins in 20 species: Archae - 3; Bacteria …		35:not assigned
AT1G27090	sequence=AGAGAAGA	pvalue=1.96e-05	qvalue=0.0516	Name=ASAGAAGA_mergedPeak-1070+	Chr1	9407967	9407975	upstream	protein_coding	glycine-rich protein		glycine-rich protein; BEST Arabidopsis thaliana protein match is: unknown protein (TAIR:AT3G24690.1); Has 13206 Blast hits to 7104 proteins in 677 species: Archae - 0; Bacteria - 2039; Metazoa - 5686; Fungi - 1146; Plants - 2571; Viruses - 80; Other Eukaryotes - 1684 (source: NCBI BLink).		35:not assigned
AT1G53210	sequence=AGAGAAGA	pvalue=1.96e-05	qvalue=0.0516	Name=ASAGAAGA_mergedPeak-1156-	Chr1	19847597	19847605	overlapEnd	protein_coding	sodium/calcium exchanger family protein / calcium-binding EF hand family protein		sodium/calcium exchanger family protein / calcium-binding EF hand family protein; FUNCTIONS IN: calcium ion binding; INVOLVED IN: transmembrane transport; LOCATED IN: vacuolar membrane, plasma membrane, vacuole, membrane, plant-type vacuole; EXPRESSED IN: 27 plant structures; EXPRESSED DURING: 16 growth stages; CONTAINS InterPro DOMAIN/s: EF-Hand 1, calcium-binding site (InterPro:IPR018247), Sodi…	NCL	30:signalling
AT1G53210	sequence=ACAGAAGA	pvalue=3.93e-05	qvalue=0.0868	Name=ASAGAAGA_mergedPeak-1156-	Chr1	19847712	19847720	overlapEnd	protein_coding	sodium/calcium exchanger family protein / calcium-binding EF hand family protein		sodium/calcium exchanger family protein / calcium-binding EF hand family protein; FUNCTIONS IN: calcium ion binding; INVOLVED IN: transmembrane transport; LOCATED IN: vacuolar membrane, plasma membrane, vacuole, membrane, plant-type vacuole; EXPRESSED IN: 27 plant structures; EXPRESSED DURING: 16 growth stages; CONTAINS InterPro DOMAIN/s: EF-Hand 1, calcium-binding site (InterPro:IPR018247), Sodi…	NCL	30:signalling
AT1G69010	sequence=AGAGAAGA	pvalue=1.96e-05	qvalue=0.0516	Name=ASAGAAGA_mergedPeak-1214+	Chr1	25940937	25940945	upstream	protein_coding	BES1-INTERACTING MYC-LIKE PROTEIN 2	Encodes BES1-INTERACTING MYC-LIKE 2 (BIM2), a PAR1 (PHYTOCHROME RAPIDLY REGULATED 1)-interacting protein that positively modulates the shade avoidance syndrome in Arabidopsis seedlings.	BES1-interacting Myc-like protein 2 (BIM2); FUNCTIONS IN: DNA binding, sequence-specific DNA binding transcription factor activity; INVOLVED IN: dTDP-rhamnose biosynthetic process, regulation of transcription; LOCATED IN: nucleus; EXPRESSED IN: 22 plant structures; EXPRESSED DURING: 13 growth stages; CONTAINS InterPro DOMAIN/s: Helix-loop-helix DNA-binding domain (InterPro:IPR001092), Helix-loop-…	BHLH102;BIM2	27:RNA
AT1G70090	sequence=ACAGAAGA	pvalue=3.93e-05	qvalue=0.0868	Name=ASAGAAGA_mergedPeak-1221+	Chr1	26401758	26401766	inside	protein_coding	glucosyl transferase family 8	Encodes a protein with putative galacturonosyltransferase activity.	glucosyl transferase family 8 (LGT8); FUNCTIONS IN: transferase activity, transferring hexosyl groups, polygalacturonate 4-alpha-galacturonosyltransferase activity, transferase activity, transferring glycosyl groups; INVOLVED IN: carbohydrate biosynthetic process; LOCATED IN: endomembrane system; EXPRESSED IN: 22 plant structures; EXPRESSED DURING: 13 growth stages; CONTAINS InterPro DOMAIN/s: Gl…	GATL9	26:misc
AT1G71200	sequence=AGAGAAGA	pvalue=1.96e-05	qvalue=0.0516	Name=ASAGAAGA_mergedPeak-1226+	Chr1	26837721	26837729	upstream	protein_coding	CU-DEFICIENCY INDUCED TRANSCRIPTION FACTOR 1	bHLH160 transcription factor. Induced by copper deficiency and seems to mediate copper uptake along with SPL7.	basic helix-loop-helix (bHLH) DNA-binding superfamily protein; FUNCTIONS IN: DNA binding, sequence-specific DNA binding transcription factor activity; INVOLVED IN: regulation of transcription; LOCATED IN: nucleus; CONTAINS InterPro DOMAIN/s: Helix-loop-helix DNA-binding domain (InterPro:IPR001092), Helix-loop-helix DNA-binding (InterPro:IPR011598); BEST Arabidopsis thaliana protein match is: basi…	BHLH160;CITF1	27:RNA/36:metal/40:nutrition&ionome
AT1G71200	sequence=AGAGAAGA	pvalue=1.96e-05	qvalue=0.0516	Name=ASAGAAGA_mergedPeak-1226+	Chr1	26837690	26837698	upstream	protein_coding	CU-DEFICIENCY INDUCED TRANSCRIPTION FACTOR 1	bHLH160 transcription factor. Induced by copper deficiency and seems to mediate copper uptake along with SPL7.	basic helix-loop-helix (bHLH) DNA-binding superfamily protein; FUNCTIONS IN: DNA binding, sequence-specific DNA binding transcription factor activity; INVOLVED IN: regulation of transcription; LOCATED IN: nucleus; CONTAINS InterPro DOMAIN/s: Helix-loop-helix DNA-binding domain (InterPro:IPR001092), Helix-loop-helix DNA-binding (InterPro:IPR011598); BEST Arabidopsis thaliana protein match is: basi…	BHLH160;CITF1	27:RNA/36:metal/40:nutrition&ionome
AT2G27860	sequence=ACAGAAGA	pvalue=3.93e-05	qvalue=0.0868	Name=ASAGAAGA_mergedPeak-866+	Chr2	11864361	11864369	overlapEnd	protein_coding	UDP-D-apiose/UDP-D-xylose synthase 1	Encodes UDP-d-apiose/UDP-d-xylose synthase that requires NAD+ for enzymatic activity and is strongly inhibited by UDP-d-galacturonate.	UDP-D-apiose/UDP-D-xylose synthase 1 (AXS1); FUNCTIONS IN: NAD or NADH binding, UDP-glucuronate decarboxylase activity; INVOLVED IN: nucleotide-sugar biosynthetic process; LOCATED IN: cytoplasm; EXPRESSED IN: 9 plant structures; EXPRESSED DURING: L mature pollen stage, M germinated pollen stage, seed development stages; CONTAINS InterPro DOMAIN/s: NAD-dependent epimerase/dehydratase (InterPro:IPR…	AXS1	10:cell wall
AT2G45810	sequence=AGAGAAGA	pvalue=1.96e-05	qvalue=0.0516	Name=ASAGAAGA_mergedPeak-942-	Chr2	18863327	18863335	overlapEnd	protein_coding	DEA(D/H)-box RNA helicase family protein		DEA(D/H)-box RNA helicase family protein; FUNCTIONS IN: helicase activity, ATP-dependent helicase activity, nucleic acid binding, ATP binding; LOCATED IN: cellular_component unknown; EXPRESSED IN: 23 plant structures; EXPRESSED DURING: 13 growth stages; CONTAINS InterPro DOMAIN/s: RNA helicase, DEAD-box type, Q motif (InterPro:IPR014014), DNA/RNA helicase, DEAD/DEAH box type, N-terminal (InterPro…	RH6	28:DNA
AT2G45810	sequence=AGAGAAGA	pvalue=1.96e-05	qvalue=0.0516	Name=ASAGAAGA_mergedPeak-942-	Chr2	18863552	18863560	overlapEnd	protein_coding	DEA(D/H)-box RNA helicase family protein		DEA(D/H)-box RNA helicase family protein; FUNCTIONS IN: helicase activity, ATP-dependent helicase activity, nucleic acid binding, ATP binding; LOCATED IN: cellular_component unknown; EXPRESSED IN: 23 plant structures; EXPRESSED DURING: 13 growth stages; CONTAINS InterPro DOMAIN/s: RNA helicase, DEAD-box type, Q motif (InterPro:IPR014014), DNA/RNA helicase, DEAD/DEAH box type, N-terminal (InterPro…	RH6	28:DNA
AT3G06330	sequence=AGAGAAGA	pvalue=1.96e-05	qvalue=0.0516	Name=ASAGAAGA_mergedPeak-514+	Chr3	1919907	1919915	downstream	protein_coding	RING/U-box superfamily protein		RING/U-box superfamily protein; CONTAINS InterPro DOMAIN/s: Zinc finger, C3HC4 RING-type (InterPro:IPR018957), Zinc finger, RING-CH-type (InterPro:IPR011016); BEST Arabidopsis thaliana protein match is: RING/U-box superfamily protein (TAIR:AT5G18760.1); Has 1679 Blast hits to 1517 proteins in 175 species: Archae - 0; Bacteria - 0; Metazoa - 662; Fungi - 120; Plants - 648; Viruses - 4; Other Eukar…		29:protein
AT3G48110	sequence=AGAGAAGA	pvalue=1.96e-05	qvalue=0.0516	Name=ASAGAAGA_mergedPeak-675+	Chr3	17759570	17759578	upstream	protein_coding	glycine-tRNA ligases	glycine-tRNA ligase	EMBRYO-DEFECTIVE-DEVELOPMENT 1 (EDD1); FUNCTIONS IN: glycine-tRNA ligase activity; INVOLVED IN: regulation of embryonic development, glycyl-tRNA aminoacylation, embryo development ending in seed dormancy; LOCATED IN: mitochondrion, chloroplast stroma, chloroplast; EXPRESSED IN: 23 plant structures; EXPRESSED DURING: 13 growth stages; CONTAINS InterPro DOMAIN/s: Glycyl-tRNA synthetase, class IIc, …	EDD1	29:protein
AT4G31910	sequence=AGAGAAGA	pvalue=1.96e-05	qvalue=0.0516	Name=ASAGAAGA_mergedPeak-452+	Chr4	15444224	15444232	overlapEnd	protein_coding	HXXXD-type acyl-transferase family protein		HXXXD-type acyl-transferase family protein; FUNCTIONS IN: transferase activity, transferring acyl groups other than amino-acyl groups, transferase activity; INVOLVED IN: biological_process unknown; LOCATED IN: nucleus; EXPRESSED IN: 9 plant structures; EXPRESSED DURING: 6 growth stages; CONTAINS InterPro DOMAIN/s: Transferase (InterPro:IPR003480); BEST Arabidopsis thaliana protein match is: HXXXD…	BAT1	16:secondary metabolism
AT4G31910	sequence=AGAGAAGA	pvalue=1.96e-05	qvalue=0.0516	Name=ASAGAAGA_mergedPeak-452+	Chr4	15444231	15444239	overlapEnd	protein_coding	HXXXD-type acyl-transferase family protein		HXXXD-type acyl-transferase family protein; FUNCTIONS IN: transferase activity, transferring acyl groups other than amino-acyl groups, transferase activity; INVOLVED IN: biological_process unknown; LOCATED IN: nucleus; EXPRESSED IN: 9 plant structures; EXPRESSED DURING: 6 growth stages; CONTAINS InterPro DOMAIN/s: Transferase (InterPro:IPR003480); BEST Arabidopsis thaliana protein match is: HXXXD…	BAT1	16:secondary metabolism
AT5G14550	sequence=AGAGAAGA	pvalue=1.96e-05	qvalue=0.0516	Name=ASAGAAGA_mergedPeak-61+	Chr5	4695767	4695775	upstream	protein_coding	Core-2/I-branching beta-1,6-N-acetylglucosaminyltransferase family protein		Core-2/I-branching beta-1,6-N-acetylglucosaminyltransferase family protein; CONTAINS InterPro DOMAIN/s: Core-2/I-Branching enzyme (InterPro:IPR021141); BEST Arabidopsis thaliana protein match is: Core-2/I-branching beta-1,6-N-acetylglucosaminyltransferase family protein (TAIR:AT1G11940.1); Has 574 Blast hits to 572 proteins in 18 species: Archae - 0; Bacteria - 0; Metazoa - 0; Fungi - 0; Plants -…		35:not assigned
AT5G15802	sequence=AGAGAAGA	pvalue=1.96e-05	qvalue=0.0516	Name=ASAGAAGA_mergedPeak-64-	Chr5	5157539	5157547	overlapStart	protein_coding			unknown protein; FUNCTIONS IN: molecular_function unknown; INVOLVED IN: biological_process unknown; LOCATED IN: endomembrane system; Has 35 Blast hits to 35 proteins in 15 species: Archae - 0; Bacteria - 4; Metazoa - 0; Fungi - 0; Plants - 31; Viruses - 0; Other Eukaryotes - 0 (source: NCBI BLink).		35:not assigned
AT5G15802	sequence=AGAGAAGA	pvalue=1.96e-05	qvalue=0.0516	Name=ASAGAAGA_mergedPeak-64-	Chr5	5157544	5157552	overlapStart	protein_coding			unknown protein; FUNCTIONS IN: molecular_function unknown; INVOLVED IN: biological_process unknown; LOCATED IN: endomembrane system; Has 35 Blast hits to 35 proteins in 15 species: Archae - 0; Bacteria - 4; Metazoa - 0; Fungi - 0; Plants - 31; Viruses - 0; Other Eukaryotes - 0 (source: NCBI BLink).		35:not assigned
AT5G60680	sequence=AGAGAAGA	pvalue=1.96e-05	qvalue=0.0516	Name=ASAGAAGA_mergedPeak-236+	Chr5	24386809	24386817	overlapEnd	protein_coding	Protein of unknown function, DUF584		Protein of unknown function, DUF584; CONTAINS InterPro DOMAIN/s: Protein of unknown function DUF584 (InterPro:IPR007608); BEST Arabidopsis thaliana protein match is: Protein of unknown function, DUF584 (TAIR:AT3G45210.1); Has 1807 Blast hits to 1807 proteins in 277 species: Archae - 0; Bacteria - 0; Metazoa - 736; Fungi - 347; Plants - 385; Viruses - 0; Other Eukaryotes - 339 (source: NCBI BLink).		35:not assigned

## Sheet: O_corrected_MCACGTGWCM
Schulten et al., Supplemental Data (2022). SPL7-dependent utilization of sugar. Plant Cell.
Supplemental Data Set 6. Motifs identified in genes exhibiting different combinations of SPL7-dependent transcriptional regulation and SPL7-binding sites identified by ChIPseq.
AGI	sequence	p-value per peak	FDR per peak	Motif_consenus & peak name with direction	Chromosome	genomic start motif	genomic end motif	feature association	Type	Short_description	Curator_summary	Computational_description	Araport11_short_name	Mapman_category
AT1G03520	sequence=CCGCGTGACA	pvalue=1.23e-05	qvalue=0.0592	Name=MCACGTGWCM_mergedPeak-917_plus-	Chr1	877681	877691	overlapEnd	protein_coding	Core-2/I-branching beta-1,6-N-acetylglucosaminyltransferase family protein		Core-2/I-branching beta-1,6-N-acetylglucosaminyltransferase family protein; FUNCTIONS IN: transferase activity, transferring glycosyl groups, acetylglucosaminyltransferase activity; INVOLVED IN: carbohydrate biosynthetic process; LOCATED IN: membrane; EXPRESSED IN: 22 plant structures; EXPRESSED DURING: 13 growth stages; CONTAINS InterPro DOMAIN/s: Glycosyl transferase, family 14 (InterPro:IPR003…		26:misc
AT1G03520	sequence=CCGCGTGACA	pvalue=1.23e-05	qvalue=0.0592	Name=MCACGTGWCM_mergedPeak-960_minus-	Chr1	877681	877691	overlapEnd	protein_coding	Core-2/I-branching beta-1,6-N-acetylglucosaminyltransferase family protein		Core-2/I-branching beta-1,6-N-acetylglucosaminyltransferase family protein; FUNCTIONS IN: transferase activity, transferring glycosyl groups, acetylglucosaminyltransferase activity; INVOLVED IN: carbohydrate biosynthetic process; LOCATED IN: membrane; EXPRESSED IN: 22 plant structures; EXPRESSED DURING: 13 growth stages; CONTAINS InterPro DOMAIN/s: Glycosyl transferase, family 14 (InterPro:IPR003…		26:misc
AT1G11630	sequence=ACGCGCTACC	pvalue=6.89e-05	qvalue=0.21	Name=MCACGTGWCM_mergedPeak-994_minus+	Chr1	3914676	3914686	upstream	protein_coding	Tetratricopeptide repeat (TPR)-like superfamily protein		Tetratricopeptide repeat (TPR)-like superfamily protein; CONTAINS InterPro DOMAIN/s: Pentatricopeptide repeat (InterPro:IPR002885); BEST Arabidopsis thaliana protein match is: pentatricopeptide repeat 336 (TAIR:AT1G61870.1); Has 27426 Blast hits to 8035 proteins in 245 species: Archae - 4; Bacteria - 14; Metazoa - 220; Fungi - 290; Plants - 26279; Viruses - 0; Other Eukaryotes - 619 (source: NCBI…		35:not assigned
AT1G11630	sequence=ACGCGCTACC	pvalue=6.89e-05	qvalue=0.21	Name=MCACGTGWCM_mergedPeak-953_plus+	Chr1	3914676	3914686	upstream	protein_coding	Tetratricopeptide repeat (TPR)-like superfamily protein		Tetratricopeptide repeat (TPR)-like superfamily protein; CONTAINS InterPro DOMAIN/s: Pentatricopeptide repeat (InterPro:IPR002885); BEST Arabidopsis thaliana protein match is: pentatricopeptide repeat 336 (TAIR:AT1G61870.1); Has 27426 Blast hits to 8035 proteins in 245 species: Archae - 4; Bacteria - 14; Metazoa - 220; Fungi - 290; Plants - 26279; Viruses - 0; Other Eukaryotes - 619 (source: NCBI…		35:not assigned
AT1G13260	sequence=ACACTTTCCC	pvalue=9.99e-05	qvalue=0.247	Name=MCACGTGWCM_mergedPeak-960_plus-	Chr1	4543089	4543099	overlapEnd	protein_coding	related to ABI3/VP1 1	Encodes an AP2/B3 domain transcription factor which is upregulated in response to low temperature. It contains a B3 DNA binding domain. It has circadian regulation and may function as a negative growth regulator.	related to ABI3/VP1 1 (RAV1); CONTAINS InterPro DOMAIN/s: DNA-binding, integrase-type (InterPro:IPR016177), Transcriptional factor B3 (InterPro:IPR003340), Pathogenesis-related transcriptional factor/ERF, DNA-binding (InterPro:IPR001471); BEST Arabidopsis thaliana protein match is: ethylene response DNA binding factor 3 (TAIR:AT3G25730.1); Has 6277 Blast hits to 6015 proteins in 258 species: Arch…	RAV1	27:RNA
AT1G13260	sequence=CCACGTCACC	pvalue=1.19e-05	qvalue=0.0592	Name=MCACGTGWCM_mergedPeak-1003_minus-	Chr1	4543191	4543201	overlapEnd	protein_coding	related to ABI3/VP1 1	Encodes an AP2/B3 domain transcription factor which is upregulated in response to low temperature. It contains a B3 DNA binding domain. It has circadian regulation and may function as a negative growth regulator.	related to ABI3/VP1 1 (RAV1); CONTAINS InterPro DOMAIN/s: DNA-binding, integrase-type (InterPro:IPR016177), Transcriptional factor B3 (InterPro:IPR003340), Pathogenesis-related transcriptional factor/ERF, DNA-binding (InterPro:IPR001471); BEST Arabidopsis thaliana protein match is: ethylene response DNA binding factor 3 (TAIR:AT3G25730.1); Has 6277 Blast hits to 6015 proteins in 258 species: Arch…	RAV1	27:RNA
AT1G13260	sequence=CCACGTCACC	pvalue=1.19e-05	qvalue=0.0592	Name=MCACGTGWCM_mergedPeak-960_plus-	Chr1	4543191	4543201	overlapEnd	protein_coding	related to ABI3/VP1 1	Encodes an AP2/B3 domain transcription factor which is upregulated in response to low temperature. It contains a B3 DNA binding domain. It has circadian regulation and may function as a negative growth regulator.	related to ABI3/VP1 1 (RAV1); CONTAINS InterPro DOMAIN/s: DNA-binding, integrase-type (InterPro:IPR016177), Transcriptional factor B3 (InterPro:IPR003340), Pathogenesis-related transcriptional factor/ERF, DNA-binding (InterPro:IPR001471); BEST Arabidopsis thaliana protein match is: ethylene response DNA binding factor 3 (TAIR:AT3G25730.1); Has 6277 Blast hits to 6015 proteins in 258 species: Arch…	RAV1	27:RNA
AT1G13260	sequence=ACACTTTCCC	pvalue=9.99e-05	qvalue=0.247	Name=MCACGTGWCM_mergedPeak-1003_minus-	Chr1	4543089	4543099	overlapEnd	protein_coding	related to ABI3/VP1 1	Encodes an AP2/B3 domain transcription factor which is upregulated in response to low temperature. It contains a B3 DNA binding domain. It has circadian regulation and may function as a negative growth regulator.	related to ABI3/VP1 1 (RAV1); CONTAINS InterPro DOMAIN/s: DNA-binding, integrase-type (InterPro:IPR016177), Transcriptional factor B3 (InterPro:IPR003340), Pathogenesis-related transcriptional factor/ERF, DNA-binding (InterPro:IPR001471); BEST Arabidopsis thaliana protein match is: ethylene response DNA binding factor 3 (TAIR:AT3G25730.1); Has 6277 Blast hits to 6015 proteins in 258 species: Arch…	RAV1	27:RNA
AT1G20830	sequence=ACGCGCTACC	pvalue=6.89e-05	qvalue=0.21	Name=MCACGTGWCM_mergedPeak-1003_plus+	Chr1	7242808	7242818	overlapStart	protein_coding	multiple chloroplast division site 1	Encodes MCD1 (MULTIPLE CHLOROPLAST DIVISION SITE 1). Determines the site of chloroplast division in concert with MinD (AT5G24020).	MULTIPLE CHLOROPLAST DIVISION SITE 1 (MCD1); FUNCTIONS IN: molecular_function unknown; INVOLVED IN: chloroplast fission; LOCATED IN: chloroplast inner membrane, chloroplast envelope; EXPRESSED IN: 22 plant structures; EXPRESSED DURING: 13 growth stages; Has 38 Blast hits to 38 proteins in 12 species: Archae - 0; Bacteria - 0; Metazoa - 0; Fungi - 0; Plants - 38; Viruses - 0; Other Eukaryotes - 0 …	MCD1	35:not assigned
AT1G20830	sequence=ACGCGCTACC	pvalue=6.89e-05	qvalue=0.21	Name=MCACGTGWCM_mergedPeak-1045_minus+	Chr1	7242808	7242818	overlapStart	protein_coding	multiple chloroplast division site 1	Encodes MCD1 (MULTIPLE CHLOROPLAST DIVISION SITE 1). Determines the site of chloroplast division in concert with MinD (AT5G24020).	MULTIPLE CHLOROPLAST DIVISION SITE 1 (MCD1); FUNCTIONS IN: molecular_function unknown; INVOLVED IN: chloroplast fission; LOCATED IN: chloroplast inner membrane, chloroplast envelope; EXPRESSED IN: 22 plant structures; EXPRESSED DURING: 13 growth stages; Has 38 Blast hits to 38 proteins in 12 species: Archae - 0; Bacteria - 0; Metazoa - 0; Fungi - 0; Plants - 38; Viruses - 0; Other Eukaryotes - 0 …	MCD1	35:not assigned
AT1G27090	sequence=CCACGTGTCC	pvalue=2.46e-07	qvalue=0.0112	Name=MCACGTGWCM_mergedPeak-1028_plus+	Chr1	9407770	9407780	upstream	protein_coding	glycine-rich protein		glycine-rich protein; BEST Arabidopsis thaliana protein match is: unknown protein (TAIR:AT3G24690.1); Has 13206 Blast hits to 7104 proteins in 677 species: Archae - 0; Bacteria - 2039; Metazoa - 5686; Fungi - 1146; Plants - 2571; Viruses - 80; Other Eukaryotes - 1684 (source: NCBI BLink).		35:not assigned
AT1G27090	sequence=CCACGTGTCC	pvalue=2.46e-07	qvalue=0.0112	Name=MCACGTGWCM_mergedPeak-1070_minus+	Chr1	9407770	9407780	upstream	protein_coding	glycine-rich protein		glycine-rich protein; BEST Arabidopsis thaliana protein match is: unknown protein (TAIR:AT3G24690.1); Has 13206 Blast hits to 7104 proteins in 677 species: Archae - 0; Bacteria - 2039; Metazoa - 5686; Fungi - 1146; Plants - 2571; Viruses - 80; Other Eukaryotes - 1684 (source: NCBI BLink).		35:not assigned
AT1G53210	sequence=ACACTTGTCA	pvalue=4.04e-05	qvalue=0.184	Name=MCACGTGWCM_mergedPeak-1101_plus+	Chr1	19846541	19846551	overlapEnd	protein_coding	sodium/calcium exchanger family protein / calcium-binding EF hand family protein		sodium/calcium exchanger family protein / calcium-binding EF hand family protein; FUNCTIONS IN: calcium ion binding; INVOLVED IN: transmembrane transport; LOCATED IN: vacuolar membrane, plasma membrane, vacuole, membrane, plant-type vacuole; EXPRESSED IN: 27 plant structures; EXPRESSED DURING: 16 growth stages; CONTAINS InterPro DOMAIN/s: EF-Hand 1, calcium-binding site (InterPro:IPR018247), Sodi…	NCL	30:signalling
AT1G68840	sequence=ACACTTTACC	pvalue=8.58e-05	qvalue=0.226	Name=MCACGTGWCM_mergedPeak-1210_minus-	Chr1	25881148	25881158	includeFeature	protein_coding	related to ABI3/VP1 2	Rav2 is part of a complex that has been named `regulator of the (H+)-ATPase of the vacuolar and endosomal membranes' (RAVE)	related to ABI3/VP1 2 (RAV2); FUNCTIONS IN: transcription repressor activity, DNA binding, sequence-specific DNA binding transcription factor activity; INVOLVED IN: regulation of transcription, DNA-dependent; LOCATED IN: chloroplast; EXPRESSED IN: 12 plant structures; EXPRESSED DURING: 8 growth stages; CONTAINS InterPro DOMAIN/s: DNA-binding, integrase-type (InterPro:IPR016177), Transcriptional f…	RAV2	27:RNA
AT1G68840	sequence=CCACTTTTCC	pvalue=4.34e-05	qvalue=0.189	Name=MCACGTGWCM_mergedPeak-1156_plus-	Chr1	25881638	25881648	overlapEnd	protein_coding	related to ABI3/VP1 2	Rav2 is part of a complex that has been named `regulator of the (H+)-ATPase of the vacuolar and endosomal membranes' (RAVE)	related to ABI3/VP1 2 (RAV2); FUNCTIONS IN: transcription repressor activity, DNA binding, sequence-specific DNA binding transcription factor activity; INVOLVED IN: regulation of transcription, DNA-dependent; LOCATED IN: chloroplast; EXPRESSED IN: 12 plant structures; EXPRESSED DURING: 8 growth stages; CONTAINS InterPro DOMAIN/s: DNA-binding, integrase-type (InterPro:IPR016177), Transcriptional f…	RAV2	27:RNA
AT1G69010	sequence=CCACGCTTCC	pvalue=1.06e-05	qvalue=0.0592	Name=MCACGTGWCM_mergedPeak-1214_minus-	Chr1	25941181	25941191	upstream	protein_coding	BES1-INTERACTING MYC-LIKE PROTEIN 2	Encodes BES1-INTERACTING MYC-LIKE 2 (BIM2), a PAR1 (PHYTOCHROME RAPIDLY REGULATED 1)-interacting protein that positively modulates the shade avoidance syndrome in Arabidopsis seedlings.	BES1-interacting Myc-like protein 2 (BIM2); FUNCTIONS IN: DNA binding, sequence-specific DNA binding transcription factor activity; INVOLVED IN: dTDP-rhamnose biosynthetic process, regulation of transcription; LOCATED IN: nucleus; EXPRESSED IN: 22 plant structures; EXPRESSED DURING: 13 growth stages; CONTAINS InterPro DOMAIN/s: Helix-loop-helix DNA-binding domain (InterPro:IPR001092), Helix-loop-…	BHLH102;BIM2	27:RNA
AT1G69010	sequence=CCACGCTTCC	pvalue=1.06e-05	qvalue=0.0592	Name=MCACGTGWCM_mergedPeak-1160_plus-	Chr1	25941181	25941191	upstream	protein_coding	BES1-INTERACTING MYC-LIKE PROTEIN 2	Encodes BES1-INTERACTING MYC-LIKE 2 (BIM2), a PAR1 (PHYTOCHROME RAPIDLY REGULATED 1)-interacting protein that positively modulates the shade avoidance syndrome in Arabidopsis seedlings.	BES1-interacting Myc-like protein 2 (BIM2); FUNCTIONS IN: DNA binding, sequence-specific DNA binding transcription factor activity; INVOLVED IN: dTDP-rhamnose biosynthetic process, regulation of transcription; LOCATED IN: nucleus; EXPRESSED IN: 22 plant structures; EXPRESSED DURING: 13 growth stages; CONTAINS InterPro DOMAIN/s: Helix-loop-helix DNA-binding domain (InterPro:IPR001092), Helix-loop-…	BHLH102;BIM2	27:RNA
AT2G22870	sequence=ACGCGCTACC	pvalue=6.89e-05	qvalue=0.21	Name=MCACGTGWCM_mergedPeak-840_minus-	Chr2	9740922	9740932	overlapEnd	protein_coding	P-loop containing nucleoside triphosphate hydrolases superfamily protein		embryo defective 2001 (EMB2001); FUNCTIONS IN: GTP binding; INVOLVED IN: embryo development ending in seed dormancy; LOCATED IN: intracellular; EXPRESSED IN: 21 plant structures; EXPRESSED DURING: 13 growth stages; CONTAINS InterPro DOMAIN/s: GTP-binding protein, HSR1-related (InterPro:IPR002917), GTP-binding protein, ribosome biogenesis, YsxC (InterPro:IPR019987); BEST Arabidopsis thaliana prote…	EMB2001	33:development
AT3G25760	sequence=CCACTTGTCC	pvalue=7.53e-06	qvalue=0.053	Name=MCACGTGWCM_mergedPeak-575_plus+	Chr3	9404830	9404840	inside	protein_coding	allene oxide cyclase 1	encodes allene oxide cyclase. One of four genes in Arabidopsis that encode this enzyme, which catalyzes an essential step in jasmonic acid biosynthesis. Gene expression is induced during senescence, a process that involves jasmonic acid signalling pathway.	allene oxide cyclase 1 (AOC1); FUNCTIONS IN: allene-oxide cyclase activity; INVOLVED IN: response to desiccation, response to water deprivation, jasmonic acid biosynthetic process, peptidyl-cysteine S-nitrosylation; LOCATED IN: chloroplast thylakoid membrane, chloroplast, chloroplast envelope; EXPRESSED IN: pollen tube; EXPRESSED DURING: 4 leaf senescence stage; CONTAINS InterPro DOMAIN/s: Allene…	AOC1	20:stress
AT4G01870	sequence=ACACGCGACC	pvalue=4.67e-06	qvalue=0.0463	Name=MCACGTGWCM_mergedPeak-287_minus+	Chr4	808290	808300	overlapEnd	protein_coding	tolB protein-related		tolB protein-related; FUNCTIONS IN: molecular_function unknown; INVOLVED IN: response to cyclopentenone; LOCATED IN: membrane; EXPRESSED IN: 22 plant structures; EXPRESSED DURING: 13 growth stages; CONTAINS InterPro DOMAIN/s: WD40-like Beta Propeller (InterPro:IPR011659), Peptidase S9B, dipeptidylpeptidase IV N-terminal (InterPro:IPR002469), Six-bladed beta-propeller, TolB-like (InterPro:IPR01104…		35:not assigned
AT4G01870	sequence=ACACGCGACC	pvalue=4.67e-06	qvalue=0.0463	Name=MCACGTGWCM_mergedPeak-280_plus+	Chr4	808290	808300	overlapEnd	protein_coding	tolB protein-related		tolB protein-related; FUNCTIONS IN: molecular_function unknown; INVOLVED IN: response to cyclopentenone; LOCATED IN: membrane; EXPRESSED IN: 22 plant structures; EXPRESSED DURING: 13 growth stages; CONTAINS InterPro DOMAIN/s: WD40-like Beta Propeller (InterPro:IPR011659), Peptidase S9B, dipeptidylpeptidase IV N-terminal (InterPro:IPR002469), Six-bladed beta-propeller, TolB-like (InterPro:IPR01104…		35:not assigned
AT4G01870	sequence=ACACGTGTCA	pvalue=5.85e-06	qvalue=0.0463	Name=MCACGTGWCM_mergedPeak-280_plus-	Chr4	808359	808369	overlapEnd	protein_coding	tolB protein-related		tolB protein-related; FUNCTIONS IN: molecular_function unknown; INVOLVED IN: response to cyclopentenone; LOCATED IN: membrane; EXPRESSED IN: 22 plant structures; EXPRESSED DURING: 13 growth stages; CONTAINS InterPro DOMAIN/s: WD40-like Beta Propeller (InterPro:IPR011659), Peptidase S9B, dipeptidylpeptidase IV N-terminal (InterPro:IPR002469), Six-bladed beta-propeller, TolB-like (InterPro:IPR01104…		35:not assigned
AT4G01870	sequence=ACACGTGTCA	pvalue=5.85e-06	qvalue=0.0463	Name=MCACGTGWCM_mergedPeak-287_minus-	Chr4	808359	808369	overlapEnd	protein_coding	tolB protein-related		tolB protein-related; FUNCTIONS IN: molecular_function unknown; INVOLVED IN: response to cyclopentenone; LOCATED IN: membrane; EXPRESSED IN: 22 plant structures; EXPRESSED DURING: 13 growth stages; CONTAINS InterPro DOMAIN/s: WD40-like Beta Propeller (InterPro:IPR011659), Peptidase S9B, dipeptidylpeptidase IV N-terminal (InterPro:IPR002469), Six-bladed beta-propeller, TolB-like (InterPro:IPR01104…		35:not assigned
AT4G17610	sequence=ACGCGTTCCC	pvalue=6.56e-05	qvalue=0.21	Name=MCACGTGWCM_mergedPeak-361_minus+	Chr4	9815347	9815357	upstream	protein_coding	tRNA/rRNA methyltransferase (SpoU) family protein		tRNA/rRNA methyltransferase (SpoU) family protein; FUNCTIONS IN: RNA binding, RNA methyltransferase activity; INVOLVED IN: RNA processing; LOCATED IN: endomembrane system; EXPRESSED IN: 17 plant structures; EXPRESSED DURING: 9 growth stages; CONTAINS InterPro DOMAIN/s: tRNA/rRNA methyltransferase, SpoU (InterPro:IPR001537); Has 6630 Blast hits to 6614 proteins in 1865 species: Archae - 7; Bacteri…		27:RNA
AT4G17610	sequence=ACGCGCTACC	pvalue=6.89e-05	qvalue=0.21	Name=MCACGTGWCM_mergedPeak-343_plus+	Chr4	9815250	9815260	upstream	protein_coding	tRNA/rRNA methyltransferase (SpoU) family protein		tRNA/rRNA methyltransferase (SpoU) family protein; FUNCTIONS IN: RNA binding, RNA methyltransferase activity; INVOLVED IN: RNA processing; LOCATED IN: endomembrane system; EXPRESSED IN: 17 plant structures; EXPRESSED DURING: 9 growth stages; CONTAINS InterPro DOMAIN/s: tRNA/rRNA methyltransferase, SpoU (InterPro:IPR001537); Has 6630 Blast hits to 6614 proteins in 1865 species: Archae - 7; Bacteri…		27:RNA
AT4G17610	sequence=ACGCGTTCCC	pvalue=6.56e-05	qvalue=0.21	Name=MCACGTGWCM_mergedPeak-343_plus+	Chr4	9815347	9815357	upstream	protein_coding	tRNA/rRNA methyltransferase (SpoU) family protein		tRNA/rRNA methyltransferase (SpoU) family protein; FUNCTIONS IN: RNA binding, RNA methyltransferase activity; INVOLVED IN: RNA processing; LOCATED IN: endomembrane system; EXPRESSED IN: 17 plant structures; EXPRESSED DURING: 9 growth stages; CONTAINS InterPro DOMAIN/s: tRNA/rRNA methyltransferase, SpoU (InterPro:IPR001537); Has 6630 Blast hits to 6614 proteins in 1865 species: Archae - 7; Bacteri…		27:RNA
AT4G17610	sequence=ACGCGCTACC	pvalue=6.89e-05	qvalue=0.21	Name=MCACGTGWCM_mergedPeak-361_minus+	Chr4	9815250	9815260	upstream	protein_coding	tRNA/rRNA methyltransferase (SpoU) family protein		tRNA/rRNA methyltransferase (SpoU) family protein; FUNCTIONS IN: RNA binding, RNA methyltransferase activity; INVOLVED IN: RNA processing; LOCATED IN: endomembrane system; EXPRESSED IN: 17 plant structures; EXPRESSED DURING: 9 growth stages; CONTAINS InterPro DOMAIN/s: tRNA/rRNA methyltransferase, SpoU (InterPro:IPR001537); Has 6630 Blast hits to 6614 proteins in 1865 species: Archae - 7; Bacteri…		27:RNA
AT4G27390	sequence=ACGCGTTTCA	pvalue=7.61e-05	qvalue=0.217	Name=MCACGTGWCM_mergedPeak-420_minus-	Chr4	13704882	13704892	overlapStart	protein_coding			unknown protein; INVOLVED IN: biological_process unknown; LOCATED IN: chloroplast; EXPRESSED IN: 22 plant structures; EXPRESSED DURING: 13 growth stages; Has 30201 Blast hits to 17322 proteins in 780 species: Archae - 12; Bacteria - 1396; Metazoa - 17338; Fungi - 3422; Plants - 5037; Viruses - 0; Other Eukaryotes - 2996 (source: NCBI BLink).		35:not assigned
AT4G27390	sequence=ACACGCGACC	pvalue=4.67e-06	qvalue=0.0463	Name=MCACGTGWCM_mergedPeak-407_plus-	Chr4	13704827	13704837	overlapStart	protein_coding			unknown protein; INVOLVED IN: biological_process unknown; LOCATED IN: chloroplast; EXPRESSED IN: 22 plant structures; EXPRESSED DURING: 13 growth stages; Has 30201 Blast hits to 17322 proteins in 780 species: Archae - 12; Bacteria - 1396; Metazoa - 17338; Fungi - 3422; Plants - 5037; Viruses - 0; Other Eukaryotes - 2996 (source: NCBI BLink).		35:not assigned
AT4G27390	sequence=ACGCGTTTCA	pvalue=7.61e-05	qvalue=0.217	Name=MCACGTGWCM_mergedPeak-407_plus-	Chr4	13704882	13704892	overlapStart	protein_coding			unknown protein; INVOLVED IN: biological_process unknown; LOCATED IN: chloroplast; EXPRESSED IN: 22 plant structures; EXPRESSED DURING: 13 growth stages; Has 30201 Blast hits to 17322 proteins in 780 species: Archae - 12; Bacteria - 1396; Metazoa - 17338; Fungi - 3422; Plants - 5037; Viruses - 0; Other Eukaryotes - 2996 (source: NCBI BLink).		35:not assigned
AT4G27390	sequence=ACACGCGACC	pvalue=4.67e-06	qvalue=0.0463	Name=MCACGTGWCM_mergedPeak-420_minus-	Chr4	13704827	13704837	overlapStart	protein_coding			unknown protein; INVOLVED IN: biological_process unknown; LOCATED IN: chloroplast; EXPRESSED IN: 22 plant structures; EXPRESSED DURING: 13 growth stages; Has 30201 Blast hits to 17322 proteins in 780 species: Archae - 12; Bacteria - 1396; Metazoa - 17338; Fungi - 3422; Plants - 5037; Viruses - 0; Other Eukaryotes - 2996 (source: NCBI BLink).		35:not assigned
AT5G25630	sequence=ACACGCGACC	pvalue=4.67e-06	qvalue=0.0463	Name=MCACGTGWCM_mergedPeak-102_minus+	Chr5	8946844	8946854	upstream	protein_coding	Tetratricopeptide repeat (TPR)-like superfamily protein		Tetratricopeptide repeat (TPR)-like superfamily protein; CONTAINS InterPro DOMAIN/s: Pentatricopeptide repeat (InterPro:IPR002885); BEST Arabidopsis thaliana protein match is: protein kinase family protein (TAIR:AT5G21222.1); Has 43023 Blast hits to 13141 proteins in 298 species: Archae - 3; Bacteria - 54; Metazoa - 633; Fungi - 665; Plants - 40141; Viruses - 0; Other Eukaryotes - 1527 (source: N…		35:not assigned
AT5G25630	sequence=ACACGCGACC	pvalue=4.67e-06	qvalue=0.0463	Name=MCACGTGWCM_mergedPeak-95_plus+	Chr5	8946844	8946854	upstream	protein_coding	Tetratricopeptide repeat (TPR)-like superfamily protein		Tetratricopeptide repeat (TPR)-like superfamily protein; CONTAINS InterPro DOMAIN/s: Pentatricopeptide repeat (InterPro:IPR002885); BEST Arabidopsis thaliana protein match is: protein kinase family protein (TAIR:AT5G21222.1); Has 43023 Blast hits to 13141 proteins in 298 species: Archae - 3; Bacteria - 54; Metazoa - 633; Fungi - 665; Plants - 40141; Viruses - 0; Other Eukaryotes - 1527 (source: N…		35:not assigned
AT5G54580	sequence=GCACGTGCCC	pvalue=6.08e-06	qvalue=0.0463	Name=MCACGTGWCM_mergedPeak-204_minus+	Chr5	22174060	22174070	downstream	protein_coding	RNA-binding (RRM/RBD/RNP motifs) family protein		RNA-binding (RRM/RBD/RNP motifs) family protein; FUNCTIONS IN: RNA binding, nucleotide binding, nucleic acid binding; INVOLVED IN: biological_process unknown; EXPRESSED IN: 22 plant structures; EXPRESSED DURING: 13 growth stages; CONTAINS InterPro DOMAIN/s: RNA recognition motif, RNP-1 (InterPro:IPR000504), Nucleotide-binding, alpha-beta plait (InterPro:IPR012677); BEST Arabidopsis thaliana prote…	ORRM2	27:RNA
AT5G54580	sequence=GCACGTGCCC	pvalue=6.08e-06	qvalue=0.0463	Name=MCACGTGWCM_mergedPeak-192_plus+	Chr5	22174060	22174070	downstream	protein_coding	RNA-binding (RRM/RBD/RNP motifs) family protein		RNA-binding (RRM/RBD/RNP motifs) family protein; FUNCTIONS IN: RNA binding, nucleotide binding, nucleic acid binding; INVOLVED IN: biological_process unknown; EXPRESSED IN: 22 plant structures; EXPRESSED DURING: 13 growth stages; CONTAINS InterPro DOMAIN/s: RNA recognition motif, RNP-1 (InterPro:IPR000504), Nucleotide-binding, alpha-beta plait (InterPro:IPR012677); BEST Arabidopsis thaliana prote…	ORRM2	27:RNA
AT5G60680	sequence=ACACTCTTCC	pvalue=8.65e-05	qvalue=0.226	Name=MCACGTGWCM_mergedPeak-225_plus-	Chr5	24386958	24386968	overlapEnd	protein_coding	Protein of unknown function, DUF584		Protein of unknown function, DUF584; CONTAINS InterPro DOMAIN/s: Protein of unknown function DUF584 (InterPro:IPR007608); BEST Arabidopsis thaliana protein match is: Protein of unknown function, DUF584 (TAIR:AT3G45210.1); Has 1807 Blast hits to 1807 proteins in 277 species: Archae - 0; Bacteria - 0; Metazoa - 736; Fungi - 347; Plants - 385; Viruses - 0; Other Eukaryotes - 339 (source: NCBI BLink).		35:not assigned
AT5G60680	sequence=ACACTCTTCC	pvalue=8.65e-05	qvalue=0.226	Name=MCACGTGWCM_mergedPeak-236_minus-	Chr5	24386958	24386968	overlapEnd	protein_coding	Protein of unknown function, DUF584		Protein of unknown function, DUF584; CONTAINS InterPro DOMAIN/s: Protein of unknown function DUF584 (InterPro:IPR007608); BEST Arabidopsis thaliana protein match is: Protein of unknown function, DUF584 (TAIR:AT3G45210.1); Has 1807 Blast hits to 1807 proteins in 277 species: Archae - 0; Bacteria - 0; Metazoa - 736; Fungi - 347; Plants - 385; Viruses - 0; Other Eukaryotes - 339 (source: NCBI BLink).		35:not assigned

## Sheet: O_uncorrected_TGGTAGAGCG
Schulten et al., Supplemental Data (2022). SPL7-dependent utilization of sugar. Plant Cell.
Supplemental Data Set 6. Motifs identified in genes exhibiting different combinations of SPL7-dependent transcriptional regulation and SPL7-binding sites identified by ChIPseq.
AGI	sequence	p-value per peak	FDR per peak	Motif_consenus & peak name with direction	Chromosome	genomic start motif	genomic end motif	feature association	Type	Short_description	Curator_summary	Computational_description	Araport11_short_name	Mapman_category
AT1G11630	sequence=TGGTAGCGCG	pvalue=6.51e-07	qvalue=0.00373	Name=TGGTAGAGCG_mergedPeak-953_plus-	Chr1	3914677	3914687	upstream	protein_coding	Tetratricopeptide repeat (TPR)-like superfamily protein		Tetratricopeptide repeat (TPR)-like superfamily protein; CONTAINS InterPro DOMAIN/s: Pentatricopeptide repeat (InterPro:IPR002885); BEST Arabidopsis thaliana protein match is: pentatricopeptide repeat 336 (TAIR:AT1G61870.1); Has 27426 Blast hits to 8035 proteins in 245 species: Archae - 4; Bacteria - 14; Metazoa - 220; Fungi - 290; Plants - 26279; Viruses - 0; Other Eukaryotes - 619 (source: NCBI…		35:not assigned
AT1G11630	sequence=TGGTAGCGCG	pvalue=6.51e-07	qvalue=0.00373	Name=TGGTAGAGCG_mergedPeak-994_minus-	Chr1	3914677	3914687	upstream	protein_coding	Tetratricopeptide repeat (TPR)-like superfamily protein		Tetratricopeptide repeat (TPR)-like superfamily protein; CONTAINS InterPro DOMAIN/s: Pentatricopeptide repeat (InterPro:IPR002885); BEST Arabidopsis thaliana protein match is: pentatricopeptide repeat 336 (TAIR:AT1G61870.1); Has 27426 Blast hits to 8035 proteins in 245 species: Archae - 4; Bacteria - 14; Metazoa - 220; Fungi - 290; Plants - 26279; Viruses - 0; Other Eukaryotes - 619 (source: NCBI…		35:not assigned
AT1G13730	sequence=TGGTATTGCG	pvalue=6.06e-05	qvalue=0.19	Name=TGGTAGAGCG_mergedPeak-962_plus+	Chr1	4709651	4709661	upstream	protein_coding	Nuclear transport factor 2 (NTF2) family protein with RNA binding (RRM-RBD-RNP motifs) domain		Nuclear transport factor 2 (NTF2) family protein with RNA binding (RRM-RBD-RNP motifs) domain; FUNCTIONS IN: RNA binding, nucleotide binding, nucleic acid binding; INVOLVED IN: transport, nucleocytoplasmic transport; LOCATED IN: intracellular; EXPRESSED IN: 17 plant structures; EXPRESSED DURING: 9 growth stages; CONTAINS InterPro DOMAIN/s: Nuclear transport factor 2 (InterPro:IPR002075), RNA reco…		29:protein
AT1G13730	sequence=TGGTATTGCG	pvalue=6.06e-05	qvalue=0.19	Name=TGGTAGAGCG_mergedPeak-1006_minus+	Chr1	4709651	4709661	upstream	protein_coding	Nuclear transport factor 2 (NTF2) family protein with RNA binding (RRM-RBD-RNP motifs) domain		Nuclear transport factor 2 (NTF2) family protein with RNA binding (RRM-RBD-RNP motifs) domain; FUNCTIONS IN: RNA binding, nucleotide binding, nucleic acid binding; INVOLVED IN: transport, nucleocytoplasmic transport; LOCATED IN: intracellular; EXPRESSED IN: 17 plant structures; EXPRESSED DURING: 9 growth stages; CONTAINS InterPro DOMAIN/s: Nuclear transport factor 2 (InterPro:IPR002075), RNA reco…		29:protein
AT1G20830	sequence=TGGTAGCGCG	pvalue=6.51e-07	qvalue=0.00373	Name=TGGTAGAGCG_mergedPeak-1045_minus-	Chr1	7242809	7242819	overlapStart	protein_coding	multiple chloroplast division site 1	Encodes MCD1 (MULTIPLE CHLOROPLAST DIVISION SITE 1). Determines the site of chloroplast division in concert with MinD (AT5G24020).	MULTIPLE CHLOROPLAST DIVISION SITE 1 (MCD1); FUNCTIONS IN: molecular_function unknown; INVOLVED IN: chloroplast fission; LOCATED IN: chloroplast inner membrane, chloroplast envelope; EXPRESSED IN: 22 plant structures; EXPRESSED DURING: 13 growth stages; Has 38 Blast hits to 38 proteins in 12 species: Archae - 0; Bacteria - 0; Metazoa - 0; Fungi - 0; Plants - 38; Viruses - 0; Other Eukaryotes - 0 …	MCD1	35:not assigned
AT1G20830	sequence=TGGTAGCGCG	pvalue=6.51e-07	qvalue=0.00373	Name=TGGTAGAGCG_mergedPeak-1003_plus-	Chr1	7242809	7242819	overlapStart	protein_coding	multiple chloroplast division site 1	Encodes MCD1 (MULTIPLE CHLOROPLAST DIVISION SITE 1). Determines the site of chloroplast division in concert with MinD (AT5G24020).	MULTIPLE CHLOROPLAST DIVISION SITE 1 (MCD1); FUNCTIONS IN: molecular_function unknown; INVOLVED IN: chloroplast fission; LOCATED IN: chloroplast inner membrane, chloroplast envelope; EXPRESSED IN: 22 plant structures; EXPRESSED DURING: 13 growth stages; Has 38 Blast hits to 38 proteins in 12 species: Archae - 0; Bacteria - 0; Metazoa - 0; Fungi - 0; Plants - 38; Viruses - 0; Other Eukaryotes - 0 …	MCD1	35:not assigned
AT1G26500	sequence=TGGTAGAGCG	pvalue=4.08e-07	qvalue=0.00361	Name=TGGTAGAGCG_mergedPeak-1026_plus+	Chr1	9158200	9158210	overlapStart	protein_coding	Pentatricopeptide repeat (PPR) superfamily protein		Pentatricopeptide repeat (PPR) superfamily protein; CONTAINS InterPro DOMAIN/s: Pentatricopeptide repeat (InterPro:IPR002885); BEST Arabidopsis thaliana protein match is: Pentatricopeptide repeat (PPR) superfamily protein (TAIR:AT3G62470.1); Has 19147 Blast hits to 7603 proteins in 190 species: Archae - 0; Bacteria - 0; Metazoa - 20; Fungi - 126; Plants - 18834; Viruses - 0; Other Eukaryotes - 16…		35:not assigned
AT1G26500	sequence=TGGTAGAGCG	pvalue=4.08e-07	qvalue=0.00361	Name=TGGTAGAGCG_mergedPeak-1068_minus+	Chr1	9158200	9158210	overlapStart	protein_coding	Pentatricopeptide repeat (PPR) superfamily protein		Pentatricopeptide repeat (PPR) superfamily protein; CONTAINS InterPro DOMAIN/s: Pentatricopeptide repeat (InterPro:IPR002885); BEST Arabidopsis thaliana protein match is: Pentatricopeptide repeat (PPR) superfamily protein (TAIR:AT3G62470.1); Has 19147 Blast hits to 7603 proteins in 190 species: Archae - 0; Bacteria - 0; Metazoa - 20; Fungi - 126; Plants - 18834; Viruses - 0; Other Eukaryotes - 16…		35:not assigned
AT1G52870	sequence=TGGTAGAGCG	pvalue=4.08e-07	qvalue=0.00361	Name=TGGTAGAGCG_mergedPeak-1153_minus-	Chr1	19685195	19685205	upstream	protein_coding	Peroxisomal membrane 22 kDa (Mpv17/PMP22) family protein		Peroxisomal membrane 22 kDa (Mpv17/PMP22) family protein; FUNCTIONS IN: molecular_function unknown; INVOLVED IN: biological_process unknown; LOCATED IN: integral to membrane, chloroplast; EXPRESSED IN: 21 plant structures; EXPRESSED DURING: 13 growth stages; CONTAINS InterPro DOMAIN/s: Mpv17/PMP22 (InterPro:IPR007248); BEST Arabidopsis thaliana protein match is: Peroxisomal membrane 22 kDa (Mpv17…		35:not assigned
AT1G64430	sequence=TGGTAGAGCG	pvalue=4.08e-07	qvalue=0.00361	Name=TGGTAGAGCG_mergedPeak-1140_plus+	Chr1	23933154	23933164	upstream	protein_coding	Pentatricopeptide repeat (PPR) superfamily protein		Pentatricopeptide repeat (PPR) superfamily protein; CONTAINS InterPro DOMAIN/s: Pentatricopeptide repeat (InterPro:IPR002885); Has 41 Blast hits to 39 proteins in 13 species: Archae - 0; Bacteria - 0; Metazoa - 1; Fungi - 0; Plants - 39; Viruses - 0; Other Eukaryotes - 1 (source: NCBI BLink).		35:not assigned
AT1G64430	sequence=TGGTAGAGCG	pvalue=4.08e-07	qvalue=0.00361	Name=TGGTAGAGCG_mergedPeak-1193_minus+	Chr1	23933154	23933164	upstream	protein_coding	Pentatricopeptide repeat (PPR) superfamily protein		Pentatricopeptide repeat (PPR) superfamily protein; CONTAINS InterPro DOMAIN/s: Pentatricopeptide repeat (InterPro:IPR002885); Has 41 Blast hits to 39 proteins in 13 species: Archae - 0; Bacteria - 0; Metazoa - 1; Fungi - 0; Plants - 39; Viruses - 0; Other Eukaryotes - 1 (source: NCBI BLink).		35:not assigned
AT1G75750	sequence=TGGTATTGCG	pvalue=6.06e-05	qvalue=0.19	Name=TGGTAGAGCG_mergedPeak-1251_minus+	Chr1	28440905	28440915	downstream	protein_coding	GAST1 protein homolog 1	GA-responsive GAST1 protein homolog regulated by BR and GA antagonistically. Possibly involved in cell elongation based on expression data	GAST1 protein homolog 1 (GASA1); CONTAINS InterPro DOMAIN/s: Gibberellin regulated protein (InterPro:IPR003854); BEST Arabidopsis thaliana protein match is: Gibberellin-regulated family protein (TAIR:AT2G18420.1); Has 473 Blast hits to 473 proteins in 44 species: Archae - 0; Bacteria - 0; Metazoa - 0; Fungi - 0; Plants - 473; Viruses - 0; Other Eukaryotes - 0 (source: NCBI BLink).	GASA1	17:hormone metabolism
AT1G75750	sequence=TGGTATTGCG	pvalue=6.06e-05	qvalue=0.19	Name=TGGTAGAGCG_mergedPeak-1195_plus+	Chr1	28440905	28440915	downstream	protein_coding	GAST1 protein homolog 1	GA-responsive GAST1 protein homolog regulated by BR and GA antagonistically. Possibly involved in cell elongation based on expression data	GAST1 protein homolog 1 (GASA1); CONTAINS InterPro DOMAIN/s: Gibberellin regulated protein (InterPro:IPR003854); BEST Arabidopsis thaliana protein match is: Gibberellin-regulated family protein (TAIR:AT2G18420.1); Has 473 Blast hits to 473 proteins in 44 species: Archae - 0; Bacteria - 0; Metazoa - 0; Fungi - 0; Plants - 473; Viruses - 0; Other Eukaryotes - 0 (source: NCBI BLink).	GASA1	17:hormone metabolism
AT2G22870	sequence=AGGTAGCGCG	pvalue=5.58e-06	qvalue=0.0227	Name=TGGTAGAGCG_mergedPeak-840_minus+	Chr2	9740921	9740931	overlapEnd	protein_coding	P-loop containing nucleoside triphosphate hydrolases superfamily protein		embryo defective 2001 (EMB2001); FUNCTIONS IN: GTP binding; INVOLVED IN: embryo development ending in seed dormancy; LOCATED IN: intracellular; EXPRESSED IN: 21 plant structures; EXPRESSED DURING: 13 growth stages; CONTAINS InterPro DOMAIN/s: GTP-binding protein, HSR1-related (InterPro:IPR002917), GTP-binding protein, ribosome biogenesis, YsxC (InterPro:IPR019987); BEST Arabidopsis thaliana prote…	EMB2001	33:development
AT4G01870	sequence=TGGGAGAGCG	pvalue=8.94e-07	qvalue=0.00379	Name=TGGTAGAGCG_mergedPeak-287_minus-	Chr4	808318	808328	overlapEnd	protein_coding	tolB protein-related		tolB protein-related; FUNCTIONS IN: molecular_function unknown; INVOLVED IN: response to cyclopentenone; LOCATED IN: membrane; EXPRESSED IN: 22 plant structures; EXPRESSED DURING: 13 growth stages; CONTAINS InterPro DOMAIN/s: WD40-like Beta Propeller (InterPro:IPR011659), Peptidase S9B, dipeptidylpeptidase IV N-terminal (InterPro:IPR002469), Six-bladed beta-propeller, TolB-like (InterPro:IPR01104…		35:not assigned
AT4G01870	sequence=TGGGAGAGCG	pvalue=8.94e-07	qvalue=0.00379	Name=TGGTAGAGCG_mergedPeak-280_plus-	Chr4	808318	808328	overlapEnd	protein_coding	tolB protein-related		tolB protein-related; FUNCTIONS IN: molecular_function unknown; INVOLVED IN: response to cyclopentenone; LOCATED IN: membrane; EXPRESSED IN: 22 plant structures; EXPRESSED DURING: 13 growth stages; CONTAINS InterPro DOMAIN/s: WD40-like Beta Propeller (InterPro:IPR011659), Peptidase S9B, dipeptidylpeptidase IV N-terminal (InterPro:IPR002469), Six-bladed beta-propeller, TolB-like (InterPro:IPR01104…		35:not assigned
AT4G15765	sequence=TGGTAGAGCG	pvalue=4.08e-07	qvalue=0.00361	Name=TGGTAGAGCG_mergedPeak-334_plus+	Chr4	8979673	8979683	upstream	protein_coding	FAD/NAD(P)-binding oxidoreductase family protein		FAD/NAD(P)-binding oxidoreductase family protein; FUNCTIONS IN: oxidoreductase activity, monooxygenase activity; INVOLVED IN: biological_process unknown; LOCATED IN: cellular_component unknown; CONTAINS InterPro DOMAIN/s: FAD dependent oxidoreductase (InterPro:IPR006076); BEST Arabidopsis thaliana protein match is: monooxygenase 1 (TAIR:AT4G15760.1); Has 427 Blast hits to 427 proteins in 107 spec…		26:misc
AT4G15765	sequence=TGGTAGAGCG	pvalue=4.08e-07	qvalue=0.00361	Name=TGGTAGAGCG_mergedPeak-353_minus+	Chr4	8979673	8979683	upstream	protein_coding	FAD/NAD(P)-binding oxidoreductase family protein		FAD/NAD(P)-binding oxidoreductase family protein; FUNCTIONS IN: oxidoreductase activity, monooxygenase activity; INVOLVED IN: biological_process unknown; LOCATED IN: cellular_component unknown; CONTAINS InterPro DOMAIN/s: FAD dependent oxidoreductase (InterPro:IPR006076); BEST Arabidopsis thaliana protein match is: monooxygenase 1 (TAIR:AT4G15760.1); Has 427 Blast hits to 427 proteins in 107 spec…		26:misc
AT4G17610	sequence=TGGGAACGCG	pvalue=3.48e-05	qvalue=0.126	Name=TGGTAGAGCG_mergedPeak-343_plus-	Chr4	9815348	9815358	upstream	protein_coding	tRNA/rRNA methyltransferase (SpoU) family protein		tRNA/rRNA methyltransferase (SpoU) family protein; FUNCTIONS IN: RNA binding, RNA methyltransferase activity; INVOLVED IN: RNA processing; LOCATED IN: endomembrane system; EXPRESSED IN: 17 plant structures; EXPRESSED DURING: 9 growth stages; CONTAINS InterPro DOMAIN/s: tRNA/rRNA methyltransferase, SpoU (InterPro:IPR001537); Has 6630 Blast hits to 6614 proteins in 1865 species: Archae - 7; Bacteri…		27:RNA
AT4G17610	sequence=TGGTAGCGCG	pvalue=6.51e-07	qvalue=0.00373	Name=TGGTAGAGCG_mergedPeak-361_minus-	Chr4	9815251	9815261	upstream	protein_coding	tRNA/rRNA methyltransferase (SpoU) family protein		tRNA/rRNA methyltransferase (SpoU) family protein; FUNCTIONS IN: RNA binding, RNA methyltransferase activity; INVOLVED IN: RNA processing; LOCATED IN: endomembrane system; EXPRESSED IN: 17 plant structures; EXPRESSED DURING: 9 growth stages; CONTAINS InterPro DOMAIN/s: tRNA/rRNA methyltransferase, SpoU (InterPro:IPR001537); Has 6630 Blast hits to 6614 proteins in 1865 species: Archae - 7; Bacteri…		27:RNA
AT4G17610	sequence=TGGGAACGCG	pvalue=3.48e-05	qvalue=0.126	Name=TGGTAGAGCG_mergedPeak-361_minus-	Chr4	9815348	9815358	upstream	protein_coding	tRNA/rRNA methyltransferase (SpoU) family protein		tRNA/rRNA methyltransferase (SpoU) family protein; FUNCTIONS IN: RNA binding, RNA methyltransferase activity; INVOLVED IN: RNA processing; LOCATED IN: endomembrane system; EXPRESSED IN: 17 plant structures; EXPRESSED DURING: 9 growth stages; CONTAINS InterPro DOMAIN/s: tRNA/rRNA methyltransferase, SpoU (InterPro:IPR001537); Has 6630 Blast hits to 6614 proteins in 1865 species: Archae - 7; Bacteri…		27:RNA
AT4G17610	sequence=TGGTAGCGCG	pvalue=6.51e-07	qvalue=0.00373	Name=TGGTAGAGCG_mergedPeak-343_plus-	Chr4	9815251	9815261	upstream	protein_coding	tRNA/rRNA methyltransferase (SpoU) family protein		tRNA/rRNA methyltransferase (SpoU) family protein; FUNCTIONS IN: RNA binding, RNA methyltransferase activity; INVOLVED IN: RNA processing; LOCATED IN: endomembrane system; EXPRESSED IN: 17 plant structures; EXPRESSED DURING: 9 growth stages; CONTAINS InterPro DOMAIN/s: tRNA/rRNA methyltransferase, SpoU (InterPro:IPR001537); Has 6630 Blast hits to 6614 proteins in 1865 species: Archae - 7; Bacteri…		27:RNA
AT4G27390	sequence=TGGGAGAGCG	pvalue=8.94e-07	qvalue=0.00379	Name=TGGTAGAGCG_mergedPeak-407_plus+	Chr4	13704799	13704809	overlapStart	protein_coding			unknown protein; INVOLVED IN: biological_process unknown; LOCATED IN: chloroplast; EXPRESSED IN: 22 plant structures; EXPRESSED DURING: 13 growth stages; Has 30201 Blast hits to 17322 proteins in 780 species: Archae - 12; Bacteria - 1396; Metazoa - 17338; Fungi - 3422; Plants - 5037; Viruses - 0; Other Eukaryotes - 2996 (source: NCBI BLink).		35:not assigned
AT4G27390	sequence=TGGGAGAGCG	pvalue=8.94e-07	qvalue=0.00379	Name=TGGTAGAGCG_mergedPeak-420_minus+	Chr4	13704799	13704809	overlapStart	protein_coding			unknown protein; INVOLVED IN: biological_process unknown; LOCATED IN: chloroplast; EXPRESSED IN: 22 plant structures; EXPRESSED DURING: 13 growth stages; Has 30201 Blast hits to 17322 proteins in 780 species: Archae - 12; Bacteria - 1396; Metazoa - 17338; Fungi - 3422; Plants - 5037; Viruses - 0; Other Eukaryotes - 2996 (source: NCBI BLink).		35:not assigned
AT4G31910	sequence=TGGGGGAGCG	pvalue=1.77e-05	qvalue=0.069	Name=TGGTAGAGCG_mergedPeak-452_minus+	Chr4	15444187	15444197	overlapEnd	protein_coding	HXXXD-type acyl-transferase family protein		HXXXD-type acyl-transferase family protein; FUNCTIONS IN: transferase activity, transferring acyl groups other than amino-acyl groups, transferase activity; INVOLVED IN: biological_process unknown; LOCATED IN: nucleus; EXPRESSED IN: 9 plant structures; EXPRESSED DURING: 6 growth stages; CONTAINS InterPro DOMAIN/s: Transferase (InterPro:IPR003480); BEST Arabidopsis thaliana protein match is: HXXXD…	BAT1	16:secondary metabolism
AT4G39150	sequence=TGGAAGAGAG	pvalue=7.93e-05	qvalue=0.221	Name=TGGTAGAGCG_mergedPeak-475_plus+	Chr4	18236114	18236124	upstream	protein_coding	DNAJ heat shock N-terminal domain-containing protein		DNAJ heat shock N-terminal domain-containing protein; FUNCTIONS IN: unfolded protein binding, heat shock protein binding; INVOLVED IN: protein folding; LOCATED IN: cellular_component unknown; EXPRESSED IN: 23 plant structures; EXPRESSED DURING: 14 growth stages; CONTAINS InterPro DOMAIN/s: Molecular chaperone, heat shock protein, Hsp40, DnaJ (InterPro:IPR015609), Heat shock protein DnaJ, N-termin…		20:stress
AT4G39150	sequence=TGGAAGAGAG	pvalue=7.93e-05	qvalue=0.221	Name=TGGTAGAGCG_mergedPeak-488_minus+	Chr4	18236114	18236124	upstream	protein_coding	DNAJ heat shock N-terminal domain-containing protein		DNAJ heat shock N-terminal domain-containing protein; FUNCTIONS IN: unfolded protein binding, heat shock protein binding; INVOLVED IN: protein folding; LOCATED IN: cellular_component unknown; EXPRESSED IN: 23 plant structures; EXPRESSED DURING: 14 growth stages; CONTAINS InterPro DOMAIN/s: Molecular chaperone, heat shock protein, Hsp40, DnaJ (InterPro:IPR015609), Heat shock protein DnaJ, N-termin…		20:stress
AT5G25630	sequence=TGGGAGAGCG	pvalue=8.94e-07	qvalue=0.00379	Name=TGGTAGAGCG_mergedPeak-102_minus-	Chr5	8946872	8946882	upstream	protein_coding	Tetratricopeptide repeat (TPR)-like superfamily protein		Tetratricopeptide repeat (TPR)-like superfamily protein; CONTAINS InterPro DOMAIN/s: Pentatricopeptide repeat (InterPro:IPR002885); BEST Arabidopsis thaliana protein match is: protein kinase family protein (TAIR:AT5G21222.1); Has 43023 Blast hits to 13141 proteins in 298 species: Archae - 3; Bacteria - 54; Metazoa - 633; Fungi - 665; Plants - 40141; Viruses - 0; Other Eukaryotes - 1527 (source: N…		35:not assigned
AT5G25630	sequence=TGGGAGAGCG	pvalue=8.94e-07	qvalue=0.00379	Name=TGGTAGAGCG_mergedPeak-95_plus-	Chr5	8946872	8946882	upstream	protein_coding	Tetratricopeptide repeat (TPR)-like superfamily protein		Tetratricopeptide repeat (TPR)-like superfamily protein; CONTAINS InterPro DOMAIN/s: Pentatricopeptide repeat (InterPro:IPR002885); BEST Arabidopsis thaliana protein match is: protein kinase family protein (TAIR:AT5G21222.1); Has 43023 Blast hits to 13141 proteins in 298 species: Archae - 3; Bacteria - 54; Metazoa - 633; Fungi - 665; Plants - 40141; Viruses - 0; Other Eukaryotes - 1527 (source: N…		35:not assigned
AT5G48470	sequence=TGGTAGAGCG	pvalue=4.08e-07	qvalue=0.00361	Name=TGGTAGAGCG_mergedPeak-167_plus+	Chr5	19641619	19641629	upstream	protein_coding			unknown protein; FUNCTIONS IN: molecular_function unknown; INVOLVED IN: biological_process unknown; LOCATED IN: chloroplast; EXPRESSED IN: 22 plant structures; EXPRESSED DURING: 13 growth stages; Has 30201 Blast hits to 17322 proteins in 780 species: Archae - 12; Bacteria - 1396; Metazoa - 17338; Fungi - 3422; Plants - 5037; Viruses - 0; Other Eukaryotes - 2996 (source: NCBI BLink).	PRDA1	35:not assigned
AT5G48470	sequence=TGGTAGAGCG	pvalue=4.08e-07	qvalue=0.00361	Name=TGGTAGAGCG_mergedPeak-180_minus+	Chr5	19641619	19641629	upstream	protein_coding			unknown protein; FUNCTIONS IN: molecular_function unknown; INVOLVED IN: biological_process unknown; LOCATED IN: chloroplast; EXPRESSED IN: 22 plant structures; EXPRESSED DURING: 13 growth stages; Has 30201 Blast hits to 17322 proteins in 780 species: Archae - 12; Bacteria - 1396; Metazoa - 17338; Fungi - 3422; Plants - 5037; Viruses - 0; Other Eukaryotes - 2996 (source: NCBI BLink).	PRDA1	35:not assigned
AT5G60680	sequence=TGGAAGAGTG	pvalue=7.93e-05	qvalue=0.221	Name=TGGTAGAGCG_mergedPeak-225_plus+	Chr5	24386957	24386967	overlapEnd	protein_coding	Protein of unknown function, DUF584		Protein of unknown function, DUF584; CONTAINS InterPro DOMAIN/s: Protein of unknown function DUF584 (InterPro:IPR007608); BEST Arabidopsis thaliana protein match is: Protein of unknown function, DUF584 (TAIR:AT3G45210.1); Has 1807 Blast hits to 1807 proteins in 277 species: Archae - 0; Bacteria - 0; Metazoa - 736; Fungi - 347; Plants - 385; Viruses - 0; Other Eukaryotes - 339 (source: NCBI BLink).		35:not assigned
AT5G60680	sequence=TGGAAGAGTG	pvalue=7.93e-05	qvalue=0.221	Name=TGGTAGAGCG_mergedPeak-236_minus+	Chr5	24386957	24386967	overlapEnd	protein_coding	Protein of unknown function, DUF584		Protein of unknown function, DUF584; CONTAINS InterPro DOMAIN/s: Protein of unknown function DUF584 (InterPro:IPR007608); BEST Arabidopsis thaliana protein match is: Protein of unknown function, DUF584 (TAIR:AT3G45210.1); Has 1807 Blast hits to 1807 proteins in 277 species: Archae - 0; Bacteria - 0; Metazoa - 736; Fungi - 347; Plants - 385; Viruses - 0; Other Eukaryotes - 339 (source: NCBI BLink).		35:not assigned

## Sheet: O_corrected_CGCTCTACCA
Schulten et al., Supplemental Data (2022). SPL7-dependent utilization of sugar. Plant Cell.
Supplemental Data Set 6. Motifs identified in genes exhibiting different combinations of SPL7-dependent transcriptional regulation and SPL7-binding sites identified by ChIPseq.
AGI	sequence	p-value per peak	FDR per peak	Motif_consenus & peak name with direction	Chromosome	genomic start motif	genomic end motif	feature association	Type	Short_description	Curator_summary	Computational_description	Araport11_short_name	Mapman_category
AT1G11630	sequence=TGGTAGCGCG	pvalue=6.51e-07	qvalue=0.00373	Name=TGGTAGAGCG_mergedPeak-953_plus-	Chr1	3914677	3914687	upstream	protein_coding	Tetratricopeptide repeat (TPR)-like superfamily protein		Tetratricopeptide repeat (TPR)-like superfamily protein; CONTAINS InterPro DOMAIN/s: Pentatricopeptide repeat (InterPro:IPR002885); BEST Arabidopsis thaliana protein match is: pentatricopeptide repeat 336 (TAIR:AT1G61870.1); Has 27426 Blast hits to 8035 proteins in 245 species: Archae - 4; Bacteria - 14; Metazoa - 220; Fungi - 290; Plants - 26279; Viruses - 0; Other Eukaryotes - 619 (source: NCBI…		35:not assigned
AT1G11630	sequence=TGGTAGCGCG	pvalue=6.51e-07	qvalue=0.00373	Name=TGGTAGAGCG_mergedPeak-994_minus-	Chr1	3914677	3914687	upstream	protein_coding	Tetratricopeptide repeat (TPR)-like superfamily protein		Tetratricopeptide repeat (TPR)-like superfamily protein; CONTAINS InterPro DOMAIN/s: Pentatricopeptide repeat (InterPro:IPR002885); BEST Arabidopsis thaliana protein match is: pentatricopeptide repeat 336 (TAIR:AT1G61870.1); Has 27426 Blast hits to 8035 proteins in 245 species: Archae - 4; Bacteria - 14; Metazoa - 220; Fungi - 290; Plants - 26279; Viruses - 0; Other Eukaryotes - 619 (source: NCBI…		35:not assigned
AT1G13730	sequence=TGGTATTGCG	pvalue=6.06e-05	qvalue=0.19	Name=TGGTAGAGCG_mergedPeak-962_plus+	Chr1	4709651	4709661	upstream	protein_coding	Nuclear transport factor 2 (NTF2) family protein with RNA binding (RRM-RBD-RNP motifs) domain		Nuclear transport factor 2 (NTF2) family protein with RNA binding (RRM-RBD-RNP motifs) domain; FUNCTIONS IN: RNA binding, nucleotide binding, nucleic acid binding; INVOLVED IN: transport, nucleocytoplasmic transport; LOCATED IN: intracellular; EXPRESSED IN: 17 plant structures; EXPRESSED DURING: 9 growth stages; CONTAINS InterPro DOMAIN/s: Nuclear transport factor 2 (InterPro:IPR002075), RNA reco…		29:protein
AT1G13730	sequence=TGGTATTGCG	pvalue=6.06e-05	qvalue=0.19	Name=TGGTAGAGCG_mergedPeak-1006_minus+	Chr1	4709651	4709661	upstream	protein_coding	Nuclear transport factor 2 (NTF2) family protein with RNA binding (RRM-RBD-RNP motifs) domain		Nuclear transport factor 2 (NTF2) family protein with RNA binding (RRM-RBD-RNP motifs) domain; FUNCTIONS IN: RNA binding, nucleotide binding, nucleic acid binding; INVOLVED IN: transport, nucleocytoplasmic transport; LOCATED IN: intracellular; EXPRESSED IN: 17 plant structures; EXPRESSED DURING: 9 growth stages; CONTAINS InterPro DOMAIN/s: Nuclear transport factor 2 (InterPro:IPR002075), RNA reco…		29:protein
AT1G20830	sequence=TGGTAGCGCG	pvalue=6.51e-07	qvalue=0.00373	Name=TGGTAGAGCG_mergedPeak-1045_minus-	Chr1	7242809	7242819	overlapStart	protein_coding	multiple chloroplast division site 1	Encodes MCD1 (MULTIPLE CHLOROPLAST DIVISION SITE 1). Determines the site of chloroplast division in concert with MinD (AT5G24020).	MULTIPLE CHLOROPLAST DIVISION SITE 1 (MCD1); FUNCTIONS IN: molecular_function unknown; INVOLVED IN: chloroplast fission; LOCATED IN: chloroplast inner membrane, chloroplast envelope; EXPRESSED IN: 22 plant structures; EXPRESSED DURING: 13 growth stages; Has 38 Blast hits to 38 proteins in 12 species: Archae - 0; Bacteria - 0; Metazoa - 0; Fungi - 0; Plants - 38; Viruses - 0; Other Eukaryotes - 0 …	MCD1	35:not assigned
AT1G20830	sequence=TGGTAGCGCG	pvalue=6.51e-07	qvalue=0.00373	Name=TGGTAGAGCG_mergedPeak-1003_plus-	Chr1	7242809	7242819	overlapStart	protein_coding	multiple chloroplast division site 1	Encodes MCD1 (MULTIPLE CHLOROPLAST DIVISION SITE 1). Determines the site of chloroplast division in concert with MinD (AT5G24020).	MULTIPLE CHLOROPLAST DIVISION SITE 1 (MCD1); FUNCTIONS IN: molecular_function unknown; INVOLVED IN: chloroplast fission; LOCATED IN: chloroplast inner membrane, chloroplast envelope; EXPRESSED IN: 22 plant structures; EXPRESSED DURING: 13 growth stages; Has 38 Blast hits to 38 proteins in 12 species: Archae - 0; Bacteria - 0; Metazoa - 0; Fungi - 0; Plants - 38; Viruses - 0; Other Eukaryotes - 0 …	MCD1	35:not assigned
AT1G26500	sequence=TGGTAGAGCG	pvalue=4.08e-07	qvalue=0.00361	Name=TGGTAGAGCG_mergedPeak-1026_plus+	Chr1	9158200	9158210	overlapStart	protein_coding	Pentatricopeptide repeat (PPR) superfamily protein		Pentatricopeptide repeat (PPR) superfamily protein; CONTAINS InterPro DOMAIN/s: Pentatricopeptide repeat (InterPro:IPR002885); BEST Arabidopsis thaliana protein match is: Pentatricopeptide repeat (PPR) superfamily protein (TAIR:AT3G62470.1); Has 19147 Blast hits to 7603 proteins in 190 species: Archae - 0; Bacteria - 0; Metazoa - 20; Fungi - 126; Plants - 18834; Viruses - 0; Other Eukaryotes - 16…		35:not assigned
AT1G26500	sequence=TGGTAGAGCG	pvalue=4.08e-07	qvalue=0.00361	Name=TGGTAGAGCG_mergedPeak-1068_minus+	Chr1	9158200	9158210	overlapStart	protein_coding	Pentatricopeptide repeat (PPR) superfamily protein		Pentatricopeptide repeat (PPR) superfamily protein; CONTAINS InterPro DOMAIN/s: Pentatricopeptide repeat (InterPro:IPR002885); BEST Arabidopsis thaliana protein match is: Pentatricopeptide repeat (PPR) superfamily protein (TAIR:AT3G62470.1); Has 19147 Blast hits to 7603 proteins in 190 species: Archae - 0; Bacteria - 0; Metazoa - 20; Fungi - 126; Plants - 18834; Viruses - 0; Other Eukaryotes - 16…		35:not assigned
AT1G52870	sequence=TGGTAGAGCG	pvalue=4.08e-07	qvalue=0.00361	Name=TGGTAGAGCG_mergedPeak-1153_minus-	Chr1	19685195	19685205	upstream	protein_coding	Peroxisomal membrane 22 kDa (Mpv17/PMP22) family protein		Peroxisomal membrane 22 kDa (Mpv17/PMP22) family protein; FUNCTIONS IN: molecular_function unknown; INVOLVED IN: biological_process unknown; LOCATED IN: integral to membrane, chloroplast; EXPRESSED IN: 21 plant structures; EXPRESSED DURING: 13 growth stages; CONTAINS InterPro DOMAIN/s: Mpv17/PMP22 (InterPro:IPR007248); BEST Arabidopsis thaliana protein match is: Peroxisomal membrane 22 kDa (Mpv17…		35:not assigned
AT1G64430	sequence=TGGTAGAGCG	pvalue=4.08e-07	qvalue=0.00361	Name=TGGTAGAGCG_mergedPeak-1140_plus+	Chr1	23933154	23933164	upstream	protein_coding	Pentatricopeptide repeat (PPR) superfamily protein		Pentatricopeptide repeat (PPR) superfamily protein; CONTAINS InterPro DOMAIN/s: Pentatricopeptide repeat (InterPro:IPR002885); Has 41 Blast hits to 39 proteins in 13 species: Archae - 0; Bacteria - 0; Metazoa - 1; Fungi - 0; Plants - 39; Viruses - 0; Other Eukaryotes - 1 (source: NCBI BLink).		35:not assigned
AT1G64430	sequence=TGGTAGAGCG	pvalue=4.08e-07	qvalue=0.00361	Name=TGGTAGAGCG_mergedPeak-1193_minus+	Chr1	23933154	23933164	upstream	protein_coding	Pentatricopeptide repeat (PPR) superfamily protein		Pentatricopeptide repeat (PPR) superfamily protein; CONTAINS InterPro DOMAIN/s: Pentatricopeptide repeat (InterPro:IPR002885); Has 41 Blast hits to 39 proteins in 13 species: Archae - 0; Bacteria - 0; Metazoa - 1; Fungi - 0; Plants - 39; Viruses - 0; Other Eukaryotes - 1 (source: NCBI BLink).		35:not assigned
AT1G75750	sequence=TGGTATTGCG	pvalue=6.06e-05	qvalue=0.19	Name=TGGTAGAGCG_mergedPeak-1251_minus+	Chr1	28440905	28440915	downstream	protein_coding	GAST1 protein homolog 1	GA-responsive GAST1 protein homolog regulated by BR and GA antagonistically. Possibly involved in cell elongation based on expression data	GAST1 protein homolog 1 (GASA1); CONTAINS InterPro DOMAIN/s: Gibberellin regulated protein (InterPro:IPR003854); BEST Arabidopsis thaliana protein match is: Gibberellin-regulated family protein (TAIR:AT2G18420.1); Has 473 Blast hits to 473 proteins in 44 species: Archae - 0; Bacteria - 0; Metazoa - 0; Fungi - 0; Plants - 473; Viruses - 0; Other Eukaryotes - 0 (source: NCBI BLink).	GASA1	17:hormone metabolism
AT1G75750	sequence=TGGTATTGCG	pvalue=6.06e-05	qvalue=0.19	Name=TGGTAGAGCG_mergedPeak-1195_plus+	Chr1	28440905	28440915	downstream	protein_coding	GAST1 protein homolog 1	GA-responsive GAST1 protein homolog regulated by BR and GA antagonistically. Possibly involved in cell elongation based on expression data	GAST1 protein homolog 1 (GASA1); CONTAINS InterPro DOMAIN/s: Gibberellin regulated protein (InterPro:IPR003854); BEST Arabidopsis thaliana protein match is: Gibberellin-regulated family protein (TAIR:AT2G18420.1); Has 473 Blast hits to 473 proteins in 44 species: Archae - 0; Bacteria - 0; Metazoa - 0; Fungi - 0; Plants - 473; Viruses - 0; Other Eukaryotes - 0 (source: NCBI BLink).	GASA1	17:hormone metabolism
AT2G22870	sequence=AGGTAGCGCG	pvalue=5.58e-06	qvalue=0.0227	Name=TGGTAGAGCG_mergedPeak-840_minus+	Chr2	9740921	9740931	overlapEnd	protein_coding	P-loop containing nucleoside triphosphate hydrolases superfamily protein		embryo defective 2001 (EMB2001); FUNCTIONS IN: GTP binding; INVOLVED IN: embryo development ending in seed dormancy; LOCATED IN: intracellular; EXPRESSED IN: 21 plant structures; EXPRESSED DURING: 13 growth stages; CONTAINS InterPro DOMAIN/s: GTP-binding protein, HSR1-related (InterPro:IPR002917), GTP-binding protein, ribosome biogenesis, YsxC (InterPro:IPR019987); BEST Arabidopsis thaliana prote…	EMB2001	33:development
AT4G01870	sequence=TGGGAGAGCG	pvalue=8.94e-07	qvalue=0.00379	Name=TGGTAGAGCG_mergedPeak-287_minus-	Chr4	808318	808328	overlapEnd	protein_coding	tolB protein-related		tolB protein-related; FUNCTIONS IN: molecular_function unknown; INVOLVED IN: response to cyclopentenone; LOCATED IN: membrane; EXPRESSED IN: 22 plant structures; EXPRESSED DURING: 13 growth stages; CONTAINS InterPro DOMAIN/s: WD40-like Beta Propeller (InterPro:IPR011659), Peptidase S9B, dipeptidylpeptidase IV N-terminal (InterPro:IPR002469), Six-bladed beta-propeller, TolB-like (InterPro:IPR01104…		35:not assigned
AT4G01870	sequence=TGGGAGAGCG	pvalue=8.94e-07	qvalue=0.00379	Name=TGGTAGAGCG_mergedPeak-280_plus-	Chr4	808318	808328	overlapEnd	protein_coding	tolB protein-related		tolB protein-related; FUNCTIONS IN: molecular_function unknown; INVOLVED IN: response to cyclopentenone; LOCATED IN: membrane; EXPRESSED IN: 22 plant structures; EXPRESSED DURING: 13 growth stages; CONTAINS InterPro DOMAIN/s: WD40-like Beta Propeller (InterPro:IPR011659), Peptidase S9B, dipeptidylpeptidase IV N-terminal (InterPro:IPR002469), Six-bladed beta-propeller, TolB-like (InterPro:IPR01104…		35:not assigned
AT4G15765	sequence=TGGTAGAGCG	pvalue=4.08e-07	qvalue=0.00361	Name=TGGTAGAGCG_mergedPeak-334_plus+	Chr4	8979673	8979683	upstream	protein_coding	FAD/NAD(P)-binding oxidoreductase family protein		FAD/NAD(P)-binding oxidoreductase family protein; FUNCTIONS IN: oxidoreductase activity, monooxygenase activity; INVOLVED IN: biological_process unknown; LOCATED IN: cellular_component unknown; CONTAINS InterPro DOMAIN/s: FAD dependent oxidoreductase (InterPro:IPR006076); BEST Arabidopsis thaliana protein match is: monooxygenase 1 (TAIR:AT4G15760.1); Has 427 Blast hits to 427 proteins in 107 spec…		26:misc
AT4G15765	sequence=TGGTAGAGCG	pvalue=4.08e-07	qvalue=0.00361	Name=TGGTAGAGCG_mergedPeak-353_minus+	Chr4	8979673	8979683	upstream	protein_coding	FAD/NAD(P)-binding oxidoreductase family protein		FAD/NAD(P)-binding oxidoreductase family protein; FUNCTIONS IN: oxidoreductase activity, monooxygenase activity; INVOLVED IN: biological_process unknown; LOCATED IN: cellular_component unknown; CONTAINS InterPro DOMAIN/s: FAD dependent oxidoreductase (InterPro:IPR006076); BEST Arabidopsis thaliana protein match is: monooxygenase 1 (TAIR:AT4G15760.1); Has 427 Blast hits to 427 proteins in 107 spec…		26:misc
AT4G17610	sequence=TGGGAACGCG	pvalue=3.48e-05	qvalue=0.126	Name=TGGTAGAGCG_mergedPeak-343_plus-	Chr4	9815348	9815358	upstream	protein_coding	tRNA/rRNA methyltransferase (SpoU) family protein		tRNA/rRNA methyltransferase (SpoU) family protein; FUNCTIONS IN: RNA binding, RNA methyltransferase activity; INVOLVED IN: RNA processing; LOCATED IN: endomembrane system; EXPRESSED IN: 17 plant structures; EXPRESSED DURING: 9 growth stages; CONTAINS InterPro DOMAIN/s: tRNA/rRNA methyltransferase, SpoU (InterPro:IPR001537); Has 6630 Blast hits to 6614 proteins in 1865 species: Archae - 7; Bacteri…		27:RNA
AT4G17610	sequence=TGGTAGCGCG	pvalue=6.51e-07	qvalue=0.00373	Name=TGGTAGAGCG_mergedPeak-361_minus-	Chr4	9815251	9815261	upstream	protein_coding	tRNA/rRNA methyltransferase (SpoU) family protein		tRNA/rRNA methyltransferase (SpoU) family protein; FUNCTIONS IN: RNA binding, RNA methyltransferase activity; INVOLVED IN: RNA processing; LOCATED IN: endomembrane system; EXPRESSED IN: 17 plant structures; EXPRESSED DURING: 9 growth stages; CONTAINS InterPro DOMAIN/s: tRNA/rRNA methyltransferase, SpoU (InterPro:IPR001537); Has 6630 Blast hits to 6614 proteins in 1865 species: Archae - 7; Bacteri…		27:RNA
AT4G17610	sequence=TGGGAACGCG	pvalue=3.48e-05	qvalue=0.126	Name=TGGTAGAGCG_mergedPeak-361_minus-	Chr4	9815348	9815358	upstream	protein_coding	tRNA/rRNA methyltransferase (SpoU) family protein		tRNA/rRNA methyltransferase (SpoU) family protein; FUNCTIONS IN: RNA binding, RNA methyltransferase activity; INVOLVED IN: RNA processing; LOCATED IN: endomembrane system; EXPRESSED IN: 17 plant structures; EXPRESSED DURING: 9 growth stages; CONTAINS InterPro DOMAIN/s: tRNA/rRNA methyltransferase, SpoU (InterPro:IPR001537); Has 6630 Blast hits to 6614 proteins in 1865 species: Archae - 7; Bacteri…		27:RNA
AT4G17610	sequence=TGGTAGCGCG	pvalue=6.51e-07	qvalue=0.00373	Name=TGGTAGAGCG_mergedPeak-343_plus-	Chr4	9815251	9815261	upstream	protein_coding	tRNA/rRNA methyltransferase (SpoU) family protein		tRNA/rRNA methyltransferase (SpoU) family protein; FUNCTIONS IN: RNA binding, RNA methyltransferase activity; INVOLVED IN: RNA processing; LOCATED IN: endomembrane system; EXPRESSED IN: 17 plant structures; EXPRESSED DURING: 9 growth stages; CONTAINS InterPro DOMAIN/s: tRNA/rRNA methyltransferase, SpoU (InterPro:IPR001537); Has 6630 Blast hits to 6614 proteins in 1865 species: Archae - 7; Bacteri…		27:RNA
AT4G27390	sequence=TGGGAGAGCG	pvalue=8.94e-07	qvalue=0.00379	Name=TGGTAGAGCG_mergedPeak-407_plus+	Chr4	13704799	13704809	overlapStart	protein_coding			unknown protein; INVOLVED IN: biological_process unknown; LOCATED IN: chloroplast; EXPRESSED IN: 22 plant structures; EXPRESSED DURING: 13 growth stages; Has 30201 Blast hits to 17322 proteins in 780 species: Archae - 12; Bacteria - 1396; Metazoa - 17338; Fungi - 3422; Plants - 5037; Viruses - 0; Other Eukaryotes - 2996 (source: NCBI BLink).		35:not assigned
AT4G27390	sequence=TGGGAGAGCG	pvalue=8.94e-07	qvalue=0.00379	Name=TGGTAGAGCG_mergedPeak-420_minus+	Chr4	13704799	13704809	overlapStart	protein_coding			unknown protein; INVOLVED IN: biological_process unknown; LOCATED IN: chloroplast; EXPRESSED IN: 22 plant structures; EXPRESSED DURING: 13 growth stages; Has 30201 Blast hits to 17322 proteins in 780 species: Archae - 12; Bacteria - 1396; Metazoa - 17338; Fungi - 3422; Plants - 5037; Viruses - 0; Other Eukaryotes - 2996 (source: NCBI BLink).		35:not assigned
AT4G31910	sequence=TGGGGGAGCG	pvalue=1.77e-05	qvalue=0.069	Name=TGGTAGAGCG_mergedPeak-452_minus+	Chr4	15444187	15444197	overlapEnd	protein_coding	HXXXD-type acyl-transferase family protein		HXXXD-type acyl-transferase family protein; FUNCTIONS IN: transferase activity, transferring acyl groups other than amino-acyl groups, transferase activity; INVOLVED IN: biological_process unknown; LOCATED IN: nucleus; EXPRESSED IN: 9 plant structures; EXPRESSED DURING: 6 growth stages; CONTAINS InterPro DOMAIN/s: Transferase (InterPro:IPR003480); BEST Arabidopsis thaliana protein match is: HXXXD…	BAT1	16:secondary metabolism
AT4G39150	sequence=TGGAAGAGAG	pvalue=7.93e-05	qvalue=0.221	Name=TGGTAGAGCG_mergedPeak-475_plus+	Chr4	18236114	18236124	upstream	protein_coding	DNAJ heat shock N-terminal domain-containing protein		DNAJ heat shock N-terminal domain-containing protein; FUNCTIONS IN: unfolded protein binding, heat shock protein binding; INVOLVED IN: protein folding; LOCATED IN: cellular_component unknown; EXPRESSED IN: 23 plant structures; EXPRESSED DURING: 14 growth stages; CONTAINS InterPro DOMAIN/s: Molecular chaperone, heat shock protein, Hsp40, DnaJ (InterPro:IPR015609), Heat shock protein DnaJ, N-termin…		20:stress
AT4G39150	sequence=TGGAAGAGAG	pvalue=7.93e-05	qvalue=0.221	Name=TGGTAGAGCG_mergedPeak-488_minus+	Chr4	18236114	18236124	upstream	protein_coding	DNAJ heat shock N-terminal domain-containing protein		DNAJ heat shock N-terminal domain-containing protein; FUNCTIONS IN: unfolded protein binding, heat shock protein binding; INVOLVED IN: protein folding; LOCATED IN: cellular_component unknown; EXPRESSED IN: 23 plant structures; EXPRESSED DURING: 14 growth stages; CONTAINS InterPro DOMAIN/s: Molecular chaperone, heat shock protein, Hsp40, DnaJ (InterPro:IPR015609), Heat shock protein DnaJ, N-termin…		20:stress
AT5G25630	sequence=TGGGAGAGCG	pvalue=8.94e-07	qvalue=0.00379	Name=TGGTAGAGCG_mergedPeak-102_minus-	Chr5	8946872	8946882	upstream	protein_coding	Tetratricopeptide repeat (TPR)-like superfamily protein		Tetratricopeptide repeat (TPR)-like superfamily protein; CONTAINS InterPro DOMAIN/s: Pentatricopeptide repeat (InterPro:IPR002885); BEST Arabidopsis thaliana protein match is: protein kinase family protein (TAIR:AT5G21222.1); Has 43023 Blast hits to 13141 proteins in 298 species: Archae - 3; Bacteria - 54; Metazoa - 633; Fungi - 665; Plants - 40141; Viruses - 0; Other Eukaryotes - 1527 (source: N…		35:not assigned
AT5G25630	sequence=TGGGAGAGCG	pvalue=8.94e-07	qvalue=0.00379	Name=TGGTAGAGCG_mergedPeak-95_plus-	Chr5	8946872	8946882	upstream	protein_coding	Tetratricopeptide repeat (TPR)-like superfamily protein		Tetratricopeptide repeat (TPR)-like superfamily protein; CONTAINS InterPro DOMAIN/s: Pentatricopeptide repeat (InterPro:IPR002885); BEST Arabidopsis thaliana protein match is: protein kinase family protein (TAIR:AT5G21222.1); Has 43023 Blast hits to 13141 proteins in 298 species: Archae - 3; Bacteria - 54; Metazoa - 633; Fungi - 665; Plants - 40141; Viruses - 0; Other Eukaryotes - 1527 (source: N…		35:not assigned
AT5G48470	sequence=TGGTAGAGCG	pvalue=4.08e-07	qvalue=0.00361	Name=TGGTAGAGCG_mergedPeak-167_plus+	Chr5	19641619	19641629	upstream	protein_coding			unknown protein; FUNCTIONS IN: molecular_function unknown; INVOLVED IN: biological_process unknown; LOCATED IN: chloroplast; EXPRESSED IN: 22 plant structures; EXPRESSED DURING: 13 growth stages; Has 30201 Blast hits to 17322 proteins in 780 species: Archae - 12; Bacteria - 1396; Metazoa - 17338; Fungi - 3422; Plants - 5037; Viruses - 0; Other Eukaryotes - 2996 (source: NCBI BLink).	PRDA1	35:not assigned
AT5G48470	sequence=TGGTAGAGCG	pvalue=4.08e-07	qvalue=0.00361	Name=TGGTAGAGCG_mergedPeak-180_minus+	Chr5	19641619	19641629	upstream	protein_coding			unknown protein; FUNCTIONS IN: molecular_function unknown; INVOLVED IN: biological_process unknown; LOCATED IN: chloroplast; EXPRESSED IN: 22 plant structures; EXPRESSED DURING: 13 growth stages; Has 30201 Blast hits to 17322 proteins in 780 species: Archae - 12; Bacteria - 1396; Metazoa - 17338; Fungi - 3422; Plants - 5037; Viruses - 0; Other Eukaryotes - 2996 (source: NCBI BLink).	PRDA1	35:not assigned
AT5G60680	sequence=TGGAAGAGTG	pvalue=7.93e-05	qvalue=0.221	Name=TGGTAGAGCG_mergedPeak-225_plus+	Chr5	24386957	24386967	overlapEnd	protein_coding	Protein of unknown function, DUF584		Protein of unknown function, DUF584; CONTAINS InterPro DOMAIN/s: Protein of unknown function DUF584 (InterPro:IPR007608); BEST Arabidopsis thaliana protein match is: Protein of unknown function, DUF584 (TAIR:AT3G45210.1); Has 1807 Blast hits to 1807 proteins in 277 species: Archae - 0; Bacteria - 0; Metazoa - 736; Fungi - 347; Plants - 385; Viruses - 0; Other Eukaryotes - 339 (source: NCBI BLink).		35:not assigned
AT5G60680	sequence=TGGAAGAGTG	pvalue=7.93e-05	qvalue=0.221	Name=TGGTAGAGCG_mergedPeak-236_minus+	Chr5	24386957	24386967	overlapEnd	protein_coding	Protein of unknown function, DUF584		Protein of unknown function, DUF584; CONTAINS InterPro DOMAIN/s: Protein of unknown function DUF584 (InterPro:IPR007608); BEST Arabidopsis thaliana protein match is: Protein of unknown function, DUF584 (TAIR:AT3G45210.1); Has 1807 Blast hits to 1807 proteins in 277 species: Archae - 0; Bacteria - 0; Metazoa - 736; Fungi - 347; Plants - 385; Viruses - 0; Other Eukaryotes - 339 (source: NCBI BLink).		35:not assigned

[truncated: 8 more sheets: P_corrected_GGTSGAGKDG, P_uncorrected_TCGADCCCGG, P_uncorrected_GCTCAGTTGG, Q_corrected_CCACTRSRCY, Q_corrected_GCTCAGTTGG, Q_corrected_GGGTTCGATT, Q_uncorrected_CGAGCCCAGG, Q_uncorrected_GCTCAGTTGG]
