# Supplementary material for: Energy status-promoted growth and development of Arabidopsis require copper deficiency response transcriptional regulator SPL7
Source: Plant Cell. 2022 Jul 22;34(10):3873–98. doi: 10.1093/plcell/koac215 (PMC9516184; doi:10.1093/plcell/koac215)
Supplement: koac215_Supplementary_Data [file koac215_supplementary_data.zip › koac215_Supplementary_Data/TPC2021RA00796R2 Suppl DS7.xlsx]

## Sheet: Fig. 1B
Schulten et al., Supplemental Data (2022). SPL7-dependent utilization of sugar. Plant Cell.
Supplemental Data Set S7. Summary of statistical analyses.
Fig. 1B
Test_combination	p-value	Statistic	p adj
spl7:0:0.05-spl7:0:0.5	0.0225279751758874	T_test	0.0315392
spl7:0:0.05-spl7:6:0.05	0.10142396486784	T_test	0.123473
spl7:0:0.05-spl7:6:0.5	8.91694582735691e-05	T_test	0.000429636
spl7:0:0.05-WT :0:0.05	0.00015665680281903	T_test	0.000626627
spl7:0:0.05-WT :0:0.5	0.00665458081616181	T_test	0.0103516
spl7:0:0.05-WT :6:0.05	0.000363397827510118	T_test	0.00111714
spl7:0:0.05-WT :6:0.5	2.83992474337943e-05	T_test	0.000397589
spl7:0:0.5-spl7:0:0.05	0.0225279751758874	T_test	0.0315392
spl7:0:0.5-spl7:6:0.05	0.0342897987690236	T_test	0.0457197
spl7:0:0.5-spl7:6:0.5	0.00185843173745929	T_test	0.00371686
spl7:0:0.5-WT :0:0.05	0.985563537066376	T_test	0.985564
spl7:0:0.5-WT :0:0.5	0.434610703830592	T_test	0.468042
spl7:0:0.5-WT :6:0.05	0.00237003703792852	T_test	0.00442407
spl7:0:0.5-WT :6:0.5	0.000603881868368844	T_test	0.00153715
spl7:6:0.05-spl7:0:0.05	0.10142396486784	T_test	0.123473
spl7:6:0.05-spl7:0:0.5	0.0342897987690236	T_test	0.0457197
spl7:6:0.05-spl7:6:0.5	9.20649232557473e-05	T_test	0.000429636
spl7:6:0.05-WT :0:0.05	4.79464963490335e-05	T_test	0.000429636
spl7:6:0.05-WT :0:0.5	0.0091720791640927	T_test	0.0135167
spl7:6:0.05-WT :6:0.05	0.00039897699611888	T_test	0.00111714
spl7:6:0.05-WT :6:0.5	2.76110300204242e-05	T_test	0.000397589
spl7:6:0.5-spl7:0:0.05	8.91694582735691e-05	T_test	0.000429636
spl7:6:0.5-spl7:0:0.5	0.00185843173745929	T_test	0.00371686
spl7:6:0.5-spl7:6:0.05	9.20649232557473e-05	T_test	0.000429636
spl7:6:0.5-WT :0:0.05	0.000303652816291223	T_test	0.00106278
spl7:6:0.5-WT :0:0.5	0.00253566232739916	T_test	0.00443741
spl7:6:0.5-WT :6:0.05	0.234481416149644	T_test	0.273562
spl7:6:0.5-WT :6:0.5	0.0609308676138974	T_test	0.0775484
WT :0:0.05-spl7:0:0.05	0.00015665680281903	T_test	0.000626627
WT :0:0.05-spl7:0:0.5	0.985563537066376	T_test	0.985564
WT :0:0.05-spl7:6:0.05	4.79464963490335e-05	T_test	0.000429636
WT :0:0.05-spl7:6:0.5	0.000303652816291223	T_test	0.00106278
WT :0:0.05-WT :0:0.5	0.27971944147981	T_test	0.313286
WT :0:0.05-WT :6:0.05	0.00104476971074693	T_test	0.00225027
WT :0:0.05-WT :6:0.5	7.31118526405577e-05	T_test	0.000429636
WT :0:0.5-spl7:0:0.05	0.00665458081616181	T_test	0.0103516
WT :0:0.5-spl7:0:0.5	0.434610703830592	T_test	0.468042
WT :0:0.5-spl7:6:0.05	0.0091720791640927	T_test	0.0135167
WT :0:0.5-spl7:6:0.5	0.00253566232739916	T_test	0.00443741
WT :0:0.5-WT :0:0.05	0.27971944147981	T_test	0.313286
WT :0:0.5-WT :6:0.05	0.00317688073198244	T_test	0.00523251
WT :0:0.5-WT :6:0.5	0.000721549370423735	T_test	0.00168362
WT :6:0.05-spl7:0:0.05	0.000363397827510118	T_test	0.00111714
WT :6:0.05-spl7:0:0.5	0.00237003703792852	T_test	0.00442407
WT :6:0.05-spl7:6:0.05	0.00039897699611888	T_test	0.00111714
WT :6:0.05-spl7:6:0.5	0.234481416149644	T_test	0.273562
WT :6:0.05-WT :0:0.05	0.00104476971074693	T_test	0.00225027
WT :6:0.05-WT :0:0.5	0.00317688073198244	T_test	0.00523251
WT :6:0.05-WT :6:0.5	0.737116131450444	T_test	0.764417
WT :6:0.5-spl7:0:0.05	2.83992474337943e-05	T_test	0.000397589
WT :6:0.5-spl7:0:0.5	0.000603881868368844	T_test	0.00153715
WT :6:0.5-spl7:6:0.05	2.76110300204242e-05	T_test	0.000397589
WT :6:0.5-spl7:6:0.5	0.0609308676138974	T_test	0.0775484
WT :6:0.5-WT :0:0.05	7.31118526405577e-05	T_test	0.000429636
WT :6:0.5-WT :0:0.5	0.000721549370423735	T_test	0.00168362
WT :6:0.5-WT :6:0.05	0.737116131450444	T_test	0.764417

## Sheet: Fig. 1C
Schulten et al., Supplemental Data (2022). SPL7-dependent utilization of sugar. Plant Cell.
Supplemental Data Set S7. Summary of statistical analyses.
Fig. 1C
Test_combination	p-value	Statistic	p adj
spl7:six:control-spl7:six:lowCu	2.43569041660401e-05	T_test	3.40997e-05
spl7:six:control-spl7:zero:control	4.27033229842259e-06	T_test	1.08699e-05
spl7:six:control-spl7:zero:lowCu	3.14868629101263e-05	T_test	4.19825e-05
spl7:six:control-WT:six:control	4.720123122753e-06	T_test	1.10136e-05
spl7:six:control-WT:six:lowCu	7.54972327971282e-06	T_test	1.50747e-05
spl7:six:control-WT:zero:control	0.00535697979295392	T_test	0.00599982
spl7:six:control-WT:zero:lowCu	7.66131254871539e-06	T_test	1.50747e-05
spl7:six:lowCu-spl7:six:control	2.43569041660401e-05	T_test	3.40997e-05
spl7:six:lowCu-spl7:zero:control	2.66540094558497e-06	T_test	9.07566e-06
spl7:six:lowCu-spl7:zero:lowCu	0.000725578885768822	T_test	0.000846509
spl7:six:lowCu-WT:six:control	2.46135311021801e-07	T_test	1.72295e-06
spl7:six:lowCu-WT:six:lowCu	0.0230030213853175	T_test	0.023855
spl7:six:lowCu-WT:zero:control	4.41996041876182e-05	T_test	5.6254e-05
spl7:six:lowCu-WT:zero:lowCu	0.0228003628318873	T_test	0.023855
spl7:zero:control-spl7:six:control	4.27033229842259e-06	T_test	1.08699e-05
spl7:zero:control-spl7:six:lowCu	2.66540094558497e-06	T_test	9.07566e-06
spl7:zero:control-spl7:zero:lowCu	2.9171765380418e-06	T_test	9.07566e-06
spl7:zero:control-WT:six:control	8.07575578683135e-06	T_test	1.50747e-05
spl7:zero:control-WT:six:lowCu	2.48275669281588e-06	T_test	9.07566e-06
spl7:zero:control-WT:zero:control	3.74082728671896e-06	T_test	1.04743e-05
spl7:zero:control-WT:zero:lowCu	2.48278446737249e-06	T_test	9.07566e-06
spl7:zero:lowCu-spl7:six:control	3.14868629101263e-05	T_test	4.19825e-05
spl7:zero:lowCu-spl7:six:lowCu	0.000725578885768822	T_test	0.000846509
spl7:zero:lowCu-spl7:zero:control	2.9171765380418e-06	T_test	9.07566e-06
spl7:zero:lowCu-WT:six:control	2.34956909962705e-08	T_test	3.16988e-07
spl7:zero:lowCu-WT:six:lowCu	1.08955448641808e-05	T_test	1.69486e-05
spl7:zero:lowCu-WT:zero:control	6.20208597634532e-05	T_test	7.55037e-05
spl7:zero:lowCu-WT:zero:lowCu	1.22221521067438e-05	T_test	1.80116e-05
WT:six:control-spl7:six:control	4.720123122753e-06	T_test	1.10136e-05
WT:six:control-spl7:six:lowCu	2.46135311021801e-07	T_test	1.72295e-06
WT:six:control-spl7:zero:control	8.07575578683135e-06	T_test	1.50747e-05
WT:six:control-spl7:zero:lowCu	2.34956909962705e-08	T_test	3.16988e-07
WT:six:control-WT:six:lowCu	3.20022746782021e-08	T_test	3.16988e-07
WT:six:control-WT:zero:control	1.09437197850601e-06	T_test	6.12848e-06
WT:six:control-WT:zero:lowCu	3.39630033879756e-08	T_test	3.16988e-07
WT:six:lowCu-spl7:six:control	7.54972327971282e-06	T_test	1.50747e-05
WT:six:lowCu-spl7:six:lowCu	0.0230030213853175	T_test	0.023855
WT:six:lowCu-spl7:zero:control	2.48275669281588e-06	T_test	9.07566e-06
WT:six:lowCu-spl7:zero:lowCu	1.08955448641808e-05	T_test	1.69486e-05
WT:six:lowCu-WT:six:control	3.20022746782021e-08	T_test	3.16988e-07
WT:six:lowCu-WT:zero:control	9.08038225126586e-06	T_test	1.52984e-05
WT:six:lowCu-WT:zero:lowCu	0.959466000596942	T_test	0.959466
WT:zero:control-spl7:six:control	0.00535697979295392	T_test	0.00599982
WT:zero:control-spl7:six:lowCu	4.41996041876182e-05	T_test	5.6254e-05
WT:zero:control-spl7:zero:control	3.74082728671896e-06	T_test	1.04743e-05
WT:zero:control-spl7:zero:lowCu	6.20208597634532e-05	T_test	7.55037e-05
WT:zero:control-WT:six:control	1.09437197850601e-06	T_test	6.12848e-06
WT:zero:control-WT:six:lowCu	9.08038225126586e-06	T_test	1.52984e-05
WT:zero:control-WT:zero:lowCu	9.28832280138996e-06	T_test	1.52984e-05
WT:zero:lowCu-spl7:six:control	7.66131254871539e-06	T_test	1.50747e-05
WT:zero:lowCu-spl7:six:lowCu	0.0228003628318873	T_test	0.023855
WT:zero:lowCu-spl7:zero:control	2.48278446737249e-06	T_test	9.07566e-06
WT:zero:lowCu-spl7:zero:lowCu	1.22221521067438e-05	T_test	1.80116e-05
WT:zero:lowCu-WT:six:control	3.39630033879756e-08	T_test	3.16988e-07
WT:zero:lowCu-WT:six:lowCu	0.959466000596942	T_test	0.959466
WT:zero:lowCu-WT:zero:control	9.28832280138996e-06	T_test	1.52984e-05

## Sheet: Fig. 1D
Schulten et al., Supplemental Data (2022). SPL7-dependent utilization of sugar. Plant Cell.
Supplemental Data Set S7. Summary of statistical analyses.
Fig. 1D
Test_combination	p-value	Statistic	p adj
spl7:0.05:6-spl7:0.5:6	3.68192175113452e-09	T_test	1.10458e-08
spl7:0.05:6-WT:0.05:6	2.05853925301524e-08	T_test	4.11708e-08
spl7:0.05:6-WT:0.5:6	3.25320970088314e-09	T_test	1.10458e-08
spl7:0.5:6-spl7:0.05:6	3.68192175113452e-09	T_test	1.10458e-08
spl7:0.5:6-WT:0.05:6	0.0797020963261824	T_test	0.0956425
spl7:0.5:6-WT:0.5:6	0.00345664536137672	T_test	0.00518497
WT:0.05:6-spl7:0.05:6	2.05853925301524e-08	T_test	4.11708e-08
WT:0.05:6-spl7:0.5:6	0.0797020963261824	T_test	0.0956425
WT:0.05:6-WT:0.5:6	0.367447141790902	T_test	0.367447
WT:0.5:6-spl7:0.05:6	3.25320970088314e-09	T_test	1.10458e-08
WT:0.5:6-spl7:0.5:6	0.00345664536137672	T_test	0.00518497
WT:0.5:6-WT:0.05:6	0.367447141790902	T_test	0.367447

## Sheet: Fig. 1E
Schulten et al., Supplemental Data (2022). SPL7-dependent utilization of sugar. Plant Cell.
Supplemental Data Set S7. Summary of statistical analyses.
Fig. 1E
Test_combination	p-value	Statistic	p adj
spl7:0.05:6-spl7:0.5:6	2.94397322901819e-06	T_test	4.99311e-06
spl7:0.05:6-WT:0.05:6	3.32874141674546e-06	T_test	4.99311e-06
spl7:0.05:6-WT:0.5:6	2.10363856521435e-06	T_test	4.99311e-06
spl7:0.5:6-spl7:0.05:6	2.94397322901819e-06	T_test	4.99311e-06
spl7:0.5:6-WT:0.05:6	0.00474762333361271	T_test	0.00569715
spl7:0.5:6-WT:0.5:6	9.12891599126955e-07	T_test	4.99311e-06
WT:0.05:6-spl7:0.05:6	3.32874141674546e-06	T_test	4.99311e-06
WT:0.05:6-spl7:0.5:6	0.00474762333361271	T_test	0.00569715
WT:0.05:6-WT:0.5:6	0.351163320550229	T_test	0.351163
WT:0.5:6-spl7:0.05:6	2.10363856521435e-06	T_test	4.99311e-06
WT:0.5:6-spl7:0.5:6	9.12891599126955e-07	T_test	4.99311e-06
WT:0.5:6-WT:0.05:6	0.351163320550229	T_test	0.351163

## Sheet: Fig. 2A
Schulten et al., Supplemental Data (2022). SPL7-dependent utilization of sugar. Plant Cell.
Supplemental Data Set S7. Summary of statistical analyses.
Fig. 2A
ANOVA summary	Df	Sum Sq	Mean Sq	F value	Pr(>F)	Significance
data$Cu_Treatment	1	0.844	0.8435	45.743	1.18e-08	***
data$Genotype	1	0.811	0.8106	43.954	1.93e-08	***
data$Respiration	2	4.825	2.4123	130.808	< 2e-16	***
data$Cu_Treatment:data$Genotype	1	0.971	0.9708	52.643	1.94e-09	***
data$Cu_Treatment:data$Respiration	2	0.17	0.0852	4.618	0.01425	*
data$Genotype:data$Respiration	2	0.121	0.0604	3.273	0.04583	*
data$Cu_Treatment:data$Genotype:data$Respiration	2	0.279	0.1395	7.563	0.00131	**
Residuals	52	0.959	0.0184
Signif. codes: 0 *** 0.001 ** 0.01 * 0.05 . 0.1   1
Tukey's HSD
data$Cu_Treatment:data$Genotype:data$Respiration	diff	lwr	upr	p adj
noCu:spl7:KCN-Cu:spl7:KCN	0.637615	0.309139	0.96609	1.2e-06
Cu:WT:KCN-Cu:spl7:KCN	0.0398702	-0.288606	0.368346	1
noCu:WT:KCN-Cu:spl7:KCN	-0.0871716	-0.415648	0.241304	0.998753
Cu:spl7:SHAM-Cu:spl7:KCN	0.669065	0.340589	0.997541	4e-07
noCu:spl7:SHAM-Cu:spl7:KCN	0.751021	0.422545	1.0795	0
Cu:WT:SHAM-Cu:spl7:KCN	0.599487	0.271011	0.927963	4.9e-06
noCu:WT:SHAM-Cu:spl7:KCN	0.626147	0.297671	0.954623	1.8e-06
Cu:spl7:total-Cu:spl7:KCN	0.635338	0.35087	0.919807	0
noCu:spl7:total-Cu:spl7:KCN	1.22742	0.942954	1.51189	0
Cu:WT:total-Cu:spl7:KCN	0.692678	0.40821	0.977147	0
noCu:WT:total-Cu:spl7:KCN	0.709448	0.42498	0.993917	0
Cu:WT:KCN-noCu:spl7:KCN	-0.597744	-0.92622	-0.269268	5.3e-06
noCu:WT:KCN-noCu:spl7:KCN	-0.724786	-1.05326	-0.39631	0
Cu:spl7:SHAM-noCu:spl7:KCN	0.0314502	-0.297026	0.359926	1
noCu:spl7:SHAM-noCu:spl7:KCN	0.113407	-0.215069	0.441883	0.988246
Cu:WT:SHAM-noCu:spl7:KCN	-0.0381275	-0.366603	0.290349	1
noCu:WT:SHAM-noCu:spl7:KCN	-0.011468	-0.339944	0.317008	1
Cu:spl7:total-noCu:spl7:KCN	-0.0022762	-0.286745	0.282192	1
noCu:spl7:total-noCu:spl7:KCN	0.589808	0.305339	0.874276	2e-07
Cu:WT:total-noCu:spl7:KCN	0.0550636	-0.229405	0.339532	0.999938
noCu:WT:total-noCu:spl7:KCN	0.0718339	-0.212635	0.356302	0.999208
noCu:WT:KCN-Cu:WT:KCN	-0.127042	-0.455518	0.201434	0.972131
Cu:spl7:SHAM-Cu:WT:KCN	0.629195	0.300719	0.95767	1.6e-06
noCu:spl7:SHAM-Cu:WT:KCN	0.711151	0.382675	1.03963	1e-07
Cu:WT:SHAM-Cu:WT:KCN	0.559617	0.231141	0.888093	2.2e-05
noCu:WT:SHAM-Cu:WT:KCN	0.586276	0.2578	0.914752	8.1e-06
Cu:spl7:total-Cu:WT:KCN	0.595468	0.311	0.879937	2e-07
noCu:spl7:total-Cu:WT:KCN	1.18755	0.903084	1.47202	0
Cu:WT:total-Cu:WT:KCN	0.652808	0.368339	0.937276	0
noCu:WT:total-Cu:WT:KCN	0.669578	0.38511	0.954047	0
Cu:spl7:SHAM-noCu:WT:KCN	0.756236	0.42776	1.08471	0
noCu:spl7:SHAM-noCu:WT:KCN	0.838193	0.509717	1.16667	0
Cu:WT:SHAM-noCu:WT:KCN	0.686659	0.358183	1.01513	2e-07
noCu:WT:SHAM-noCu:WT:KCN	0.713318	0.384842	1.04179	1e-07
Cu:spl7:total-noCu:WT:KCN	0.72251	0.438041	1.00698	0
noCu:spl7:total-noCu:WT:KCN	1.31459	1.03013	1.59906	0
Cu:WT:total-noCu:WT:KCN	0.77985	0.495381	1.06432	0
noCu:WT:total-noCu:WT:KCN	0.79662	0.512151	1.08109	0
noCu:spl7:SHAM-Cu:spl7:SHAM	0.0819565	-0.246519	0.410432	0.999291
Cu:WT:SHAM-Cu:spl7:SHAM	-0.0695776	-0.398054	0.258898	0.999851
noCu:WT:SHAM-Cu:spl7:SHAM	-0.0429182	-0.371394	0.285558	0.999999
Cu:spl7:total-Cu:spl7:SHAM	-0.0337264	-0.318195	0.250742	1
noCu:spl7:total-Cu:spl7:SHAM	0.558358	0.273889	0.842826	9e-07
Cu:WT:total-Cu:spl7:SHAM	0.0236134	-0.260855	0.308082	1
noCu:WT:total-Cu:spl7:SHAM	0.0403837	-0.244085	0.324852	0.999997
Cu:WT:SHAM-noCu:spl7:SHAM	-0.151534	-0.48001	0.176942	0.909171
noCu:WT:SHAM-noCu:spl7:SHAM	-0.124875	-0.453351	0.203601	0.975432
Cu:spl7:total-noCu:spl7:SHAM	-0.115683	-0.400151	0.168786	0.960164
noCu:spl7:total-noCu:spl7:SHAM	0.476401	0.191933	0.76087	3.12e-05
Cu:WT:total-noCu:spl7:SHAM	-0.0583431	-0.342811	0.226125	0.999891
noCu:WT:total-noCu:spl7:SHAM	-0.0415728	-0.326041	0.242896	0.999996
noCu:WT:SHAM-Cu:WT:SHAM	0.0266595	-0.301816	0.355135	1
Cu:spl7:total-Cu:WT:SHAM	0.0358513	-0.248617	0.32032	0.999999
noCu:spl7:total-Cu:WT:SHAM	0.627935	0.343467	0.912404	0
Cu:WT:total-Cu:WT:SHAM	0.0931911	-0.191277	0.377659	0.992297
noCu:WT:total-Cu:WT:SHAM	0.109961	-0.174507	0.39443	0.972242
Cu:spl7:total-noCu:WT:SHAM	0.00919179	-0.275277	0.29366	1
noCu:spl7:total-noCu:WT:SHAM	0.601276	0.316807	0.885744	1e-07
Cu:WT:total-noCu:WT:SHAM	0.0665316	-0.217937	0.351	0.999613
noCu:WT:total-noCu:WT:SHAM	0.0833019	-0.201167	0.36777	0.997012
noCu:spl7:total-Cu:spl7:total	0.592084	0.359817	0.824352	0
Cu:WT:total-Cu:spl7:total	0.0573398	-0.174928	0.289607	0.999358
noCu:WT:total-Cu:spl7:total	0.0741101	-0.158158	0.306378	0.993802
Cu:WT:total-noCu:spl7:total	-0.534744	-0.767012	-0.302477	0
noCu:WT:total-noCu:spl7:total	-0.517974	-0.750242	-0.285706	0
noCu:WT:total-Cu:WT:total	0.0167703	-0.215497	0.249038	1

## Sheet: Fig. 2B
Schulten et al., Supplemental Data (2022). SPL7-dependent utilization of sugar. Plant Cell.
Supplemental Data Set S7. Summary of statistical analyses.
Fig. 2B
ANOVA summary	Df	Sum Sq	Mean Sq	F value	Pr(>F)	Significance
data$Cu	1	434.4	434.4	2363	3.55e-11	***
data$Genotype	1	722.5	722.5	3930	4.66e-12	***
data$Cu:data$Genotype	1	277.3	277.3	1509	2.12e-10	***
Residuals	8	1.5	0.2
Signif. codes: 0 *** 0.001 ** 0.01 * 0.05 . 0.1   1
Tukey's HSD
data$Cu:data$Genotype	diff	lwr	upr	p adj
plusCu:spl7-noCu:spl7	-21.6476	-22.7687	-20.5266	0
noCu:WT-noCu:spl7	-25.1339	-26.255	-24.0129	0
plusCu:WT-noCu:spl7	-27.5521	-28.6732	-26.431	0
noCu:WT-plusCu:spl7	-3.4863	-4.60737	-2.36522	4.08e-05
plusCu:WT-plusCu:spl7	-5.90445	-7.02552	-4.78338	7e-07
plusCu:WT-noCu:WT	-2.41816	-3.53923	-1.29709	0.0005634

## Sheet: Fig. 2C
Schulten et al., Supplemental Data (2022). SPL7-dependent utilization of sugar. Plant Cell.
Supplemental Data Set S7. Summary of statistical analyses.
Fig. 2C
NADH
Test_combination	p-value	Statistic	p adj
spl7:control-spl7:lowCu	0.00012698528288192	T_test	0.000253971
spl7:control-WT:control	0.0039380199382293	T_test	0.00472562
spl7:control-WT:lowCu	0.00104200687808958	T_test	0.00156301
spl7:lowCu-spl7:control	0.00012698528288192	T_test	0.000253971
spl7:lowCu-WT:control	0.000105342055126337	T_test	0.000253971
spl7:lowCu-WT:lowCu	9.86724107309252e-05	T_test	0.000253971
WT:control-spl7:control	0.0039380199382293	T_test	0.00472562
WT:control-spl7:lowCu	0.000105342055126337	T_test	0.000253971
WT:control-WT:lowCu	0.0303812190212036	T_test	0.0303812
WT:lowCu-spl7:control	0.00104200687808958	T_test	0.00156301
WT:lowCu-spl7:lowCu	9.86724107309252e-05	T_test	0.000253971
WT:lowCu-WT:control	0.0303812190212036	T_test	0.0303812
NAD+
ANOVA summary	Df	Sum Sq	Mean Sq F	value	Pr(>F)	Significance
data$Genotype	1	113962	113962	124.7	3.7e-06	***
data$Cu_Treatment	1	154945	154945	169.5	1.15e-06	***
data$Genotype:data$Cu_Treatment	1	98857	98857	108.2	6.33e-06	***
Residuals	8	7311	914
Signif. codes: 0 *** 0.001 ** 0.01 * 0.05 . 0.1   1
Tukey's HSD
data$Genotype:data$Cu_Treatment	diff	lwr	upr	p adj
WT:control-spl7:control	-13.3755	-92.4188	65.6679	0.946175
spl7:lowCu-spl7:control	408.791	329.747	487.834	9e-07
WT:lowCu-spl7:control	32.3597	-46.6837	111.403	0.581623
spl7:lowCu-WT:control	422.166	343.123	501.209	7e-07
WT:lowCu-WT:control	45.7351	-33.3083	124.778	0.318238
WT:lowCu-spl7:lowCu	-376.431	-455.474	-297.388	1.6e-06

## Sheet: Fig. 2E
Schulten et al., Supplemental Data (2022). SPL7-dependent utilization of sugar. Plant Cell.
Supplemental Data Set S7. Summary of statistical analyses.
Fig. 2E
Test_combination	p-value	Statistic	p adj
fro:control-fro:lowCu	0.140080263731448	T_test	0.178284
fro:control-paa:control	0.000517491034093832	T_test	0.00160997
fro:control-paa:lowCu	9.54986926122525e-07	T_test	1.33698e-05
fro:control-spl7:control	0.0881148549867244	T_test	0.129853
fro:control-spl7:lowCu	0.185372858200299	T_test	0.216268
fro:control-WT:control	0.104231646888723	T_test	0.145924
fro:control-WT:lowCu	0.0130221779080303	T_test	0.024755
fro:lowCu-fro:control	0.140080263731448	T_test	0.178284
fro:lowCu-paa:control	0.00574810767348012	T_test	0.0123805
fro:lowCu-paa:lowCu	1.55854348920044e-06	T_test	1.45464e-05
fro:lowCu-spl7:control	0.00373657059793467	T_test	0.00951127
fro:lowCu-spl7:lowCu	0.0488073302119453	T_test	0.0759225
fro:lowCu-WT:control	0.424496458974757	T_test	0.45715
fro:lowCu-WT:lowCu	0.155464457748274	T_test	0.189261
paa:control-fro:control	0.000517491034093832	T_test	0.00160997
paa:control-fro:lowCu	0.00574810767348012	T_test	0.0123805
paa:control-paa:lowCu	4.02361370127688e-05	Welch_t_test	0.000187769
paa:control-spl7:control	1.26806122615699e-05	T_test	7.10114e-05
paa:control-spl7:lowCu	0.00373391856909493	T_test	0.00951127
paa:control-WT:control	0.354639288590432	T_test	0.397196
paa:control-WT:lowCu	0.133675775121714	T_test	0.178234
paa:lowCu-fro:control	9.54986926122525e-07	T_test	1.33698e-05
paa:lowCu-fro:lowCu	1.55854348920044e-06	T_test	1.45464e-05
paa:lowCu-paa:control	4.02361370127688e-05	Welch_t_test	0.000187769
paa:lowCu-spl7:control	5.8773031529563e-08	T_test	1.64564e-06
paa:lowCu-spl7:lowCu	0.00019050102379565	T_test	0.000762004
paa:lowCu-WT:control	0.00532145468419149	Welch_t_test	0.0123805
paa:lowCu-WT:lowCu	1.1423485495596e-05	T_test	7.10114e-05
spl7:control-fro:control	0.0881148549867244	T_test	0.129853
spl7:control-fro:lowCu	0.00373657059793467	T_test	0.00951127
spl7:control-paa:control	1.26806122615699e-05	T_test	7.10114e-05
spl7:control-paa:lowCu	5.8773031529563e-08	T_test	1.64564e-06
spl7:control-spl7:lowCu	0.61728116196215	T_test	0.640143
spl7:control-WT:control	0.0132616134644556	T_test	0.024755
spl7:control-WT:lowCu	0.00038413007887254	T_test	0.00134446
spl7:lowCu-fro:control	0.185372858200299	T_test	0.216268
spl7:lowCu-fro:lowCu	0.0488073302119453	T_test	0.0759225
spl7:lowCu-paa:control	0.00373391856909493	T_test	0.00951127
spl7:lowCu-paa:lowCu	0.00019050102379565	T_test	0.000762004
spl7:lowCu-spl7:control	0.61728116196215	T_test	0.640143
spl7:lowCu-WT:control	0.0349801654371078	T_test	0.0576144
spl7:lowCu-WT:lowCu	0.014272187870202	T_test	0.0249763
WT:control-fro:control	0.104231646888723	T_test	0.145924
WT:control-fro:lowCu	0.424496458974757	T_test	0.45715
WT:control-paa:control	0.354639288590432	T_test	0.397196
WT:control-paa:lowCu	0.00532145468419149	Welch_t_test	0.0123805
WT:control-spl7:control	0.0132616134644556	T_test	0.024755
WT:control-spl7:lowCu	0.0349801654371078	T_test	0.0576144
WT:control-WT:lowCu	0.936827508225362	T_test	0.936828
WT:lowCu-fro:control	0.0130221779080303	T_test	0.024755
WT:lowCu-fro:lowCu	0.155464457748274	T_test	0.189261
WT:lowCu-paa:control	0.133675775121714	T_test	0.178234
WT:lowCu-paa:lowCu	1.1423485495596e-05	T_test	7.10114e-05
WT:lowCu-spl7:control	0.00038413007887254	T_test	0.00134446
WT:lowCu-spl7:lowCu	0.014272187870202	T_test	0.0249763
WT:lowCu-WT:control	0.936827508225362	T_test	0.936828

## Sheet: Fig. 4B
Schulten et al., Supplemental Data (2022). SPL7-dependent utilization of sugar. Plant Cell.
Supplemental Data Set S7. Summary of statistical analyses.
TOR Western
summary (anova)	Df	Sum Sq	Mean Sq	F value	Pr(>F)
data$Genotype	1	9.898	9.898	3938.17	< 2e-16	***
data$Cu_Treatment	1	1.178	1.178	468.88	2.8e-13	***
data$Sugar	1	0.65	0.65	258.539	2.68e-11	***
data$Genotype:data$Cu_Treatment	1	0.447	0.447	178.029	4.36e-10	***
data$Genotype:data$Sugar	1	0.239	0.239	95.121	3.89e-08	***
data$Cu_Treatment:data$Sugar	1	0.013	0.013	5.008	0.0398	*
data$Genotype:data$Cu_Treatment:data$Sugar	1	0.004	0.004	1.635	0.2192
Residuals	16	0.04	0.003
Signif. codes: 0 *** 0.001 ** 0.01 * 0.05 . 0.1   1
Tukey's HSD
data$Genotype:data$Cu_Treatment:data$Sugar	diff	lwr	upr	p adj
WT:control:six-spl7:control:six	-0.205111	-1.49296	1.08274	0.999046
spl7:lowCu:six-spl7:control:six	1.52765	0.239796	2.8155	0.0145342
WT:lowCu:six-spl7:control:six	0.319258	-0.968592	1.60711	0.986012
spl7:control:zero-spl7:control:six	-0.971793	-2.25964	0.316057	0.220601
WT:control:zero-spl7:control:six	-0.846151	-2.134	0.4417	0.362432
spl7:lowCu:zero-spl7:control:six	-0.584211	-1.87206	0.703639	0.760138
WT:lowCu:zero-spl7:control:six	-0.517385	-1.80524	0.770465	0.848749
spl7:lowCu:six-WT:control:six	1.73276	0.444907	3.02061	0.004961
WT:lowCu:six-WT:control:six	0.524369	-0.763481	1.81222	0.840346
spl7:control:zero-WT:control:six	-0.766682	-2.05453	0.521169	0.475779
WT:control:zero-WT:control:six	-0.64104	-1.92889	0.646811	0.673959
spl7:lowCu:zero-WT:control:six	-0.3791	-1.66695	0.908751	0.964456
WT:lowCu:zero-WT:control:six	-0.312274	-1.60012	0.975576	0.987662
WT:lowCu:six-spl7:lowCu:six	-1.20839	-2.49624	0.0794619	0.0742177
spl7:control:zero-spl7:lowCu:six	-2.49944	-3.78729	-1.21159	0.000106
WT:control:zero-spl7:lowCu:six	-2.3738	-3.66165	-1.08595	0.0001932
spl7:lowCu:zero-spl7:lowCu:six	-2.11186	-3.39971	-0.824007	0.0007039
WT:lowCu:zero-spl7:lowCu:six	-2.04503	-3.33288	-0.757181	0.0009872
spl7:control:zero-WT:lowCu:six	-1.29105	-2.5789	-0.00320052	0.0492007
WT:control:zero-WT:lowCu:six	-1.16541	-2.45326	0.122442	0.091453
spl7:lowCu:zero-WT:lowCu:six	-0.903469	-2.19132	0.384382	0.291607
WT:lowCu:zero-WT:lowCu:six	-0.836643	-2.12449	0.451207	0.375131
WT:control:zero-spl7:control:zero	0.125642	-1.16221	1.41349	0.999963
spl7:lowCu:zero-spl7:control:zero	0.387582	-0.900268	1.67543	0.960161
WT:lowCu:zero-spl7:control:zero	0.454408	-0.833443	1.74226	0.913718
spl7:lowCu:zero-WT:control:zero	0.26194	-1.02591	1.54979	0.995614
WT:lowCu:zero-WT:control:zero	0.328766	-0.959085	1.61662	0.983507
WT:lowCu:zero-spl7:lowCu:zero	0.0668257	-1.22102	1.35468	1

## Sheet: Fig. 5A
Schulten et al., Supplemental Data (2022). SPL7-dependent utilization of sugar. Plant Cell.
Supplemental Data Set S7. Summary of statistical analyses.
Fig. 5A
Test_combination	p-value	Statistic	p adj
amiRTPS1:control-amiRTPS1:lowCu	0.422963287984159	T_test	0.422963
amiRTPS1:control-spl7:control	3.01349989815206e-05	T_test	0.000452025
amiRTPS1:control-spl7:lowCu	0.000153107135139069	T_test	0.0011483
amiRTPS1:control-WT:control	0.000578237621525634	T_test	0.00173471
amiRTPS1:control-WT:lowCu	0.111563265289417	T_test	0.139454
amiRTPS1:lowCu-amiRTPS1:control	0.422963287984159	T_test	0.422963
amiRTPS1:lowCu-spl7:control	0.000282915638355653	T_test	0.00141458
amiRTPS1:lowCu-spl7:lowCu	0.000408494100806217	T_test	0.00153185
amiRTPS1:lowCu-WT:control	0.00581999658328425	T_test	0.00872999
amiRTPS1:lowCu-WT:lowCu	0.0874950161887624	T_test	0.119311
spl7:control-amiRTPS1:control	3.01349989815206e-05	T_test	0.000452025
spl7:control-amiRTPS1:lowCu	0.000282915638355653	T_test	0.00141458
spl7:control-spl7:lowCu	0.313923213260883	T_test	0.336346
spl7:control-WT:control	0.00163891963521233	T_test	0.0040973
spl7:control-WT:lowCu	0.00373994817601809	T_test	0.00623325
spl7:lowCu-amiRTPS1:control	0.000153107135139069	T_test	0.0011483
spl7:lowCu-amiRTPS1:lowCu	0.000408494100806217	T_test	0.00153185
spl7:lowCu-spl7:control	0.313923213260883	T_test	0.336346
spl7:lowCu-WT:control	0.00278058047744107	T_test	0.00595839
spl7:lowCu-WT:lowCu	0.00329448028605749	T_test	0.00617715
WT:control-amiRTPS1:control	0.000578237621525634	T_test	0.00173471
WT:control-amiRTPS1:lowCu	0.00581999658328425	T_test	0.00872999
WT:control-spl7:control	0.00163891963521233	T_test	0.0040973
WT:control-spl7:lowCu	0.00278058047744107	T_test	0.00595839
WT:control-WT:lowCu	0.245831114456096	T_test	0.283651
WT:lowCu-amiRTPS1:control	0.111563265289417	T_test	0.139454
WT:lowCu-amiRTPS1:lowCu	0.0874950161887624	T_test	0.119311
WT:lowCu-spl7:control	0.00373994817601809	T_test	0.00623325
WT:lowCu-spl7:lowCu	0.00329448028605749	T_test	0.00617715
WT:lowCu-WT:control	0.245831114456096	T_test	0.283651

[truncated: 11 more sheets: Fig. 5B, Fig. 5D, Fig. 5E, Fig. 5F, Fig. S1, Fig. S2, Fig. S3, Fig. S4, Fig. S5, Fig. S6, Fig. S8]
